# Supplementary material for: The liver clock modulates circadian rhythms in white adipose tissue
Source: Mol Metab. 2025 Sep 12;101:102249. doi: 10.1016/j.molmet.2025.102249 (PMC12489913; doi:10.1016/j.molmet.2025.102249)
Supplement: Multimedia component 1 [file mmc1.xlsx]

## Sheet: Table S1
Genes	KO.ZT0_1	KO.ZT0_2	KO.ZT0_3	KO.ZT0_4	KO.ZT0_5	KO.ZT4_1	KO.ZT4_2	KO.ZT4_3	KO.ZT4_4	KO.ZT4_5	KO.ZT8_1	KO.ZT8_2	KO.ZT8_3	KO.ZT8_4	KO.ZT8_5	KO.ZT12_1	KO.ZT12_2	KO.ZT12_3	KO.ZT12_4	KO.ZT12_5	KO.ZT16_1	KO.ZT16_2	KO.ZT16_3	KO.ZT16_4	KO.ZT16_5	KO.ZT20_1	KO.ZT20_2	KO.ZT20_3	KO.ZT20_4	KO.ZT20_5	WT.ZT0_1	WT.ZT0_2	WT.ZT0_3	WT.ZT0_4	WT.ZT0_5	WT.ZT4_1	WT.ZT4_2	WT.ZT4_3	WT.ZT4_4	WT.ZT4_5	WT.ZT8_1	WT.ZT8_2	WT.ZT8_3	WT.ZT8_4	WT.ZT8_5	WT.ZT12_1	WT.ZT12_2	WT.ZT12_3	WT.ZT12_4
0610005C13Rik	0	0	0.978914	1.59786	1.01867	2.64269	3.62567	0.500011	2.54078	4.09674	0	5.19806	2.09726	0	2.14197	1.15462	2.07607	2.99971	1.80668	3.14824	3.0596	1.94042	0	5.93187	1.40637	1.95274	0	3.12685	2.71767	0.704753	1.93652	0	2.70545	4.64764	0	2.3294	0	0.788343	1.79419	0	0	0	1.54832	0.672729	0	7.86238	1.29027	0	1.2352
0610009B22Rik	1.67594	15.2067	10.2786	5.59251	8.65868	4.90786	3.62567	9.50021	4.57341	5.26724	0	3.89855	6.29177	0	4.28395	6.9277	4.15213	2.39976	6.32337	5.39698	10.1987	2.26383	2.91997	4.4489	4.2191	4.5564	1.89554	9.38056	2.71767	7.75229	5.80955	3.2774	14.6094	12.781	6.08666	3.88233	6.81364	3.94171	8.97095	6.91033	7.505	0	2.32248	6.39093	7.30117	2.62079	5.16108	0	5.55839
0610009E02Rik	1.67594	7.60333	3.91565	0.79893	4.58401	1.88764	0.483423	0	2.54078	3.5115	0	0	0	0	2.14197	0.577308	4.15213	0.599941	0.45167	2.69849	1.01987	1.61702	2.91997	0.988645	1.40637	1.95274	0	3.12685	0	1.40951	1.93652	0.819349	3.78763	1.16191	1.01444	1.1647	2.27121	0	1.79419	2.30344	5.00334	0	0.774162	4.37274	0	2.62079	2.58054	0	4.0144
0610009L18Rik	1.67594	2.281	1.95783	0	1.01867	0.755056	0.483423	0.500011	0	0	0	0	2.09726	1.82898	2.14197	1.15462	0	1.19988	0.45167	2.69849	2.03973	0	0	0.494322	0	3.90549	0	1.56343	2.71767	0.704753	0	0	32.736	1.16191	2.02889	0.776465	0	0	0	2.30344	0	0	0.774162	3.36365	0	0	5.16108	0	2.1616
0610010K14Rik	6.70377	4.562	6.85239	2.39679	5.60267	1.88764	4.83423	6.50014	2.54078	4.09674	0	1.29952	2.09726	5.48694	8.5679	1.73192	4.15213	2.39976	3.83919	5.39698	6.1192	0.323404	2.91997	2.96593	1.40637	3.25457	3.79108	7.81713	0	4.22852	5.80955	2.45805	2.70545	9.29529	5.07221	3.49409	1.70341	2.36503	8.97095	2.30344	2.50167	0	2.32248	5.04547	5.67869	0	3.87081	0	5.86719
0610030E20Rik	1.67594	3.80166	2.93674	6.39144	5.09334	4.15281	1.69198	4.00009	3.5571	3.5115	2.63486	2.59903	2.09726	3.65796	6.42592	2.88654	6.2282	2.99971	4.06503	4.04773	2.03973	2.26383	5.83994	4.4489	7.73502	3.90549	3.79108	7.81713	2.71767	4.93327	2.90478	6.55479	11.3629	3.48573	4.05777	3.49409	3.40682	6.30674	10.7651	6.91033	2.50167	0	3.87081	1.34546	6.48993	10.4832	5.16108	0	4.63199
0610031O16Rik	0	0	0	0	0	0	0.241712	1.00002	0	0	0	0	2.09726	0	0	0	0	0	0.225835	0	0	0	0	0	0	0	0	0	0	0	0	0	1.35273	0	0	0	0	0	0	0	0	0	0	0.336365	0	0	1.29027	0	0
0610038B21Rik	0	0	0.489457	0	0	0	0.725135	0.500011	0	0.585249	2.63486	1.29952	0	0	0	0	0	0	0	0	1.01987	0.323404	0	0.494322	0	0	0	0	0	0	0	0	0	0	0	0	0	0	1.79419	0	0	0	0	0.336365	1.62248	0	0	0	0
0610039K10Rik	0	1.52067	5.38402	2.39679	6.62134	1.88764	2.65883	11.5003	2.03263	0	0	0	0	0	0	1.15462	0	1.79982	2.03251	4.04773	0	0.646808	0	0.988645	1.40637	1.30183	1.89554	6.25371	0	1.40951	0	1.6387	10.8218	8.13338	0	0.776465	1.13561	0	1.79419	16.1241	0	0	0.774162	3.36365	0	0	1.29027	0	8.64639
0610040B10Rik	0	0	0.978914	0	0	0.755056	0.241712	0.500011	0.508156	0.585249	0	0	2.09726	0	0	0.577308	0	0	1.35501	1.34924	0	0.646808	2.91997	0.494322	0.703183	3.25457	0	1.56343	0	0.704753	0.968259	0	2.976	1.16191	1.01444	0.388233	0	0	1.79419	0	0	0	0.774162	1.00909	0.811242	0	0	33.2493	1.544
0610040F04Rik	0	0.760333	14.1942	0	6.62134	0.377528	0.483423	0	0	0	2.63486	1.29952	0	0	0	0	0	0.599941	0	8.54522	0	0.646808	0	0	0	0	0	0	0	0	0	0.819349	0.541091	6.97146	0	0	0.567803	0	0	6.91033	0	0	1.54832	4.37274	0	0	0	0	7.71999
0610040J01Rik	0	0.760333	0	0	0.509334	0	0.483423	0	0.508156	0	0	0	0	1.82898	0	0	0	0.599941	0	0.449748	1.01987	0	2.91997	0	0.703183	0	0	0	0	0	0	0	0	0	0	0	0	0	0	0	0	0	0	0	0	2.62079	0	0	0
0610043K17Rik	0	0	0.489457	0	0	0	0	0	0	0	0	0	0	0	0	0	0	0	0.677504	0.449748	0	0	0	0	0	0.650915	0	0	0	0	0.968259	0	0	0	0	0	0	0	0	0	0	0	0	0	0.811242	0	0	0	0
1110002E22Rik	0	0	0	0	0	0	0.241712	0	0	0	0	0	0	0	0	0	0	0	0	0	0	0	0	0	0	0	0	0	0	0	0	0	0	0	0	0	0	0	0	0	0	0	0	0	0	0	0	0	0
1110002L01Rik	3.35189	3.80166	1.46837	0	1.528	0.755056	1.20856	0.500011	0	0	0	2.59903	0	0	0	0.577308	4.15213	1.19988	1.12917	2.24874	3.0596	1.94042	0	1.97729	3.51592	3.25457	1.89554	3.12685	0	0.704753	0	0.819349	6.22254	1.16191	1.01444	0.388233	0	1.57669	0	2.30344	0	0	1.54832	1.00909	0.811242	0	1.29027	0	1.544
1110004F10Rik	15.0835	31.1736	25.4518	5.59251	19.3547	8.68314	11.1187	24.5005	13.2121	11.1197	13.1743	9.09661	10.4863	5.48694	8.5679	10.3915	6.2282	10.199	11.5176	29.2336	9.17881	8.0851	17.5198	14.8297	14.7669	27.9893	13.2688	21.888	8.15301	11.9808	10.6508	11.4709	38.688	41.8288	7.1011	13.9764	11.9239	9.46011	17.9419	16.1241	17.5117	24.5805	14.7091	17.8273	12.9799	23.5871	20.6443	0	27.792
1110006O24Rik	1.67594	1.52067	0.489457	0	1.528	0.377528	0.241712	1.00002	1.52447	0.585249	0	1.29952	0	0	0	0	0	0	0.45167	0.899497	0	0.323404	0	0	0	0	0	1.56343	0	0	0.968259	0.819349	5.14036	5.80955	2.02889	0.388233	1.13561	0	0	0	0	0	0	0.672729	0.811242	2.62079	1.29027	0	0
1110017D15Rik	1.67594	0.760333	0.978914	0	1.01867	0.377528	0	3.00007	0.508156	0	0	0	2.09726	1.82898	0	0	0	0	0	3.14824	16.3179	0	0	0.494322	0.703183	33.8476	9.47769	17.1977	0	0	0	0	249.172	1.16191	0	0	0	1.57669	0	0	0	0	0	31.2819	0	10.4832	6.45135	0	1.8528
1110019D14Rik	3.35189	0	0.978914	1.59786	1.01867	0	0.725135	0	0	0	0	0	2.09726	0	0	1.15462	0	1.19988	0.677504	1.34924	1.01987	1.61702	0	0.988645	0	0.650915	5.68661	4.69028	2.71767	1.40951	0	0	1.35273	2.32382	2.02889	2.3294	0.567803	0.788343	1.79419	0	2.50167	0	2.32248	0.336365	0.811242	2.62079	1.29027	0	0.617599
1110020A21Rik	0	0.760333	0.489457	0	0.509334	0	0	0.500011	0.508156	0	0	0	0	1.82898	0	0.577308	0	0	0.45167	0.899497	0	0.323404	0	0	0.703183	1.95274	1.89554	0	0	0.704753	0.968259	0	10.8218	1.16191	0	0.388233	0.567803	0.788343	0	0	0	0	0	1.68182	0.811242	0	1.29027	0	0.926399
1110025L11Rik	0	0	0	0	0	0	0	0	0	0	0	0	0	0	0	0	0	0	0	0	0	0	0	0	0	0	0	0	0	0	0	0	0.270545	0	0	0	0	0	0	0	0	0	0	0	0	0	0	0	0
1110028F18Rik	0	0	0	0	0	0	0	0	0	0	0	0	0	0	0	0	0	0	0	0	0	0	0	0	0	0	0	0	0	0	0	0	0.541091	0	0	0	0	0	0	0	0	0	0	0	0	0	0	0	0.3088
1110032F04Rik	0	0	0.489457	0	0	0.377528	0	0	0	0	0	0	0	0	0	0	0	0	0	0	0	0	0	0	0	0	0	0	0	0	0	0	0	0	0	0	0	0.788343	0	0	0	0	0	0	0	0	0	0	0
1110038B12Rik	0	1.52067	6.36294	1.59786	1.01867	0	0.966847	2.50005	1.52447	0.585249	2.63486	1.29952	2.09726	1.82898	0	0	2.07607	0.599941	0.677504	5.84673	1.01987	0	0	0.494322	0.703183	2.60366	0	0	2.71767	0.704753	0.968259	4.09674	6.22254	4.64764	0	1.55293	0.567803	1.57669	0	4.60688	2.50167	0	0	3.36365	0.811242	0	2.58054	0	4.0144
1110038F14Rik	3.35189	3.04133	4.40511	1.59786	3.056	3.39775	3.38396	3.50008	2.54078	4.68199	0	2.59903	8.38903	1.82898	6.42592	2.30923	8.30426	2.99971	2.71002	6.29648	5.09934	3.55744	2.91997	7.41484	4.2191	2.60366	5.68661	12.5074	0	6.34278	2.90478	5.73544	2.16436	6.97146	4.05777	4.65879	5.67803	3.94171	1.79419	0	2.50167	0	4.64497	3.70001	3.24497	2.62079	2.58054	0	3.7056
1110046J04Rik	0	0.760333	1.95783	0.79893	2.03734	1.13258	1.20856	0.500011	1.01631	1.1705	2.63486	1.29952	2.09726	0	0	1.15462	2.07607	0	1.80668	0.449748	2.03973	0.970212	0	2.47161	2.10955	1.30183	1.89554	3.12685	0	1.40951	0.968259	0	12.1745	1.16191	3.04333	1.1647	1.70341	0.788343	0	2.30344	0	0	0.774162	0.672729	0.811242	2.62079	2.58054	0	0
1110059E24Rik	6.70377	1.52067	4.89457	2.39679	5.09334	2.26517	3.62567	9.50021	0.508156	2.341	2.63486	2.59903	2.09726	1.82898	4.28395	1.73192	4.15213	3.59965	2.93585	2.24874	4.07947	0.970212	11.6799	3.95458	3.51592	4.5564	1.89554	6.25371	0	1.40951	3.87304	7.37414	10.8218	6.97146	7.1011	4.27056	2.27121	0	0	0	7.505	0	2.32248	3.02728	3.24497	2.62079	5.16108	0	5.24959
1110059G10Rik	1.67594	5.32233	3.4262	0	1.528	1.13258	1.20856	0.500011	0.508156	4.09674	0	2.59903	2.09726	1.82898	2.14197	0	4.15213	2.99971	1.35501	0.899497	1.01987	0.970212	0	1.97729	2.81273	1.30183	1.89554	1.56343	0	0.704753	0	1.6387	4.05818	0	5.07221	1.94116	1.70341	0	0	6.91033	0	0	1.54832	2.35455	3.24497	2.62079	1.29027	0	1.2352
1110065P20Rik	0	2.281	4.89457	1.59786	5.09334	1.13258	1.45027	2.50005	1.52447	1.75575	5.26971	2.59903	0	3.65796	2.14197	2.30923	0	0.599941	2.03251	4.49748	1.01987	0.323404	2.91997	0.988645	3.51592	5.85823	1.89554	7.81713	0	2.81901	0	2.45805	17.5854	6.97146	0	1.55293	1.70341	1.57669	1.79419	9.21377	0	0	0.774162	6.39093	0.811242	2.62079	3.87081	0	7.41119
1190005I06Rik	1.67594	0	0	2.39679	0.509334	3.77528	2.90054	1.50003	1.01631	2.92625	0	7.79709	4.19452	3.65796	4.28395	5.19577	2.07607	4.79953	2.93585	2.24874	5.09934	1.61702	2.91997	4.4489	7.03183	1.95274	3.79108	1.56343	5.43534	2.11426	3.87304	0.819349	6.22254	0	2.02889	2.71763	1.13561	5.5184	3.58838	0	2.50167	24.5805	4.64497	1.68182	3.24497	0	1.29027	0	0
1300002E11Rik	1.67594	7.60333	6.36294	2.39679	2.54667	1.88764	2.1754	4.5001	1.52447	2.341	0	3.89855	0	0	12.8518	1.73192	2.07607	3.59965	2.71002	4.04773	2.03973	2.26383	2.91997	3.46026	3.51592	3.25457	1.89554	7.81713	0	2.81901	4.84129	3.2774	2.70545	3.48573	1.01444	1.55293	2.83902	3.15337	0	2.30344	5.00334	0	4.64497	4.03638	2.43372	0	2.58054	0	4.0144
1500004A13Rik	0	0.760333	1.95783	1.59786	1.528	1.88764	0	1.00002	0	1.1705	0	1.29952	2.09726	0	0	0	0	1.19988	0.225835	1.79899	1.01987	0.970212	0	0.494322	0.703183	0.650915	1.89554	0	0	0	0.968259	0.819349	6.49309	0	0	0.776465	0	0	1.79419	2.30344	0	0	1.54832	1.34546	0	0	0	0	1.544
1500009L16Rik	0	0.760333	2.93674	0	1.528	0	0	1.00002	1.01631	0	0	0	0	0	0	0	0	0	0	1.79899	1.01987	0	0	0	0	0.650915	0	0	0	0	0	1.6387	7.30472	2.32382	0	0	0	0	0	0	2.50167	0	0	1.68182	0	0	1.29027	0	2.1616
1500011B03Rik	0	43.339	35.2409	1.59786	26.4854	0.755056	1.45027	30.5007	6.60603	2.92625	0	2.59903	6.29177	5.48694	0	1.73192	2.07607	1.79982	2.48418	28.3341	2.03973	0	2.91997	0.494322	4.2191	11.0656	0	7.81713	2.71767	2.11426	6.77781	2.45805	12.9862	33.6954	3.04333	1.94116	2.27121	1.57669	1.79419	11.5172	0	0	1.54832	27.9183	1.62248	2.62079	20.6443	0	46.0111
1500012K07Rik	0	0	0	0	0.509334	0.377528	0	0.500011	0	0	0	0	0	0	0	0	0	0	0	0	0	0	0	0	0	0	0	0	0	0	0	0	0.270545	0	0	0	0	0	0	0	0	0	0	0	0	0	0	0	0.617599
1500015A07Rik	0	2.281	1.95783	0	1.528	1.51011	0.241712	1.50003	0	1.1705	0	1.29952	2.09726	0	0	1.15462	4.15213	0.599941	0.225835	1.79899	1.01987	0.323404	0	0	0.703183	1.95274	1.89554	1.56343	0	0.704753	0.968259	0	2.16436	2.32382	1.01444	0.776465	0	0.788343	1.79419	0	2.50167	0	0	1.34546	0	0	0	0	1.544
1500015L24Rik	0	2.281	0	0	1.01867	0	0	1.50003	1.01631	0	0	0	0	0	0	0	0	0	0	1.34924	0	0	0	0	0	0	0	0	0	0	0	0	0.541091	0	0	0	0	0	0	2.30344	0	0	0	0.336365	0	0	0	0	0.926399
1500026H17Rik	1.67594	0	0.978914	0	0	0	0	0	0	1.1705	0	0	2.09726	0	0	0	0	0	0.45167	0	0	0.323404	0	0.494322	0.703183	0.650915	0	0	0	0.704753	0	0.819349	0.811636	0	0	0.388233	0.567803	0	0	0	0	0	0.774162	0.336365	0.811242	0	1.29027	0	0.617599
1500035N22Rik	0	0	0	0	0	0	0	0	0	0	0	0	0	0	0	0	0	0	0	0	0	0	0	0	0.703183	0.650915	0	0	0	0	0	0	1.35273	0	0	0	0	0	0	0	0	0	0	0	0	0	0	0	0.3088
1600010M07Rik	0	0	0	0	0	0	0	0.500011	0.508156	0	0	0	0	0	0	0	0	0	0	0	0	0	0	0	0	0	0	0	0	0	0.968259	0	1.89382	0	0	0	0	0	0	0	0	0	0	0	0	0	0	0	0
1600012H06Rik	5.02783	8.36366	5.87348	11.9839	5.09334	5.66292	2.41712	5.50012	4.06525	4.68199	2.63486	2.59903	6.29177	10.9739	4.28395	4.04116	8.30426	1.19988	4.5167	7.19597	3.0596	4.20425	2.91997	3.46026	2.81273	5.85823	11.3732	7.81713	5.43534	4.22852	5.80955	9.01284	17.3149	6.97146	4.05777	3.88233	4.54243	2.36503	3.58838	6.91033	5.00334	24.5805	6.19329	4.03638	4.86745	0	5.16108	0	5.55839
1600014C10Rik	15.0835	12.1653	6.36294	37.5497	10.1867	29.4472	27.5551	9.50021	19.8181	23.41	23.7137	28.5893	31.4589	16.4608	21.4197	28.8654	24.9128	20.398	28.2294	6.29648	29.5762	27.4893	14.5998	37.5685	26.721	10.4146	17.0598	3.12685	21.7414	23.9616	35.8256	9.01284	2.43491	9.29529	19.2744	27.1763	23.8477	28.3803	28.707	25.3379	32.5217	0	23.999	8.40912	26.771	10.4832	9.03188	0	6.48479
1600014C23Rik	0	0.760333	0.978914	0	0	0	0	0	0	0	0	0	0	0	0	0	0	0	0	0	0	0	0	0	0	0	0	0	0	0	0	0	0.270545	0	0	0	0	0	0	0	0	0	0	0	0	0	0	0	0.3088
1600020E01Rik	1.67594	7.60333	0.978914	0	1.528	1.13258	0.483423	5.00011	1.01631	0.585249	0	0	0	0	0	0.577308	4.15213	2.99971	0.903339	1.79899	3.0596	0.323404	2.91997	0.988645	2.10955	4.5564	1.89554	4.69028	2.71767	1.40951	0	2.45805	8.3869	2.32382	0	0.388233	0	3.15337	1.79419	0	0	0	1.54832	3.36365	4.05621	2.62079	5.16108	0	2.4704
1600025M17Rik	0	0	0	0	0	0	0	0	0	0	0	0	0	0	0	0	0	0	0	0	0	0	0	0	0	0	0	0	0	0	0	0	1.35273	0	0	0	0	0	0	0	0	0	0	0	0	0	0	0	0
1600027J07Rik	0	0	0	0	0	0	0	0	0	0	0	0	0	0	0	0	0	0	0	0	0	0	0	0	0	0	1.89554	0	0	0	0	0	0	0	0	0	0	0	0	0	0	0	0	0	0	0	0	0	0
1600029I14Rik	3.35189	0	0.489457	0	0	0	0	0.500011	2.54078	0	0	1.29952	0	3.65796	0	0	0	0	0.225835	0	1.01987	0	0	0	1.40637	2.60366	0	0	0	0	0	0	0	1.16191	0	0	0	0	0	2.30344	0	0	0	0.336365	0	2.62079	1.29027	0	0.3088
1700001C19Rik	0	3.04133	0.489457	0	0	0	0	0	0	0	0	0	0	0	0	0	0	0	0	4.49748	4.07947	0	0	0	0.703183	29.2912	3.79108	10.944	0	0	0	0	129.591	0	0	0.388233	0	1.57669	0	0	0	0	0	15.8091	0	0	9.03188	0	1.544
1700001D01Rik	0	0	0	0.79893	1.01867	0.377528	0.241712	0	0	0	0	0	0	0	0	0	0	0	0	0.899497	0	0.323404	0	0.494322	0	0.650915	0	1.56343	0	0	0	0	0.270545	0	0	0	1.13561	0	0	0	0	0	0	0	0	0	0	0	0.617599
1700001F09Rik	0	0	0	0	0	0	0	0	0	0	0	0	0	0	0	0	0	0	0	0	2.03973	0	0	0	0	1.95274	0	0	0	0	0	0	4.86982	0	0	0	0	0	0	0	0	0	0	1.34546	0	0	0	0	1.2352
1700001G01Rik	0	0	0	0	0	0	0	0	0	0	0	0	0	0	0	0	0	0	0	0	0	0	0	0	0	2.60366	1.89554	3.12685	0	0	0	0	14.3389	0	0	0	0	0.788343	0	0	0	0	0	0.336365	0	0	0	0	0.3088
1700001G11Rik	0	2.281	1.46837	0	1.528	0	1.20856	0.500011	1.01631	0	0	2.59903	0	0	0	2.30923	0	0	0.677504	0.449748	5.09934	0.323404	2.91997	0.494322	0	10.4146	1.89554	0	2.71767	0	0	0	31.1127	1.16191	1.01444	0.388233	2.83902	0	0	2.30344	0	0	0	5.38184	0	0	2.58054	0	0.617599
1700001J03Rik	0	0	0	0	0	0	0	0	0	0	0	0	0	0	0	0	0	0	0	0.899497	2.03973	0	0	0	0	31.8948	0	9.38056	0	0	0.968259	0	74.1294	0	0	0	0	0	0	0	0	0	0.774162	7.06366	0.811242	0	2.58054	0	2.1616
1700001J04Rik	0	0	0	0	0	0	0	0	0	0	0	0	0	0	0	0	0	0	0	0	0	0	0	0	0	0.650915	0	0	0	0	0	0	2.976	0	0	0	0	0	0	0	0	0	0	0	0	0	0	0	0
1700001K19Rik	0	1.52067	0	0	0	0	0.241712	0.500011	0	0	0	0	0	0	0	0	0	0	0	0.899497	1.01987	0	0	0.494322	0	11.7165	9.47769	4.69028	0	0	0	0	77.376	1.16191	0	0	0	0	0	0	0	24.5805	0	9.08185	0.811242	2.62079	1.29027	0	0.617599
1700001K23Rik	0	0	0	0	0.509334	0	0	0	0	0	0	0	0	0	0	0	0	0	0	0.449748	0	0	0	0	0	3.25457	0	1.56343	0	0	0	0	10.0102	0	0	0	0	0	0	0	0	0	0.774162	1.00909	0	0	0	0	0
1700001O22Rik	0	4.562	1.95783	0	0.509334	0	0	5.00011	0.508156	0	0	0	4.19452	0	0	0	0	0	0	2.69849	16.3179	0	0	0	0	35.1494	3.79108	14.0708	0	0	0	1.6387	177.478	1.16191	0	0.388233	0	0	0	0	0	0	0	15.8091	0	5.24158	5.16108	0	4.63199
1700001P01Rik	0	0	0	0	0	0	0	0.500011	0	0	0	0	2.09726	0	0	0	0	0	0	0	3.0596	0.323404	0	0	0	11.0656	0	1.56343	0	0	0	0	37.0647	0	0	0	0	0	0	0	0	0	0	5.38184	0	0	1.29027	0	0.3088
1700003C15Rik	0	0	0	0	0	0	0	0	0	0	0	0	0	0	0	0	0	0	0	0	0	0	0	0	0	0	0	0	0	0	0	0	2.16436	0	0	0	0	0	0	0	0	0	0	0	0	0	0	0	0.3088
1700003D09Rik	1.67594	0	0	0	1.01867	2.26517	0	0.500011	1.01631	0	0	0	0	1.82898	0	0	0	0	0.225835	0	2.03973	0.323404	0	0	0.703183	1.30183	0	0	0	0	0	0	0.541091	0	0	0	0	0	0	0	0	0	0	0.336365	0	0	1.29027	0	0
1700003E16Rik	3.35189	3.80166	1.95783	0	2.54667	0.377528	0	8.50019	2.54078	0	0	1.29952	6.29177	0	0	0	0	0	0	8.54522	21.4172	0	0	0	1.40637	76.808	39.8063	21.888	0	0	0	0.819349	400.407	3.48573	0	0	0	0	0	2.30344	0	0	0	32.6274	0	5.24158	12.9027	0	9.26399
1700003E24Rik	0	0	0	0	0	0	0	0	0	0	0	0	0	0	0	0	0	0	0	0.449748	0	0	0	0	0	3.25457	0	1.56343	0	0	0	0	15.1505	0	0	0	0	0	0	0	0	0	0	2.01819	0	0	0	0	0.3088
1700003F12Rik	0	1.52067	0.489457	0	0	0	0	1.00002	0	0	0	0	0	0	0	0	0	0	0	1.79899	3.0596	0	0	0	0	29.2912	9.47769	4.69028	0	0	0	0	86.845	0	0	0	0	0	0	0	0	0	0	9.75458	0	0	2.58054	0	0.3088
1700003G18Rik	0	0	0	0	1.01867	0	0	0	0	0	0	0	0	0	0	0	0	0	0	0	0	0	0	0	0	2.60366	1.89554	0	0	0	0	0	7.03418	0	0	0	0	0	0	0	0	0	0	0.336365	0	0	0	0	0.3088
1700003H04Rik	0	0	0	0	0	0	0	0	0	0	0	0	0	0	0	0	0	0	0	0	1.01987	0	0	0	0	13.0183	3.79108	0	0	0	0	0	38.4174	0	0	0	0	0	0	0	0	0	0	4.70911	0	0	3.87081	0	1.2352
1700003I22Rik	0	0	0.489457	0	0	0	0	0	0	0	0	0	0	0	0	0	0	0	0	0.899497	0	0	0	0	0	3.25457	1.89554	0	0	0	0	0	12.7156	0	0	0	0	0	0	0	0	0	0	3.36365	0	0	0	0	0
1700003L19Rik	0	0	0	0	0	0	0	0	0	0	0	0	0	0	0	0	0	0	0	0	0	0	0	0	0	0	0	0	0	0	0	0	4.05818	0	0	0	0	0	0	0	0	0	0	0.336365	0	0	0	0	0
1700003M07Rik	0	0	0	0	0	0	0	0	0	0	0	0	0	0	0	0	0	0	0	0	0	0	0	0	0	0	0	0	0	0	0	0	0.270545	0	1.01444	0	0	0	0	0	0	0	0	0.336365	0	0	0	0	0
1700003P14Rik	0	0	0.489457	0	0	0	0	0	0	0	0	0	0	0	0	0	0	0	0	0.899497	1.01987	0	0	0	0	9.76372	1.89554	0	0	0	0	0	20.2909	0	0	0	0	0	0	0	0	0	0	3.02728	0	0	5.16108	0	0
1700006A11Rik	0	0	0	0	0	0	0	0	0	0	0	0	0	0	0	0	0	0	0	0.899497	2.03973	0	0	0	0	3.25457	1.89554	1.56343	0	0	0	0	39.7702	0	0	0	0	0	0	0	0	0	0	2.69092	0	0	0	0	0.617599
1700006F04Rik	0	0	0	0	0	0	0	0	0	0	0	0	0	0	0	0	0	0	0	0.449748	0	0	0	0	0	0.650915	0	3.12685	0	0	0	0	3.51709	0	0	0	0	0	0	0	0	0	0	1.34546	0	0	0	0	0
1700006H21Rik	0	0	0	0	0	0	0	0	0	0	0	0	0	0	0	0	0	0	0	0	0	0	0	0	0	0	0	1.56343	0	0	0	0	2.43491	0	0	0	0	0	0	0	0	0	0	0	0	0	1.29027	0	0
1700007F19Rik	0	0	0	0	0	0	0	0.500011	0	0	0	0	0	0	0	0	0	0	0	0	0	0	0	0	0	0	0	0	0	0	0	0	3.78763	0	0	0	0	0	0	0	0	0	0	0	0	0	0	0	0.3088
1700007J10Rik	0	0	0	0	0	0	0	0.500011	0	0	0	0	0	0	0	0	0	0	0	0.899497	2.03973	0	0	0.494322	0	1.95274	0	1.56343	0	0	0	0	8.928	1.16191	0	0	0	0	0	0	0	0	0.774162	1.00909	0.811242	0	0	0	0.3088
1700007L15Rik	0	1.52067	1.95783	0	0.509334	0	0	2.50005	1.52447	1.1705	0	0	0	0	0	0	0	0	0.225835	2.69849	0	0	0	0.494322	0	3.25457	0	0	0	0	0	0	15.1505	2.32382	1.01444	0.776465	0	0.788343	0	0	0	0	0	3.70001	0	0	6.45135	0	0.617599
1700007P06Rik	0	0	0	0	0	0	0	0	0	0	0	0	0	0	0	0	0	0	0	0.449748	1.01987	0	0	0	0	7.16006	0	0	0	0	0	0	8.3869	0	0	0	0	0	0	0	0	0	0	1.34546	0	0	1.29027	0	0
1700008C04Rik	0	0	0	0	0	0	0	0	0	0	0	0	0	0	0	0	0	0	0	0	0	0	0	0	0	0	0	0	0	0	0	0	0.541091	0	0	0	0	0	0	0	0	0	0	0.336365	0	0	0	0	0
1700008J07Rik	0	1.52067	2.44728	0.79893	2.03734	0.755056	0.725135	2.50005	1.52447	1.75575	0	0	4.19452	0	2.14197	0	0	1.19988	0.677504	0.899497	5.09934	1.29362	5.83994	0.988645	2.10955	5.85823	5.68661	6.25371	0	0	1.93652	1.6387	34.0887	1.16191	2.02889	0.776465	0	0.788343	3.58838	2.30344	0	0	1.54832	5.7182	0.811242	0	0	0	3.3968
1700008K24Rik	0	0.760333	2.44728	0	0	0	0	0	0	0	0	0	0	0	0	0	0	0	0	1.34924	12.2384	0	0	0	0	36.4512	15.1643	17.1977	0	0	0	0	198.31	1.16191	0	0	0	0	0	0	0	0	0	24.5546	0	0	1.29027	0	4.0144
1700008O03Rik	0	0	0	0	0	0	0	0	0	0	0	0	0	0	0	0	0	0	0	0.449748	1.01987	0	0	0.494322	0	5.85823	3.79108	0	0	0	0	0	13.7978	0	0	0	0	0	0	0	0	0	0	2.35455	0	0	0	0	0.3088
1700008P02Rik	0	0.760333	0.489457	0	0	0	0	0	0	0	0	0	0	0	0	0	0	0	0	0.899497	0	0	0	0	0	1.95274	1.89554	1.56343	0	0	0	0	10.8218	0	0	0	0	0	0	0	0	0	0	1.68182	0	0	0	0	0.3088
1700009C05Rik	0	0	0	0	0	0	0	0	0	0	0	0	0	0	0	0	0	0	0	0	0	0	0	0	0	3.25457	0	0	0	0	0	0	3.51709	0	0	0	0	0	0	0	0	0	0	0.672729	0	0	0	0	0
1700009J07Rik	0	0.760333	0.978914	0	0	0	0	7.50016	0	0	0	0	0	0	0	0	0	0	0	5.84673	3.0596	0	0	0	0	10.4146	11.3732	7.81713	0	0	0	0	68.7185	0	0	0	0	0	0	0	0	0	0	10.0909	0	2.62079	1.29027	0	3.3968
1700009N14Rik	0	4.562	2.44728	0	3.56534	0	0	10.0002	0	0	0	0	0	0	0	0	0	0	0	5.39698	5.09934	0	0	0	0	41.0076	26.5375	17.1977	0	0	0	0	142.577	0	0	0	0	1.57669	1.79419	0	0	0	0	21.5273	0	0	14.193	0	6.17599
1700010B08Rik	0	0	0	0	0	0	0	0	0	0	0	0	2.09726	0	0	0	0	0	0	1.34924	3.0596	0	0	0	0	13.6692	5.68661	4.69028	0	0	0	0	103.348	1.16191	0	0	0	0	0	0	0	0	0	10.4273	0	0	3.87081	0	0.926399
1700010D01Rik	0	0	0.978914	0	0	0	0	0	0	0	0	0	0	0	0	0	0	0	0	0	0	0	0	0	0	7.16006	0	0	0	0	0	0	29.76	0	0	0	0	0	0	0	0	0	0	3.36365	0	0	3.87081	0	0.3088
1700010I02Rik	0	0	0	0	0	0	0	0	0	0	0	0	0	0	0	0	0	0	0	0	0	0	0	0	0	0.650915	0	0	0	0	0	0	1.89382	0	0	0	0	0	0	0	0	0	0	0.336365	0	0	0	0	0
1700010I14Rik	0	1.52067	2.93674	0	1.01867	0	0.241712	1.50003	0.508156	0	0	1.29952	2.09726	0	0	0	0	0	0	3.59799	22.4371	0.323404	0	0	0	56.6296	32.2241	26.5783	0	0	0	0	312.48	0	0	0	0	3.15337	0	0	0	0	0	34.9819	0.811242	0	10.3222	0	11.1168
1700010J16Rik	0	0	0	0	0	0	0	0	0	0	0	0	0	0	0	0	0	0	0	0	0	0	0	0	0	0	0	1.56343	0	0	0	0	5.14036	0	0	0	0	0	0	0	0	0	0	1.00909	0	0	0	0	0.3088
1700010K23Rik	0	0	0	0	0	0	0	0	0	0	0	0	0	0	0	0	0	0	0	0	0	0	0	0	0	2.60366	1.89554	1.56343	0	0	0	0	20.0204	0	0	0	0	0	0	0	0	0	0	2.01819	0	0	1.29027	0	0.3088
1700011B04Rik	0	0	0	0	0.509334	0	0	0	0	0	0	0	0	0	0	0	0	0	0	0.449748	0	0	0	0	0	0	0	0	0	0	0	0	1.89382	0	0	0	0	0	0	2.30344	0	0	0	0	0	0	0	0	0.3088
1700011L22Rik	0	0	1.46837	0	0.509334	0	0	0	0	0	0	0	0	0	0	0	0	0	0	1.34924	6.1192	0	0	0	0	19.5274	5.68661	6.25371	0	0	0	0	87.6567	0	0	0	0	0.788343	0	0	0	0	0	6.39093	0	0	5.16108	0	0.926399
1700011M02Rik	0	0	0	0	0	0	0	0	0	0	0	0	0	0	0	0	0	0	0	0	0	0	0	0	0	1.30183	0	1.56343	0	0	0	0	14.88	0	0	0	0	0	0	0	0	0	0	1.00909	0	0	0	0	0.3088
1700012A03Rik	0	6.84299	1.46837	0	1.01867	0	0	9.0002	0	0	0	0	0	0	0	0	0	0	0	6.29648	9.17881	0	0	0	0	35.8003	9.47769	12.5074	0	0	0	0	121.204	0	0	0	0	1.57669	0	0	0	0	0	15.8091	0	0	5.16108	0	5.86719
1700012B07Rik	0	0	0.489457	0	0	0	0	1.00002	0	0	0	0	0	0	0	0	0	0	0	1.79899	5.09934	0	0	0	0	27.9893	9.47769	17.1977	0	0	0	0	120.393	0	0	0	0	2.36503	0	0	0	0	0	14.4637	0	0	6.45135	0	1.2352
1700012B09Rik	0	0	0	0	0	0	0	0	0.508156	0	0	0	0	0	0	0	0	0	0	0.899497	2.03973	0	0	0	0	9.76372	3.79108	3.12685	0	0	0	0	34.6298	0	0	0	0	0	0	0	0	0	0	3.02728	0	0	2.58054	0	0.926399
1700012C14Rik	0	0	0	0	0	0	0	0	0	0	0	0	0	0	0	0	0	0	0	0	0	0	0	0	0	1.30183	1.89554	0	0	0	0	0	3.51709	0	0	0	0	0	0	0	0	0	0	0	0	0	0	0	0
1700012D01Rik	0	0.760333	1.46837	2.39679	1.528	0.377528	0.241712	1.00002	0	0.585249	0	1.29952	0	0	2.14197	0.577308	0	0.599941	0.45167	4.49748	4.07947	0.323404	2.91997	0	0	3.90549	7.58215	6.25371	2.71767	2.81901	0	1.6387	53.2974	1.16191	0	0.388233	1.13561	1.57669	1.79419	0	0	0	0	6.05456	0.811242	0	2.58054	0	4.0144
1700012D16Rik	0	0	0	0	0	0	0	0	0	0	0	0	0	0	0	0	0	0	0	0.899497	0	0	0	0	0	1.95274	0	0	0	0	0	0	5.952	0	0	0	0	0.788343	0	0	0	0	0	0.336365	0	0	0	0	0.3088
1700012I11Rik	0	0	0	0	0.509334	0	0	0	0	0	0	0	0	0	0	0	0	0	0	0	0	0	0	0	0	0	0	0	0	0	0	0	0.270545	0	0	0	0.567803	0	0	0	0	0	0	0	0	0	1.29027	0	0
1700012J15Rik	0	0	0	0	0	0	0	0	0	0	0	0	0	0	0	0	0	0	0	0	0	0	0	0	0	0.650915	0	0	0	0	0	0	2.43491	0	0	0	0	0	0	0	0	0	0	0.672729	0	0	0	0	0.3088
1700013D24Rik	0	0	0	0	0	0	0	0	0	0	0	0	0	0	0	0	0	0	0	1.34924	1.01987	0	0	0	0	6.50915	3.79108	1.56343	0	0	0	0	23.5374	0	0	0	0	0	0	0	0	0	0	3.36365	0	0	0	0	0.617599
1700013G24Rik	0	0.760333	1.46837	0	1.01867	0	0	1.50003	0	0	0	0	2.09726	0	0	0	0	0	0	4.49748	10.1987	0	0	0	0	70.9497	11.3732	10.944	0	0	0	0	292.73	1.16191	0	0	0	0	0	0	0	0	0	33.3001	0	2.62079	15.4832	0	2.4704
1700013H16Rik	0	0	0	0	0	0	0	0.500011	0	0	0	0	0	0	0	0	0	0	0	0.449748	3.0596	0	0	0	0	5.20732	5.68661	0	0	0	0	0	12.7156	0	0	0	0	0	0	0	0	0	0	2.01819	0	0	0	0	0.617599
1700014D04Rik	0	0	0	0	0	0	0	0	0	0	0	0	0	0	0	0	0	0	0	0.449748	0	0	0	0	0	8.46189	3.79108	4.69028	0	0	0	0	49.2392	0	0	0	0	0	0	0	0	0	0	5.04547	0	0	0	0	1.8528
1700015G11Rik	0	0	0.978914	0	0	0	0	0.500011	0	0	0	0	0	0	0	0	0	0	0	1.34924	1.01987	0	0	0	0	3.90549	7.58215	4.69028	0	0	0	0	29.4894	0	0	0	0	0.788343	0	0	0	0	0	6.39093	0	0	2.58054	0	0
1700016B01Rik	0	0	0	0	0	0	0	0	0	0	0	0	0	0	0	0	0	0	0	0	0	0	0	0	0	0	0	0	0	0	0	0	1.89382	0	0	0	0	0	0	0	0	0	0	0.336365	0	0	0	0	0
1700016C15Rik	0	0	0.978914	0	0	0	0	0	0	0	0	0	0	0	0	0	0	0	0	0.899497	1.01987	0	0	0	0	3.90549	0	1.56343	0	0	0	0	30.3011	0	0	0	0	0	0	0	0	0	0	4.03638	0	0	0	0	0
1700016G22Rik	0	0	0	0	0	0	0	0	0	0	0	0	0	0	0	0	0	0	0	0.899497	1.01987	0	0	0	0	1.95274	1.89554	0	0	0	0	0	3.51709	0	0	0	0	0	0	0	0	0	0	0.672729	0	0	0	0	0
1700016H13Rik	0	1.52067	1.95783	0	0	0	0	4.00009	0	0	0	0	0	0	0	0	0	0	0	7.19597	7.13907	0	0	0	0	36.4512	13.2688	17.1977	0	0	0	0	116.334	1.16191	0	0	0	0.788343	0	0	0	0	0	10.7637	0	2.62079	2.58054	0	3.3968
1700016K05Rik	0	0	0	0	0	0	0.241712	0	0	0	0	0	0	0	0	0	0	0	0	0	1.01987	0	0	0	0	0.650915	0	0	0	0	0	0	8.65745	0	0	0	0	0	0	0	0	0	0	1.00909	0	0	0	0	0
1700016K19Rik	0	0	0.978914	0	0	0.377528	0	0	2.03263	0	0	1.29952	0	0	0	0	0	0	0	0	6.1192	0	0	0	0	9.11281	5.68661	7.81713	0	0	0	0	29.4894	0	0	0	0	0	0	0	0	0	0	3.36365	0	2.62079	2.58054	0	1.8528
1700016L21Rik	0	0	0	0	0	0	0	0	0	0	0	0	0	0	0	0	0	0	0	0	0	0	0	0	0	0.650915	0	0	0	0	0	0	4.86982	0	0	0	0	0	1.79419	0	0	0	0	0.672729	0	0	0	0	0
1700016P04Rik	0	0	0.489457	0	0	0	0	0	0	0	0	0	0	0	0	0	0	0	0	0.899497	3.0596	0	0	0	0	6.50915	5.68661	3.12685	0	0	0	0	59.7905	0	0	0	0	0	0	0	0	0	0	9.08185	0	0	2.58054	0	0.3088
1700017B05Rik	1.67594	0	3.4262	0.79893	3.56534	2.26517	2.1754	6.50014	1.01631	1.1705	2.63486	0	8.38903	0	0	5.19577	0	2.39976	0.903339	2.69849	2.03973	0.323404	8.75991	0.494322	2.10955	11.0656	1.89554	6.25371	2.71767	2.11426	0	4.09674	58.4378	3.48573	0	1.55293	0	0	0	0	5.00334	24.5805	3.87081	5.04547	0	5.24158	1.29027	0	5.86719
1700017G19Rik	0	0	0	0	0	0	0	0	0	0	0	0	0	0	0	0	0	0	0	0.899497	1.01987	0	0	0	0	1.30183	0	3.12685	0	0	0	0	27.5956	0	0	0	0	0	0	0	0	0	0	4.03638	0	0	2.58054	0	0
1700017J07Rik	0	0	0	0	0	0	0	0	0	0	0	0	0	0	0	0	0	0	0	0	0	0	0	0	0	1.30183	0	0	0	0	0	0	11.3629	0	0	0	0	0	0	0	0	0	0	1.00909	0	0	0	0	0
1700017L05Rik	0	0	0.489457	0	0	0	0	0	0	0	0	0	0	0	0	0	0	0	0	0.449748	1.01987	0	0	0	0	3.25457	3.79108	1.56343	0	0	0	0	20.832	0	0	0	0	0	1.79419	0	0	0	0	4.37274	0	0	0	0	0
1700017M07Rik	0	0	0	0	0	0	0	0	0	0	0	0	0	0	0	0	0	0	0	0.449748	0	0	0	0	0	3.25457	0	0	0	0	0	0	14.6094	0	0	0	0	0	0	0	0	0	0	0.336365	0	0	1.29027	0	0
1700017N19Rik	0	0	0	0	0	0	0	0	0	0	0	0	0	0	0	0	0	0	0	0	7.13907	0	0	0	0	6.50915	1.89554	3.12685	0	0	0	0	60.0611	0	0	0	0	0	0	0	0	0	0	8.40912	0	0	3.87081	0	1.8528
1700018A04Rik	1.67594	0	0	0	0	0.377528	0	0	0	0	2.63486	0	0	0	0	0	0	0	0	0	3.0596	0	2.91997	0	0	3.25457	0	1.56343	0	0	0	0	16.7738	0	0	0.388233	0	0	0	0	0	0	0	1.68182	0	0	0	0	0.926399
1700018B08Rik	0	0	1.46837	0	0	0	0	1.50003	0	0	0	0	2.09726	0	0	0	0	0	0	1.34924	8.15894	0	0	0	0	27.3384	3.79108	14.0708	0	0	0	0	135.273	0	0	0	0	0.788343	0	0	0	0	0	13.4546	0	0	2.58054	0	4.32319
1700018B24Rik	0	0	0.978914	0	0	0	0	0	0	0	0	0	2.09726	0	0	0	0	0	0	0	1.01987	0	0	0	0	14.971	3.79108	6.25371	5.43534	0	0	0	78.7287	1.16191	0	0	0	0.788343	0	0	0	0	0	9.08185	0	0	5.16108	0	1.2352
1700018F24Rik	0	0	0	0	0.509334	0	0	0	0	0	0	0	0	0	0	0	0	0	0	0.449748	0	0	0	0	0	4.5564	0	1.56343	0	0	0	0	32.1949	0	0	0	0	0	0	0	0	0	0	4.03638	0	0	0	0	0.3088
1700018G05Rik	0	1.52067	1.46837	0	1.01867	0	0	0	0	0	0	0	0	0	2.14197	0	0	0	0	0	0	0	0	0	0	0.650915	0	0	0	0	0	0	13.5273	1.16191	0	0	0	0	0	0	0	0	0	1.68182	0	2.62079	0	0	1.2352
1700019A02Rik	0	5.32233	0.489457	0	0	0	0	1.00002	0	0	0	0	0	0	0	0	0	0	0	0.899497	1.01987	0	0	0	0.703183	7.81098	5.68661	4.69028	0	0	0	0	48.4276	0	0	0	0	0	0	0	0	0	0	8.07275	0	0	3.87081	0	2.7792
1700019C18Rik	0	0.760333	0	0	0	0	0	0.500011	0.508156	0	0	0	0	0	0	0	0	0	0	0	0	0	0	0	0	0.650915	0	0	0	0	0	0	3.78763	0	0	0	0	0	0	0	0	0	0	2.01819	0	0	1.29027	0	0.926399
1700019D03Rik	0	4.562	0	0	2.03734	0.755056	0	4.5001	0.508156	0	0	1.29952	0	0	0	0.577308	0	1.19988	0.677504	2.24874	10.1987	0.323404	0	0	0	24.7348	9.47769	14.0708	2.71767	0	0.968259	1.6387	199.121	0	0	0	0	0	0	0	0	0	0	22.5364	0.811242	2.62079	11.6124	0	3.088
1700019E08Rik	0	0	0	0	0	0	0	0	0	0	0	0	0	0	0	0	0	0	0	0	0	0	0	0	0	0	0	0	0	0	0	0	1.89382	0	0	0	0	0	0	0	0	0	0	0	0	0	0	0	0
1700019F05Rik	0	0	0	0	0	0	0	0	0	0	0	0	0	0	0	0	0	0	0	0.449748	0	0	0	0	0	1.30183	0	0	0	0	0	0	0.270545	0	0	0	0	0	0	0	0	0	0	0	0	0	0	0	0
1700019G24Rik	0	0	0	0	1.01867	0	0	0.500011	0	0	0	0	0	0	0	0	0	0	0	0.449748	1.01987	0	0	0	0	4.5564	1.89554	1.56343	0	0	0	0	21.9142	0	0	0	0	0.788343	0	0	0	0	0	1.68182	0	0	1.29027	0	0.3088
1700019J19Rik	0	0	0	0	0	0	0	0	0	0	0	0	0	0	0	0	0	0	0	0.449748	0	0	0	0	0	0.650915	0	0	0	0	0	0	0.541091	0	0	0	0	0	0	0	0	0	0	0	0	0	0	0	0
1700019N19Rik	0	1.52067	0.489457	0.79893	0.509334	0	0	1.50003	0	0	0	0	0	0	0	0	0	0	0	2.24874	9.17881	0	0	0	0	46.215	11.3732	29.7051	0	0	0.968259	0	256.206	1.16191	0	0	0	0.788343	0	0	0	0	0	25.9001	0	0	6.45135	0	1.8528
1700019P21Rik	0	0	0	0	0	0	0	0	0	0	0	0	0	0	0	0	0	0	0	0	0	0	0	0	0	0	0	0	0	0	0	0	2.16436	0	0	0	0	0	0	0	0	0	0	0	0	0	0	0	0
1700020A23Rik	0	0.760333	0.489457	0	0	0	0	0	0	0	0	0	0	0	0	0	0	0	0	1.34924	4.07947	0	0	0	0	5.20732	1.89554	9.38056	0	0	0	0	52.4858	1.16191	0	0	0	0	0	0	0	0	0	5.7182	0	0	2.58054	0	0
1700020G17Rik	0	0.760333	0	0	0	0	0	0	0	0	0	0	0	0	0	0	0	0	0	0.449748	0	0	0	0	0	1.30183	0	1.56343	0	0	0	0	21.9142	0	0	0	0	0	0	0	0	0	0	1.34546	0	0	0	0	0.3088
1700020L13Rik	0	0	0.489457	0	1.01867	0.377528	0.241712	0	1.01631	0	0	0	0	0	0	0	0	0	0	0.449748	0	0	0	0.494322	0	0.650915	0	0	0	0	0	0	26.2429	0	0	0	0	1.57669	0	2.30344	0	0	0	0.672729	0	0	1.29027	0	0
1700020L24Rik	1.67594	0	0	0	0	0.755056	0.483423	0.500011	1.01631	1.1705	0	0	2.09726	0	0	0	0	0.599941	1.12917	0.449748	4.07947	0.646808	0	0.988645	0.703183	9.11281	7.58215	4.69028	2.71767	0	0.968259	0	38.688	0	1.01444	0	0	3.15337	0	0	5.00334	0	0.774162	5.38184	0	0	2.58054	0	0.617599
1700020M21Rik	0	0	0	0	0	0	0	0	0	0	0	0	0	0	0	0	0	0	0	0	0	0	0	0	0	0	0	0	0	0	0	0	0	0	0	0	0	0	0	0	0	0	0	0.336365	0	0	0	0	0
1700020N01Rik	0	0	0	0	0	0	0	0	0	0	0	0	0	0	0	0	0	0	0	0	5.09934	0	0	0	0	7.81098	0	3.12685	0	0	0	0	51.6742	0	0	0	0	0	0	0	0	0	0	2.69092	0	2.62079	1.29027	0	1.544
1700020N15Rik	0	0	0	0	0	0	0	0.500011	0	0	0	0	0	0	0	0	0	0	0	0	1.01987	0	0	0	0	0.650915	0	0	0	0	0	0	6.49309	0	0	0	0	0	0	0	0	0	0	2.01819	0	0	0	0	0.3088
1700020N18Rik	0	0	0.489457	0	0	0	0	0	0	0	0	0	0	0	0	0	0	0	0	0	0	0	2.91997	0	0	3.25457	0	1.56343	0	0	0	0	13.5273	0	0	0	0	0	0	0	0	0	0	1.68182	0	0	0	0	0.926399
1700021F02Rik	0	0	0	0	0	0	0	0	0	0	0	0	0	0	0	0	0	0	0	0	0	0	0	0	0	0	0	0	0	0	0	0	1.35273	0	0	0	0	0	0	0	0	0	0	0.672729	0	0	0	0	0.617599
1700021F07Rik	0	0	0	0	0	0	0	0	0	0	0	0	0	0	0	0	0	0	0	0.449748	2.03973	0	0	0	0	14.3201	3.79108	10.944	0	0	0	0	69.5301	0	0	0	0	0.788343	0	0	0	0	0	8.07275	0	0	0	0	1.544
1700021G15Rik	0	0	0	0	0	0	0	0	0	0	0	0	0	0	0	0	0	0	0	0	0	0	0	0	0	0	0	0	0	0	0	0	1.08218	0	0	0	0	0	0	0	0	0	0	0.336365	0	0	0	0	0
1700021N21Rik	0	0	0	0	0	0	0	0	0	0	0	0	0	0	0	0	0	0	0	0	0	0	0	0	0	1.30183	5.68661	1.56343	0	0	0	0	7.30472	0	0	0	0	0	0	0	0	0	0	1.00909	0	2.62079	1.29027	0	0.3088
1700022A22Rik	0	0	0	0	0	0	0	0	0	0	0	0	0	0	0	0	0	0	0	0	0	0	0	0	0	1.30183	0	0	0	0	0	0	8.3869	0	0	0	0	0	0	0	0	0	0	0.672729	0	0	0	0	0
1700022E09Rik	0	0	0	0	0	0	0	0	0	0	0	0	0	0	0	0	0	0	0	0	0	0	0	0	0	0	0	0	0	0	0	0	1.62327	0	0	0	0	0	0	0	0	0	0	0	0	0	0	0	0
1700022I11Rik	8.37972	18.248	15.1732	8.78823	18.8454	6.7955	12.569	9.50021	7.62235	9.36399	2.63486	9.09661	6.29177	7.31592	10.7099	6.35039	4.15213	9.59906	8.35589	11.6935	10.1987	10.0255	11.6799	5.43755	6.32865	16.9238	7.58215	26.5783	8.15301	9.16179	7.74607	15.5676	33.0065	17.4287	10.1444	9.70581	8.51705	10.2485	10.7651	16.1241	10.0067	0	3.87081	16.8182	9.7349	5.24158	15.4832	0	20.9984
1700022N22Rik	0	0.760333	1.46837	0	0.509334	0.755056	0.483423	0.500011	0	0	2.63486	0	0	1.82898	0	0	0	0	0.225835	0	0	0	0	0	0	2.60366	0	3.12685	0	0.704753	0	0	5.41091	2.32382	0	0	0.567803	0	0	2.30344	0	0	0	1.68182	0	0	0	0	0.926399
1700023C21Rik	0	0	0	0	0	0	0	0	0	0	0	0	0	0	0	0	0	0	0	0	0	0	0	0	0	0.650915	0	0	0	0	0	0	2.43491	0	0	0	0	0	0	0	0	0	0	0	0	0	0	0	0
1700023F02Rik	0	0	0	0	0	0	0	0	0	0	0	0	0	0	0	0	0	0	0	0	0	0	0	0	0	0	1.89554	0	0	0	0	0	5.68145	0	0	0	0	0	0	0	0	0	0	0.336365	0	0	0	0	0
1700024B05Rik	0	0	0	0	0	0	0	0	0	0	0	0	0	0	0	0	0	0	0	0	0	0	0	0	0	0	0	0	0	0	0	0	1.89382	0	0	0	0	0	0	0	0	0	0	0	0	0	0	0	0
1700024B18Rik	0	0	0	0	0	0	0	0	0	0	0	0	0	0	0	0	0	0	0	0	0	0	0	0	0	0	0	0	0	0	0	0	0.811636	0	0	0	0	0	0	0	0	0	0	0	0	0	0	0	0
1700024G13Rik	0	0	0.489457	0	0	0	0	0	0.508156	0	0	0	0	0	0	0	0	0	0	0	1.01987	0	0	0	0	5.20732	0	0	0	0	0	0	18.9382	0	0	0	0	0	0	0	0	0	0	0.672729	0	7.86238	1.29027	0	0.617599
1700024I08Rik	0	0	0	0	0	0	0	0	0	0	0	0	0	0	0	0	0	0	0	0	0	0	0	0	0	0	0	0	0	0	0	0	1.62327	0	0	0	0	0	0	0	0	0	0	0.336365	0	0	0	0	0
1700025B11Rik	1.67594	0	0	0	0	0	0	0	0	0	0	0	0	0	0	0	0	0	0	0	0	0	0	0	0	3.25457	1.89554	1.56343	0	0	0	0	12.4451	0	0	0	0	0	0	0	0	0	0	2.35455	0	0	0	0	0.3088
1700025C18Rik	0	0	0	0	0	0	0	0	0	0	0	0	0	0	0	0	0	0	0	0	0	0	0	0	0	4.5564	0	3.12685	0	0	0	0	8.65745	0	0	0	0	0	0	0	0	0	0	0.336365	0	0	0	0	0
1700025D23Rik	0	0	0	0	0	0	0	0	0	0	0	0	0	0	0	0	0	0	0	0	0	0	0	0	0	3.90549	0	1.56343	0	0	0	0	8.65745	0	0	0	0	0	0	0	0	0	0	1.00909	0	0	0	0	0
1700025F24Rik	0	0	0	0	0	0	0	0	0	0	0	0	0	0	0	0	0	0	0	0	0	0	0	0	0	0.650915	0	1.56343	0	0	0	0	8.928	0	0	0	0	0	0	0	0	0	0	1.34546	0	0	0	0	0
1700025G04Rik	0	0	0.489457	0.79893	1.528	0.377528	0.725135	2.50005	1.01631	0.585249	2.63486	0	2.09726	0	2.14197	0	2.07607	0	0	0.899497	2.03973	0	0	0	0.703183	3.25457	1.89554	0	0	1.40951	0	0	9.46909	2.32382	0	1.55293	1.13561	0	1.79419	0	0	0	0	1.00909	0	5.24158	1.29027	0	0.926399
1700025J12Rik	0	0	0	0	0	0	0	0	0	0	0	0	0	0	0	0	0	0	0	0	0	0	0	0	0	1.30183	0	0	0	0	0	0	2.976	0	0	0	0	0	0	0	0	0	0	0	0	0	0	0	0
1700025K24Rik	0	0	0	0	0	0	0	0	0	0	0	0	0	0	0	0	0	0	0	0.899497	0	0	0	0	0	1.30183	0	0	0	0	0	0	3.51709	0	0	0	0	0	0	0	0	0	0	1.00909	0	0	0	0	0
1700025M24Rik	0	0	0.489457	0	0	0	0	0.500011	0	0	0	0	0	0	0	0	0	0	0	0.449748	1.01987	0	0	0	0	1.30183	0	0	0	0	0	0	8.11636	0	0	0	0	0	0	0	0	0	0	2.01819	0	0	0	0	0.3088
1700025N23Rik	0	0	0	0	0	0	0	0	0	0	0	0	2.09726	0	0	0	0	0	0	0.449748	0	0	0	0	0	2.60366	0	3.12685	0	0	0	0	9.73963	0	0	0	0	0	0	0	0	0	0	2.35455	0	0	2.58054	0	0
1700025O08Rik	0	0	0	0	0	0	0	0	0	0	0	0	0	0	0	0	0	0	0	0	0	0	0	0	0	0	0	0	0	0	0	0	0.541091	0	0	0	0	0	0	0	0	0	0	0	0	0	0	0	0
1700026D11Rik	0	0	0	0	0	0	0	0	0	0	0	0	0	0	0	0	0	0	0	0.449748	3.0596	0	0	0	0	5.20732	3.79108	1.56343	0	0	0	0	28.6778	0	0	0	0	0	0	0	0	0	0	1.68182	0	0	0	0	0
1700026F02Rik	0	0	0	0	0	0	0	0	0	0	0	0	0	0	0	0	0	0	0	0	0	0	0	0	0	1.30183	0	0	0	0	0	0	7.03418	0	0	0	0	0	0	0	0	0	0	0.336365	0	0	2.58054	0	0
1700026J12Rik	0	0	0	0	0	0	0	0	0	0	0	0	0	0	0	0	0	0	0	0.449748	2.03973	0	0	0	0	2.60366	0	0	0	0	0	0	20.5614	0	0	0	0	0	0	0	0	0	0	5.7182	0	0	1.29027	0	0.926399
1700026J14Rik	0	0	0	0	0	0	0	0	0	0	0	1.29952	0	0	0	0	0	0	0	0	0	0	0	0	0	0	0	0	0	0	0	0	1.89382	0	0	0	0	0	0	0	0	0	0	0.672729	0	0	0	0	0
1700027A15Rik	0	13.686	7.83131	0	2.03734	0	0	8.00018	0	0	0	0	8.38903	0	0	0	0	0	0.225835	14.8417	36.7152	0	0	0	0	76.1571	24.642	54.7199	0	0	0	0	638.757	0	0	0	0	3.94171	0	0	2.50167	0	0	79.7184	0	0	18.0638	0	8.64639
1700027F09Rik	0	0	0	0	0	0	0	0	0	0	0	0	0	0	0	0	0	0	0	0	1.01987	0	0	0	0	1.95274	0	1.56343	0	0	0	0	7.57527	0	0	0	0	0	0	0	0	0	0	0.672729	0	0	0	0	0
1700027H10Rik	0	0	0	0	0	0	0	0	0	0	0	0	0	0	0	0	0	0	0	0	0	0	0	0	0	0	0	0	0	0	0	0	0.541091	0	0	0	0	0	0	0	0	0	0	0	0	0	0	0	0
1700027I24Rik	0	0	0	0	0	0	0	0	0	0	0	0	0	0	0	0	0	0	0	0	0	0	0	0	0	1.30183	0	0	0	0	0	0	2.70545	0	0	0	0	0	0	0	0	0	0	1.00909	0	0	1.29027	0	0
1700027J07Rik	0	0	0	0	0	0	0	0	0.508156	0	0	0	0	0	0	0	0	0	0	0	0	0	0	0	0	0	0	0	0	0	0	0	1.08218	0	0	0	0	0	0	0	0	0	0	0	0	0	0	0	0.617599
1700028D13Rik	0	0	0	0	0	0	0	0	0	0	0	0	0	0	0	0	0	0	0	0	0	0	0	0	0	3.90549	0	0	0	0	0	0	13.2567	0	0	0	0	0	0	0	0	0	0	1.68182	0	0	0	0	0.617599
1700028E10Rik	1.67594	0	0.978914	0.79893	0	0.755056	0.241712	1.00002	0.508156	0	0	0	0	0	0	0.577308	0	0	0	0.449748	2.03973	0.323404	0	0	1.40637	1.95274	3.79108	1.56343	2.71767	0	0.968259	0	9.19854	2.32382	2.02889	0.388233	1.70341	0	0	0	0	0	0.774162	1.68182	0.811242	0	2.58054	0	1.2352
1700028I16Rik	0	0	0	0	0	0	0	0	0	0	0	0	0	0	0	0	0	0	0	0	2.03973	0.323404	0	0	0	3.25457	1.89554	0	0	0	0	0	9.46909	0	0	0	0	0	0	0	0	0	0	0.672729	0	0	0	0	0.617599
1700028J19Rik	0	0	1.95783	0	0	0.377528	0	1.00002	0	0	0	0	0	0	0	0	0	0	0	5.39698	8.15894	0	0	0	0	51.4223	7.58215	20.3245	0	0	0.968259	0	354.685	1.16191	1.01444	0	0	0	0	0	0	0	0	39.0183	0	0	3.87081	0	4.94079
1700028K03Rik	3.35189	0	0.978914	0	1.01867	0	0	0	0	1.75575	2.63486	0	2.09726	0	0	0	4.15213	0	0.903339	1.34924	2.03973	0.323404	2.91997	0	0.703183	2.60366	1.89554	1.56343	5.43534	0.704753	2.90478	2.45805	9.19854	0	0	0.388233	0.567803	0.788343	0	0	0	0	0.774162	2.35455	0.811242	5.24158	1.29027	0	1.2352
1700028M03Rik	0	0	0	0	0	0	0	0	0	0	0	0	0	0	0	0	0	0	0	0	0	0	0	0	0	0.650915	0	0	0	0	0	0	0	0	0	0	0	0	0	0	0	0	0	0	0	0	0	0	0
1700028P15Rik	0	0	0	0	0	0	0	0	0	0	0	0	0	0	0	0	0	0	0	0	2.03973	0	0	0	0	0.650915	0	0	0	0	0	0	3.51709	0	0	0	0	0	0	0	0	0	0	2.01819	0	0	0	0	0
1700029B22Rik	0	0.760333	0	0	0	0	0	0.500011	0	0	0	0	0	0	0	0	0	0	0	0.449748	1.01987	0	0	0	0	3.25457	1.89554	1.56343	0	0	0	0	29.76	0	0	0	0	0	0	0	0	0	0	2.69092	0	0	0	0	0.617599
1700029F12Rik	0	3.80166	0.978914	0	3.56534	0	0	4.5001	0	0	0	0	0	0	0	0	0	0	0	5.39698	17.3377	0	2.91997	0	0	63.1388	18.9554	32.832	2.71767	0	0	0	408.253	0	0	0	0	0	0	0	0	0	0	39.691	0	0	16.7735	0	7.71999
1700029H14Rik	0	3.80166	3.4262	0	0.509334	0	0	6.00013	0	0	0	0	2.09726	0	0	0	0	0	0	7.64572	14.2781	0	0	0	0	46.8659	15.1643	23.4514	2.71767	0	0	0	347.651	0	0	0	0	0	0	0	0	0	0	36.6638	0	0	16.7735	0	7.41119
1700029J03Rik	0	0	0	0	0	0	0	0	0	0	0	0	0	0	0	0	0	0	0	0	0	0	0	0	0	0.650915	0	0	0	0	0	0	2.976	0	0	0	0	0	0	0	0	0	0	0.336365	0	0	0	0	0.3088
1700029J07Rik	0	2.281	3.91565	0	3.56534	0.755056	0.966847	1.00002	0.508156	0	0	0	0	0	0	0	0	0	0	1.79899	1.01987	0.646808	0	0.494322	0	7.16006	1.89554	7.81713	0	0	0	0	16.5033	2.32382	0	0.388233	0	0	0	6.91033	0	0	0.774162	4.03638	0	5.24158	5.16108	0	4.63199
1700029M03Rik	0	0	0	0	0	0	0	0	0	0	0	0	0	0	0	0	0	0	0	0	0	0	0	0	0	1.30183	0	0	0	0	0	0	4.05818	0	0	0	0	0	0	0	0	0	0	1.00909	0	0	0	0	0
1700029M20Rik	0	0	0.978914	0	1.01867	0	0	1.50003	0	0	0	0	2.09726	0	0	0	0	0	0	2.24874	3.0596	0	0	0	0	14.3201	7.58215	9.38056	0	0	0	0	148.259	0	0	0	0	0	0	0	0	0	0	15.8091	0	2.62079	14.193	0	2.1616
1700029N11Rik	0	0	0	0	0	0	0	0	0	0	0	0	0	0	0	0	0	0	0	0.449748	0	0	0	0	0	1.30183	1.89554	1.56343	0	0	0	0	6.49309	0	0	0	0	0	0	0	0	0	0	0	0	0	1.29027	0	0
1700030A11Rik	0	0	0.489457	0	0	0	0	0	0	0	0	0	0	0	0	0	0	0	0	0	0	0	0	0	0	0	0	0	0	0	0	0	2.43491	0	0	0	0	0	0	0	0	0	0	0.336365	0	0	0	0	0
1700030C12Rik	0	3.04133	0	0.79893	1.528	0	0.483423	2.00004	0	0	0	1.29952	2.09726	0	0	1.15462	0	0	0.225835	1.34924	4.07947	0	0	0	2.10955	14.971	5.68661	4.69028	2.71767	0	0	0	52.4858	1.16191	1.01444	0	0	0.788343	0	0	0	0	0	5.7182	0	0	5.16108	0	2.1616
1700030C14Rik	0	0	0	0	0	0	0	0	0	0	0	0	2.09726	0	0	0	0	0	0	0	1.01987	0	0	0	0	8.46189	1.89554	1.56343	0	0	0	0	27.5956	0	0	0	0	0	0	0	0	0	0	2.01819	0	0	0	0	0.3088
1700030F04Rik	0	0	0	0	0	0	0	0	0	0	0	0	0	0	0	0	0	0	0	0	0	0	0	0	0	0.650915	0	0	0	0	0	0	11.0924	0	0	0	0	0	0	0	0	0	0	0.672729	0	0	0	0	0
1700030J22Rik	1.67594	1.52067	1.46837	0	1.01867	0	0	0	0.508156	0	0	0	0	0	0	0	0	0	0	5.39698	8.15894	0	0	0	0	42.9604	11.3732	18.7611	0	0	0	0	163.68	1.16191	0	0	0.567803	2.36503	0	4.60688	0	0	0	21.191	0	0	2.58054	0	3.7056
1700030K09Rik	1.67594	6.08266	6.36294	3.99465	6.62134	1.88764	2.90054	5.00011	5.08156	2.92625	5.26971	1.29952	6.29177	3.65796	2.14197	2.88654	10.3803	2.39976	2.93585	7.19597	3.0596	4.20425	2.91997	2.96593	2.81273	7.81098	0	14.0708	2.71767	0.704753	0.968259	1.6387	50.8625	3.48573	2.02889	3.10586	1.70341	0.788343	1.79419	2.30344	2.50167	0	2.32248	6.39093	1.62248	2.62079	3.87081	0	5.55839
1700030L20Rik	0	0	0	0	0	0	0	0	0	0	0	0	0	0	0	0	0	0	0	0	0	0	0	0	0	3.25457	1.89554	0	0	0	0	0	7.57527	0	0	0	0	0	0	0	0	0	0	1.34546	0	0	0	0	0
1700030M09Rik	0	0	0	0	0	0	0	0	0	0	0	0	0	0	0	0	0	0	0	0	0	0	0	0	0	5.20732	1.89554	4.69028	0	0	0	0	9.46909	0	0	0	0	0	0	0	0	0	0	0.336365	0	0	0	0	0.3088
1700030N03Rik	0	0	0	0	0	0	0	0	0	0	0	0	0	0	0	0	0	0	0	0	0	0	0	0	0	1.95274	0	1.56343	0	0	0	0	19.7498	0	0	0	0	0.788343	0	0	0	0	0	1.68182	0	0	1.29027	0	0.3088
1700030O20Rik	0	0	0	0	0	0	0	0	0	0	0	0	0	0	0	0	0	0	0	0	0	0	0	0	0	0.650915	0	0	0	0	0	0	0.541091	0	0	0	0	0	0	0	0	0	0	0	0	0	1.29027	0	0
1700031A10Rik	0	0	0	0	0	0	0	0	0	0	0	0	0	0	0	0	0	0	0	0	0	0	0	0	0	0	0	0	0	0	0	0	0	0	0	0	0	0	0	0	0	0	0	0.336365	0	0	0	0	0
1700031F05Rik	0	0	0	0	0	0	0	0	0	0	0	0	0	0	0	0	0	0	0	0	0	0	0	0	0	0	0	0	0	0	0	0	1.35273	0	0	0	0	0	0	0	0	0	0	0	0	0	0	0	0
1700031L13Rik	0	0	0	0	0	0	0	0	0	0	0	0	0	0	0	0	0	0	0	0	0	0	0	0	0	7.81098	1.89554	6.25371	0	0	0	0	25.9723	0	0	0	0	0	0	0	0	0	0	1.68182	0	0	3.87081	0	0.3088
1700031P21Rik	0	0	0.489457	0	0	0	0	0.500011	0	0	0	0	0	0	0	0	0	0	0	0.899497	1.01987	0	0	0	0	1.95274	1.89554	1.56343	0	0	0	0	27.8662	0	0	0	0	0	0	0	0	0	0	1.68182	0	0	0	0	0
1700034B16Rik	0	0	0	0	0	0	0	0	0	0	0	0	0	0	0	0	0	0	0	0	0	0	0	0	0	0	0	0	0	0	0	0	0.541091	0	0	0	0	0	0	0	0	0	0	0	0	0	0	0	0
1700034E13Rik	0	0	0	0	0	0	0	0	0	0	0	0	0	0	0	0	0	0	0	0	2.03973	0	0	0	0	7.81098	0	0	0	0	0	0	26.5134	0	0	0	0	0	0	0	0	0	0	3.70001	0	0	1.29027	0	0.617599
1700034G24Rik	0	0	0	0	0	0	0	0	0	0	0	0	0	0	0	0	0	0	0	0.449748	0	0	0	0	0	3.25457	3.79108	3.12685	0	0	0	0	28.6778	0	0	0	0	0	0	0	0	0	0	2.35455	0	0	0	0	0
1700034H15Rik	0	0.760333	0.489457	0	0	0	0	1.00002	0	0	0	0	0	0	0	1.15462	0	0	0	0.449748	1.01987	0	0	0	0	2.60366	0	4.69028	0	0.704753	0.968259	0	14.88	0	0	0	0	0.788343	0	0	0	0	0	4.37274	0	5.24158	0	0	0.3088
1700034J05Rik	0	0	1.46837	0	0	0	0	1.00002	0	0	0	0	0	0	0	0	0	0	0	1.34924	4.07947	0	0	0	0	14.971	15.1643	10.944	0	0	0	0	140.684	0	0	0	0	0	0	0	0	0	0	14.8	0	0	2.58054	0	3.7056
1700034K08Rik	0	0	0	0	0	0	0	0	0	0	0	0	0	0	0	0	0	0	0	0	0	0	0	0	0	1.30183	0	0	0	0	0	0	1.89382	0	0	0	0	0	0	0	0	0	0	0.672729	0	0	0	0	0
1700036G14Rik	0	0	0	0	0	0	0	0	0	0	0	0	0	0	0	0	0	0	0	0	0	0	0	0	0	0.650915	0	1.56343	0	0	0	0	12.9862	1.16191	0	0	0	0	0	0	0	0	0	1.00909	0	0	0	0	0.617599
1700037C18Rik	1.67594	5.32233	1.95783	5.59251	5.60267	4.53033	4.1091	8.50019	2.54078	4.09674	2.63486	5.19806	6.29177	1.82898	0	2.30923	2.07607	5.39947	6.09754	6.29648	7.13907	2.58723	0	4.4489	4.92228	16.9238	7.58215	10.944	5.43534	4.93327	1.93652	1.6387	90.3621	8.13338	2.02889	6.21172	4.54243	3.15337	1.79419	0	0	0	3.87081	10.7637	0.811242	0	7.74162	0	5.55839
1700039E22Rik	0	0	0.489457	0	0	0	0	2.00004	0	0	0	0	0	0	0	0	0	0	0	0	1.01987	0	0	0	0	0	0	1.56343	0	0	0	0	0	0	0	0	0	0	0	0	0	0	0	0.336365	0	0	0	0	0.617599
1700039M10Rik	0	0	0	0	0	0	0	0	0	0	0	0	0	0	0	0	0	0	0	0	0	0	0	0	0	1.95274	0	1.56343	0	0	0	0	4.05818	0	0	0	0	0	0	0	0	0	0	1.00909	0	0	1.29027	0	0
1700040D17Rik	0	0	0.978914	0	0	0	0	0	0	0	0	0	0	0	0	0	0	0	0	0	0	0	0	0	0	0	0	0	0	0	0	0	2.70545	1.16191	0	0	0	0	0	0	0	0	0	0	0	0	0	0	0
1700041C23Rik	0	0	0	0	0	0	0	0	0	0	0	0	0	0	0	0	0	0	0	0.449748	0	0	0	0	0	2.60366	0	1.56343	0	0	0	0	10.2807	0	0	0	0	0	0	0	0	0	0	2.01819	0	0	0	0	0.3088
1700041M19Rik	0	0.760333	0	0	0	0	0	0	0	0	0	0	0	0	0	0	0	0	0	0	0	0	0	0	0	0	1.89554	0	0	0	0	0	11.0924	0	0	0	0	0	0	0	0	0	0	0.336365	0	0	0	0	0
1700042O10Rik	0	0	0	0	0	0	0	0	0	0	0	0	0	0	0	0	0	0	0	0.449748	0	0	0	0	0	0	0	0	0	0	0	0	1.62327	0	0	0	0	0	0	0	0	0	0	0.672729	0	0	0	0	0
1700044C05Rik	0	0	0	0	0	0	0	0	0	0	0	0	0	0	0	0	0	0	0	0	0	0	0	0	0	0	0	0	0	0	0	0	0.811636	0	0	0	0	0	0	0	0	0	0	0	0	0	0	0	0
1700044K03Rik	0	0	0	0	0	0	0	0	0	0	0	0	0	0	0	0	0	0	0	0	0	0	0	0	0	0.650915	0	1.56343	0	0	0	0	0.811636	0	0	0	0	0	0	0	0	0	0	0	0	0	0	0	0
1700045H11Rik	0	0	0	0	0	0	0	0	0	0	0	0	0	0	0	0	0	0	0	0	0	0	0	0	0	0	0	0	0	0	0	0	2.16436	0	0	0	0	0	0	0	0	0	0	0.336365	0	0	0	0	0
1700046C09Rik	0	0	0	0	0	0	0	0	0	0	0	0	0	0	0	0	0	0	0	0	0	0	0	0	0	0.650915	0	0	0	0	0	0	4.05818	0	0	0	0	0	0	0	0	0	0	0.672729	0	0	0	0	0
1700047A11Rik	0	0.760333	0	0	0	0	0	0	0	0	0	0	2.09726	0	0	0	0	0	0.677504	0	1.01987	0	0	0	0	0.650915	0	0	0	0	0	0	4.05818	1.16191	0	0	0.567803	0	0	0	0	0	1.54832	0.672729	0	0	0	0	0.617599
1700047E10Rik	0	0	0	0	0	0	0	0	0	0	0	0	0	0	0	0	0	0	0	0	0	0	0	0	0	0	0	0	0	0	0	0	1.62327	0	0	0	0	0	0	0	0	0	0	0.336365	0	0	0	0	0
1700047G03Rik	0	0.760333	0.489457	17.5765	1.528	0.755056	0	0.500011	9.14682	0.585249	0	1.29952	6.29177	0	2.14197	4.04116	2.07607	0	5.1942	0	1.01987	4.20425	0	1.48297	0.703183	1.95274	1.89554	0	10.8707	5.63803	0.968259	0	4.86982	1.16191	21.3033	6.98819	26.6868	0.788343	0	2.30344	2.50167	0	0.774162	1.00909	0	0	0	0	0
1700047L14Rik	0	0	0	0	0	0	0	0	0	0	0	0	0	0	0	0	0	0	0	0	0	0	0	0	0	0.650915	0	0	0	0	0	0	1.08218	0	0	0	0	0	0	0	0	0	0	0.336365	0	0	0	0	0
1700047M11Rik	0	0	0	0	0	0	0	0	0	0	0	2.59903	0	0	0	0	0	0	0.225835	0	1.01987	0.323404	0	0	0	0	0	0	0	0	0	0	3.24654	0	0	0	1.13561	0	0	0	0	0	0	0.672729	0	0	0	0	0.617599
1700048F04Rik	0	0	0.489457	0	0	0	0	0.500011	0	0	0	0	0	0	0	0	0	0	0	0	0	0	0	0	0	1.30183	1.89554	0	0	0	0	0	12.1745	0	0	0	0	0	0	0	0	0	0	0.672729	0	0	2.58054	0	0.3088
1700048M11Rik	0	0	0	0	0	0	0	0	0	0	0	0	0	0	0	0	0	0	0	0	0	0	0	0	0.703183	0	0	0	0	0	0	0	1.35273	0	0	0	0	0	0	0	0	0	0	0.336365	0	0	0	0	0
1700048O14Rik	0	0	0	0	0	0	0	0	0	0	0	0	0	0	0	0	0	0	0	0	0	0	0	0	0	1.30183	0	0	0	0	0	0	3.51709	0	0	0	0	0	0	0	0	0	0	0	0	0	0	0	0
1700048O20Rik	0	0	0	0	0	0	0	0	0	0	0	0	0	0	0	0	0	0	0	0.449748	0	0	0	0	0.703183	1.95274	0	4.69028	0	0	0	0	14.0684	1.16191	0	0.388233	0	0	0	0	0	0	0	2.01819	0	0	1.29027	0	0
1700049E15Rik	0	0	0.489457	0	0	0	0	0	0	0	0	0	0	0	0	0	0	0	0	0	0	0	0	0	0	0	0	0	0	0	0	0	0.811636	0	0	0	0	0	0	0	0	0	0	0	0	0	0	0	0
1700049E22Rik	0	0	0	0	0	0	0	0	0	0	0	0	0	0	0	0	0	0	0	0	0	0	0	0	0	0	0	0	0	0	0	0	1.89382	0	0	0	0	0	0	0	0	0	0	0	0	0	0	0	0
1700051A21Rik	0	0.760333	0.978914	0	0.509334	0	0	0	0	0	0	0	0	0	0	0	0	0	0	3.14824	5.09934	0	0	0	0	18.8765	9.47769	6.25371	0	0	0	0	106.054	0	0	0	0	0	0	0	0	0	0	13.1182	0	0	3.87081	0	2.1616
1700052I22Rik	0	0	0	0	0	0	0	0	0	0	0	0	0	0	0	0	0	0	0	0	0	0	0	0	0	2.60366	1.89554	0	0	0	0	0	19.7498	0	0	0	0	0	0	0	0	0	0	3.36365	0	0	1.29027	0	0.926399
1700054A03Rik	0	0	0.489457	0	0	0	0.241712	0	0	0	0	0	0	0	0	0	0	0	0	0	0	0	0	0	0	0	0	0	0	0	0	0	6.49309	0	0	0	0	0	0	0	0	0	0	0	0	0	0	0	0.3088
1700054K19Rik	0	0	0	0	0	0	0	0	0	0	0	0	0	0	0	0	0	0	0	0	0	0	0	0	0	0	0	0	0	0	0	0	0.541091	0	0	0	0	0	0	0	0	0	0	0	0	0	0	0	0
1700054M17Rik	0	0	0	0	0	0	0	0	0	0	0	0	0	0	0	0	0	0	0	0	0	0	0	0	0	0	0	0	0	0	0	0	0.541091	0	0	0	0	0	0	0	0	0	0	0.336365	0	0	0	0	0
1700055C04Rik	0	0	0	0	0	0	0	0	0	0	0	0	0	0	0	0	0	0	0	0	0	0	0	0	0	0	0	0	0	0	0	0	0.811636	0	0	0	0	0	0	0	0	0	0	0	0	0	0	0	0
1700055D18Rik	0	0.760333	0	0	0.509334	0	0.483423	0	0	0	0	0	0	0	0	0	0	0.599941	0.677504	2.69849	1.01987	0.646808	0	0	0.703183	0.650915	0	1.56343	0	0	0	0	9.46909	1.16191	0	0	0	0	0	0	0	0	1.54832	0.672729	0.811242	2.62079	0	0	0
1700056E22Rik	0	0.760333	0	0	0	0	0.241712	0	0.508156	0.585249	0	0	0	0	0	0	0	0	0.225835	0.449748	1.01987	0.646808	0	0	0	3.90549	0	3.12685	0	0	0	1.6387	8.3869	2.32382	0	1.1647	0	0	0	0	0	0	0	1.00909	0	2.62079	0	0	0.3088
1700057G04Rik	0	0	0	0	0	0	0	0	0	0	0	0	0	0	0	0	0	0	0	0.899497	5.09934	0	0	0	0	4.5564	0	3.12685	0	0	0	0	25.1607	0	0	0	0	0	0	0	0	0	0	2.69092	0	0	1.29027	0	0.617599
1700057H21Rik	0	0	0.489457	0	0	0	0	0	0	0	0	0	0	0	0	0	0	0	0	0	0	0	0	0	0	0	0	0	0	0	0	0	2.976	0	0	0	0	0	0	0	0	0	0	0.672729	0	0	0	0	0
1700060C16Rik	0	0	0	0	0	0	0	0	0	0	0	0	0	0	0	0	0	0	0	0	0	0	0	0	0	0	0	0	0	0	0	0	0.270545	0	0	0	0	0	0	0	0	0	0	0	0	0	0	0	0
1700060C20Rik	0	0	0	0	0	0	0	0	0	0	0	0	0	0	0	0	0	0	0	0	0	0	0	0	0	0	0	0	0	0	0	0	2.43491	0	0	0	0	0	0	0	0	0	0	1.00909	0	0	0	0	0
1700061F12Rik	0	0	0	0	0	0	0	1.00002	0	0	0	0	0	0	0	0	0	0	0	0	2.03973	0	0	0	0	3.25457	0	0	0	0	0	0	17.0444	0	0	0	0	0	0	0	0	0	0	1.68182	0	0	1.29027	0	0.617599
1700061I17Rik	0	0	0	0	0	0	0	0	0	0	0	0	0	0	0	0	0	0	0	0	0	0	0	0	0	0.650915	0	0	0	0	0	0	5.952	0	0	0	0	0	0	0	0	0	0	0	0	0	0	0	0
1700061J23Rik	0	0	0	0	0	0	0	0.500011	0	0	0	0	0	0	0	0	0	0	0	0	0	0	0	0	0	1.95274	1.89554	1.56343	0	0	0	0	8.3869	0	0	0	0	0	0	0	0	0	0	1.00909	0	0	0	0	0
1700061N14Rik	0	0.760333	0	0	0	0	0	0	0	0	0	0	0	0	0	0	0	0	0	1.34924	2.03973	0	0	0	0	8.46189	1.89554	4.69028	0	0	0	0	37.3353	0	0	0	0	0	0	0	0	0	0	4.37274	0	0	1.29027	0	0.3088
1700063D05Rik	0	0	0	0	0	0	0	0	0	0	0	0	0	0	0	0	0	0	0	0	0	0	0	0	0	0.650915	0	1.56343	0	0	0	0	8.3869	0	0	0	0	0	0	0	0	0	0	2.01819	0	0	1.29027	0	0
1700063H04Rik	0	0	0	0	0	0	0	0	0	0	0	0	0	0	0	0	0	0	0	0	0	0	0	0	0	3.25457	0	0	0	0	0	0	5.14036	0	0	0	0	0	0	0	0	0	0	0.672729	0	0	0	0	0.3088
1700063O14Rik	0	0	0	0	0	0	0	0	0	0	0	0	0	0	0	0	0	0	0	0	0	0	0	0	0	0	0	0	0	0	0	0	0.541091	0	0	0	0	0	0	0	0	0	0	0	0	0	0	0	0
1700064M15Rik	0	0	0.489457	0	0	0	0	0	0	0	0	0	0	0	0	0	0	0	0	0	0	0	0	0	0	1.95274	0	0	0	0	0	0	8.11636	0	0	0	0	0	0	0	0	0	0	1.34546	0	0	0	0	0.3088
1700065D16Rik	0	0	0	0	0	0	0	0	0	0	0	0	0	0	0	0	0	0	0	0	0	0	0	0.494322	0	1.30183	0	0	0	0	0	0	12.7156	0	0	0	0	0	0	0	0	0	0	1.68182	0	0	0	0	0.3088
1700065J11Rik	0	0	0	0	0	0	0	0	0	0	0	0	0	0	0	0	0	0	0	0	0	0	0	0	0	0	0	0	0	0	0	0	1.89382	0	0	0	0	0	0	0	0	0	0	0	0	0	0	0	0
1700065L07Rik	0	0	0	0	0	0	0	0	0	0	0	0	0	0	0	0	0	0	0	0	0	0	0	0	0	2.60366	3.79108	0	0	0	0	0	11.6334	0	0	0	0	0	0	0	0	0	0	0.672729	0	0	0	0	0
1700065O20Rik	0	0	0	0	0	0	0	0	0	0	0	0	0	0	0	0	0	0	0	0	0	0	0	0	0	0	0	0	0	0	0	0	0.811636	0	0	0	0	0	0	0	0	0	0	0	0	0	0	0	0
1700066B17Rik	0	0	0	0	0	0	0	0	0	0	0	0	0	0	0	0	0	0	0	0	0	0	0	0	0	0.650915	0	0	0	0	0	0	6.22254	0	0	0	0	0	0	0	0	0	0	1.00909	0	0	1.29027	0	0
1700066J03Rik	0	0.760333	0	0	0	0	0	0	0	0	0	0	0	0	0	0	0	0	0	0.449748	0	0	0	0	0	0	0	0	0	0	0	0	4.86982	0	0	0	0	0	0	0	0	0	0	0	0	0	0	0	0.926399
1700066M21Rik	0	0.760333	2.44728	0	4.58401	0.755056	1.69198	1.50003	1.52447	2.341	0	1.29952	0	0	0	1.73192	2.07607	1.19988	0	3.59799	5.09934	0.646808	2.91997	2.96593	0	1.30183	0	1.56343	0	0.704753	0	2.45805	16.5033	1.16191	0	0.388233	0	0	0	0	5.00334	0	1.54832	2.35455	0	0	2.58054	0	4.0144
1700066N21Rik	0	0	0	0	0	0	0	0	0	0	0	0	0	0	0	0	0	0	0	0	0	0	0	0	0	0	0	0	0	0	0	0	0.811636	0	0	0	0	0	0	0	0	0	0	0.336365	0	0	0	0	0.3088
1700066O22Rik	0	0	0	0	0	0	0	0	0	0	0	0	0	0	0	0	0	0	0	0.899497	0	0	0	0	0	0	0	0	0	0	0	0	4.32872	0	0	0	0	0	0	0	0	0	0	0	0	0	0	0	0
1700067G17Rik	0	0.760333	0.489457	0	0	0	0	0	0	0	0	0	0	0	0	0	0	0	0	0.449748	0	0	0	0	0	4.5564	1.89554	0	0	0	0	0.819349	7.84581	0	0	0	0	0	0	0	0	0	0	1.34546	0	0	0	0	0
1700067K01Rik	0	0	0	0	0	0.377528	0.241712	0	0	0	0	0	0	0	0	0	0	0	0.225835	0	4.07947	0	0	0	0	3.25457	0	1.56343	0	0	0	0	13.5273	0	0	0	0	0	0	0	0	0	0	1.00909	0	0	0	0	0
1700069L16Rik	0	0	0	0	0.509334	0	0	0	0	0	0	0	0	0	0	0	0	0	0	0	0	0	0	0	0	1.30183	0	1.56343	0	0	0	0	3.24654	0	0	0	0	0	0	0	0	0	0	0	0	0	1.29027	0	0
1700069P05Rik	0	0	0	0	0	0	0	0	0	0	0	0	0	0	0	0	0	0	0	0	0	0	0	0	0	0	0	0	0	0	0	0	0.270545	0	0	0	0	0	0	0	0	0	0	0	0	0	0	0	0
1700071G01Rik	0	0	0	0	0	0	0	0	0	0	0	0	0	0	0	0	0	0	0	0	0	0	0	0	0	0	0	0	0	0	0	0	1.08218	0	0	0	0	0	0	0	0	0	0	0.336365	0	0	0	0	0
1700071M16Rik	0	0.760333	4.40511	0	8.14934	0.755056	0.241712	0	0	1.75575	0	1.29952	0	0	0	0	0	0	0.225835	1.79899	0	0.323404	0	0	0.703183	1.95274	0	0	0	0.704753	0	0	19.7498	4.64764	0	0	1.13561	0.788343	0	0	0	0	0	5.7182	0.811242	0	2.58054	0	1.544
1700072B07Rik	0	0	0	0	0	0	0	0	0	0	0	0	0	0	0	0	0	0	0	0	0	0	0	0	0	0.650915	0	0	0	0	0	0	4.05818	0	0	0	0	0	0	0	0	0	0	0	0	0	0	0	0
1700074H08Rik	0	0	0	0	0	0	0	0	0	0	0	0	0	0	0	0	0	0	0	0	0	0	0	0	0	1.30183	0	0	0	0	0	0	5.68145	0	0	0	0	0	0	0	0	0	0	0.336365	0	0	0	0	0
1700080N15Rik	0	0	0	0	0	0	0	0	0	0	0	0	0	0	0	0	0	0	0	0	0	0	0	0	0	3.90549	0	3.12685	0	0	0	0	12.1745	0	0	0	0	0	0	0	0	0	0	1.34546	0	0	0	0	0
1700081H04Rik	0	0	0	0	0	0	0	0	0	0	0	0	0	0	0	0	0	0	0	0	0	0	0	0	0	0	0	0	0	0	0	0	0.541091	0	0	0	0	0	0	0	0	0	0	0	0	0	0	0	0
1700083H02Rik	0	0	0	0	0	0	0	0	0	0	0	0	0	0	0	0	0	0	0	0	0	0	0	0	0	1.30183	0	0	0	0	0	0	2.16436	0	0	0	0	0	0	0	0	0	0	0	0	0	0	0	0.3088
1700084D21Rik	0	0	0	0	0	0	0	0	0	0	0	0	0	0	0	0	0	0	0	0	0	0	0	0	0	0.650915	1.89554	0	0	0	0	0	11.6334	0	0	0	0	0	0	0	0	0	0	0.672729	0	0	0	0	0.3088
1700084F23Rik	0	0	0	0	0	0	0	0	0	0	0	0	0	0	0	0	0	0	0	0	0	0	0	0	0	2.60366	0	0	0	0	0	0	21.9142	0	0	0	0	0	0	0	0	0	0	1.68182	0	0	2.58054	0	0
1700084M14Rik	0	0	0	0	0	0	0	0	0	0	0	0	0	0	0	0	0	0	0	0.899497	0	0	0	0	0	5.20732	0	3.12685	0	0	0	0	16.5033	0	0	0	0	0	0	0	0	0	0	0.672729	0	0	1.29027	0	0.3088
1700085C21Rik	0	0	0	0	0	0	0	0	0	0	0	0	0	0	0	0	0	0	0	0	0	0	0	0	0	0	0	0	0	0	0	0	0.270545	0	0	0	0	0	0	0	0	0	0	0	0	0	0	0	0
1700086O06Rik	0	1.52067	1.46837	0.79893	1.01867	0.755056	0.725135	1.00002	0	1.75575	2.63486	0	0	1.82898	4.28395	0.577308	0	1.19988	0.677504	1.34924	0	0.646808	2.91997	0.494322	1.40637	1.30183	1.89554	3.12685	2.71767	0	0	0.819349	3.51709	0	3.04333	1.1647	2.83902	0.788343	0	0	0	0	0	1.00909	0	0	1.29027	0	2.4704
1700086P04Rik	0	0.760333	0	0	0	0.377528	0	1.00002	0	0	2.63486	0	0	0	0	0	0	0	0	0.449748	1.01987	0	0	0	0	1.95274	0	0	0	0	0	0	7.57527	0	0	0	0	0	0	0	0	0	0	0.672729	0	2.62079	1.29027	0	0.926399
1700087M22Rik	0	0	0	0	0	0	0	0	0	0	0	0	0	0	0	0	0	0	0	0	1.01987	0	0	0	0	0.650915	0	0	0	0	0	0	2.70545	0	0	0	0	0	0	0	0	0	0	0	0.811242	0	0	0	0
1700088E04Rik	6.70377	7.60333	4.89457	2.39679	5.60267	2.26517	1.45027	7.00015	6.60603	2.92625	5.26971	1.29952	4.19452	5.48694	0	0	4.15213	3.59965	3.16169	8.09547	15.298	2.26383	5.83994	2.47161	4.2191	14.971	0	10.944	2.71767	0	2.90478	4.91609	58.1672	3.48573	1.01444	1.94116	1.13561	1.57669	1.79419	0	0	0	5.41913	9.41821	6.48993	10.4832	2.58054	0	5.86719
1700092C02Rik	0	0	0	0	0	0	0	0	0	0	0	0	0	0	0	0	0	0	0	0	0	0	0	0	0	0	0	0	0	0	0	0	1.08218	0	0	0	0	0	0	0	0	0	0	0	0	0	0	0	0
1700092C10Rik	0	0	0.489457	0	0	0	0	0	0	0	0	0	0	0	0	0	0	0	0	0	0	0	0	0	0	0.650915	1.89554	0	0	0	0	0	11.3629	0	0	0	0	0	0	0	0	0	0	1.00909	0	0	1.29027	0	0
1700092E19Rik	0	0	0	0	0	0	0	0	0	0	0	0	0	0	0	0	0	0	0	0	0	0	0	0	0	2.60366	5.68661	0	0	0	0	0	8.11636	0	0	0	0	0	0	0	0	0	0	1.68182	0	0	0	0	0
1700092K14Rik	0	0	1.46837	0	0.509334	0	0	0	0	0	0	0	0	0	0	0	0	0	0	0	0	0	0	0	0	0	0	0	0	0	0	0	0	0	0	0	0	0	0	0	0	0	0	0.336365	0	0	0	0	0
1700093K21Rik	0	0	0.489457	0	0	0	0.241712	0	0	0	0	0	0	0	0	0	0	0	0	3.14824	10.1987	0	0	0	0	28.6403	5.68661	14.0708	0	0	0	0	113.629	0	0	0	0	0	0	0	0	0	0	11.4364	0	0	7.74162	0	1.2352
1700094J05Rik	0	0.760333	0	0	0.509334	0	0.241712	0.500011	0	0	0	0	0	0	0	0	0	0	0	0	2.03973	0	0	0	0	2.60366	0	0	0	0	0.968259	0	5.952	0	0	0	0	0	0	0	0	0	0	0.672729	0	0	0	0	0
1700094M24Rik	0	0	0	0	0	0	0	0	0	0	0	0	0	0	0	0	0	0	0	0	0	0	0	0	0	3.25457	0	1.56343	0	0	0	0	10.0102	0	0	0	0	0	0	0	0	0	0	0.672729	0	0	1.29027	0	0.3088
1700095A21Rik	0	0	0	0	0	0	0	0	0	0	0	0	2.09726	0	0	0	0	0	0	0	1.01987	0	0	0	0	1.95274	0	1.56343	0	0	0	0	31.3833	0	0	0	0	0	0	0	0	0	0	3.70001	0	0	0	0	0.3088
1700095B10Rik	0	0	0	0	0	0	0	0	0	0	0	0	0	0	0	0	0	0	0	0	1.01987	0	0	0	0	13.6692	0	0	0	0	0	0	50.592	0	0	0	0	0	0	0	0	0	0	1.34546	0	0	2.58054	0	0.3088
1700095J03Rik	0	0	0.978914	0	0.509334	0	0	0	0.508156	0	0	0	0	0	0	0	0	0	0	0.449748	1.01987	0	0	0	0	3.25457	1.89554	6.25371	0	0	0	0	36.7942	0	0	0	0	0	0	0	0	0	0	1.00909	0	0	0	0	0.617599
1700095J07Rik	0	0	0	0	0	0	0	0	0	0	0	0	0	0	0	0	0	0	0	0	0	0	0	0	0	0.650915	0	0	0	0	0	0	1.62327	0	0	0	0	0	0	0	0	0	0	0.336365	0	0	0	0	0
1700095J12Rik	0	0	0	0	0	0	0	0	0	0	0	0	0	0	0	0	0	0	0	0.899497	0	0	0	0	0	1.95274	3.79108	1.56343	0	0	0	0	6.22254	0	0	0	0	0	0	0	0	0	0	0.672729	0	0	1.29027	0	0.3088
1700095K22Rik	0	0	0	0	0	0	0	0	0	0	0	0	0	0	0	0	0	0	0	0.449748	0	0	0	0	0	1.30183	3.79108	0	0	0	0	0	8.11636	0	0	0	0	0	0	0	0	0	0	1.00909	0	0	0	0	0.3088
1700096J18Rik	0	0	0	0	0	0	0	0	0	0	0	0	0	0	0	0	0	0	0	0	0	0	0	0	0	1.95274	1.89554	0	0	0	0	0	7.03418	0	0	0	0	0	0	0	0	0	0	0.336365	0	0	0	0	0.3088
1700096K18Rik	3.35189	0.760333	1.46837	0	0	0.377528	0.966847	1.00002	0.508156	1.1705	2.63486	0	2.09726	1.82898	0	0.577308	0	0.599941	0.677504	1.34924	2.03973	0.646808	0	2.47161	1.40637	1.95274	1.89554	0	0	0.704753	0.968259	0	2.16436	0	0	0	0.567803	0.788343	3.58838	4.60688	0	0	1.54832	1.34546	0	5.24158	3.87081	0	0.3088
1700097N02Rik	0	0	0	0	0	0	0	0	0	0	0	0	0	0	0	0	0	0	0	0	1.01987	0	0	0	0	0.650915	1.89554	0	0	0	0	0	5.952	0	0	0	0	0	0	0	0	0	0	1.00909	0	0	0	0	0.3088
1700099I09Rik	0	0	0.489457	0	0.509334	0	0	0.500011	0	0	0	0	0	0	0	0	0	0	0.225835	0	2.03973	0	0	0	0	2.60366	0	0	0	0	0	1.6387	5.41091	0	1.01444	0.388233	0	0	0	0	0	0	0	0.336365	0	0	0	0	0
1700100I10Rik	0	0	0.489457	0	0.509334	0	0	0	0	0	0	0	0	0	0	0	0	0	0	0	3.0596	0	0	0	0	5.85823	3.79108	0	0	0	0	0	34.6298	0	0	0	0	0	0	0	0	0	0	3.02728	0	0	0	0	0.617599
1700100L14Rik	0	0.760333	0	0	0	0	0	0	0	0	0	0	0	0	0	0	0	0	0	0.449748	0	0	0	0	0	6.50915	3.79108	4.69028	0	0	0	0	19.7498	0	0	0	0	0	0	0	0	0	0	1.34546	0	0	0	0	0
1700101I11Rik	0	3.80166	5.87348	2.39679	2.54667	4.53033	4.59252	1.50003	3.04894	2.92625	0	3.89855	0	0	0	2.88654	4.15213	2.39976	5.64587	4.49748	3.0596	3.23404	2.91997	3.95458	4.2191	14.971	3.79108	6.25371	2.71767	0.704753	1.93652	3.2774	68.9891	3.48573	2.02889	2.3294	3.97462	2.36503	0	0	0	0	2.32248	7.40002	1.62248	10.4832	1.29027	0	7.10239
1700101O22Rik	0	0	0	0	0	0	0	0	0	0	0	0	0	0	0	0	0	0	0	0	0	0	0	0	0	0	0	1.56343	0	0	0	0	24.3491	0	0	0	0	0	0	0	0	0	0	1.34546	0	0	0	0	0
1700102H20Rik	0	0	0.978914	0	1.01867	0	0	0.500011	0	0	0	0	0	0	2.14197	0	0	0	0.225835	0.449748	0	0	0	0	0	0	1.89554	0	0	0	0	0	2.43491	0	0	0	0	0	0	0	0	0	0	0.672729	0	0	2.58054	0	0
1700102P08Rik	0	0	0.978914	0	0.509334	0	0	0	0	0	0	0	2.09726	0	0	0	0	0	0	1.34924	1.01987	0	0	0	0	12.3674	0	0	0	0	0	0	66.8247	0	0	0	0	0	0	0	0	0	0	7.40002	0	5.24158	2.58054	0	0.3088
1700108F19Rik	1.67594	0	0	0	0	0.377528	0	0	0.508156	0	0	0	0	0	0	0.577308	0	0	0	0	0	0.323404	0	0	0	3.90549	3.79108	0	0	0	0	0	16.7738	0	0	0	0	0	0	0	0	0	0	1.34546	0.811242	0	1.29027	0	0.617599
1700108J01Rik	0	0	0.489457	0	0	0	0	0	0	0	0	0	0	0	0	0	0	0	0	0	1.01987	0	0	0	0	3.25457	0	1.56343	0	0	0	0	21.3731	0	0	0	0	0	0	0	0	0	0	1.68182	0	0	1.29027	0	0.3088
1700109G14Rik	0	0	0	0	0	0	0	0	0	0	0	0	0	0	0	0	0	0	0	0.449748	3.0596	0	0	0	0	4.5564	0	3.12685	0	0	0	0	21.9142	0	0	0	0	0	0	0	0	0	0	3.02728	0	0	0	0	0
1700109G15Rik	0	0	0	0	0	0	0	0	0	0	0	0	0	0	0	0	0	0	0	0	0	0	0	0	0	0	0	0	0	0	0	0	0.811636	0	0	0	0	0	0	0	0	0	0	0	0	0	0	0	0
1700109H08Rik	0	2.281	0	0.79893	1.01867	0.377528	0	2.00004	0.508156	0	0	0	0	1.82898	0	1.15462	0	1.79982	0	1.79899	3.0596	0	2.91997	0	0	5.20732	1.89554	1.56343	0	0	0	0	19.7498	0	0	0	0	1.57669	3.58838	4.60688	2.50167	0	0.774162	3.02728	0	0	0	0	2.4704
1700109I08Rik	0	0	0	0	0	0	0	0	0	0	0	0	0	0	0	0	0	0	0	0	1.01987	0	0	0	0	0	0	0	0	0	0	0	0.270545	0	0	0	0	0	0	0	0	0	0	0	0	0	0	0	0
1700109K24Rik	0	0	0	0	0	0	0.241712	0.500011	0	0.585249	0	0	0	0	0	0	0	0	0	0.449748	0	0.323404	0	0	0	0.650915	0	0	0	0	0	0	4.32872	0	0	0	0	0	0	0	0	0	0	0.336365	0	0	0	0	0.3088
1700110C19Rik	0	0	0	0	0	0	0	0.500011	0	0	0	0	0	0	0	0	0	0	0	0	0	0	0	0	0	0	0	0	0	0	0	0	5.14036	0	0	0	0	0	0	0	0	0	0	0.336365	0	0	0	0	0.3088
1700110I01Rik	0	0	0	0	0	0	0	0	0	0	0	0	0	0	0	0	0	0	0	0.449748	0	0	0	0	0	0.650915	0	1.56343	0	0	0	0	5.14036	0	0	0	0	0	0	0	0	0	0	0.336365	0	0	0	0	0.3088
1700110I07Rik	0	0	0	0	0	0	0	0	0	0	0	0	0	0	0	0	0	0	0	0	0	0	0	0	0	0.650915	0	0	0	0	0	0	5.952	0	0	0	0	0	0	0	0	0	0	0.672729	0	0	0	0	0
1700111N16Rik	0	0	0	0	0	0	0	0	0	0	0	0	0	0	0	0	0	0	0	0	0	0	0	0	0	0	0	0	0	0	0	0	1.08218	0	0	0	0	0	0	0	0	0	0	0	0	0	0	0	0
1700112D23Rik	0	0.760333	0	0	0	0	0	0	0	0	0	0	0	0	0	0	0	0	0	0	1.01987	0	0	0	0	0	0	0	0	0	0	0	4.05818	0	0	0	0.567803	0	0	0	0	0	0	0	0	0	0	0	0
1700112H15Rik	0	0	0	0	0	0	0	0	0	0	0	0	0	0	0	0	0	0	0	0	0	0	0	0	0	0	0	0	0	0	0	0	0.541091	0	0	0	0	0	0	0	0	0	0	0	0	0	0	0	0
1700112J05Rik	0	0.760333	0.489457	0	0	0	0	0.500011	0	0	0	0	0	0	0	0	0	0	0	0.899497	1.01987	0	0	0	0	7.16006	0	0	0	0	0	0	37.3353	0	0	0	0	0	0	0	0	0	0	7.73639	0	0	1.29027	0	1.8528
1700112J16Rik	0	1.52067	0.489457	0	0.509334	0	0.483423	0	0	0	2.63486	0	0	0	0	0	0	0	0	0.449748	0	0.323404	0	0	0	1.30183	0	0	0	0	0	0	4.05818	0	0	0.388233	0	0	0	0	0	0	0	0.672729	0	0	0	0	0.926399
1700113A16Rik	0	3.04133	3.91565	0	2.03734	1.13258	0.483423	3.50008	1.01631	0.585249	2.63486	0	0	1.82898	0	1.15462	2.07607	0.599941	1.35501	5.39698	0	2.58723	0	1.48297	0.703183	2.60366	1.89554	9.38056	0	1.40951	0	4.09674	4.32872	5.80955	0	0.776465	0.567803	0	1.79419	0	2.50167	24.5805	1.54832	2.01819	0.811242	2.62079	0	0	4.94079
1700113B09Rik	0	0	0	0	0	0	0	0	0	0	0	0	0	0	0	0	0	0	0	0	0	0	0	0	0	0	0	0	0	0	0	0	1.35273	0	0	0	0	0	0	0	0	0	0	0	0	0	0	0	0
1700113H08Rik	0	0.760333	0	0	0	0	0	0.500011	0	0	0	0	0	0	0	0	0	0	0	1.79899	1.01987	0	0	0	0	16.2729	0	6.25371	0	0	0.968259	0	64.9309	0	0	0	0.567803	0.788343	0	0	0	0	0	5.7182	0.811242	0	2.58054	0	0.617599
1700116B05Rik	0	0	0	0	0	0	0	0	0	0	0	0	0	0	0	0	0	0	0	0	0	0	0	0	0	1.30183	0	1.56343	0	0	0	0	5.14036	0	0	0	0	0	0	0	0	0	0	1.00909	0	0	0	0	0
1700119H24Rik	0	0	0	0	0	0	0	0	0	0	0	0	0	0	0	0	0	0	0	0	0	0	0	0	0	0.650915	0	0	0	0	0	0	0.541091	0	0	0	0	0	0	0	0	0	0	0	0	0	0	0	0.3088
1700120C14Rik	0	4.562	3.4262	0	1.01867	0	0.483423	2.00004	1.01631	0.585249	0	1.29952	2.09726	0	0	0.577308	0	0.599941	1.12917	1.79899	0	0.323404	0	0	0	1.30183	0	0	0	0	0	2.45805	4.05818	2.32382	1.01444	0	0	0	0	0	0	0	0.774162	3.36365	0	0	0	0	0.617599
1700120G07Rik	0	0	0	0	0	0	0	0	0	0	0	1.29952	0	0	0	0	0	0	0	0	2.03973	0	0	0	0	3.25457	0	0	0	0	0	0	6.76363	0	0	0	0	0	0	0	0	0	0	1.68182	0	0	1.29027	0	0.617599
1700120K04Rik	0	0	0.489457	0	0.509334	0	0	0	0	0	0	0	0	0	0	0	0	0	0	0.449748	0	0.323404	0	0	0	1.30183	1.89554	0	0	0	0	0	11.6334	0	0	0	0	0	0	0	0	0	0	1.00909	0	0	1.29027	0	0.3088
1700121L16Rik	0	0	0	0	0	0	0	0	0	0	0	0	0	0	0	0	0	0	0	0	0	0	0	0	0	0	0	0	0	0	0	0	0.270545	0	0	0	0	0	0	0	0	0	0	0	0	0	0	0	0
1700121N20Rik	0	0	0	0	0	0	0	0	0	0	0	0	0	0	0	0	0	0	0	0	0	0	0	0	0	0.650915	0	0	0	0	0	0	1.89382	0	0	0	0	0	0	0	0	0	0	0.336365	0	0	0	0	0
1700122C19Rik	0	0	0	0	0	0	0	0	0	0	0	0	0	0	0	0	0	0	0	0	1.01987	0	0	0	0	5.20732	1.89554	4.69028	2.71767	0	0	0	20.832	0	0	0	0	0	0	0	0	0	0	2.69092	0	0	2.58054	0	0
1700122H20Rik	0	0	0	0	0	0	0	0	0	0	0	0	0	0	0	0	0	0	0	0	1.01987	0	0	0	0	1.30183	0	0	0	0	0	0	5.68145	0	0	0	0	0	0	0	0	0	0	0.336365	0	0	0	0	0
1700122O11Rik	0	0	0	0	0	0	0	0	0	0	0	0	0	0	0	0	0	0	0	0	0	0	0	0	0	0	0	0	0	0	0	0	2.43491	0	0	0	0	0	0	0	0	0	0	0	0	0	0	0	0
1700123J17Rik	0	0	0	0	0	0	0	0	0	0	0	0	0	0	0	0	0	0	0	0	0	0	0	0	0	0	0	0	0	0	0	0	0.541091	1.16191	0	0	0	0	0	0	0	0	0	0	0	0	0	0	0
1700123K08Rik	0	0	0	0	0	0	0	0	0	0	0	0	0	0	0	0	0	0	0	0	0	0	0	0	0	0.650915	1.89554	1.56343	0	0	0	0	10.2807	0	0	0	0	0	0	0	0	0	0	0.336365	0	0	1.29027	0	0.3088
1700123O12Rik	0	0.760333	0	0	0	0	0	0	0	0	0	0	0	0	0	0	0	0	0	0.449748	0	0	0	0	0	2.60366	1.89554	0	0	0	0	0	12.7156	0	0	0	0	0	0	0	0	0	0	1.68182	0	0	1.29027	0	0
1700123O20Rik	3.35189	4.562	11.2575	7.19037	11.7147	6.41797	4.1091	7.50016	7.11419	4.68199	7.90457	5.19806	4.19452	10.9739	6.42592	7.505	4.15213	1.79982	5.1942	7.19597	5.09934	3.88085	14.5998	11.3694	4.2191	11.0656	3.79108	9.38056	8.15301	7.75229	14.5239	9.01284	18.1265	11.6191	7.1011	6.98819	6.81364	3.15337	1.79419	11.5172	5.00334	0	5.41913	9.75458	5.67869	10.4832	5.16108	0	11.4256
1700123O21Rik	0	0.760333	0	0	0	0	0	0	0	0	0	0	0	0	0	0	0	0	0	0	0	0	0	0	0	0	0	0	0	0	0	0	0	0	0	0	0	0	0	0	0	0	0	0	0	0	0	0	0
1700124L16Rik	0	0	0.489457	0	0	0	0	0	0	0	0	0	0	0	0	0	0	0	0	0	0	0	0	0	0	1.95274	0	0	0	0	0	0	6.22254	1.16191	0	0	0	0	0	0	0	0	0	1.34546	0	0	1.29027	0	0.3088
1700125G02Rik	0	0	0	0	0	0	0	0	0	0	0	0	0	0	0	0	0	0	0	0	0	0	0	0	0	0	0	0	0	0	0	0	0.541091	0	0	0	0	0	0	0	0	0	0	0	0	0	0	0	0
1700125G22Rik	0	0	0	0	0	0	0	0	0	0	0	0	0	0	0	0	0	0	0	0	1.01987	0	0	0	0	1.30183	1.89554	0	0	0	0	0	4.59927	0	0	0	0	0	0	0	0	0	0	1.34546	0	0	0	0	0.3088
1700125H03Rik	0	0	0.489457	0	0	0	0	0	0	0	0	0	0	0	0	0	0	0	0	0.449748	0	0	0	0	0	2.60366	0	0	0	0	0	0	10.8218	0	0	0	0	0	0	0	0	0	0	0.672729	0.811242	0	0	0	0
1700126H18Rik	0	0	0	0	0	0	0	0	0	0	0	0	0	0	0	0	0	0	0	0	0	0	0	0	0	0.650915	0	0	0	0	0	0	0	0	0	0	0	0	0	0	0	0	0	0	0	0	0	0	0
1700128A07Rik	0	0	0	0	0	0	0	0	0	0	0	0	0	0	0	0	0	0	0	0.449748	0	0	0	0	0	1.30183	0	3.12685	0	0	0	0	4.05818	0	0	0	0	0	0	0	0	0	0	0.672729	0	0	0	0	0
1700129C05Rik	0	0.760333	0.489457	0	0.509334	0	0	0.500011	0	0	0	0	0	0	0	0	0	0	0	3.59799	9.17881	0	0	0	0	31.2439	9.47769	17.1977	0	0	0	0	112.547	0	0	0	0	0.788343	0	0	0	0	0	23.8819	0	0	2.58054	0	1.2352
1810006J02Rik	0	0	0	0	0	0	0.241712	0	0	0	0	0	0	0	0	0	0	0	0	0	0	0	0	0	0	0	0	0	0	0	0	0	0	0	0	0	0	0	0	0	0	0	0	0	0	0	0	0	0
1810009A15Rik	5.02783	8.36366	7.34185	6.39144	3.056	4.53033	3.62567	7.00015	5.58972	7.02299	7.90457	2.59903	6.29177	1.82898	14.9938	9.23693	6.2282	4.19959	2.93585	8.99497	1.01987	4.20425	2.91997	7.41484	8.4382	9.11281	7.58215	4.69028	10.8707	4.22852	2.90478	4.91609	23.808	6.97146	4.05777	2.71763	5.11023	1.57669	7.17676	4.60688	2.50167	0	6.19329	10.0909	8.11242	2.62079	16.7735	0	8.64639
1810010H24Rik	0	0.760333	1.95783	0	0	0	0.966847	0.500011	0	0	0	0	0	0	0	0.577308	2.07607	1.19988	0.225835	0.449748	0	0.323404	0	0	0	1.30183	0	0	2.71767	0	0	0	0	0	0	0	0	0	1.79419	0	2.50167	0	0	0	0	0	1.29027	0	0.3088
1810012K16Rik	0	0.760333	0.978914	0	0.509334	0	0.241712	0	0	0	0	0	0	0	0	0	0	0	0	0	0	0	0	0	0	1.30183	0	0	0	0	0	0	3.24654	0	0	0	0	0	0	0	0	0	0	0.672729	0	0	0	0	0.3088
1810013D15Rik	0	0.760333	0	0	0	0	0	0	0	0	0	0	0	0	0	0	0	0	0.225835	0.449748	0	0	0	0	0	0	0	0	0	0	0	0	0.270545	2.32382	0	0	0	0	0	0	0	0	0	0	0	0	0	0	0.3088
1810019D21Rik	0	6.84299	13.2153	0	8.65868	0	0.241712	3.50008	0.508156	0	0	0	0	0	0	0	0	0	0	12.1432	0	0.323404	5.83994	0	0	1.30183	0	4.69028	0	0	0	2.45805	0	15.1048	0	0	0	0	0	9.21377	0	0	0	8.74548	0	0	2.58054	0	12.352
1810019N24Rik	0	0	0	0	0	0	0	0	0	0.585249	0	0	0	0	0	0	0	0	0	0	0	0	0	0	0	1.95274	0	0	0	0	0	0	3.78763	0	0	0	0	0	0	0	0	0	0	0.336365	0	0	0	0	0
1810021B22Rik	1.67594	0	0.978914	0	1.01867	1.13258	0.483423	2.00004	0	0	2.63486	1.29952	0	0	2.14197	0	2.07607	0	0.45167	0.449748	1.01987	0.646808	0	0.988645	1.40637	0.650915	0	0	0	0.704753	0	0.819349	2.16436	1.16191	1.01444	0	0	1.57669	0	0	0	0	0	0.336365	0	0	0	0	1.544
1810024B03Rik	0	0	0.978914	0	0.509334	0.377528	0	1.00002	0	0.585249	0	2.59903	0	0	0	0.577308	0	0.599941	0	1.34924	2.03973	0	0	0	0.703183	0	0	0	0	0	0.968259	0.819349	3.78763	0	0	0	0	0	1.79419	0	0	0	0	0.672729	0	0	0	0	0.926399
1810030O07Rik	1.67594	1.52067	5.38402	2.39679	2.54667	5.28539	2.65883	4.00009	2.54078	3.5115	0	3.89855	6.29177	3.65796	0	1.73192	8.30426	1.79982	1.35501	2.24874	2.03973	2.91064	0	3.46026	4.92228	2.60366	13.2688	1.56343	0	3.52377	6.77781	6.55479	1.35273	2.32382	2.02889	1.1647	2.27121	3.15337	1.79419	0	7.505	0	3.09665	2.69092	4.86745	0	0	0	7.41119
1810034E14Rik	0	0	0	0	0.509334	0.377528	0	0.500011	1.52447	0	0	0	0	0	0	0.577308	0	0	0.225835	0	0	0.323404	0	0.494322	0	2.60366	0	0	0	0	0	0	1.35273	1.16191	2.02889	0	1.70341	0.788343	0	0	0	0	0.774162	0	0	0	0	0	0
1810037I17Rik	5.02783	20.529	20.0677	8.78823	19.3547	7.92808	10.6353	16.0004	11.1794	12.2902	15.8091	16.8937	14.6808	10.9739	10.7099	13.2781	8.30426	22.1978	14.4534	29.2336	11.2185	7.43829	11.6799	11.8637	9.14139	12.3674	7.58215	14.0708	16.306	15.5046	8.71433	14.7483	15.1505	13.9429	10.1444	6.21172	18.1697	11.0368	8.97095	18.4275	7.505	0	13.9349	24.891	12.1686	18.3455	23.2248	0	25.6304
1810041H14Rik	0	0.760333	0	0	0.509334	0	0	0	0	0	0	0	0	1.82898	0	0	0	0	0	0.449748	0	0	0	0	0	1.30183	0	0	0	0	0	0	2.976	0	0	0	0	0	0	0	0	0	0	0	0	0	1.29027	0	0.617599
1810044D09Rik	0	3.04133	2.93674	0.79893	1.01867	0.755056	0.241712	2.00004	0.508156	1.1705	0	0	2.09726	0	2.14197	0.577308	0	0	0.45167	3.14824	2.03973	0	0	0.494322	1.40637	5.85823	7.58215	1.56343	0	0	0.968259	0.819349	18.3971	3.48573	0	0	0.567803	1.57669	1.79419	0	0	0	1.54832	4.37274	0	2.62079	0	0	3.088
1810049I09Rik	0	0	0.489457	0	0.509334	0	0	0.500011	0	0	0	0	0	0	0	0	0	0	0	0.449748	0	0	0	0	0	3.25457	1.89554	1.56343	0	0	0	0.819349	8.11636	0	0	0	0	0	0	0	0	0	0	2.69092	0	0	0	0	0.617599
1810053B23Rik	0	0	0	0	0	0	0	0	0	0	0	0	0	0	0	0	0	0	0	0	0	0	0	0	0	0.650915	0	0	0	0	0	0	0.811636	0	0	0	0	0	0	0	0	0	0	0	0	0	0	0	0
1810055G02Rik	0	1.52067	6.85239	0.79893	3.56534	1.51011	3.86739	2.50005	2.03263	0.585249	0	1.29952	0	3.65796	0	2.88654	2.07607	1.79982	1.12917	4.49748	10.1987	1.94042	0	0	2.10955	11.7165	0	9.38056	0	2.11426	0.968259	0.819349	96.8552	5.80955	0	3.88233	2.83902	0.788343	3.58838	6.91033	2.50167	0	0	9.08185	0	0	2.58054	0	5.86719
1810062G17Rik	0	3.80166	3.4262	0	2.03734	0	0.483423	2.50005	0.508156	0	0	0	0	0	0	0	0	0	0.225835	1.79899	1.01987	0	0	0.988645	0	1.30183	1.89554	0	0	0	0.968259	0	0.811636	1.16191	0	0.388233	0	1.57669	0	0	0	0	0	2.01819	0	2.62079	0	0	1.544
1810062O18Rik	1.67594	0.760333	0.978914	0.79893	0	0	0.725135	2.00004	0	0	0	0	2.09726	1.82898	0	0	0	0.599941	0	0.899497	1.01987	0.323404	0	0	1.40637	1.30183	0	0	0	0	0	1.6387	3.51709	0	0	0.776465	1.70341	0	1.79419	0	0	0	1.54832	0.336365	0	0	1.29027	0	2.7792
1810064F22Rik	0	0.760333	2.93674	0	1.528	0	0	0.500011	0.508156	0	0	0	0	0	0	0	0	0	0	1.34924	1.01987	0.323404	0	0.494322	0	1.95274	0	0	0	0	0	0	0	0	0	0	0	0	0	2.30344	0	0	0	0.672729	0	0	0	0	1.8528
1810065E05Rik	0	0	0	0	0	0	0	0	0	0	0	0	0	0	0	0	0	0	0	0	0	0	0	0	0	0.650915	0	0	0	0	0	0	2.16436	0	0	0	0	0	0	0	0	0	0	0	0	0	0	0	0
1810073O08Rik	0	0	0	0	0	0	0	0	0	0	0	0	0	0	0	0	0	0	0	0	0	0	0	0	0	0	0	0	0	0	0	0	0	0	0	0	0	2.36503	0	0	0	0	0	0	1.62248	0	0	0	0
2010001A14Rik	0	3.04133	0.489457	0	0	0.755056	0	0	0	0	0	0	0	1.82898	2.14197	0.577308	0	0	0.225835	0.449748	0	0.646808	0	0	0	3.25457	0	4.69028	2.71767	0.704753	0	0	0.811636	1.16191	1.01444	0.388233	0.567803	0	0	2.30344	0	0	0.774162	1.00909	0	0	3.87081	0	0.926399
2010003K11Rik	0	0	0.489457	0	0	0.755056	2.65883	0	4.06525	1.1705	0	1.29952	6.29177	5.48694	0	2.30923	4.15213	3.59965	2.48418	0.899497	2.03973	1.94042	0	3.46026	2.81273	1.30183	9.47769	0	0	3.52377	4.84129	2.45805	0.811636	1.16191	4.05777	3.10586	1.70341	6.30674	1.79419	2.30344	5.00334	0	8.51578	0.672729	1.62248	5.24158	0	33.2493	0
2010009K17Rik	0	0	0	0	0	0	0	0	0	0	0	0	0	0	0	0	0	0	0	0	0	0	0	0	0	0	0	0	0	0	0	0	0	0	0	0	0	0	0	0	0	0	0	0.336365	0	0	0	0	0
2010016I18Rik	10.0557	1.52067	1.95783	0.79893	1.01867	11.7034	7.00964	5.50012	1.52447	11.1197	5.26971	11.6956	27.2644	7.31592	12.8518	11.5462	18.6846	22.1978	10.3884	5.39698	11.2185	9.70212	2.91997	20.2672	19.6891	8.46189	26.5375	3.12685	2.71767	4.22852	15.4921	5.73544	0.270545	1.16191	2.02889	3.10586	1.13561	28.3803	7.17676	0	12.5083	0	36.3856	0.672729	17.0361	28.8287	9.03188	0	3.088
2010103J01Rik	0	0	0	0	0	0	0	0	0	0	0	0	0	0	0	0.577308	0	0	0.225835	0	0	0	0	0	0	0.650915	0	1.56343	0	0	0	0	0	0	0	0	0	0	0	0	0	0	0	0.672729	0	0	0	0	0
2010106C02Rik	0	0	0	0	0	0	0	0	0	0	0	0	0	0	0	0	0	0	0.225835	0	0	0	0	0	0	0	0	0	0	0	0	0	0	0	0	0	0	0	0	0	0	0	0	0	0	0	0	0	0
2010109A12Rik	0	0.760333	0	0	0.509334	0	0	0.500011	0.508156	0	0	0	0	0	0	0	0	0	0	0.449748	0	0.323404	0	0	0	2.60366	1.89554	0	0	0	0	0	7.57527	0	0	0.388233	0	0.788343	0	0	0	0	0	0.672729	0	0	1.29027	0	0.3088
2010308F09Rik	0	0	0	0	0	0	0	0	0	0	0	0	0	0	0	0	0	0	0	0	0	0	0	0	0	0	0	0	0	0	0	0	0	0	0	0	0	0	0	0	0	0	0	0	0	0	0	0	0.3088
2010310C07Rik	0	0	0	0	0	0	0	0	0	0	0	0	0	0	0	0	0	0	0	0.449748	0	0	0	0	0	0.650915	0	0	0	0	0	0	0	0	0	0	0	0	0	0	0	0	0	0	0	0	0	0	0.3088
2010315B03Rik	5.02783	6.08266	3.91565	3.19572	3.056	1.88764	1.20856	5.00011	1.52447	1.75575	0	1.29952	0	0	4.28395	1.15462	0	0	0.45167	1.79899	5.09934	1.29362	2.91997	1.97729	1.40637	0.650915	0	4.69028	0	0.704753	1.93652	1.6387	0.541091	0	0	1.1647	1.13561	0.788343	3.58838	4.60688	0	0	0	1.34546	2.43372	0	1.29027	0	4.32319
2200002D01Rik	0	4.562	3.4262	1.59786	4.07467	1.51011	1.20856	5.00011	1.52447	1.1705	2.63486	1.29952	2.09726	1.82898	2.14197	1.73192	2.07607	2.39976	1.58084	5.39698	0	1.29362	2.91997	1.48297	2.10955	3.25457	1.89554	6.25371	0	1.40951	3.87304	7.37414	17.856	1.16191	4.05777	1.1647	1.70341	1.57669	1.79419	4.60688	0	0	2.32248	4.03638	0.811242	2.62079	1.29027	0	8.95519
2200002J24Rik	0	0	0	0	0	0	0	0	0.508156	0	0	0	0	0	0	0	0	0	0	0	1.01987	0	0	0	0	5.20732	0	1.56343	0	0	0	0	12.1745	0	0	0	0	0	0	0	0	0	0	2.35455	0	0	1.29027	0	0
2210016F16Rik	13.4075	22.0496	17.6204	7.9893	23.4294	9.43819	11.6022	20.5005	14.2284	11.705	10.5394	7.79709	8.38903	9.1449	10.7099	8.65962	4.15213	12.5988	10.8401	17.0904	9.17881	10.9957	5.83994	10.8751	4.92228	7.81098	15.1643	7.81713	0	13.3903	2.90478	10.6515	7.30472	23.2382	9.12998	14.3646	18.1697	10.2485	8.97095	16.1241	7.505	0	4.64497	11.4364	7.30117	2.62079	9.03188	0	15.7488
2210016L21Rik	0	8.36366	6.36294	3.19572	7.13068	3.77528	2.90054	5.00011	2.03263	2.92625	2.63486	1.29952	4.19452	3.65796	2.14197	1.73192	4.15213	2.99971	2.71002	7.19597	5.09934	2.58723	2.91997	1.97729	3.51592	7.16006	5.68661	9.38056	5.43534	5.63803	3.87304	6.55479	3.24654	9.29529	3.04333	3.10586	2.27121	4.73006	5.38257	9.21377	2.50167	0	5.41913	6.39093	4.86745	2.62079	5.16108	0	8.02879
2210039B01Rik	0	0.760333	0.489457	0	0	0	0	0	0	0	0	0	0	0	0	0	0	0	0	0	0	0	0	0	0	0.650915	0	0	0	0	0	0	0	0	0	0	0	0	0	0	0	0	0	0.672729	0.811242	0	0	0	0.3088
2210406O10Rik	0	0	1.46837	0	1.01867	0	0	1.00002	0.508156	0	0	0	0	1.82898	0	0	0	0	0.677504	0.899497	0	0.323404	0	0	0	0	1.89554	3.12685	0	0	0	1.6387	0.541091	1.16191	0	0	0.567803	0	0	0	0	0	0	1.00909	0	0	1.29027	0	0.3088
2210408F21Rik	1.67594	1.52067	1.95783	0	2.03734	0.377528	0.966847	1.00002	0.508156	0	0	2.59903	6.29177	0	0	2.30923	0	2.39976	2.48418	1.79899	3.0596	1.61702	2.91997	1.97729	2.81273	0	1.89554	0	0	0.704753	0.968259	4.09674	0.541091	4.64764	4.05777	1.1647	0.567803	1.57669	1.79419	0	2.50167	24.5805	1.54832	0.336365	2.43372	0	1.29027	0	2.4704
2210408I21Rik	0	0	2.93674	0	2.54667	1.88764	1.45027	0.500011	0.508156	2.341	0	1.29952	0	1.82898	0	0.577308	0	0	0.903339	3.59799	3.0596	1.61702	0	0	2.10955	3.90549	1.89554	7.81713	0	2.11426	0	0.819349	14.88	2.32382	1.01444	0.388233	0.567803	1.57669	0	2.30344	2.50167	0	0	4.37274	1.62248	0	7.74162	0	3.7056
2210409D07Rik	0	0	0	0	0	0	0	0	0	0	0	0	0	0	0	0	0	0	0	0	0	0	0	0	0	0	0	0	0	0	0	0	0	0	0	0	0	0	0	0	0	0	0	0	0	0	0	0	0
2210416O15Rik	0	6.08266	5.38402	1.59786	5.60267	5.28539	2.1754	4.00009	5.08156	1.1705	18.444	3.89855	2.09726	9.1449	0	2.30923	2.07607	4.19959	4.29086	5.84673	8.15894	4.20425	2.91997	2.96593	4.92228	10.4146	0	4.69028	8.15301	3.52377	2.90478	4.09674	1.08218	3.48573	4.05777	1.94116	1.13561	3.94171	1.79419	0	0	0	4.64497	4.37274	6.48993	10.4832	6.45135	0	7.41119
2210420H20Rik	0	0	0	0	0	0	0	0	0	0	0	0	0	0	0	0	0	0	0	0.449748	0	0	0	0	0	0	0	0	0	0	0	0	0	0	0	0	0	0	0	0	0	0	0	0	0	0	0	0	0
2300002M23Rik	1.67594	0.760333	0	0	0.509334	0.377528	0	0	0	0	0	0	0	0	0	0	0	0	0	0	0	0	0	0	0	0	0	0	0	0	0	0	0	0	0	0	0	0	0	0	0	0	0	0	0	0	0	0	0.926399
2300009A05Rik	0	1.52067	0.978914	0.79893	1.528	1.13258	1.45027	1.00002	0.508156	0.585249	0	1.29952	0	0	0	0.577308	6.2282	2.99971	2.03251	2.24874	2.03973	0.646808	0	0.494322	1.40637	4.5564	3.79108	4.69028	0	0	1.93652	1.6387	23.808	0	1.01444	0.776465	1.13561	2.36503	0	2.30344	0	0	0.774162	3.70001	1.62248	2.62079	1.29027	0	1.544
2310001H17Rik	1.67594	4.562	2.44728	0	0	1.13258	0.241712	1.50003	0.508156	1.1705	0	0	0	1.82898	2.14197	0.577308	2.07607	1.79982	0.903339	1.79899	0	0.646808	2.91997	0	0	2.60366	0	14.0708	0	1.40951	0.968259	5.73544	0	0	0	0	0	3.15337	1.79419	0	0	0	0	0.336365	2.43372	2.62079	6.45135	0	0.617599
2310001K24Rik	5.02783	0.760333	0.489457	3.19572	0	1.88764	2.65883	0.500011	2.54078	2.92625	0	3.89855	2.09726	0	0	1.15462	0	1.19988	2.03251	0.449748	1.01987	3.23404	0	1.97729	4.2191	3.25457	1.89554	0	2.71767	2.11426	4.84129	0.819349	1.08218	1.16191	2.02889	2.3294	1.13561	1.57669	0	2.30344	5.00334	0	3.09665	0	1.62248	0	0	0	0
2310002F09Rik	0	0	0	0	0	0	0	0	0	0	0	0	0	0	0	0	0	0	0	0	0	0	0	0	0	0	0	0	0	0	0	0	0	0	0	0	0	0	0	0	0	0	0	0.336365	0	0	0	0	0
2310005A03Rik	0	0	0	0	0	0	0	0	0	0	0	0	0	0	0	0	0	0	0	0	0	0	0	0	0	0	0	0	0	0	0	0	0.270545	0	0	0	0	0	0	0	0	0	0	0	0	0	0	0	0
2310005E17Rik	0	0	0	0	0	0	0	0	0	0	0	0	0	0	0	0	0	0	0	0	0	0	0	0	0	0	0	0	0	0	0	0	0.270545	0	0	0	0	0	0	0	0	0	0	0	0	0	0	0	0
2310008N11Rik	0	0.760333	0	0	0	0	0	0	0	0	0	0	0	0	0	0	0	0	0	0	0	0	0	0	0	0	0	0	0	0	0	0	0	1.16191	0	0	0	0	0	0	0	0	0	0	0	0	0	0	0
2310009B15Rik	1.67594	2.281	3.4262	0.79893	0	1.88764	0.241712	1.00002	0.508156	1.1705	0	0	2.09726	0	0	1.15462	0	1.19988	0.903339	1.34924	0	0	2.91997	0	1.40637	3.25457	0	1.56343	0	0	0.968259	1.6387	0.811636	0	0	0.388233	0	0	1.79419	2.30344	0	24.5805	0.774162	2.01819	0	2.62079	0	0	0.617599
2310010J17Rik	0	0	0	0	0	0	0.241712	0	0	0	0	0	0	3.65796	0	0.577308	0	0.599941	0.45167	0	1.01987	0.323404	0	0.494322	0.703183	0.650915	0	0	0	0.704753	0.968259	0.819349	5.68145	0	0	0	0.567803	0	0	0	2.50167	0	0	0.336365	2.43372	0	5.16108	0	0.3088
2310011J03Rik	6.70377	7.60333	6.36294	5.59251	10.1867	7.92808	10.877	15.5003	8.1305	7.60824	2.63486	9.09661	6.29177	16.4608	14.9938	10.3915	12.4564	5.99941	9.48506	8.54522	15.298	8.0851	20.4398	9.88645	13.3605	10.4146	11.3732	4.69028	10.8707	9.86655	8.71433	10.6515	6.49309	9.29529	9.12998	8.92935	8.51705	13.4018	8.97095	9.21377	12.5083	0	6.19329	8.40912	8.11242	7.86238	6.45135	0	9.57279
2310015D24Rik	0	0	0	0	0	0	0	0	0	0	0	0	0	0	0	0	0	0	0	0	0	0	0	0	0	0	0	0	0	0.704753	0	0	0	0	0	0	0	0	0	0	0	0	0	0	0	0	0	0	0
2310016G11Rik	0	0	0	0	0	0	0	0	0	0	0	0	0	0	0	0	0	0	0	0	0	0	0	0	0	1.30183	0	0	0	0	0	0	0.270545	0	0	0.388233	0	0	0	0	0	0	0	0	0	0	0	0	0.3088
2310022A10Rik	0	0.760333	0.489457	0	0	0.377528	0.966847	1.00002	1.52447	0.585249	0	0	0	0	2.14197	0.577308	2.07607	0.599941	1.80668	2.24874	1.01987	1.29362	2.91997	0	0.703183	3.25457	3.79108	3.12685	0	0.704753	0.968259	0	11.3629	1.16191	4.05777	1.1647	2.83902	0.788343	0	0	5.00334	0	0.774162	2.01819	2.43372	2.62079	0	0	2.1616
2310022B05Rik	3.35189	2.281	2.93674	2.39679	2.54667	1.88764	3.14225	2.00004	2.54078	2.92625	2.63486	3.89855	0	3.65796	0	2.88654	0	6.59935	4.06503	3.59799	2.03973	2.58723	5.83994	1.97729	5.62547	1.30183	9.47769	17.1977	10.8707	1.40951	3.87304	4.91609	7.30472	1.16191	2.02889	2.71763	5.11023	2.36503	3.58838	0	5.00334	0	4.64497	1.00909	5.67869	2.62079	2.58054	0	4.0144
2310030G06Rik	0	4.562	3.91565	0	4.58401	0.377528	0	3.00007	0.508156	0	0	2.59903	0	0	0	0	0	0	0	4.94723	2.03973	0	5.83994	0.494322	1.40637	1.95274	0	3.12685	0	0	0	1.6387	0.811636	1.16191	0	0	0	0	0	2.30344	2.50167	0	0	4.37274	0	2.62079	2.58054	0	5.24959
2310033P09Rik	1.67594	6.08266	11.2575	4.79358	12.224	2.64269	3.38396	4.00009	2.54078	2.92625	0	5.19806	0	1.82898	4.28395	0.577308	2.07607	1.19988	4.5167	6.74622	2.03973	0.970212	5.83994	1.48297	2.10955	4.5564	5.68661	3.12685	0	2.81901	3.87304	4.09674	8.65745	15.1048	0	3.10586	7.38144	2.36503	8.97095	11.5172	2.50167	0	2.32248	7.40002	2.43372	2.62079	3.87081	0	12.352
2310034O05Rik	0	2.281	2.44728	0	3.056	0	0	2.00004	0	0	0	0	0	0	0	0	0	0	0	1.34924	0	0	0	0	0	0	0	0	0	0	0	0	0	2.32382	0	0	0	0	0	2.30344	0	24.5805	0	1.00909	0	0	2.58054	0	3.088
2310039H08Rik	3.35189	9.12399	6.36294	3.99465	7.13068	3.39775	1.45027	8.50019	3.5571	4.68199	0	1.29952	2.09726	7.31592	6.42592	2.30923	10.3803	4.19959	4.5167	9.44471	0	2.26383	14.5998	1.48297	3.51592	11.7165	11.3732	4.69028	0	0.704753	8.71433	4.91609	11.904	5.80955	5.07221	5.04702	1.70341	3.94171	1.79419	6.91033	7.505	24.5805	6.96745	11.4364	8.11242	5.24158	7.74162	0	10.1904
2310039L15Rik	0	0	0	0	0	0	0	0	0	0	0	0	0	0	0	0.577308	0	0	0	0	0	0	0	0	0	0	0	0	0	0	0	0	0.811636	0	0	0	0	0	0	0	0	0	0	0	0	0	0	0	0
2310040G24Rik	0	0	1.46837	0	0	0	0.241712	0	0.508156	0	0	0	0	0	0	0	0	0.599941	0	0.449748	0	0	0	0	0	0.650915	0	1.56343	0	0	0	1.6387	0	2.32382	0	1.1647	1.13561	0	1.79419	0	0	0	0.774162	1.34546	0	0	0	0	0.926399
2310043L19Rik	0	0.760333	0	0	0	0	0	0	0	0	0	0	0	0	0	0	0	0	0	0	0	0	0	0	0	0	0	0	0	0	0	0	0	0	0	0	0	0	0	0	0	0	0	0	0	0	0	0	0
2310043M15Rik	0	1.52067	1.46837	0	0.509334	0.377528	0	1.00002	0	0	0	0	0	0	0	0.577308	0	0	0	1.34924	0	0.646808	0	0.494322	0.703183	0	0	0	0	0.704753	0	0	0.811636	0	0	0	0	0	0	0	0	0	0	0	0	0	1.29027	0	1.2352
2310057J18Rik	0	0	0	0	0	0	0	0	0	0	0	0	0	0	0	0	0	0	0	0	0	0	0	0	0	0	0	0	0	0	0	0	0	0	0	0	0	0	0	0	0	0	0	0	0	0	0	0	0
2310057M21Rik	1.67594	4.562	2.93674	1.59786	1.01867	1.13258	1.69198	6.50014	0	1.1705	0	3.89855	0	5.48694	2.14197	0	0	0.599941	2.03251	2.24874	0	0.970212	2.91997	1.48297	1.40637	1.95274	1.89554	3.12685	0	1.40951	0.968259	1.6387	10.0102	0	3.04333	0.776465	0.567803	0.788343	0	0	0	0	2.32248	1.68182	0	0	1.29027	0	5.24959
2310061I04Rik	1.67594	3.04133	4.40511	1.59786	2.54667	2.26517	2.41712	7.00015	1.52447	2.92625	2.63486	2.59903	4.19452	9.1449	2.14197	0.577308	4.15213	1.79982	1.35501	3.59799	5.09934	3.88085	0	1.48297	0	5.85823	5.68661	4.69028	2.71767	1.40951	1.93652	2.45805	19.7498	11.6191	2.02889	2.71763	1.13561	2.36503	0	0	2.50167	0	3.87081	5.04547	0.811242	2.62079	5.16108	0	2.4704
2310065F04Rik	0	0	0	0	0	0	0	0	0	0	0	0	0	0	0	0	0	0	0	0	0	0	0	0	0	0	0	0	0	0	0	0	0.811636	0	0	0	0	0	0	0	0	0	0	0	0	0	0	0	0
2310068J16Rik	0	1.52067	0.489457	0	1.01867	0	0	1.00002	0	0	0	0	0	1.82898	0	0	0	0	0	0.449748	0	0.646808	0	0	0	0.650915	0	1.56343	0	0	0	0.819349	0.270545	1.16191	0	0	0	0.788343	0	0	0	0	0	0.672729	0.811242	0	0	0	0
2310069B03Rik	0	0	0.489457	0	0	0	0	0	0.508156	0	0	0	0	0	0	0	0	0	0	0.449748	0	0	0	0	0	0	0	0	0	0	0	0	0	0	0	0	0	0	0	2.30344	0	0	0	0.336365	0	0	0	0	0.926399
2410002F23Rik	3.35189	17.4876	15.1732	2.39679	17.8267	3.02022	4.1091	17.5004	2.54078	2.92625	5.26971	1.29952	4.19452	3.65796	2.14197	2.30923	2.07607	2.99971	2.71002	16.1909	5.09934	1.29362	14.5998	5.93187	1.40637	9.11281	3.79108	10.944	0	0.704753	6.77781	4.09674	20.2909	9.29529	3.04333	5.04702	2.83902	3.94171	1.79419	20.731	0	0	1.54832	12.1091	1.62248	7.86238	12.9027	0	20.6896
2410004B18Rik	0	0.760333	2.93674	0.79893	2.54667	1.13258	2.65883	3.00007	2.03263	0	0	2.59903	2.09726	0	4.28395	2.30923	6.2282	1.79982	3.16169	2.24874	4.07947	1.94042	5.83994	3.46026	5.62547	8.46189	0	3.12685	2.71767	6.34278	4.84129	3.2774	10.8218	3.48573	3.04333	6.21172	4.54243	4.73006	3.58838	2.30344	2.50167	0	3.87081	2.69092	2.43372	5.24158	7.74162	0	3.7056
2410004I01Rik	0	1.52067	0	0	0	0	0	0	0	0	0	0	0	0	0	0	0	0	0	0	0	0	0	0	0	0	0	0	0	0	0	0	0	0	0	0	0	0	0	0	0	0	0	0	0	0	0	0	0
2410004P03Rik	3.35189	0	0.489457	0	0	0.755056	0	0	3.5571	0	0	0	2.09726	0	0	0	0	0	0	0	1.01987	0	0	0	0	1.95274	0	1.56343	0	0	0	0	0.270545	1.16191	0	0	0	0.788343	0	0	0	0	0	0	0	5.24158	0	0	1.2352
2410006H16Rik	1.67594	8.36366	10.768	2.39679	6.11201	1.51011	1.45027	5.50012	3.04894	4.68199	0	1.29952	4.19452	0	2.14197	2.88654	4.15213	4.19959	2.48418	12.1432	3.0596	0.646808	0	2.96593	2.10955	3.25457	0	6.25371	0	2.81901	0	6.55479	11.904	9.29529	2.02889	0.388233	1.70341	1.57669	5.38257	4.60688	0	0	3.87081	11.7728	0.811242	2.62079	7.74162	0	12.9696
2410017I17Rik	0	0	0	0	0	0	0	0	0	0	0	0	0	0	0	0	0	0	0	0	0	0.323404	0	0	0	0	0	0	0	0	0	0	0	0	0	0	0	0	0	0	0	0	0	0	0	0	0	0	0
2410018L13Rik	0	0	0.489457	0	0	0	0	0	0	0	0	0	0	0	0	0	0	0	0	0	0	0	0	0	0	0	0	0	0	0	0	0	0.270545	0	0	0	0	0	0	0	0	0	0	0	0	0	0	0	0
2410021H03Rik	0	0	0	0	0	0	0	0	0	0	0	0	0	0	0	0	0	0	0	0	0	0	0	0	0	0	0	0	0	0	0	0	0.270545	0	0	0	0	0	0	0	0	0	0	0.336365	0	0	0	0	0.3088
2410022M11Rik	0	0	0.489457	0	1.528	0	0.483423	2.00004	0.508156	0.585249	0	0	0	0	0	0	0	0.599941	0	1.34924	0	0	2.91997	0	1.40637	0	1.89554	0	0	0	0	0	0.270545	0	0	0	0	1.57669	1.79419	0	0	0	2.32248	0.336365	0.811242	2.62079	0	0	0.617599
2410137M14Rik	0	0	0	0	0	0	0	0	0	0	0	0	0	0	0	0	0	0	0	0	0	0	0	0	0	0	0	0	0	0	0	0.819349	0.541091	0	0	0	0	0	0	0	0	0	0	0	0	0	0	0	0
2500002B13Rik	0	0	0	0.79893	0	0.377528	0.483423	0	0.508156	0	0	0	0	0	0	0.577308	2.07607	1.19988	0.45167	0	0	0.323404	0	0.494322	0	0	0	0	0	0	0	0	0.270545	0	0	0	0	0	0	0	0	0	0	0.336365	0	0	0	0	0
2500004C02Rik	0	0	0.489457	0	2.03734	0	0.483423	1.00002	0.508156	0	0	0	0	0	0	0	0	0	0.225835	0	0	1.61702	0	0.494322	0.703183	0	0	1.56343	0	0	0	0	2.16436	1.16191	1.01444	0	0	0	0	0	0	0	0	0.336365	0.811242	0	1.29027	0	0.926399
2510002D24Rik	6.70377	5.32233	7.34185	0	6.62134	2.26517	2.65883	7.00015	3.04894	1.75575	2.63486	2.59903	0	5.48694	0	2.30923	2.07607	1.79982	4.29086	7.19597	2.03973	2.91064	5.83994	6.42619	9.84457	5.20732	1.89554	7.81713	8.15301	4.22852	2.90478	5.73544	1.62327	9.29529	3.04333	2.3294	2.27121	2.36503	0	4.60688	0	0	1.54832	6.05456	6.48993	2.62079	2.58054	0	9.26399
2510009E07Rik	8.37972	0.760333	2.93674	3.19572	0.509334	2.64269	0.483423	1.50003	4.06525	2.341	2.63486	1.29952	8.38903	0	4.28395	4.04116	0	0.599941	2.93585	2.69849	2.03973	1.29362	2.91997	1.48297	2.10955	1.30183	1.89554	1.56343	5.43534	3.52377	3.87304	4.09674	0.270545	4.64764	2.02889	1.1647	1.70341	0	3.58838	0	0	0	0.774162	2.35455	0.811242	0	1.29027	0	7.71999
2510039O18Rik	3.35189	6.84299	5.38402	1.59786	2.54667	1.88764	2.1754	2.00004	1.52447	2.341	2.63486	2.59903	0	5.48694	2.14197	0.577308	2.07607	1.79982	2.25835	4.49748	3.0596	0.323404	0	1.97729	2.10955	5.20732	3.79108	4.69028	5.43534	2.81901	0	0.819349	3.51709	2.32382	1.01444	1.55293	1.13561	1.57669	1.79419	0	0	24.5805	3.09665	2.01819	1.62248	5.24158	1.29027	0	5.86719
2610008E11Rik	3.35189	1.52067	5.38402	2.39679	3.56534	1.13258	1.45027	1.50003	2.03263	0.585249	5.26971	1.29952	0	0	10.7099	0	0	2.39976	0.45167	3.14824	4.07947	1.94042	2.91997	0.988645	2.10955	0	0	1.56343	0	0.704753	0.968259	2.45805	2.16436	1.16191	0	0.388233	3.40682	3.15337	0	2.30344	5.00334	0	0.774162	3.36365	1.62248	0	5.16108	0	4.0144
2610016A17Rik	3.35189	3.04133	0.978914	7.9893	0	3.77528	1.20856	0	3.04894	3.5115	0	3.89855	10.4863	0	6.42592	6.9277	14.5325	4.79953	2.25835	0	1.01987	3.88085	2.91997	4.4489	0	1.30183	0	0	10.8707	3.52377	2.90478	2.45805	0	0	11.1589	4.65879	6.81364	3.94171	3.58838	0	2.50167	0	6.96745	0.672729	4.86745	2.62079	0	0	0.3088
2610020C07Rik	1.67594	0.760333	0.489457	2.39679	2.03734	0	0.241712	2.00004	1.52447	0.585249	0	0	0	1.82898	0	0	0	0	0.903339	1.79899	1.01987	0.970212	0	0.494322	2.10955	1.30183	0	1.56343	0	0	0.968259	4.91609	4.32872	3.48573	1.01444	1.1647	1.70341	2.36503	3.58838	0	0	0	0	2.01819	0	2.62079	2.58054	0	0.926399
2610027K06Rik	0	1.52067	3.91565	0	3.056	0.377528	0.725135	0.500011	0	0	0	0	0	0	2.14197	0	0	0	0.225835	2.69849	0	0.323404	0	0	0.703183	0	0	0	2.71767	0.704753	0	1.6387	1.62327	3.48573	0	0	0	0	1.79419	4.60688	0	0	0	1.68182	0	0	0	0	2.4704
2610028E06Rik	0	0	0	0	0	0.377528	0	0	0	0	0	0	0	0	0	0	0	0	0	0	0	0	0	0	0	0.650915	0	0	0	0	0	0	1.35273	0	0	0	0	0.788343	0	0	0	0	0	0	0	0	0	0	0
2610028H24Rik	3.35189	0	0.489457	0	0.509334	0.377528	0.241712	0.500011	2.03263	0	0	1.29952	0	0	0	0	0	0	0	0.449748	0	0	0	0	1.40637	0	0	0	0	0.704753	0	0	0.541091	1.16191	0	0	0	0	0	0	0	0	0	0.336365	0	5.24158	0	0	0
2610035D17Rik	0	2.281	3.91565	0	0.509334	0.377528	0.725135	0	2.03263	0.585249	0	0	0	0	2.14197	0	0	0.599941	1.12917	0.899497	1.01987	1.29362	0	0.494322	0.703183	0.650915	0	3.12685	0	0.704753	0	3.2774	3.78763	2.32382	0	0.776465	0.567803	0	1.79419	0	0	0	0.774162	1.34546	0	0	1.29027	0	2.1616
2610042L04Rik	0	0	0	0	0	0	0	0	0	0	0	0	0	0	0	0	0	0	0	0	0	0	0	0	0	0	0	0	0	0	0	0	0.270545	0	0	0	0	0	0	0	0	0	0	0	0	0	0	0	0
2610044O15Rik8	0	2.281	1.46837	0	3.056	1.13258	1.69198	1.50003	2.03263	0	0	0	0	1.82898	0	2.30923	4.15213	0	1.35501	1.79899	1.01987	0.970212	0	0.494322	0	0.650915	0	4.69028	2.71767	1.40951	0.968259	1.6387	0.541091	2.32382	2.02889	1.55293	1.13561	1.57669	0	0	0	0	2.32248	2.01819	1.62248	0	2.58054	0	0.617599
2610206C17Rik	0	0	1.46837	0.79893	0	1.13258	0.966847	1.50003	0.508156	0.585249	0	1.29952	2.09726	0	0	0.577308	0	0.599941	1.12917	1.34924	1.01987	1.29362	2.91997	1.48297	1.40637	1.30183	0	1.56343	2.71767	2.11426	0.968259	0	10.8218	0	0	1.1647	0	0.788343	0	0	0	0	2.32248	1.68182	0	0	1.29027	0	0.617599
2610300M13Rik	0	0	0	0	0	0	0	0	0	0	0	0	0	0	0	0	0	0	0	0	0	0	0	0	0	0	0	0	0	0	0	0	0	0	0	0	0	0	0	0	0	0	0	0	0	0	0	0	0
2610306M01Rik	1.67594	4.562	2.93674	0.79893	1.528	2.26517	0.966847	2.00004	2.03263	0.585249	0	0	2.09726	0	0	0	0	1.19988	0.903339	2.24874	2.03973	0.970212	0	0.988645	2.10955	1.30183	1.89554	1.56343	2.71767	1.40951	0	0.819349	6.49309	0	0	0.388233	2.27121	3.15337	0	4.60688	2.50167	0	2.32248	1.34546	0	2.62079	1.29027	0	1.544
2610307P16Rik	0	0	0.489457	0.79893	1.528	0	0	0.500011	0	1.1705	0	0	0	0	0	0	0	0	0.225835	0.899497	0	0	0	0	0	0	0	0	0	0	0	0	0.811636	0	0	0	0	0.788343	0	0	0	0	0	0.672729	0	0	1.29027	0	0.617599
2610316D01Rik	0	0	0.978914	0	0	0	0	0	0	0	0	0	0	0	0	0	0	0	0	0.449748	0	0	0	0	0	0	0	0	0	0	0	0	0	2.32382	0	0	0	0	0	0	0	0	0	1.00909	0	0	1.29027	0	0.617599
2610318N02Rik	0	1.52067	0.489457	0	2.03734	0.377528	0	2.00004	0	0	0	0	6.29177	0	0	0	0	0	0	6.74622	35.6954	0	0	0.494322	0	128.23	20.8509	23.4514	0	0.704753	0	0	567.875	2.32382	0	0	0.567803	3.15337	0	0	0	0	0	68.6184	0	2.62079	12.9027	0	8.64639
2610507I01Rik	0	3.04133	1.46837	0	3.56534	0.755056	0.483423	0.500011	1.01631	0	0	2.59903	4.19452	0	0	0	0	0.599941	0.903339	3.59799	0	0.323404	5.83994	1.48297	1.40637	0	1.89554	1.56343	0	0.704753	0.968259	0.819349	0.270545	0	2.02889	0	0	0	1.79419	4.60688	0	0	2.32248	0.672729	0.811242	2.62079	0	0	1.8528
2610528J11Rik	1.67594	1.52067	3.91565	0	1.01867	0	0	1.50003	1.01631	0	0	0	0	0	0	0	0	0	0	4.04773	0	0	2.91997	0	0	0	0	3.12685	0	0	0	0.819349	0	3.48573	0	0	0	0	0	0	0	0	0	2.01819	0	0	0	0	2.1616
2700038G22Rik	0	0	0	0	0	0.377528	0.241712	0	0	0	0	0	0	1.82898	0	0.577308	0	0	0.225835	0	0	0	2.91997	0	0	0	0	1.56343	0	0	0	1.6387	0.270545	0	0	0	0	0	1.79419	0	0	0	0	1.34546	0	0	0	0	0.3088
2700046A07Rik	0	0	0	0	0	0	0	0	0	0	0	0	0	0	0	0	0	0	0	0	1.01987	0	0	0	0	0	0	3.12685	0	0	0	7.37414	0.270545	0	0	0	0	0	0	0	0	0	0	0	0	0	1.29027	0	0
2700049A03Rik	1.67594	0	1.46837	1.59786	0.509334	0	0.725135	0.500011	0	0	2.63486	1.29952	0	0	0	0	0	0.599941	1.35501	1.79899	2.03973	0	0	0	0.703183	3.25457	7.58215	1.56343	5.43534	0	0	1.6387	46.8043	0	0	0.388233	0.567803	0	0	2.30344	0	0	0	7.40002	0	0	3.87081	0	4.63199
2700054A10Rik	0	0	0	0	0	0	0.241712	0	0	0	0	0	0	0	0	0	0	0	0	0	1.01987	0	0	0	0	1.95274	0	0	0	0	0	0	5.68145	0	0	0	0	0	0	0	0	0	0.774162	0.336365	0	0	0	0	2.1616
2700062C07Rik	0	9.88432	6.36294	1.59786	4.07467	1.88764	1.69198	6.00013	2.54078	1.75575	0	0	2.09726	3.65796	0	1.73192	2.07607	1.19988	0.677504	4.49748	3.0596	0.970212	2.91997	0.988645	0	0.650915	0	7.81713	0	2.11426	0	3.2774	10.8218	10.4572	2.02889	1.1647	2.27121	1.57669	0	2.30344	0	0	1.54832	4.37274	0.811242	5.24158	2.58054	0	6.17599
2700089I24Rik	0	0	0	0	0	0	0	0	0	0	0	0	0	0	0	0	0	0	0	0.449748	0	0	0	0	0	0	0	0	0	0	0	0	0	0	0	0	0	0	0	0	0	0	0	0	0	0	1.29027	0	0
2700097O09Rik	0	0.760333	3.4262	0	0.509334	1.51011	0.966847	1.50003	0.508156	0.585249	0	2.59903	2.09726	0	4.28395	0.577308	0	0.599941	0.677504	4.04773	0	2.58723	0	0.988645	2.81273	1.95274	1.89554	1.56343	0	0	4.84129	2.45805	2.70545	2.32382	2.02889	0.776465	1.13561	0.788343	0	0	0	0	0.774162	1.68182	2.43372	2.62079	1.29027	0	4.32319
2810001G20Rik	3.35189	1.52067	5.38402	0.79893	4.07467	0.377528	0.966847	2.00004	2.03263	0.585249	2.63486	1.29952	0	1.82898	0	0	2.07607	1.19988	0.45167	3.14824	0	0.323404	0	0	0	4.5564	1.89554	0	2.71767	2.11426	0	0.819349	6.49309	5.80955	0	0	2.27121	1.57669	1.79419	4.60688	2.50167	0	0.774162	2.01819	0	2.62079	0	0	3.3968
2810004N23Rik	1.67594	7.60333	5.87348	7.19037	8.14934	3.39775	3.62567	5.50012	3.04894	3.5115	7.90457	10.3961	2.09726	3.65796	8.5679	4.61846	12.4564	4.79953	4.74253	2.69849	13.2583	6.79148	11.6799	8.8978	6.32865	8.46189	5.68661	15.6343	2.71767	2.81901	7.74607	7.37414	21.1025	2.32382	4.05777	5.43526	5.11023	4.73006	5.38257	4.60688	2.50167	0	4.64497	5.7182	5.67869	10.4832	6.45135	0	6.79359
2810013P06Rik	0	1.52067	4.40511	0.79893	3.56534	2.64269	2.1754	3.50008	2.03263	1.1705	0	2.59903	4.19452	1.82898	6.42592	3.46385	4.15213	2.99971	2.93585	7.19597	0	0.646808	5.83994	3.46026	0.703183	2.60366	3.79108	1.56343	2.71767	2.11426	0.968259	2.45805	4.32872	3.48573	0	2.3294	0.567803	2.36503	1.79419	2.30344	0	0	3.87081	3.36365	1.62248	0	2.58054	0	3.7056
2810021J22Rik	0	2.281	0.489457	0	3.056	0	0.483423	2.50005	1.01631	0	2.63486	0	0	0	0	0	0	0	0.677504	0.449748	1.01987	0.646808	0	0.988645	0.703183	3.25457	0	4.69028	0	0.704753	0.968259	2.45805	8.928	2.32382	0	1.1647	0	0	3.58838	4.60688	0	0	0	1.00909	0	0	3.87081	0	5.24959
2810029C07Rik	0	1.52067	0.978914	0	1.528	0	0	1.00002	0	0.585249	0	0	0	0	0	0	0	0	0	0	0	0	0	0	0	1.30183	1.89554	0	0	0	0	0	13.7978	1.16191	0	0	0	0	0	0	0	0	0	2.01819	0	0	2.58054	0	0.617599
2810032G03Rik	0	0	0	0	0	0	0	0.500011	0	0	0	0	0	0	0	1.15462	0	0.599941	1.35501	0	0	0.323404	0	0.494322	0.703183	1.95274	0	1.56343	0	0	0	0.819349	3.78763	1.16191	1.01444	1.1647	0	0	0	0	0	0	0	0	0	0	0	0	0
2810403D21Rik	0	1.52067	2.93674	0.79893	1.528	0.377528	0.483423	0	1.01631	0	0	1.29952	2.09726	1.82898	0	0	4.15213	0.599941	0.45167	0.899497	2.03973	0	0	0	1.40637	0	0	1.56343	0	1.40951	0	0.819349	0.270545	0	2.02889	0	0	0.788343	0	4.60688	0	0	0.774162	2.69092	0.811242	0	0	0	0.926399
2810404M03Rik	0	0	0	0	0	0	0	0	0	0	0	0	0	0	0	0	0	0	0	0	0	0	0	0	0	0	0	0	0	0	0	0	1.62327	0	0	0	0	0	0	0	0	0	0	0.336365	0	0	0	0	0
2810408A11Rik	0	3.80166	2.93674	0	0	0.755056	0.241712	6.00013	0.508156	0	0	1.29952	0	0	0	0	0	0	0	3.59799	1.01987	0	0	0	0	24.7348	9.47769	7.81713	0	0	0.968259	0	117.146	2.32382	1.01444	0.388233	0	0.788343	0	0	0	0	0	12.1091	0	0	11.6124	0	5.55839
2810408I11Rik	0	0.760333	0.489457	0	0.509334	0	0	0	0	0	0	0	0	0	0	0	0	0	0	0.449748	1.01987	0	0	0	0	11.0656	1.89554	0	0	0	0	0.819349	26.784	0	0	0	0	0	0	0	0	0	0	2.69092	0	0	3.87081	0	1.544
2810414N06Rik	0	1.52067	0.489457	1.59786	1.528	0.377528	1.69198	2.00004	0.508156	1.1705	0	0	0	0	2.14197	2.88654	0	1.79982	1.12917	0	0	0.323404	0	1.97729	1.40637	0	1.89554	0	0	0	1.93652	0	1.08218	0	0	1.1647	1.13561	1.57669	0	0	0	0	0.774162	0.672729	0	2.62079	1.29027	0	1.8528
2810429I04Rik	0	0	0.978914	0	0	0	0	0	0	0	0	0	0	0	0	0	0	0	0	0	0	0	0	0	0	0	0	0	0	0	0	0	4.05818	0	0	0	0	0	0	0	0	0	0	0	0	0	0	0	0.617599
2810442N19Rik	0	0	0	0	0	0	0	0	0	0	0	0	0	0	0	0	0	0	0	0	0	0	0	0	0.703183	0	0	0	0	0	0	0	0	0	0	0	0	0	0	0	0	0	0	0	0	0	0	0	0
2810454H06Rik	1.67594	0.760333	0	0	0.509334	0.377528	0.483423	0	0	0.585249	0	0	0	0	0	0	0	0.599941	0.225835	1.79899	0	0	0	0	0.703183	1.30183	0	0	0	0.704753	0	0	1.62327	0	0	0	0	0	0	2.30344	0	0	0	0	0	0	1.29027	0	0.617599
2810459M11Rik	0	1.52067	10.768	0	7.13068	0	0.241712	0.500011	0.508156	0.585249	0	0	0	0	0	0	0	0	0.45167	4.94723	0	0.323404	0	0	1.40637	0	0	0	0	0	0	0	0.541091	10.4572	0	0.388233	0	0	0	6.91033	0	0	0.774162	4.70911	0	2.62079	1.29027	0	10.4992
2900005J15Rik	6.70377	0	0.489457	2.39679	3.56534	0.377528	0.725135	0.500011	1.01631	1.1705	0	1.29952	2.09726	1.82898	0	0.577308	0	0.599941	1.80668	3.14824	2.03973	0	0	1.48297	0.703183	1.95274	0	3.12685	0	0.704753	0	0	2.976	2.32382	1.01444	0.388233	0	0	1.79419	2.30344	2.50167	0	0.774162	1.68182	0.811242	0	5.16108	0	5.24959
2900009J06Rik	0	0	0	0	0	0.377528	0	0	0	0	0	0	0	0	2.14197	0.577308	0	0	0	0	0	0	0	0	0	0	0	0	0	0	0	0	0.270545	0	0	0	0	0	1.79419	0	0	0	0	0	0	0	0	0	0
2900026A02Rik	1.67594	7.60333	7.83131	2.39679	7.64001	1.51011	1.69198	4.5001	4.57341	0.585249	5.26971	6.49758	0	0	0	1.15462	2.07607	0.599941	3.16169	6.29648	3.0596	1.61702	5.83994	0.988645	1.40637	1.95274	3.79108	1.56343	0	3.52377	1.93652	2.45805	1.08218	8.13338	4.05777	2.71763	5.11023	3.94171	0	6.91033	0	0	1.54832	2.01819	0.811242	2.62079	7.74162	0	4.32319
2900040C04Rik	0	0	0	0	0	0	0	0	0	0	0	0	0	0	0	0	0	0	0	0.899497	0	0	0	0	0	0	0	0	0	0	0	0	0.270545	0	0	0	0	0	0	0	0	0	0	0.336365	0	0	0	0	0
2900052N01Rik	0	0	0	0.79893	0	0	0	0	0	0	0	0	0	0	0	0	0	0	0	0	1.01987	0	0	0	0	0	0	0	0	0	0	0.819349	0.811636	0	0	0	0	0	0	0	0	0	0	0.336365	0	0	0	0	0
2900057B20Rik	0	0	0	0	0	0	0	0	0	0	0	0	0	1.82898	0	0	0	0	0	0	0	0	0	0	0	0	0	0	0	0	0	0	0.270545	0	0	0	0	0	0	0	0	0	0	0	0	0	0	0	0
2900060B14Rik	0	0	0	0	0	0	0	0	0	0	0	0	2.09726	0	0	0	0	0	0	0.449748	0	0	0	0	0	0	0	0	0	0	0	0	0	0	0	0	0	0.788343	0	0	0	0	0	0	0	0	0	0	0
2900060N12Rik	1.67594	0.760333	0.489457	0	0.509334	0	0	1.00002	0	0	0	0	0	0	0	0	0	0	0	0.449748	0	0	0	0	0	0	0	0	0	0	0	0	2.70545	1.16191	0	0	0	0	0	0	0	0	0	1.00909	0	0	0	0	0.3088
2900076A07Rik	1.67594	0.760333	1.95783	0	1.528	1.88764	0.483423	1.50003	0	1.75575	0	1.29952	0	3.65796	2.14197	0.577308	0	0	1.80668	1.79899	1.01987	0.646808	0	0.494322	0	0.650915	1.89554	0	2.71767	1.40951	0.968259	0.819349	0.270545	3.48573	2.02889	0.388233	0.567803	1.57669	0	2.30344	0	0	0	0.672729	2.43372	2.62079	2.58054	0	1.8528
2900092C05Rik	0	0	0	0	0	0	0	0	0	0	0	0	0	0	0	0	0	0	0	0	0	0	0	0	0	7.16006	1.89554	1.56343	0	0	0	0	16.7738	0	0	0	0	0	0	0	0	0	0	1.34546	0	0	0	0	0.3088
2900093K20Rik	0	2.281	0.489457	0.79893	2.03734	0.377528	0.241712	1.50003	0.508156	1.1705	0	1.29952	0	0	2.14197	1.15462	0	0.599941	0	2.24874	1.01987	0.970212	0	0	0	1.30183	1.89554	0	0	0	0	0	0	1.16191	1.01444	0.388233	0.567803	0.788343	0	0	0	0	1.54832	0	0.811242	5.24158	1.29027	0	1.544
3010001F23Rik	0	0	0	0	0	0	0	0	0	0	0	0	0	0	0	0	0	0	0	0	0	0	0	0	0	0	0	0	0	0	0	0.819349	0	0	0	0	0	0	0	0	0	0	0	0	0	0	0	0	0
3010003L21Rik	0	0	0.489457	0	0.509334	0	0	0	0	0	0	0	0	0	0	0	0	0	0	0.449748	0	0	0	0	0	1.30183	0	1.56343	0	0	0	1.6387	0	1.16191	0	0	0	0.788343	0	0	0	0	0	0.336365	0	0	0	0	0
3100003L05Rik	0	0	0	0	0	0	0	0	0	0	0	0	0	0	0	0	0	0	0	0	1.01987	0	0	0	0	0	0	0	0	0	0	0	0	0	0	0	0	0	0	0	0	0	0	0	0	0	0	0	0
3110006O06Rik	0	0	0	0	0.509334	0.377528	0	0	0	0	0	0	0	0	0	0	0	0	0	0	0	0	0	0	0	0	0	0	0	0	0	0	0	0	0	0	0	0	0	0	0	0	0	0	0	0	0	0	0
3110009E18Rik	0	0.760333	1.46837	0	0.509334	0.377528	0	0	0	0	0	3.89855	0	0	0	0	2.07607	0	0	0	0	0.323404	0	0	0	1.30183	0	1.56343	0	0.704753	0.968259	0	1.35273	0	0	0	0.567803	0	1.79419	0	2.50167	0	0.774162	0.672729	0	0	0	0	0.617599
3110015C05Rik	0	0	0	0	0	0	0	0	0	0	0	0	0	0	0	0	0	0	0	0	0	0	0	0	0	0	0	0	0	0	0	0	0.541091	0	0	0	0	0	0	0	0	0	0	0	0	0	0	0	0
3110040N11Rik	3.35189	6.08266	4.89457	3.99465	1.01867	2.64269	3.14225	6.50014	2.54078	5.26724	0	7.79709	4.19452	1.82898	0	5.77308	6.2282	4.19959	5.8717	4.49748	5.09934	2.58723	0	2.96593	2.81273	3.25457	1.89554	3.12685	2.71767	4.22852	1.93652	4.09674	2.43491	3.48573	3.04333	5.82349	3.97462	2.36503	0	4.60688	2.50167	0	3.09665	4.03638	1.62248	5.24158	6.45135	0	4.94079
3110045C21Rik	3.35189	1.52067	0	0.79893	0.509334	0.377528	0	0.500011	1.01631	0	2.63486	1.29952	2.09726	1.82898	0	0.577308	0	1.79982	0.903339	2.24874	0	0.323404	0	0.494322	0	0.650915	5.68661	0	0	0.704753	0	0	0	3.48573	2.02889	0.388233	1.13561	0	0	0	0	0	0.774162	0.336365	0	2.62079	1.29027	0	0.926399
3110070M22Rik	0	0	0.489457	0	0.509334	0	0	0	0	0.585249	0	0	0	0	0	0.577308	0	0	0	1.34924	2.03973	0	0	0	0	3.25457	1.89554	3.12685	0	0	0	0	37.3353	1.16191	0	0	0	0.788343	0	0	0	0	0	2.35455	0	0	2.58054	0	1.8528
3110082I17Rik	0	2.281	2.44728	1.59786	3.56534	0.377528	0.241712	1.50003	1.01631	1.1705	0	0	2.09726	0	2.14197	0.577308	2.07607	0.599941	0.45167	2.69849	1.01987	0.323404	0	0.494322	2.10955	1.95274	3.79108	3.12685	0	1.40951	0	1.6387	7.84581	2.32382	1.01444	0.388233	2.27121	0.788343	1.79419	2.30344	0	0	0	3.36365	0	0	0	0	6.48479
3200001D21Rik	0	0	0	0	0	0	0.241712	0	0	0	0	0	0	1.82898	0	0	0	0	0	0	0	0	0	0	0	0	0	0	0	0	0.968259	0	0.541091	1.16191	0	0	0.567803	0	0	0	0	0	0	0	0	0	0	0	0
3300002I08Rik	0	0.760333	0.489457	0	0	0	0	0.500011	0.508156	0	0	0	0	0	0	0	0	0	0.225835	0	0	0.323404	0	0	0	0.650915	0	0	0	0	0	0	1.62327	0	0	0.776465	0	0	0	0	0	0	0	0.336365	0	0	0	0	0.3088
3300002P13Rik	0	0	0	0	0	0	0	0	0	0	0	0	0	0	0	0	0	0	0	0	0	0	0	0	0	0	0	0	0	0	0	0	0.270545	0	0	0	0	0	0	0	0	0	0	0	0	0	0	0	0
3300005D01Rik	0	0	0	0	0	0.377528	0	0	0	0	0	0	0	0	0	0	0	0	0	0	0	0	0	0	0	0	0	0	0	0	0	0	0	0	0	0	0	0	0	0	0	0	0	0	0	0	0	0	0
3425401B19Rik	0	0	0	0	0	0	0	0	0	0	0	0	0	0	0	0.577308	0	0	0.225835	0.449748	0	0	0	0	0	0	0	0	0	0	0	0	0	0	0	0	0	0	0	0	0	0	0	0	0	0	0	0	0
3632454L22Rik	0	0	0	0	0	0	0.241712	0	0	0	0	0	0	0	0	0	0	0	0.45167	0.449748	0	0	0	0	0	0	0	0	0	0	0	0	0.541091	0	0	0	0	0	0	0	0	0	0	0	0	0	0	0	0.3088
3830403N18Rik	0	1.52067	0	0	0.509334	0	0	0	0	0	0	0	0	0	0	0	0	0	0	0	0	0	0	0	0	0	0	0	0	0	0	0	1.62327	0	0	0.388233	0	0.788343	0	0	0	0	0	0	0	0	1.29027	0	0
3830406C13Rik	1.67594	4.562	8.81022	1.59786	8.14934	5.66292	2.65883	6.00013	4.57341	3.5115	10.5394	2.59903	4.19452	3.65796	8.5679	3.46385	10.3803	7.19929	4.74253	5.39698	11.2185	3.55744	2.91997	5.93187	5.62547	9.11281	3.79108	6.25371	2.71767	2.81901	2.90478	4.91609	32.736	12.781	5.07221	5.82349	8.51705	3.94171	3.58838	4.60688	7.505	0	4.64497	10.7637	1.62248	10.4832	10.3222	0	12.0432
3830408C21Rik	0	3.04133	0.978914	0	0.509334	0.755056	0.966847	1.00002	0	0.585249	0	1.29952	2.09726	1.82898	2.14197	0	0	0.599941	0.677504	0	0	0.323404	0	0.494322	0	0	1.89554	1.56343	0	0	1.93652	0	0.541091	0	0	0.388233	0.567803	0	0	0	0	0	0	0.336365	0	0	0	0	0.926399
3930402G23Rik	0	0	0	0	0	0	0	0	0	0	0	0	0	0	0	0	0	0	0	0	0	0	0	0	0	0	0	0	0	0.704753	0	0	0.270545	0	0	0	0	0	0	0	0	0	0	0	0	0	0	0	0
4631405J19Rik	0	0	1.46837	0	1.528	0	0	0	1.01631	0	0	0	0	0	0	0	0	0	0	0.899497	0	0	0	0	0.703183	0	0	0	0	0	0	0	0	0	0	0	0	0	0	6.91033	0	0	0	1.00909	0	0	0	0	1.2352
4632404H12Rik	3.35189	1.52067	1.46837	0	0.509334	0	0.483423	0.500011	0	1.1705	2.63486	0	0	1.82898	0	0.577308	0	1.19988	0.45167	2.69849	0	0.323404	0	0	0	0.650915	1.89554	1.56343	0	0	2.90478	0.819349	1.08218	2.32382	0	1.1647	0.567803	0	0	0	0	0	0	1.34546	0.811242	2.62079	0	0	2.7792
4632427E13Rik	8.37972	3.80166	11.2575	1.59786	8.65868	1.13258	1.20856	2.00004	5.58972	1.1705	5.26971	1.29952	0	7.31592	4.28395	0.577308	4.15213	0.599941	2.48418	7.64572	2.03973	0.970212	0	0.988645	1.40637	3.25457	1.89554	3.12685	5.43534	2.81901	4.84129	7.37414	2.70545	8.13338	4.05777	0	1.13561	2.36503	0	9.21377	7.505	0	5.41913	3.02728	4.05621	7.86238	1.29027	0	12.6608
4632428C04Rik	0	0	0.489457	0	0	0	0	0	0	0	0	0	0	0	0	0	0	0	0	0.899497	0	0	0	0	0	0	0	0	0	0	0	0	0	0	0	0	0	0	0	0	0	0	0	0	0	0	0	0	0.926399
4732414G09Rik	0	1.52067	0.489457	0	1.01867	0.377528	0	0	0	0	0	0	0	0	0	0	0	0	0	1.34924	0	0	0	0	0	0	0	0	0	0	0	0	0	1.16191	0	0	0	0	0	0	0	0	0	1.00909	0	0	0	0	0.3088
4732419C18Rik	0	3.04133	0	0	0	0	0	0	0	0.585249	0	0	0	0	0	0	0	0	0	0.899497	0	0	0	0	0	0	0	0	0	0	0	0	0.270545	0	0	0	0.567803	0	0	0	0	0	0	0.336365	0.811242	0	0	0	0.3088
4732471J01Rik	36.8708	12.1653	8.81022	56.724	12.7334	75.8831	96.9264	28.5006	45.2259	63.7922	23.7137	59.7777	65.015	49.3825	40.6975	71.0089	51.9016	47.9953	67.0729	7.64572	58.1324	92.8169	26.2797	65.7449	73.8343	30.593	49.284	4.69028	43.4827	50.0375	50.3495	13.9289	47.0749	9.29529	45.6499	62.5054	62.4584	77.2576	50.2373	18.4275	75.05	73.7414	54.1913	18.5001	64.8993	36.6911	24.5151	0	8.95519
4732491K20Rik	0	1.52067	0	0.79893	0	1.13258	0.483423	1.00002	1.01631	0	0	1.29952	0	0	0	0.577308	0	1.19988	0.45167	0.449748	2.03973	0.646808	2.91997	0.988645	1.40637	0	0	0	0	0	0	0.819349	0	0	0	0	0	0	0	0	0	0	0.774162	0.672729	0	0	0	0	1.544
4833407H14Rik	0	0.760333	0	0	0	0	0	0	0.508156	0	0	0	0	0	0	0	0	0	0	0	0	0	0	0	0	0	0	0	0	0	0	0	0	0	0	0	0	0	0	0	0	0	0	0.672729	0	0	1.29027	0	0.617599
4833411C07Rik	0	0	0	0	0	0	0.241712	0	0	0	0	0	0	0	0	0	0	0.599941	0	0	0	0	0	0	0	0	0	0	0	0	0	0	0	0	0	0	0	0	0	2.30344	0	0	0	0	0	0	0	0	0
4833412C05Rik	0	0	0	0	0	0	0	0	0	0	2.63486	0	0	0	0	0	0	0	0	0	0	0	0	0	0	0	0	0	0	0	0	0	0	0	0	0	0	0	0	0	0	0	0	0	0	0	0	0	0
4833417C18Rik	0	0	0.489457	0	0.509334	0	0.241712	0	0	0	0	0	0	0	0	0	0	0.599941	0.225835	0.899497	1.01987	0	0	0.494322	0	0.650915	0	0	0	0	0	0	1.35273	1.16191	0	0	0	0	0	0	0	0	0.774162	0	0	0	0	0	0
4833418N02Rik	1.67594	1.52067	0.489457	0	1.528	0.755056	0.483423	1.00002	0	0	0	0	0	0	0	0	0	0	0	2.69849	2.03973	0.970212	5.83994	0.988645	1.40637	1.30183	0	6.25371	0	0	0	0	8.65745	0	0	0	0	0.788343	1.79419	0	0	0	0.774162	0.336365	0	0	0	0	0.926399
4833419F23Rik	0	0	0.489457	0	0	0	0	0.500011	0	0	0	0	0	0	0	0	0	0	0	0	0	0	0	0.494322	0	0	0	1.56343	0	0	0	0	0	0	0	0	0.567803	0	0	2.30344	0	0	0	1.00909	0	0	0	0	0.3088
4833420G17Rik	5.02783	13.686	10.2786	6.39144	16.2987	5.28539	4.59252	7.00015	6.09788	2.92625	2.63486	5.19806	4.19452	3.65796	4.28395	7.505	2.07607	3.59965	5.1942	9.89446	6.1192	1.29362	5.83994	4.94322	4.2191	6.50915	1.89554	14.0708	10.8707	6.34278	0.968259	6.55479	15.9622	10.4572	3.04333	6.59995	3.40682	7.09508	1.79419	25.3379	5.00334	0	0.774162	9.75458	6.48993	15.7248	10.3222	0	11.4256
4833422C13Rik	0	0	0	0	0	0	0.241712	0.500011	0	0	0	0	0	0	0	0	0	0	0.225835	0	0	0	0	0.494322	1.40637	0	0	0	0	0	0	0.819349	0	0	0	0.388233	0.567803	0	0	2.30344	0	0	0	0	0	0	0	0	0.617599
4833422M21Rik	0	0	0	0	0	0	0	0	0	0	0	0	0	0	0	0	0	0	0	0	0	0	2.91997	0	0	0	0	0	0	0	0	0	0	0	0	0	0	0	0	0	0	0	0	0.336365	0	0	0	0	0
4833427F10Rik	0	0	2.44728	0	3.056	0	0	0	0.508156	0	0	0	0	0	0	0	0	0	0	2.24874	0	0	0	0	0	0	0	0	0	0	0	0	0	1.16191	0	0	0	0	0	0	0	0	0	3.36365	0	0	0	0	3.3968
4833428L15Rik	0	0	0	0	0	0	0	0	0.508156	0	0	0	0	0	0	0	0	0	0	0.449748	0	0	0	0	0	0.650915	0	0	0	0	0	0	0	0	0	0	0	0	0	2.30344	0	0	0	0	0	5.24158	0	0	0
4833438C02Rik	0	3.80166	2.44728	0.79893	4.07467	0.377528	1.93369	2.50005	0.508156	0.585249	2.63486	2.59903	2.09726	0	0	1.15462	0	1.79982	0.903339	4.04773	1.01987	0.646808	0	1.48297	0.703183	0	0	3.12685	0	2.11426	0.968259	1.6387	0	2.32382	2.02889	0.776465	0.567803	1.57669	0	0	2.50167	0	0.774162	1.68182	0.811242	2.62079	1.29027	0	4.63199
4833439L19Rik	18.4354	34.215	36.7093	18.3754	41.7654	12.4584	21.754	56.5012	20.3263	17.5575	7.90457	18.1932	18.8753	7.31592	10.7099	9.23693	14.5325	12.5988	17.1634	31.0326	20.3973	20.3744	26.2797	20.7615	11.2509	15.622	20.8509	34.3954	21.7414	19.0283	12.5874	13.1096	38.688	31.3716	12.1733	17.4705	18.1697	15.7669	16.1477	34.5516	22.515	0	12.3866	28.591	7.30117	20.9663	36.1275	0	53.7311
4921504A21Rik	0	0	2.93674	0	1.528	0	0	0	0	0	0	0	0	0	0	0	0	0	0	1.34924	0	0	0	0	0	0.650915	0	0	0	0	0	0	4.32872	2.32382	0	0	0	0.788343	0	0	0	0	0	0.336365	0	0	0	0	1.544
4921504E06Rik	0	0.760333	0	0	0	0	0	0	0	0	0	0	0	0	0	0	0	0	0	0	2.03973	0	0	0	0	1.30183	1.89554	6.25371	0	0	0	0	20.832	0	0	0	0	0	0	0	0	0	0	2.69092	0	0	0	0	0.617599
4921507G05Rik	0	0	0	0	0	0	0	0	0	0	0	0	0	0	0	0	0	0	0	0	1.01987	0	0	0	0	1.95274	0	1.56343	0	0	0	0	14.6094	0	0	0	0	0.788343	0	0	0	0	0	0.672729	0	0	0	0	0.617599
4921507P07Rik	1.67594	0	0.978914	0	1.01867	0	0.241712	1.00002	0	0.585249	0	2.59903	0	0	0	0	0	0.599941	0	3.14824	19.3775	0	0	0.494322	0	11.7165	0	1.56343	0	0	0	0	172.878	0	1.01444	0	0	2.36503	0	0	0	0	0	12.7819	0	0	2.58054	0	2.4704
4921508D12Rik	0	0	0	0	0	0	0	0	0	0	0	0	0	0	0	0	0	0	0	0	0	0	0	0	0	0	0	0	0	0	0	0	0.270545	0	0	0	0	0	0	0	0	0	0	0	0	0	0	0	0
4921509C19Rik	0	0	0	0	0	0	0	0	0	0	0	0	0	0	0	0	0	0	0	0	0	0	0	0	0	0	0	1.56343	0	0	0	0	5.68145	0	0	0	0	0	0	0	0	0	0	0.672729	0	0	0	0	0
4921509O07Rik	0	0	0	0	0	0	0	0	0	0	0	0	0	0	0	0	0	0	0	0	0	0	0	0	0	0	0	0	0	0	0	0	0.270545	0	0	0	0	0	0	0	0	0	0	0	0	0	0	0	0
4921511C10Rik	0	0.760333	0	0	0	0.377528	0.241712	0	0	0.585249	0	0	0	0	0	0	0	0	0.225835	0	0	0.323404	0	0	0	0.650915	0	0	2.71767	0	1.93652	0	0.541091	0	0	0.388233	0	0	0	0	0	0	0	0.336365	0	0	0	0	0
4921511I17Rik	0	0	0	0	0	0	0	0	0	0	0	0	0	0	0	0.577308	0	0	0	0.449748	0	0.323404	0	0.988645	0	0.650915	1.89554	0	0	0.704753	0	1.6387	0.811636	0	1.01444	0	0.567803	0	0	0	0	0	0	0	0	0	0	0	0
4921513I03Rik	0	0	0	0	0	0	0	0	0	0	0	0	0	0	0	0.577308	0	0	0	0.449748	1.01987	0	0	0	0	0	0	0	0	0	0	0	8.928	0	1.01444	0	0	0	0	0	0	0	0	1.00909	0	0	0	0	0.617599
4921515E04Rik	0	0	0	0	0	0	0	0	0	0	0	0	0	0	0	0	0	0	0	0	0	0	0	0	0	0	0	0	0	0	0	0	1.62327	0	0	0	0	0	0	0	0	0	0	0	0	0	0	0	0
4921517D22Rik	0	0.760333	0	0	0	0	0	0	0	0	0	0	0	0	0	0	0	0	0	0	0	0	0	0	0	1.95274	0	1.56343	0	0	0	0	19.7498	0	0	0	0	0	0	0	0	0	0	1.68182	0	0	0	0	0.3088
4921518K17Rik	0	0	0	0	0	0	0	0	0	0	0	0	0	0	0	0	0	0	0	0	2.03973	0	0	0	0	1.30183	0	0	0	0	0	0	1.62327	0	0	0	0	0	0	0	0	0	0	0	0	0	0	0	0
4921524J17Rik	1.67594	5.32233	0.978914	3.19572	4.58401	3.02022	1.69198	1.50003	0.508156	2.92625	5.26971	1.29952	0	1.82898	2.14197	1.73192	4.15213	1.79982	1.58084	4.49748	4.07947	3.23404	2.91997	1.97729	0.703183	1.95274	1.89554	0	0	1.40951	0	0.819349	9.19854	3.48573	3.04333	1.55293	1.13561	0	0	4.60688	2.50167	24.5805	2.32248	3.36365	0	2.62079	7.74162	0	4.63199
4921524L21Rik	0	0.760333	0	0	0	0	0	0	0	0	0	0	0	0	0	0	0	0	0	0.449748	1.01987	0	0	0	0	5.20732	0	0	0	0	0	0	30.3011	0	0	0	0	0	0	0	0	0	0	2.69092	0	0	0	0	0
4921525O09Rik	0	0	0	0	0	0	0	0	0	0	0	0	0	0	0	0	0	0	0	0	0	0	0	0	0	1.95274	0	0	0	0	0	0	14.0684	0	0	0	0	0	0	0	0	0	0	2.35455	0	0	1.29027	0	0.3088
4921528I07Rik	0	0.760333	0	0	0	0	0	0	0	0	0	0	0	0	0	0	0	0	0	0	1.01987	0	0	0	0	3.90549	0	3.12685	0	0	0	0	50.3214	0	0	0	0	0	0	0	0	0	0	4.03638	0	0	3.87081	0	1.2352
4921531C22Rik	0	0.760333	0	0	0	0.377528	0.483423	0	0.508156	0	2.63486	2.59903	0	0	2.14197	0	0	0	1.35501	1.79899	0	0.323404	0	0.494322	0.703183	0	1.89554	0	0	0	0	0.819349	4.59927	0	0	1.1647	0	0	1.79419	0	0	0	0	2.01819	0.811242	0	0	0	1.8528
4921531P14Rik	0	0	0	0	0	0	0	0	0	0	0	0	0	0	0	0	0	0	0	0	0	0	0	0	0	2.60366	1.89554	0	0	0	0	0	7.30472	0	0	0	0	0	0	0	0	0	0	0.336365	0	0	0	0	0
4921534H16Rik	0	0	0	0	0	0	0	0	0	0	0	0	0	0	0	0	0	0	0	0	0	0	0	0	0	4.5564	0	1.56343	0	0	0	0.819349	22.4553	0	0	0	0	0	0	0	0	0	0	1.00909	0	0	0	0	0.3088
4921536K21Rik	0	1.52067	0.489457	0.79893	1.01867	0.377528	0	1.50003	0	0	0	0	0	0	0	0	0	0	0	2.69849	2.03973	0	2.91997	0.494322	0	9.76372	3.79108	1.56343	0	0	0	0	56.2734	0	0	0	0	0	0	0	2.50167	0	0	9.08185	0	0	2.58054	0	1.2352
4921539E11Rik	0	1.52067	0	0	0.509334	0	0	0.500011	0	0	0	0	0	0	0	0	0	0	0.45167	1.34924	2.03973	0	0	0	0	5.85823	0	1.56343	0	0	0	0	39.2291	0	0	0	0	0	0	0	0	0	0	6.39093	0	0	3.87081	0	1.544
4930401O10Rik	0	0	0	0	0	0	0	0	0	0	0	0	0	0	0	0	0	0	0	0	0	0	0	0	0	0	0	0	0	0	0	0	1.89382	0	0	0	0	0	0	0	0	0	0	0	0	0	0	0	0
4930401O12Rik	0	0	0	0	0	0	0	0	0	0	0	0	0	0	0	0	0	0	0	0	0	0	0	0	0	0	1.89554	0	0	0	0	0	0.811636	0	0	0	0	0	0	0	0	0	0	0	0	0	0	0	0
4930402F06Rik	0	0	0	0	0	0	0	0	0	0	0	0	0	0	0	0	0	0	0	0	0	0	0	0	0	0.650915	0	0	0	0	0	0	2.976	0	0	0	0	0	0	0	0	0	0	0.336365	0	0	0	0	0
4930402F11Rik	0	0	0	0	0.509334	0	0	0	0	0	0	0	0	0	0	0	0	0	0	0.449748	0	0	0	0	0	0	1.89554	0	0	0	0	0	2.70545	0	0	0	0	0	0	0	0	0	0	0	0	0	0	0	0.3088
4930402K13Rik	0	0	0	0	0	0	0	0	0	0	0	0	0	0	0	0	0	0	0	0	0	0	0	0	0	0	0	0	0	0	0	0	5.68145	0	0	0	0	0	0	0	0	0	0	0.336365	0	0	0	0	0
4930404A05Rik	0	0	0	0	0	0	0	0	0	0	0	0	0	0	0	0	0	0	0	0	0	0	0	0	0	0	0	0	0	0	0	0	1.89382	0	0	0	0	0	0	0	0	0	0	0	0	0	1.29027	0	0
4930404H11Rik	0	0	0	0	0	0	0	0	0	0	0	0	0	0	0	0	0	0	0	0	0	0.323404	0	0	0	0	0	0	0	0	0	0	1.35273	0	0	0	0	0	0	0	0	0	0.774162	0	0	0	0	0	0
4930404I05Rik	3.35189	3.80166	2.44728	0.79893	1.01867	0.755056	0.241712	1.50003	2.03263	0.585249	2.63486	2.59903	0	0	0	0.577308	0	0	1.12917	3.59799	2.03973	0.323404	0	1.48297	0	6.50915	1.89554	3.12685	0	0.704753	1.93652	0.819349	7.03418	2.32382	2.02889	0.776465	1.70341	0.788343	0	0	2.50167	0	1.54832	2.01819	0.811242	5.24158	3.87081	0	1.2352
4930405A10Rik	0	0	0	0	0	0	0	0	0	0	0	0	0	0	0	0	0	0.599941	0	0	0	0	0	0	0	0.650915	0	0	0	0.704753	0	0	5.952	0	0	0	0	0	0	0	0	0	0	0.672729	0	0	0	0	0.3088
4930405A21Rik	0	0.760333	0	0	0	0	0	0	0	0	0	0	0	0	0	0	0	0	0.225835	0	0	0	0	0	0.703183	0	0	0	0	0	0	0	4.59927	0	0	0	0	0	0	0	0	0	0	0	0	0	0	0	0
4930405D11Rik	0	0	0	0	0	0	0	0	0	0	0	0	0	0	0	0	0	0	0	0	0	0	0	0	0	1.95274	0	3.12685	0	0	0	0	7.30472	0	0	0	0	0	0	0	0	0	0	0.336365	0	0	0	0	0
4930405J17Rik	0	0	0	0	0.509334	0	0	0	0	0	0	0	0	0	0	0	2.07607	0	0	0	0	0	0	0	0	0.650915	0	0	0	0	0	0	3.24654	0	0	0	0	0	0	0	0	0	0	0	0	2.62079	0	0	0.3088
4930405L22Rik	0	0	0	0	0	0	0	0	0	0	0	0	0	0	0	0	0	0	0	0	0	0	0	0	0	0	0	0	0	0	0	0	0.811636	0	0	0	0	0	0	0	0	0	0	0	0	0	0	0	0
4930405O22Rik	0	0.760333	0	0.79893	0	0	0	0	0	0	5.26971	0	0	0	0	0	0	0.599941	0	0	0	0	0	0.494322	0	0.650915	0	1.56343	0	0	0	0	5.14036	0	0	0	0	0	0	0	0	0	0	1.34546	0	0	0	0	0
4930406D18Rik	0	0	0.489457	0	0	0	0	0.500011	0	0	0	0	0	0	0	0	0	0	0	0.449748	0	0	0	0	0	5.85823	1.89554	1.56343	0	0	0	0	28.6778	0	0	0	0	0.788343	0	0	0	0	0	1.68182	0	0	1.29027	0	0.926399
4930407G08Rik	0	0	0	0	0	0	0	0	0	0	0	0	0	0	0	0	0	0	0	0	0	0	0	0	0	0	0	0	0	0	0	0	1.89382	0	0	0	0	0	0	0	0	0	0	0.336365	0	0	0	0	0
4930407I10Rik	0	0	0	0	0.509334	0	0	0	0	0	0	0	0	0	0	0	0	0	0	0.899497	4.07947	0	0	0	0	11.7165	3.79108	6.25371	0	0	0	0	93.6087	0	0	0	0	0.788343	0	0	0	0	0	9.41821	0	0	2.58054	0	0
4930407I19Rik	0	0	0	0	0	0	0	0	0	0	0	0	0	0	0	0	0	0	0	0	0	0	0	0	0	0	0	0	0	0	0	0	2.16436	0	0	0	0	0	0	0	0	0	0	0	0	0	0	0	0
4930412B13Rik	0	0	0	0	0	0	0	0	0	0	0	0	0	0	0	0	0	0	0	0	0	0	0	0	0	0	0	0	0	0	0	0	0.270545	0	0	0	0	0	0	0	0	0	0	0	0	0	0	0	0
4930412E21Rik	0	0	0	0	0	0	0	0	0	0	0	0	0	0	0	0	0	0	0	0	0	0	0	0	0	1.95274	0	0	0	0	0	0	3.78763	0	0	0	0	0	0	0	0	0	0	0	0	0	0	0	0
4930412M03Rik	0	0	0.978914	0	1.528	0	0	0	0	0	0	0	0	0	4.28395	0	0	0	0	0	0	0	0	0	0	1.95274	0	3.12685	2.71767	0	0	0	11.904	1.16191	0	0	0	0	0	0	0	0	0	0.672729	0	0	0	0	1.2352
4930413E15Rik	0	0	0	0	0	0	0	0	0	0	0	0	0	0	0	0	0	0	0	0	0	0	0	0	0	0.650915	0	0	0	0	0	0	4.59927	0	0	0	0	0	0	0	0	0	0	1.00909	0	0	0	0	0
4930413F20Rik	0	0.760333	0.489457	0	1.528	0	0	1.50003	0.508156	0	0	0	0	0	0	0	0	0	0	0	0	0	0	0	0	0.650915	0	1.56343	0	0	0.968259	2.45805	2.16436	0	0	0	0	0	0	0	0	0	0	1.68182	0	0	2.58054	0	1.2352
4930414N06Rik	0	0.760333	0.978914	0	0.509334	0.755056	0.241712	1.50003	0	0	0	1.29952	0	0	0	0	0	0	0	0.899497	0	0	0	0	0	2.60366	1.89554	0	0	0	0	0.819349	21.6436	0	0	0	0.567803	0	0	0	0	0	0	3.02728	0	0	1.29027	0	0.926399
4930415L06Rik	0	0	0	0	0	0	0	0	0	0	0	0	0	0	0	0	0	0	0	0	0	0	0	0	0	0	0	0	0	0	0	0	1.08218	0	0	0	0	0	0	0	0	0	0	0	0	0	0	0	0.617599
4930417O13Rik	0	0	0.489457	0	0.509334	0	0	0	0	0	0	0	0	0	0	0	0	0	0	0.449748	1.01987	0	0	0	0	7.16006	0	7.81713	0	0	0	0	104.701	0	0	0	0	0	0	0	0	0	0	3.36365	0	0	1.29027	0	1.2352
4930417O22Rik	0	0	0	0	0	0	0	0	0	0	0	0	0	0	0	0	0	0	0	0	0	0	0	0	0	0	0	0	0	0	0	0	1.08218	0	0	0	0	0	0	0	0	0	0	0	0	0	1.29027	0	0.3088
4930419G24Rik	0	0	0	0	0	0	0	0	0	0	0	0	0	0	0	0	0	0	0	0	0	0	0	0	0	0.650915	0	0	0	0	0	0	0	0	0	0	0	0	0	0	0	0	0	0	0	0	0	0	0
4930422M22Rik	0	0	0.978914	0	0.509334	0	0.483423	0	0	0	0	0	0	0	0	0	0	0	0.225835	0.899497	0	0	0	0	0	0.650915	0	1.56343	0	0	0	0	18.1265	0	0	0	0.567803	0	0	0	0	0	0	1.68182	0	0	0	0	0.3088
4930423D24Rik	0	0	0	0	0	0	0	0	0	0	0	0	0	0	0	0	0	0	0	0	0	0	0	0	0	0.650915	3.79108	0	0	0	0	0	1.89382	0	0	0	0	0	0	0	0	0	0	0.336365	0	0	0	0	0
4930423M02Rik	0	0	0	0	0	0	0	0	0	0	0	0	0	0	0	0	0	0	0	0	0	0	0	0	0	1.30183	1.89554	1.56343	0	0	0	0	3.51709	0	0	0	0	0	0	0	0	0	0	0.336365	0	0	1.29027	0	0
4930425K10Rik	0	0	0	0	0	0	0	0.500011	0	0	0	0	0	0	0	0	0	0	0	0	0	0	0	0	0	1.30183	0	0	0	0	0	0	2.43491	0	0	0	0	0	0	0	0	0	0	1.34546	0	0	0	0	0
4930425L21Rik	0	0	0	0	0	0	0	0	0	0	0	0	0	0	0	0	0	0	0	0	0	0	0	0	0	0	0	0	0	0	0	0	0.541091	0	0	0	0	0	0	0	0	0	0	0	0	0	0	0	0
4930425O10Rik	0	0	0	0	0	0	0	0	0	0	0	0	0	0	0	0	0	0	0	0	0	0	0	0	0	0	0	0	0	0	0	0	0.270545	0	0	0	0	0	0	0	0	0	0	0	0	0	0	0	0
4930426D05Rik	0	28.1323	3.91565	0	8.65868	0.755056	0	15.5003	0.508156	0	0	1.29952	0	1.82898	0	0	0	0.599941	0	17.0904	5.09934	0	8.75991	0	1.40637	16.9238	0	1.56343	0	0	0	0	2.43491	1.16191	0	0	0	0	0	0	0	0	0	7.40002	0	7.86238	12.9027	0	9.26399
4930426L09Rik	0	0	0	0	0	0	0	0.500011	0	0	0	0	0	0	0	0	0	0	0	0	0	0	0	0	0	0.650915	0	0	0	0	0	0	0.811636	0	0	0	0	0	0	0	0	0	0	0	0	0	0	0	0.3088
4930428D20Rik	0	0	0	0	0	0	0	0	0	0	0	0	0	0	0	0	0	0	0	0	1.01987	0	0	0	0	1.95274	0	0	0	0	0	0	14.0684	0	0	0	0	0	0	0	0	0	0	2.35455	0	0	0	0	0
4930428E07Rik	0	0	0	0	0	0	0	0	0	0	0	0	0	0	0	0	0	0	0	0	0	0	0	0	0	0	0	1.56343	0	0	0	0	1.08218	0	0	0	0	0	0	0	0	0	0	0	0	0	0	0	0
4930429C20Rik	0	0	0	0	0	0	0	0	0	0	0	0	0	0	0	0	0	0	0	0	0	0	0	0	0	3.25457	1.89554	0	0	0	0	0	10.2807	0	0	0	0	0	0	0	0	0	0	0.672729	0	0	0	0	0
4930429D17Rik	0	0	0	0	0	0	0	0	0	0	0	0	0	0	0	0	0	0	0	0	0	0	0	0	0	0	0	0	0	0	0	0	0.541091	0	0	0	0	0	0	0	0	0	0	0.336365	0	0	0	0	0.926399
4930429F24Rik	0	0	0.489457	0	0	0	0	0	0	0	0	0	0	0	0	0	0	0	0.225835	0.449748	0	0	0	0	0	0.650915	0	0	0	0	0	0	4.59927	0	0	0	0	0	0	0	0	0	0	1.00909	0	0	1.29027	0	0.3088
4930429H19Rik	0	0	0.978914	0	0	0	0	0	0	0	0	0	0	0	0	0	0	0	0	0.449748	1.01987	0	0	0.494322	0	1.95274	0	0	0	0	0	0	9.73963	0	0	0	0	0	0	0	0	0	0	0.672729	0	0	1.29027	0	0
4930430F08Rik	1.67594	1.52067	3.91565	0	2.54667	1.51011	0.725135	0	1.01631	0.585249	0	0	2.09726	0	4.28395	0.577308	0	0	0.45167	2.69849	5.09934	2.26383	5.83994	0.494322	0	6.50915	1.89554	6.25371	2.71767	0.704753	0	0.819349	11.0924	2.32382	1.01444	0.776465	0	0	1.79419	0	0	24.5805	0.774162	2.69092	0.811242	0	3.87081	0	1.544
4930430F21Rik	0	0	0	0	0	0	0	0	0	0	0	0	0	0	0	0	0	0	0	0	0	0	0	0	0	0.650915	0	0	0	0	0	0	1.08218	0	0	0	0	0	0	0	0	0	0	0	0	0	0	0	0
4930431F10Rik	0	0	0.489457	0	0.509334	0	0	1.00002	0	0	0	0	0	0	0	0	0	0	0	0.449748	0	0	0	0	0	0.650915	0	0	0	0	0	0	1.89382	0	0	0	0	0	0	0	0	0	0	0.336365	0	0	0	0	0
4930431F12Rik	0	0	0	0	0	0	0	0	0	0	0	0	0	0	0	0	0	0	0	0	0	0	0	0	0	2.60366	0	0	0	0	0	0	3.24654	0	0	0	0	0	0	0	0	0	0	0.336365	0	0	0	0	0
4930431P03Rik	0	0.760333	0	0	0	0	0	0	0	0	0	0	0	0	0	0	0	0	0	0	1.01987	0	0	0	0	0	0	0	0	0	0	0	10.5513	0	0	0	0	0	0	0	0	0	0	1.00909	0	0	0	0	0.926399
4930431P22Rik	0	0	0	0	0	0	0	0	0	0	0	0	0	0	0	0	0	0.599941	0	0	0	0	0	0	0	0	0	0	0	0	0	0	1.08218	0	0	0	0	0	0	0	0	0	0	0.672729	0	0	0	0	0
4930432J09Rik	0	0	0	0	0	0	0	0	0	0	0	0	0	0	0	0	0	0	0	0	0	0	0	0	0	0.650915	0	0	0	0	0	0	4.59927	0	0	0	0	0.788343	0	0	0	0	0	1.68182	0	0	0	0	0
4930432L08Rik	0	0	0	0	0	0	0	0	0	0	0	0	0	0	0	0	0	0	0	0	0	0	0	0	0	0	0	0	0	0	0	0	0.541091	0	0	0	0	0	0	0	0	0	0	0	0	0	0	0	0
4930432O09Rik	0	0.760333	0	0	0	0	0	0	0	0	0	0	0	0	0	0	0	0	0	0.449748	1.01987	0	0	0	0	0	0	1.56343	0	0	0	0	7.03418	0	0	0	0	0	0	0	0	0	0	0.336365	0	0	0	0	0.617599
4930433I11Rik	0	0	0	0	0	0	0	0	0	0	0	0	0	0	0	0	0	0	0	0	0	0	0	0	0	3.25457	1.89554	1.56343	0	0	0	0	19.7498	0	0	0	0	0	0	0	0	0	0	2.01819	0	0	0	0	0.617599
4930433N12Rik	0	0	0	0	0	0	0	0	0	0	0	0	0	0	0	0	0	0	0	0	0	0	0	0	0	1.30183	0	0	0	0	0	0	18.3971	0	0	0	0	0	0	0	0	0	0	1.00909	0	0	0	0	0.3088
4930434J06Rik	0	0	0	0	0	0	0	0	0	0	0	0	0	0	0	0	0	0	0	0	0	0	0	0	0	0.650915	0	1.56343	0	0	0	0	7.03418	0	0	0	0	0	0	0	0	0	0	0	0	0	0	0	0
4930435F18Rik	0	0	0	0	0	0	0	0	0	0	0	0	0	0	0	0	0	0	0	0	0	0	0	0	0	1.30183	0	0	0	0	0	0	0.811636	0	0	0	0	0	0	0	0	0	0	0	0	0	0	0	0
4930437M23Rik	0	0	0	0	0	0	0	0	0	0	0	0	0	0	0	0	0	0	0	0	0	0	0	0	0	0	0	0	0	0	0	0	0.541091	0	0	0	0	0	0	0	0	0	0	0	0	0	0	0	0
4930438A08Rik	0	0	0	0	0	0	0	0	0	0	0	0	0	0	0	0	0	0	0	0	0	0	0	0	0	0	0	0	0	0	0	0	0	0	0	0	0	0	0	0	0	0	0	0	0	0	0	0	0.3088
4930438E09Rik	0	0	0	0	0	0	0	0	0	0	0	0	0	0	0	0	0	0	0	0.449748	0	0	0	0	0.703183	0.650915	3.79108	0	0	0	0	0	3.24654	0	0	0.388233	0	0	0	0	0	0	0	0	0	0	0	0	0
4930440C22Rik	0	0	0	0	0	0	0	0	0	0	0	0	0	0	0	0	0	0	0	0	0	0	0	0	0	1.30183	0	1.56343	0	0	0	0	2.16436	0	0	0	0	0	0	0	0	0	0	0.336365	0	0	0	0	0.617599
4930440I19Rik	0	0	0	0	0	0	0	0	0	0	0	0	0	0	0	0	0	0	0	0	0	0	0	0	0	0	0	0	0	0	0	0	0.541091	0	0	0	0	0	0	0	0	0	0	0	0	0	0	0	0
4930441H08Rik	0	0	0	0	0	0	0	0	0	0	0	0	0	0	0	0	0	0	0	0	0	0	0	0	0	0.650915	0	0	0	0	0	0	1.35273	0	0	0	0	0	0	0	0	0	0	0.336365	0	0	1.29027	0	0
4930441J16Rik	0	0.760333	0	0	0	0	0	0	0	0	0	0	0	0	0	0	0	0	0	0	0	0	0	0	0	1.95274	0	0	0	0	0	0	6.76363	0	0	0	0	0	0	0	0	0	0	0.336365	0	0	0	0	0
4930442J19Rik	0	0	0	0	0.509334	0	0	0	0	0	0	0	0	0	0	0	0	0	0	0	0	0	0	0	0	0	0	0	0	0	0	0	2.16436	0	0	0	0	0	0	0	0	0	0	0.336365	0	0	0	0	0.3088
4930442L01Rik	0	0	8.32076	0	4.07467	0	0	0	0	0	0	0	0	0	0	0	0	0	0	4.49748	1.01987	0	0	0	0	3.25457	0	0	0	0	0	0	21.9142	3.48573	0	0	0	0	0	2.30344	0	0	0	7.73639	0	0	1.29027	0	5.55839
4930443O20Rik	0	0	0	0	0	0	0	0	0	0	0	0	0	0	0	0	0	0	0	0	0	0	0	0	0	0	1.89554	0	0	0	0	0	7.57527	0	0	0	0	0	0	0	2.50167	0	0	1.00909	0	0	0	0	0.3088
4930444P10Rik	0	0.760333	0	0	0	0	0	0	0	0	0	0	0	0	0	0	0	0	0	0	1.01987	0	0	0	0.703183	5.85823	3.79108	1.56343	0	0	0	0	11.904	0	0	0	0	0	0	0	0	0	0	1.34546	0	0	0	0	0.3088
4930447C04Rik	0	0	0	0	0	0	0	0	0	0	0	0	0	0	0	0	0	0	0	0	0	0	2.91997	0	0	0.650915	0	1.56343	0	0	0	0	3.78763	0	0	0	0	0	0	0	0	0	0	0.672729	0	0	1.29027	0	0
4930447F24Rik	0	0	1.46837	0	1.528	0	0	0	0	0	0	0	0	0	0	0	0	0	0	0.899497	0	0	0	0	0	0	0	0	0	0	0	0	1.08218	1.16191	0	0	0	0	0	0	0	0	0	0	0	0	0	0	0.926399
4930447J18Rik	0	0	0	0	0	0	0	0	0	0	0	0	0	0	0	0	0	0	0	0	0	0	0	0	0	0.650915	0	0	0	0	0	0	2.16436	0	0	0	0	0	0	0	0	0	0	0.336365	0	0	0	0	0
4930447K03Rik	0	0	0	0	0	0	0.241712	0	0	0	0	0	0	1.82898	0	0	0	0	0	0	0	0	0	0	0	1.30183	1.89554	0	0	0	0	0	4.86982	0	0	0	0	0	0	0	0	0	0	0	0	0	1.29027	0	0.3088
4930447N08Rik	0	0	0	0	0	0	0	0	0	0	0	0	0	0	0	0	0	0	0	0	0	0	0	0	0	1.30183	0	0	0	0	0	0	5.952	0	0	0	0.567803	0	0	0	0	0	0	0.336365	0	0	0	0	0
4930448C13Rik	0	0	0	0	0	0	0	0	0	0	0	0	0	0	0	0	0	0	0	0	0	0	2.91997	0	0	4.5564	0	0	0	0	0	0	15.9622	0	0	0	0	0	0	0	0	0	0	2.35455	0	0	0	0	0.3088
4930448E22Rik	0	0.760333	0.489457	0	0	0	0	0	0	0	0	0	0	0	0	0	0	0	0	0.449748	1.01987	0	0	0	0	1.30183	1.89554	0	0	0	0	0	8.3869	0	0	0	0	0	0	0	0	0	0	1.34546	0	0	0	0	0
4930448F12Rik	0	0	0	0	0	0	0	0	0	0	0	0	0	0	0	0	0	0	0	0	0	0	0	0	0	0.650915	0	0	0	0	0	0	0.270545	0	0	0	0	0	0	0	0	0	0	0	0	0	0	0	0
4930448H16Rik	0	0	0	0	0	0	0	0	0	0	0	0	0	0	0	0	0	0	0	0	0	0	0	0	0	0	0	0	0	0	0	0	1.35273	0	0	0	0	0	0	0	0	0	0	0	0	0	0	0	0
4930448I06Rik	0	0	0	0	0	0	0	0	0	0	0	0	0	0	0	0	0	0	0	0	0	0	0	0	0	0.650915	0	0	0	0	0	0	1.35273	0	0	0	0	0	0	0	0	0	0	0	0	2.62079	0	0	0
4930449E01Rik	1.67594	0	0.489457	0	0	0	0	0	0	0	0	0	0	0	0	0	0	0	0	0	0	0	0	0	0	1.30183	0	1.56343	0	0	0	0	1.08218	0	0	0	0	0	0	0	0	0	0	0.672729	0	0	0	0	0
4930449E18Rik	0	0	0.489457	0	0.509334	0	0	0	0	0	0	0	2.09726	0	0	0	0	0	0	0	0	0	0	0	0	0	0	0	0	0	0	0	0	0	0	0	0	0	0	0	0	0	0	0	0	0	0	0	0.3088
4930449I24Rik	0	0	0	0	0	0	0	0	0	0	0	0	0	0	0	0	0	0	0	0	0	0	0	0	0	1.30183	0	1.56343	0	0	0	0	4.32872	0	0	0	0	0	0	0	0	0	0	0.336365	0	0	0	0	0
4930451E10Rik	0	0.760333	1.46837	0	0	0.377528	0.241712	2.00004	0.508156	1.1705	0	0	0	0	0	0	0	0	0.903339	0.449748	2.03973	0.323404	0	0	0	0.650915	0	1.56343	0	0.704753	0	0.819349	4.86982	1.16191	2.02889	0.388233	0.567803	0	0	0	2.50167	0	1.54832	2.01819	0	0	1.29027	0	1.2352
4930451I11Rik	0	0	0	0	0	0	0	0	0	0	0	0	2.09726	0	0	0	0	0	0	0.449748	1.01987	0	0	0	0	1.95274	1.89554	0	0	0	0	0	14.88	0	0	0	0	0	0	0	0	0	0	1.68182	0	0	1.29027	0	0
4930452A19Rik	0	0	0	0	0	0	0	0	0	0	0	0	0	0	0	0	0	0	0	0	0	0	0	0	0	0	0	0	0	0	0	0	3.24654	0	0	0	0	0	0	0	0	0	0	0.336365	0	0	0	0	0
4930452G13Rik	0	0	0.489457	0	0.509334	0	0	0	0	0	0	0	0	0	0	0	0	0	0	0.449748	0	0	0	0	0	7.16006	0	0	2.71767	0	0	0	39.4996	0	0	0	0	0	0	0	0	0	0	6.72729	0	5.24158	0	0	0.926399
4930452N14Rik	0	0	0	0	0	0	0	0	0	0	0	0	0	0	0	0	0	0	0	0	0	0	0	0	0	0	0	0	0	0	0	0	0.270545	0	0	0	0	0	0	0	0	0	0	0	0	0	1.29027	0	0
4930453H23Rik	0	0	0	0	0	0	0	0	0	0	0	0	0	0	0	0	0	0	0	0	1.01987	0	0	0	0	2.60366	0	1.56343	0	0	0	0	8.3869	0	0	0	0	0	0	0	0	0	0	1.00909	0	0	0	0	0.3088
4930453L07Rik	0	0	0	0	0	0	0	0	0	0	0	0	0	0	0	0	0	0	0	0	2.03973	0	0	0	0	0.650915	0	0	0	0	0	0	5.952	0	0	0	0	0	0	0	0	0	0	0.672729	0	0	0	0	0.3088
4930453N24Rik	3.35189	8.36366	4.89457	3.19572	6.62134	3.77528	1.20856	6.50014	3.5571	2.341	2.63486	3.89855	4.19452	0	0	8.08231	6.2282	2.99971	2.71002	6.29648	18.3576	4.85106	0	4.4489	2.10955	41.6586	18.9554	17.1977	8.15301	2.11426	4.84129	6.55479	169.091	10.4572	6.08666	3.49409	1.13561	4.73006	3.58838	2.30344	5.00334	0	5.41913	30.9456	2.43372	0	16.7735	0	10.4992
4930455B14Rik	0	0	0	0	0.509334	0	0	0	0	0	0	0	0	0	0	0	0	0	0	0.449748	0	0	2.91997	0	0	4.5564	0	1.56343	0	0	0	0	20.5614	0	0	0	0	0	0	0	0	0	0	2.01819	0	0	1.29027	0	0
4930455C13Rik	0	0	2.44728	1.59786	2.54667	0.755056	0.483423	0.500011	0.508156	0.585249	0	1.29952	0	1.82898	0	0	0	0	0.225835	0	2.03973	0.323404	0	0.494322	0.703183	6.50915	3.79108	7.81713	0	0	0	0.819349	25.4313	0	1.01444	1.55293	0	0.788343	0	0	0	0	1.54832	5.38184	0	0	2.58054	0	0.926399
4930455H04Rik	1.67594	1.52067	0	0.79893	0	3.02022	0.483423	0.500011	1.01631	0.585249	0	1.29952	2.09726	0	0	1.15462	0	2.39976	1.80668	0.449748	0	1.29362	0	2.96593	0.703183	0.650915	5.68661	0	0	2.81901	0.968259	0	0.541091	0	4.05777	0.388233	1.70341	0.788343	1.79419	0	2.50167	0	4.64497	0.336365	4.86745	2.62079	1.29027	0	1.2352
4930455J16Rik	0	0.760333	0	0	0	0	0	0	0	0	0	0	0	0	0	0	0	0	0	0	1.01987	0	0	0	0	1.95274	0	3.12685	0	0	0	0	13.5273	0	0	0	0	0	0	0	0	0	0	1.68182	0	0	1.29027	0	0
4930456L15Rik	0	0	0	0	0	0	0	0	0	0	0	0	0	0	0	0	0	0	0	0	0	0	0	0	0	0	0	0	0	0	0	0	0.811636	0	0	0	0	0	0	0	0	0	0	0	0	0	0	0	0
4930459C07Rik	0	0	0	0	0	0	0	1.00002	0	0	0	0	0	0	0	0	0	0	0	0.449748	0	0	0	0	0	0	0	0	0	0	0	0	2.43491	0	0	0	0	0	0	0	0	0	0	0.336365	0	0	0	0	0
4930459L07Rik	0	0	0	0	0	0	0	0	0	0	0	0	0	0	0	0	0	0	0	0	0	0	0	0	0	0	0	0	0	0	0	0	0.270545	0	0	0	0	0	0	0	0	0	0	0	0	0	0	0	0
4930461G14Rik	0	0	0	0	0	0	0	0	0	0	0	0	0	0	0	0	0	0	0	0	0	0.323404	0	0	0	1.30183	1.89554	0	0	0	0	0	8.928	0	0	0	0	0	0	0	0	0	0	0.336365	0	0	0	0	0
4930463O16Rik	0	0	0	0	0	0	0	0	0	0	0	0	0	0	0	0	0	0	0	0	0	0	0	0	0	0	0	3.12685	0	0	0	0	4.59927	0	0	0	0	0	0	0	0	0	0	2.35455	0	0	0	0	0
4930465M20Rik	0	0	0	0	0	0	0	0	0	0	0	0	0	0	0	0	0	0	0	0	0	0	0	0	0	0.650915	0	0	0	0	0	0	4.59927	0	0	0	0	0	0	0	0	0	0	0	0	0	0	0	0.3088
4930467J12Rik	0	0	0	0	0	0	0	0	0	0	0	0	0	0	0	0	0	0	0	0	0	0	0	0	0	0	0	0	0	0	0	0	1.89382	0	0	0	0	0	0	0	0	0	0	0.672729	0	0	0	0	0
4930467K11Rik	0	0	0	0	0	0	0	0	0	0	0	0	0	0	0	0	0	0	0	0	0	0	0	0	0	0	0	0	0	0	0	0	1.62327	0	0	0	0	0	0	0	0	0	0	0	0	0	0	0	0
4930469K13Rik	0	0	0.978914	0	0	0	0	0.500011	0	0	0	0	0	0	0	0	0	0	0	0.449748	1.01987	0	0	0	0	0.650915	0	0	0	0	0	0	14.6094	0	0	0	0	0	0	0	0	0	0	1.00909	0	0	0	0	0.3088
4930470H14Rik	0	0	0	0	0	0	0	0	0	0	0	0	0	0	0	0	0	0	0	0	0	0	0	0	0	0.650915	0	0	0	0	0	0	1.62327	0	0	0	0	0	0	0	0	0	0	0	0	0	0	0	0
4930470O06Rik	0	0	0	0	0	0	0	0	0	0	0	0	0	0	0	0	0	0	0	0	0	0	0	0	0	1.30183	0	0	0	0	0	0	1.62327	0	0	0	0	0	0	0	0	0	0	0.336365	0	0	0	0	0
4930470P17Rik	0	0	0	0	0.509334	0	0	0	0	0	0	0	0	0	0	0	0	0	0	0	0	0	0	0	0	0.650915	0	0	0	0	0	0	3.24654	0	0	0	0	0	0	0	0	0	0	0	0	0	0	0	0
4930471C04Rik	0	0	0	0	0	0	0	0	0	0	0	0	0	0	0	0	0	0	0	0	1.01987	0	0	0	0	1.30183	0	0	0	0	0	0	4.59927	0	0	0	0	0	0	0	0	0	0	0.672729	0	0	0	0	0
4930471E19Rik	1.67594	0	0	0	0	0	0	0	0	0	0	0	0	0	0	0	0	0	0	0	0	0	0	0	0	0	0	0	0	0	0	0	0.270545	0	0	0	0	0	0	0	0	0	0	0	0	0	0	0	0
4930471G03Rik	0	0.760333	0.489457	0	0.509334	0	0	1.00002	0	0	0	0	0	0	0	0	0	0	0	1.79899	4.07947	0	0	0	0	9.11281	0	7.81713	0	0	0	0	48.1571	0	0	0	0	0	1.79419	0	0	0	0	7.73639	0	0	3.87081	0	1.2352
4930471G24Rik	0	0	0	0	0	0	0	0	0	0	0	0	0	0	0	0	0	0	0	0	0	0	0	0	0	0.650915	0	0	0	0	0	0	0.541091	0	0	0	0	0	0	0	0	0	0	0	0	0	0	0	0
4930471L23Rik	0	0	0	0	0	0	0	0	0	0	0	0	0	0	0	0	0	0	0	0	0	0	0	0	0	0.650915	0	3.12685	0	0	0	0	12.9862	0	0	0	0	0	0	0	0	0	0	0.336365	0	0	0	0	0
4930473A02Rik	1.67594	0.760333	3.4262	3.99465	2.54667	1.88764	1.20856	2.00004	3.5571	2.341	0	2.59903	0	3.65796	6.42592	2.30923	0	2.39976	3.38752	3.14824	0	3.23404	0	2.96593	2.10955	2.60366	5.68661	1.56343	2.71767	4.22852	0.968259	1.6387	8.11636	6.97146	2.02889	1.55293	3.40682	3.94171	0	9.21377	2.50167	0	2.32248	2.69092	2.43372	2.62079	5.16108	0	4.32319
4930473H19Rik	0	0	0	0	0.509334	0.755056	0	1.00002	1.52447	0.585249	0	0	0	1.82898	0	0	0	0	0	0.899497	3.0596	0.646808	0	0	0.703183	1.95274	0	4.69028	0	0	0	0	3.24654	1.16191	0	0	0	0	0	0	2.50167	0	0	1.68182	0	0	0	0	0.617599
4930473O22Rik	0	0	0	0	0	0	0	0	0	0	0	0	0	0	0	0	0	0	0	0	0	0	0	0	0	0.650915	0	1.56343	0	0	0	0	1.89382	0	0	0	0	0	0	0	0	0	0	0.672729	0	0	0	0	0
4930474G06Rik	0	0	0	0	0	0	0	0	0	0	0	0	0	0	0	0	0	0	0	0	1.01987	0	0	0	0	0	0	0	0	0	0	0	0.541091	0	0	0	0	0	0	0	0	0	0	0	0	0	0	0	0
4930474M22Rik	0	0	0	0	0	0.377528	0	0	0	0	0	0	0	0	0	0	0	0	0.225835	0	0	0	0	0	0	0.650915	0	0	0	0	0	0	4.05818	0	0	0	0	0	0	0	0	0	0	0.336365	0	0	1.29027	0	0
4930474N05Rik	0	0	0	0	0	0	0	0	0	0	0	0	0	0	0	0	0	0	0	0	0	0	0	0	0	1.95274	1.89554	0	0	0	0	0	10.8218	0	0	0	0	0	0	0	0	0	0	0.336365	0	0	0	0	0.3088
4930474N09Rik	0	0	0	0	0	0	0	0	0	0	0	0	0	0	0	0	0	0	0	0.449748	0	0	0	0	0	1.95274	5.68661	0	0	0	0	0	11.3629	0	0	0	0	0	0	0	0	0	0	2.35455	0	0	0	0	0.617599
4930477N07Rik	0	0	0	0	0	0	0	0	0	0	0	0	0	0	0	0	0	0	0	0	0	0	0	0	0	0	0	0	0	0	0	0	4.86982	0	0	0	0	0	0	0	0	0	0	0.672729	0	0	0	0	0.3088
4930478L05Rik	0	0	0	0	0	0	0	0.500011	0	0	0	0	0	0	0	0	0	0	0	0.449748	0	0	0	0	0	0	0	0	0	0	0	0	0	0	0	0	0	0	0	0	0	0	0	0	0	0	0	0	0.3088
4930478P22Rik	0	0	0	0	0	0	0	0.500011	0	0	0	0	0	0	0	0	0	0	0	0.449748	0	0	0	0	0	1.30183	0	0	0	0	0	0	11.6334	0	0	0	0	0	0	0	0	0	0	1.68182	0	0	0	0	0.3088
4930479D17Rik	0	0	0	0	0	0	0	0	0	0	0	0	0	0	0	0	0	0	0	0.449748	0	0	0	0	0	1.30183	0	0	0	0	0	0	7.84581	0	0	0	0	0	0	0	0	0	0	0.672729	0	0	0	0	0.3088
4930480E11Rik	0	0.760333	0	0	0	0	0	0	0	0	0	0	0	0	0	0	0	0	0	0	1.01987	0	0	0	0	0	0	0	0	0	0	0	1.62327	0	0	0	0	0	0	0	0	0	0	1.00909	0	0	0	0	0
4930480K15Rik	0	0	0	0	0	0	0	0	0	0	0	0	0	0	0	0	0	0	0	0	0	0	0	0	0	0	0	0	0	0	0	0	1.35273	0	0	0	0	0	0	0	0	0	0	0	0	0	0	0	0
4930481A15Rik	5.02783	6.08266	5.38402	0.79893	5.09334	0	0.725135	1.50003	1.01631	0.585249	0	2.59903	0	0	2.14197	0.577308	4.15213	0	0.225835	2.24874	1.01987	0.323404	0	1.48297	1.40637	0.650915	0	7.81713	2.71767	0.704753	1.93652	0.819349	2.16436	2.32382	1.01444	0.776465	0.567803	0	0	4.60688	0	0	0	4.03638	0.811242	0	1.29027	0	4.63199
4930483J18Rik	0	0	0.489457	0	0	0	0.241712	0	0	0	0	0	0	0	0	0	0	0	0	0	0	0	0	0	0	1.30183	0	0	0	0	0	0	13.5273	0	0	0	0	0	0	0	0	0	0	1.68182	0	0	0	0	0.3088
4930483K19Rik	0	1.52067	1.46837	0	0.509334	0	0.241712	2.50005	0.508156	0	0	0	0	0	2.14197	0	2.07607	0	0.903339	0.899497	0	0	0	0.988645	0	1.30183	0	1.56343	0	0	0	0	3.51709	0	0	0.388233	0	1.57669	0	2.30344	2.50167	0	0	1.34546	0	0	0	0	2.4704
4930484H19Rik	0	0	0	0	0	0	0	0	0	0	0	0	0	0	0	0	0	0	0	0	0	0	0	0	0	0.650915	0	0	0	0	0	0	5.952	0	0	0	0	0	0	0	0	0	0	0	0	0	0	0	0.617599
4930486F22Rik	0	0	0	0	0	0	0	0	0	0	0	0	0	0	0	0	0	0	0	0	0	0	0	0	0	0	0	0	0	0	0	0	0.811636	0	0	0	0	0	0	0	0	0	0	0	0	0	0	0	0
4930486I03Rik	0	0	0	0	0.509334	0	0	0	0	0	0	0	0	0	0	0	0	0	0	0.449748	1.01987	0	0	0	0	1.95274	0	0	0	0	0	0	6.22254	1.16191	0	0	0	0	0	0	0	0	0	0.336365	0	0	1.29027	0	0
4930486L24Rik	0	0	0	0	0	0.755056	0	0	0	0	0	0	0	0	0	0	0	0	0.45167	0	0	0	0	0	0	0.650915	0	0	0	0	1.93652	0	1.08218	0	0	0.776465	0	1.57669	1.79419	0	0	0	0.774162	0	0.811242	0	0	0	0
4930487D11Rik	0	0	0	0	0	0	0	0	0	0	0	0	0	0	0	0	0	0	0	0	0	0	0	0	0	0	0	0	0	0	0	0	1.08218	0	0	0	0	0	0	0	0	0	0	0.336365	0	0	0	0	0
4930488B22Rik	0	0	0	0	0	0	0	0	0	0	0	0	0	0	0	0	0	0	0	0	0	0	0	0	0	0	0	0	0	0	0	0	0.811636	0	0	0	0	0	0	0	0	0	0	0	0	0	0	0	0
4930500A05Rik	0	0	0	0	0	0	0.241712	0	0	0	0	0	0	0	0	0	0	0	0	0	0	0	0	0	0	1.95274	0	1.56343	0	0	0	0	4.59927	0	0	0	0	0	0	0	0	0	0	0	0	0	0	0	0.3088
4930500F04Rik	0	0	0	0	0	0	0	0	0	0	0	0	0	0	0	0	0	0	0	0	0	0	0	0	0	3.25457	0	1.56343	0	0	0	0	6.22254	0	0	0	0	0	0	0	0	0	0	2.01819	0	0	0	0	0
4930500H12Rik	0	0	0	0	0	0	0	0	0	0	0	0	0	0	0	0	0	0	0	0	1.01987	0	0	0	0	3.90549	0	0	0	0	0	0	16.2327	0	0	0	0	0	0	0	0	0	0	3.02728	0	0	0	0	0.926399
4930502A04Rik	0	0	0	0	0	0	0	0	0	0	0	0	0	0	0	0	0	0	0	0	0	0	0	0	0	1.95274	1.89554	0	0	0	0	0	2.16436	0	0	0	0	0	0	0	0	0	0	0.336365	0	0	0	0	0
4930502E09Rik	0	0	0	0	0	0	0	0	0	0	0	0	0	0	0	0	0	0	0	0	0	0	0	0	0	0	0	0	0	0	0	0	1.62327	0	1.01444	0	0	0	0	0	0	0	0	0.672729	0	0	0	0	0
4930503E14Rik	0	0.760333	0	0	0	0	0	0	0	0	0	0	0	0	0	0	0	0	0	0.449748	1.01987	0	0	0	0	0	0	0	0	0	0	0	5.952	0	0	0	0	0	0	0	0	0	0	0.672729	0	0	0	0	0
4930503F20Rik	0	0	0	0	0	0	0	0	0	0	0	0	0	0	0	0	0	0	0	0	0	0	0	0	0	0.650915	1.89554	0	0	0	0	0	1.62327	0	0	0	0	0	0	0	0	0	0	0	0	0	0	0	0
4930503L19Rik	0	0.760333	0.978914	0	0	1.13258	0.483423	0.500011	0	1.1705	5.26971	1.29952	0	0	2.14197	1.15462	0	1.19988	0.903339	2.24874	2.03973	1.94042	0	0	1.40637	10.4146	5.68661	4.69028	0	0	1.93652	2.45805	48.9687	0	1.01444	0.388233	0.567803	0.788343	1.79419	2.30344	0	0	0	9.41821	1.62248	0	12.9027	0	3.088
4930503O07Rik	0	0	0	0	0	0	0	0	0	0	0	0	0	0	0	0	0	0	0	0	1.01987	0	0	0	0	0	0	0	0	0	0	0	0	0	0	0	0	0	0	0	0	0	0	0.336365	0	0	0	0	0
4930505A04Rik	0	0	0	0	0	0	0	0	0	0	0	0	0	0	0	0	0	0	0.225835	1.34924	2.03973	0	0	0	0	14.971	3.79108	9.38056	0	0	0	0	52.7563	0	0	0	0	0.788343	0	0	0	0	0	6.39093	0	0	5.16108	0	0.617599
4930505K13Rik	0	0	0	0	0	0	0	0	0	0	0	0	0	0	0	0	0	0	0	0	0	0	0	0	0	0	0	0	0	0	0	0	0.270545	0	0	0	0	0	0	0	0	0	0	0	0	0	0	0	0
4930505K14Rik	0	0	0.489457	0	0	0	0	0	0	0	0	0	0	0	0	0	0	0	0	0	0	0	0	0	0	0	0	0	0	0	0	0	2.976	0	0	0	0	0	0	0	0	0	0	0.336365	0	0	0	0	0
4930505M18Rik	0	0	0	0	0	0	0	0	0	0	0	0	0	0	0	0	0	0	0	0	0	0	0	0	0	0	0	0	0	0	0	0	5.68145	0	0	0	0	0	0	0	0	0	0	0	0	0	0	0	0
4930505N22Rik	0	0	0	1.59786	0.509334	0	0	0.500011	0	0	0	0	0	0	0	0	0	0	0.225835	0.449748	0	0	0	0	0	0	1.89554	0	0	0	0.968259	0	2.16436	0	0	0	0	0	0	0	0	0	0	1.00909	0	0	0	0	0
4930506C21Rik	5.02783	12.1653	15.1732	11.9839	6.62134	21.1416	25.3797	19.0004	28.9649	42.1379	7.90457	14.2947	10.4863	5.48694	8.5679	24.8242	16.6085	27.5973	21.906	17.0904	8.15894	19.7276	23.3597	28.1764	11.9541	26.0366	9.47769	12.5074	8.15301	20.4378	10.6508	10.6515	7.84581	12.781	23.3322	27.9527	24.9833	34.6871	7.17676	6.91033	15.01	0	15.4832	16.1455	11.3574	5.24158	7.74162	0	13.896
4930507D05Rik	0	0	0	0.79893	1.01867	0	0.241712	0	0	0	0	0	0	0	0	0	0	0	0	0	0	0.323404	0	0	0.703183	0	0	0	0	0	0	0.819349	2.976	1.16191	0	0	0	0	0	0	0	0	0	0.336365	0	0	1.29027	0	0.617599
4930507D10Rik	0	0	0	0	0	0	0	0	0	0	0	0	0	0	0	0	0	0	0	0	0	0	0	0	0	3.25457	1.89554	1.56343	0	0	0	0	11.6334	0	0	0	0	0	0	0	0	0	0	0.672729	0	0	0	0	0.3088
4930509E16Rik	0	1.52067	0.489457	0	0	0	0	0.500011	0	0	0	0	0	0	0	0	0	0	0	0	0	0	0	0	0	0	0	0	0	0	0	0	1.62327	1.16191	0	0	0.567803	0	0	0	0	0	0	0.336365	0	0	0	0	0
4930509G22Rik	0	0	0.489457	0	0	0.377528	0.241712	1.50003	0	0	0	0	0	0	0	0	0	0	0	0.449748	1.01987	0	0	0.988645	0	0.650915	1.89554	0	0	0	0	0	3.78763	0	0	0	0	0	0	0	0	0	0	0.672729	0	0	0	0	0.3088
4930509J09Rik	0	0	0	0	0	0	0	0	0	0	0	0	0	0	0	0	0	0	0	0	0	0	0	0	0	0.650915	0	0	0	0	0	0	0.270545	0	0	0	0	0	0	0	0	0	0	0.336365	0	0	0	0	0
4930509K18Rik	0	0	0	0	0	0	0	0	0	0	0	0	0	0	0	0	0	0	0	0	0	0	0	0	0	0	0	0	0	0	0	0	0.541091	0	0	0	0	0	0	0	0	0	0	0	0	0	0	0	0
4930511A02Rik	0	0	0	0	0	0	0	0	0	0	0	0	0	0	0	0	0	0	0	0	0	0	0	0	0	0	1.89554	0	0	0	0	0	5.41091	0	0	0	0	0	0	0	0	0	0	0.336365	0	0	0	0	0
4930511E03Rik	0	0	0	0	0	0.377528	0.241712	0	0	0	0	1.29952	0	0	0	0	0	0.599941	0	0	0	0.323404	0	0.494322	0.703183	1.30183	0	0	2.71767	0.704753	0	0	0	0	0	0	0	0	0	0	2.50167	0	0.774162	0	0	0	0	0	0
4930511M06Rik	0	0	0	0	0	0	0	0	0	0	0	0	0	0	0	0	0	0	0	0.899497	0	0	0	0	0.703183	5.20732	0	0	0	0	0	0	10.2807	0	0	0	0.567803	0	0	0	0	0	0	1.68182	0	0	0	0	0
4930512J16Rik	0	0	0	0	0	0	0	0	0	0	0	0	0	0	0	0	0	0	0	0	0	0	0	0	0	1.95274	0	0	0	0	0	0	3.24654	0	0	0	0.567803	0	0	0	0	0	0	0.672729	0	0	0	0	0.3088
4930512M02Rik	0	0	0	0	0	0	0	0	0	0	0	0	0	0	0	0	0	0	0	0	0	0	0	0	0	0	1.89554	0	0	0	0	0	1.35273	0	0	0	0	0	0	0	0	0	0	0	0	0	0	0	0
4930513D17Rik	0	0	0	0	0	0	0	0	0	0	0	0	0	0	0	0	0	0	0	0.449748	0	0	0	0	0	1.95274	1.89554	1.56343	0	0	0	0	3.78763	0	0	0	0	0	0	0	0	0	0	0.336365	0	0	0	0	0
4930513L16Rik	0	0	0	0	0	0	0	0	0	0	0	0	0	0	0	0	0	0	0	0	0	0	0	0	0	0	0	0	0	0	0	0	8.11636	0	0	0	0	0.788343	0	0	0	0	0	0.336365	0	0	0	0	0
4930513N10Rik	0	0	0.489457	0	0	0.377528	0	0.500011	0	0	0	0	0	1.82898	0	0	0	0.599941	0	2.24874	4.07947	0.323404	0	0	0	5.20732	0	7.81713	0	0.704753	0	0	40.0407	0	0	0	0	0	0	0	0	0	0	6.05456	0	0	1.29027	0	0.617599
4930513O06Rik	0	0	0	0	0	0	0	0	0	0	0	0	0	0	0	0	0	0	0	0	2.03973	0	0	0	0	1.95274	0	0	0	0	0	0	6.49309	0	0	0	0	0	0	0	0	0	0	0.336365	0	0	1.29027	0	0.3088
4930515B02Rik	0	0	0	0	0	0	0	0	0	0	0	0	0	0	0	0	0	0	0	0	0	0	0	0	0	0	1.89554	0	0	0	0	0	4.32872	0	0	0	0	0	0	0	0	0	0	1.00909	0	0	0	0	0
4930515G01Rik	0	0.760333	0.978914	0	0	0.377528	0	0	0.508156	0	0	0	0	0	0	0.577308	0	1.79982	0	0.449748	0	0.646808	2.91997	0	0	0.650915	0	1.56343	0	0	0	0	5.952	0	0	0.388233	1.13561	0	0	0	0	0	0	0.336365	0	0	1.29027	0	0
4930515L19Rik	0	0	0	0	0	0	0	0	0	0	0	0	0	0	0	0	0	0	0	0	0	0	0	0	0	0.650915	0	0	0	0	0	0	1.08218	0	0	0	0	0	0	0	0	0	0	0	0	0	0	0	0
4930517M08Rik	0	0	0	0	0	0	0	0	0	0	0	0	0	0	0	0	0	0	0	0	0	0	0	0	0	0	0	0	0	0	0	0	0.541091	0	0	0	0	0	0	0	0	0	0	0	0	0	0	0	0
4930518J21Rik	0	0	0	0	0	0	0	0	0	0	0	0	0	0	0	0	0	0	0	0	0	0	0	0	0	0.650915	0	0	0	0	0	0	1.89382	0	0	0	0	0	0	0	0	0	0	0	0	0	0	0	0
4930518P08Rik	0	0	0	0	0	0	0	0	0	0	0	0	0	0	0	0	0	0	0	0	0	0	0	0	0	0.650915	0	0	0	0	0	0	0.541091	0	0	0	0	0	0	0	0	0	0	0	0	0	0	0	0
4930519D14Rik	0	0	0.489457	0	0	0	0	0	0	0	0	0	0	0	0	0	0	0	0	0	0	0	0	0	0	2.60366	0	1.56343	0	0	0	0	9.46909	0	0	0	0	0	0	0	0	0	0	0.672729	0	0	1.29027	0	0.617599
4930519F24Rik	0	0	0	0	0	0	0	0	0	0	0	0	0	0	0	0	0	0	0	0	0	0	0	0	0	0	1.89554	0	0	0	0	0	2.43491	0	0	0	0	0	0	0	0	0	0	0	0	0	0	0	0
4930519G04Rik	0	0	0	0	0	0	0	0	0	0	0	0	0	0	0	0	0	0	0	0.449748	1.01987	0	0	0	0	8.46189	1.89554	1.56343	0	0	0	0	29.2189	0	0	0	0	0	0	0	0	0	0	2.35455	0	0	1.29027	0	0.926399
4930519H02Rik	0	0	0.489457	0	0	0	0	0	0	0	0	0	0	0	0	0	0	0	0	0	2.03973	0	0	0	0	6.50915	1.89554	0	0	0	0	0	15.6916	0	0	0	0	0	0	0	0	0	0	1.00909	0	0	0	0	0.3088
4930519K11Rik	0	0	0	0	0	0	0	1.00002	0	0	0	0	0	0	0	0	0	0	0	0	0	0	0	0	0	0	0	0	0	0	0	0	0.811636	0	0	0	0	0	0	0	0	0	0	0	0	0	0	0	0.3088
4930520O04Rik	0	0	1.46837	0	0	0	0.241712	0.500011	0	0	0	0	0	0	0	0	0	0	0	0.899497	1.01987	0	0	0	0.703183	1.95274	0	3.12685	0	0	0	5.73544	6.49309	0	0	0	0	0	0	0	0	0	0	0.336365	0	0	0	0	0
4930520P13Rik	0	0	0	0	0	0	0	0	0	0	0	0	0	0	0	0	0	0	0	0	0	0	0	0	0	0.650915	0	0	0	0	0	0	1.35273	0	0	0	0	0	0	0	0	0	0	0	0	0	0	0	0
4930521E06Rik	0	0	0	0	0	0	0	0	0	0	0	0	0	0	0	0	0	0	0	0	1.01987	0	0	0	0	0	0	0	0	0	0	0	0	0	1.01444	0	0	0	0	0	0	0	0	0	0	0	0	0	0
4930521O11Rik	0	0	0	0	0	0	0	0	0	0	0	0	0	0	0	0	0	0	0	0	0	0	0	0	0	0.650915	0	0	0	0	0	0	5.68145	0	0	0	0	0	0	0	0	0	0	1.00909	0	0	0	0	0
4930521O17Rik	0	0	0	0	0	0	0	0	0	0	0	0	0	0	0	0	0	0	0	0	0	0	0	0	0	0	0	0	0	0	0	0	0.270545	0	0	0	0	0	0	0	0	0	0	0	0	0	0	0	0
4930522H14Rik	0	0	0	0	0	0	0	0	0	0	0	0	0	0	0	0	0	0	0	0.449748	1.01987	0	0	0	0	8.46189	3.79108	1.56343	0	0	0	0	15.4211	0	0	0	0	0	0	0	0	0	0	1.68182	0	0	1.29027	0	0
4930522L14Rik	0	1.52067	0.978914	0	0	0	0.483423	3.00007	0.508156	0	0	1.29952	2.09726	0	2.14197	0	0	0.599941	0.225835	1.34924	0	0.323404	2.91997	0	0.703183	0.650915	0	0	0	0.704753	0	0	0.541091	0	0	0.388233	0.567803	0	0	0	0	0	0	0.336365	0	0	2.58054	0	0.926399
4930522O17Rik	0	0	0	0	0	0	0	0	0	0	0	0	0	0	0	0	0	0	0	0	0	0	0	0	0	1.95274	0	1.56343	0	0	0	0	5.68145	0	0	0	0	0	0	0	0	0	0	0.672729	0	0	0	0	0
4930523C07Rik	5.02783	3.04133	0.978914	3.99465	2.03734	3.77528	6.04279	3.50008	9.14682	12.8755	5.26971	5.19806	10.4863	0	4.28395	5.19577	8.30426	2.99971	5.42004	1.79899	10.1987	3.55744	5.83994	7.41484	5.62547	9.76372	5.68661	1.56343	8.15301	4.93327	6.77781	0.819349	23.808	3.48573	4.05777	3.88233	5.11023	11.8251	10.7651	0	2.50167	0	10.0641	5.38184	8.11242	5.24158	3.87081	0	3.3968
4930523O13Rik	0	0	0	0	0	0	0	0	0	0	0	0	0	0	0	0	0	0	0	0	0	0	0	0	0	2.60366	0	3.12685	0	0	0	0	8.928	0	0	0	0	0	0	0	0	0	0	1.68182	0	0	2.58054	0	0
4930524B15Rik	0	0	0	0	0	0	0	0.500011	0	0	0	0	0	0	0	0	0	0	0	0.899497	0	0	0	0	0	7.16006	0	1.56343	0	0	0	0	21.3731	0	0	0	0	0	0	0	0	0	0	4.37274	0	0	3.87081	0	0
4930524B17Rik	0	0	0	0	0	0	0	0	0	0	0	0	0	0	0	0	0	0	0	0.449748	0	0	0	0	0	0	0	0	0	0	0	0	0.811636	0	0	0	0	0	0	0	0	0	0	0	0	0	0	0	0
4930524C18Rik	0	0	0	0	0	0	0	0	0	0	0	0	0	0	0	0	0	0	0	0	0	0	0	0	0	0	0	0	0	0	0	0	0.811636	0	0	0	0	0	0	0	0	0	0	0	0	0	0	0	0
4930524O05Rik	0	0	0	0	0	0	0	0	0	0	0	0	0	0	0	0	0	0	0	0	0	0	0	0	0	0.650915	0	0	0	0	0	0	0.811636	0	0	0	0	0	0	0	0	0	0	0	0	0	1.29027	0	0
4930524O08Rik	0	0	0	0	0.509334	0	0	2.00004	0	0	0	0	0	0	0	0	0	0	0	0	0	0	0	0	0	0	0	0	0	0	0	0	4.86982	0	0	0	0	0	0	0	0	0	0	0	0	0	1.29027	0	0
4930525C09Rik	0	0	0	0	0	0	0	0	0	0	0	0	0	0	0	0	0	0	0	0	0	0	0	0	0	4.5564	0	0	0	0	0	0	5.68145	0	0	0	0	0	0	0	0	0	0	0.336365	0	0	0	0	0
4930525G20Rik	0	0	0.978914	0	0	0	0	0	0	0	0	0	0	0	0	1.73192	0	0	0	0.449748	2.03973	0	0	0	0	0	0	1.56343	0	0	0	0	9.73963	0	0	0.776465	0	0	0	0	0	0	0	1.34546	0	0	0	0	0
4930526F13Rik	0	0	0	0	0	0	0	0.500011	0	0	0	0	0	0	0	0	0	0	0	0	0	0	0	0	0	0	0	1.56343	0	0	0	0	12.9862	0	0	0	0	0	0	0	0	0	0	0.672729	0	0	0	0	0
4930526L06Rik	0	0	0	0	0	0	0	0	0	0	0	0	0	0	0	0	0	0	0	0	0	0	0	0	0	0.650915	0	0	0	0	0	0	1.35273	0	0	0	0	0	0	0	0	0	0	0	0	0	0	0	0
4930527F14Rik	0	0	0	0	0	0	0	0	0	0	0	0	0	0	0	0	0	0	0	0	1.01987	0	0	0	0	0	0	0	0	0	0.968259	0	0.811636	0	0	0.388233	0	0.788343	0	0	0	0	0	0	0	0	0	0	0.3088
4930527G23Rik	0	0	0	0	0	0	0	0	0	0	0	0	0	0	0	0	0	0	0	0	0	0	0	0	0	0.650915	0	0	0	0	0	0	1.62327	0	0	0	0	0	0	0	0	0	0	0.336365	0	0	0	0	0
4930527J03Rik	0	0	0	0	0	0	0	0	0	0	0	0	0	0	0	0	0	0	0	0	0	0	0	0	0	0	0	0	0	0	0	0	1.35273	0	0	0	0	0	0	0	0	0	0	0	0	0	0	0	0
4930528D03Rik	0	0	0	0	0	0	0	0	0	0	0	0	0	0	0	0	0	0	0	0	0	0	0	0	0	1.30183	0	3.12685	2.71767	0	0	0	16.2327	0	0	0	0	0	0	0	0	0	0	0.672729	0	0	0	0	0
4930528H21Rik	0	0	0	0	0	0	0	0	0	0	0	0	0	0	0	0	0	0	0	0	1.01987	0	0	0	0	0	0	0	0	0	0	0	4.05818	0	0	0	0	0	0	0	0	0	0	0	0	0	0	0	0
4930528P14Rik	0	0	0	0	0	0	0	0	0	0	0	0	2.09726	0	0	0	0	0	0	0	0	0	0	0	0	0	0	0	0	0	0	0	3.24654	0	0	0	0	0	0	0	0	0	0	0.336365	0	0	0	0	0
4930529K09Rik	0	0	0	0	0	0	0	0	0	0	0	0	0	0	0	0	0	0	0	0	2.03973	0	0	0	0	1.30183	0	1.56343	0	0	0	0	7.03418	0	0	0	0	0	0	0	0	0	0	1.00909	0	0	0	0	0.3088
4930529N20Rik	0	0	0	0	0	0	0	0	0	0	0	0	0	0	0	0	0	0	0	0	0	0	0	0	0	0.650915	0	0	0	0	0	0	3.78763	0	0	0	0	0	0	0	0	0	0	0.672729	0	0	0	0	0
4930532I03Rik	0	0	0	0	0	0	0	0	0	0	0	0	0	0	0	0	0	0	0	0	0	0	0	0	0	0.650915	0	0	0	0	0	0	2.43491	0	0	0	0	0	0	0	0	0	0	0.336365	0	0	1.29027	0	0.3088
4930532M18Rik	0	0	0	0	0	0	0	0	0	0	0	0	0	0	0	0	0	0	0	0	0	0	0	0	0	0	0	0	0	0	0	0	2.43491	0	0	0	0	0	0	0	0	0	0	0	0	0	0	0	0
4930533B01Rik	0	0	0	0	0	0	0.241712	0	0	0	0	0	0	0	0	0	0	0	0	0.449748	0	0	0	0	0	1.30183	0	0	0	0	0	0	4.86982	0	0	0	0	0	0	0	0	0	0	0.672729	0	0	0	0	0
4930533K18Rik	0	0	1.46837	1.59786	0	1.51011	0.725135	0	1.52447	0.585249	2.63486	1.29952	0	1.82898	0	1.15462	0	1.19988	0.677504	1.34924	2.03973	0.323404	0	0.494322	1.40637	3.90549	1.89554	1.56343	0	1.40951	0	3.2774	4.05818	1.16191	1.01444	0.388233	1.13561	0.788343	0	0	0	0	1.54832	1.00909	0	0	1.29027	0	0.3088
4930533N22Rik	1.67594	0	0	0	0	0	0	0	0	0	0	0	0	0	0	0	0	0	0	0	0	0	0	0	0	0	0	0	0	0	0	0	1.08218	0	0	0	0	0	0	0	0	0	0	0	0	0	0	0	0
4930533P14Rik	0	0	0	0	0	0	0	0	0	0	0	0	0	0	0	0	0	0	0	0	0	0	0	0	0	0	0	0	0	0	0	0	0.270545	0	0	0	0	0	0	0	0	0	0	0	0	0	0	0	0
4930534H03Rik	0	0	0	0	0	0	0	0	0	0	0	0	0	0	0	0	0	0	0	0	0	0	0	0	0	1.30183	0	0	0	0	0	0	0.541091	0	0	0	0	0	0	0	0	0	0	0	0	0	0	0	0
4930535L15Rik	0	0	0	0	0	0	0	0.500011	0	0	0	0	0	1.82898	0	0	0	0	0	0	0	0	0	0	0.703183	0.650915	0	0	0	0	0	0	5.41091	0	0	0	0	0	0	0	0	0	0	0.336365	0	0	0	0	0
4930538E20Rik	0	0	0	0	0	0	0	0	0	0	0	0	0	0	0	0	0	0	0	0	0	0	0	0	0	0.650915	0	0	0	0	0	0	7.30472	0	0	0	0	0	0	0	0	0	0	0.672729	0	0	0	0	0
4930538L07Rik	0	0	0	0	0	0	0	0	0	0	0	0	0	0	0	0	0	0	0	0	0	0	0	0	0	0	0	0	0	0	0	0	2.976	0	0	0	0	0	0	0	0	0	0	0.672729	0	0	0	0	0
4930539C22Rik	0	0	0	0	0	0	0	0	0	0	0	0	0	0	0	0	0	0	0	0	0	0	0	0	0	0	0	0	0	0	0	0	0	0	0	0	0	0	0	0	0	0	0	0.336365	0	0	0	0	0
4930539J05Rik	0	0.760333	0.978914	0	0.509334	0.755056	0.725135	1.00002	1.01631	0.585249	2.63486	0	2.09726	1.82898	0	1.15462	2.07607	0	0.677504	0.899497	2.03973	1.29362	0	2.47161	1.40637	2.60366	3.79108	3.12685	0	0.704753	3.87304	0.819349	37.8763	0	0	1.1647	1.13561	0	0	2.30344	0	0	1.54832	6.72729	1.62248	0	7.74162	0	2.1616
4930539M17Rik	0	0	0	0	0	0	0	0	0	0	0	0	0	0	0	0	0	0	0	0	0	0	0	0	0	0	0	0	0	0	0	0	0.811636	0	0	0	0	0	0	0	0	0	0	0	0	0	0	0	0
4930540M03Rik	0	0	0	0	0	0	0	0	0	0	0	0	0	0	0	0	0	0	0	0	0	0	0	0	0	0	0	0	0	0	0	0	2.70545	0	0	0	0	0	0	0	0	0	0	0	0	0	0	0	0
4930541O19Rik	0	0	0	0	0	0	0	0	0	0	0	0	0	0	0	0	0	0	0	0	0	0	0	0	0	0	0	0	0	0	0	0	0.270545	0	0	0	0	0	0	0	0	0	0	0	0	0	0	0	0
4930542D17Rik	0	0	0.489457	0	0	0	0	0	0	0	0	0	0	0	0	0	0	0	0	0.899497	1.01987	0	0	0	0	11.7165	5.68661	4.69028	0	0	0	0	38.1469	0	0	0	0	0.788343	0	0	0	0	0	5.7182	0	0	2.58054	0	1.8528
4930543E12Rik	0	0	0	0	0	0	0	0	0	0	0	0	0	0	0	0	0	0	0	0	0	0	0	0	0	0.650915	1.89554	0	0	0	0	0	4.05818	0	0	0	0	0	0	0	0	0	0	0	0	0	0	0	0
4930543N07Rik	0	0	0	0	0	0	0	0	0	0	0	0	0	0	0	0	0	0	0	0	0	0	0	0	0	0	0	0	0	0	0	0	2.70545	0	0	0	0	0	0	0	0	0	0	0.336365	0	0	0	0	0
4930544D05Rik	0	1.52067	2.44728	0	0	0	0	0.500011	0	0	0	0	2.09726	0	0	0	0	0	0	2.69849	3.0596	0	0	0	0	9.11281	3.79108	6.25371	0	0	0	0	83.869	0	0	0	0	0.788343	0	0	0	0	0	7.06366	0	0	2.58054	0	1.2352
4930544G11Rik	0	0	0.489457	0	0	0	0	1.00002	0	0	0	0	0	0	0	0	0	0	0	1.34924	6.1192	0	0	0.494322	0	21.4802	9.47769	6.25371	0	0	0	0	111.465	0	0	0	0	0	0	0	0	0	0	10.0909	0	0	5.16108	0	4.0144
4930544M13Rik	0	0	0	0	0	0	0	0	0	0	0	0	0	0	0	0	0	0	0	0.449748	0	0	0	0	0	0	0	0	0	0	0	0	0.811636	0	0	0	0	0	0	0	0	0	0	0	0	0	0	0	0
4930545E07Rik	0	0	0	0	0	0	0	0	0	0	0	0	0	0	0	0	0	0	0	0	0	0	0	0	0	0	0	3.12685	0	0	0	0	1.35273	0	0	0	0	0	0	0	0	0	0	0.336365	0	0	0	0	0
4930545H06Rik	0	0	0	0	0	0	0	0	0	0	0	0	0	0	0	0	0	0	0	0	0	0	0	0	0	0.650915	0	0	0	0	0	0	4.32872	0	0	0	0	0	0	0	0	0	0	0.336365	0	0	0	0	0
4930545L08Rik	0	0	0	0	0	0	0	0	0	0	0	0	0	0	0	0	0	0	0	0	0	0	0	0	0	0	0	0	0	0	0	0	0.270545	0	0	0	0	0	0	0	0	0	0	0	0	0	1.29027	0	0
4930545L23Rik	0	0	0	0	0	0	0	0	0	0	0	0	0	0	0	0	0	0	0	0	1.01987	0	0	0	0	0.650915	1.89554	0	0	0	0	0	12.9862	0	0	0	0	0	0	0	0	0	0	1.00909	0	0	1.29027	0	0
4930546K05Rik	0	0	0	0	0	0	0	0	0	0	0	0	2.09726	0	0	0	0	0	0	0	0	0	0	0	0	0	0	0	0	0	0	0	1.62327	0	0	0	0	0	0	0	0	0	0	0.336365	0	0	0	0	0
4930547E08Rik	0	0	0	0	0	0	0.241712	0	0	0	0	0	0	0	0	0	0	0	0.225835	0	0	0	0	0	0	0.650915	0	0	0	0	0	0	0.541091	0	0	0	0	0	0	0	0	0	0	0	0	0	0	0	0
4930547E14Rik	0	0	0.489457	0	0	0	0.241712	0.500011	0.508156	0	0	0	0	0	0	0	0	0	0	0.449748	0	0	0	0.494322	0	1.30183	0	3.12685	0	0	0	0	10.0102	0	0	0	0	0	0	0	0	0	0	1.68182	0	0	0	0	0.3088
4930547H16Rik	0	0	0	0	0	0	0	0	0	0	0	0	0	0	0	0	0	0	0	0	1.01987	0	0	0	0	4.5564	0	1.56343	0	0	0	0	17.5854	0	0	0	0	0	0	0	0	0	0	1.00909	0	0	2.58054	0	0.617599
4930548G14Rik	0	0	0	0	0	0	0	0	0	0	0	0	0	0	0	0	0	0	0	0	0	0	0	0	0	0.650915	0	0	0	0	0	0	2.70545	0	0	0	0	0	0	0	0	0	0	0.336365	0	0	0	0	0
4930548J01Rik	0	0	0	0	0	0	0	0	0	0	0	0	0	0	0	0	0	0	0	0	0	0	2.91997	0	0	3.90549	0	0	0	0	0	0	15.1505	0	0	0	0	0	0	0	0	0	0	1.34546	0	0	0	0	0.3088
4930548K13Rik	0	0	0	0	0	0	0	0	0	0	0	0	0	0	0	0	0	0	0	0	0	0	0	0	0	0	0	0	0	0	0	0	0.270545	0	0	0	0	0	0	0	0	0	0	0	0	0	0	0	0
4930549C15Rik	0	0	0	0	0	0	0.241712	0	0	0.585249	0	0	0	0	0	0	0	0	0	0	1.01987	0	0	0	0	0	0	1.56343	0	0	0	0	2.16436	0	0	0	0	0	0	0	0	0	2.32248	0	0	0	0	0	0.3088
4930549G23Rik	0	0	1.95783	0	1.528	1.51011	0.725135	1.00002	0.508156	0.585249	0	0	0	0	0	0	0	0	0.903339	0.449748	0	0.323404	0	0.988645	1.40637	3.25457	5.68661	3.12685	2.71767	1.40951	0.968259	1.6387	22.4553	4.64764	0	0.388233	0	0	1.79419	2.30344	0	0	0	4.03638	0	0	3.87081	0	1.2352
4930550C14Rik	0	0	0.489457	0	0.509334	0	0	0.500011	0.508156	0	0	0	0	0	0	0.577308	0	0	0.225835	0	2.03973	0	0	0	2.81273	9.76372	5.68661	0	0	0	0	0	31.3833	0	0	0	0	0	0	0	2.50167	0	0.774162	5.04547	0.811242	0	1.29027	0	0.926399
4930552N02Rik	0	0	0	0	0	0	0	0	0	0	0	0	0	0	0	0	0	0	0	0.449748	0	0	0	0	0	1.30183	0	0	0	0	0	0	2.43491	0	0	0	0	0	0	0	0	0	0	0	0	0	0	0	0
4930553E22Rik	0	0	0	0	0	0	0	0	0	0	0	0	0	0	0	0	0	0	0	0	1.01987	0	0	0	0	0	0	0	0	0	0	0	0.811636	0	0	0	0	0	0	0	0	0	0	0.336365	0	0	0	0	0
4930553J12Rik	0	0	0	0	0	0	0	0	0	0	0	0	0	0	0	0	0	0	0	0	0	0	0	0	0	0	0	0	0	0	0	0	0.811636	0	0	0	0	0	0	0	0	0	0	0.336365	0	0	0	0	0
4930553P18Rik	0	0	0	0	0	0	0	0	0	0	0	0	0	0	0	0	0	0	0	0	0	0	0	0	0	0	0	0	0	0	0	0	0.270545	0	0	0	0	0	0	0	0	0	0	0	0	0	0	0	0.617599
4930554C24Rik	0	0	0	0	0	0	0	0	0	0	0	0	0	0	0	0	0	0	0	0	1.01987	0	0	0	0	0.650915	0	0	0	0	0	0	0.270545	0	0	0	0	0	0	0	0	0	0	0	0	0	0	0	0
4930554G24Rik	0	0	0	0	0	0	0	0	0	0	0	0	0	0	0	0	0	0	0	0	0	0	0	0	0	0	0	1.56343	0	0	0	0	2.43491	0	0	0	0	0	0	0	0	0	0	0	0	0	1.29027	0	0
4930554I06Rik	0	0	0	0	0	0	0	0	0	0	0	0	0	0	0	0	0	0	0	0	0	0	0	0	0	2.60366	0	0	0	0	0	0	5.68145	0	0	0	0	0	0	0	0	0	0	0.672729	0	0	0	0	0
4930555A03Rik	0	0	0	0	0	0.377528	0.483423	0	0	0	0	0	0	0	0	0	0	0	0	0	2.03973	0	0	0	0.703183	0	0	1.56343	0	0.704753	0	0	6.22254	0	1.01444	0	0	0.788343	0	0	0	0	0	0.672729	0.811242	0	0	0	0
4930555B11Rik	0	0	0.978914	0	0	0	0	0	0	0	0	0	0	0	0	0	0	0	0	0	0	0	0	0	0	0.650915	0	0	0	0	0	0	1.62327	0	0	0	0	0	0	0	0	0	0	0	0	0	0	0	0
4930555F03Rik	0	0	0	0	0	0	0	0	0	0	0	0	0	0	0	0	0	0	0	0	0	0	0	0	0	1.95274	0	1.56343	0	0	0	0	11.0924	0	0	0	0	0	0	2.30344	0	0	0	0.672729	0	0	1.29027	0	0.3088
4930555G01Rik	0	0	0	0	0	0	0	0	0	0	0	0	0	0	0	0	0	0	0	0	0	0	0	0	0	0	0	0	0	0	0	0	0.541091	0	0	0	0	0	0	0	0	0	0	0	0	0	0	0	0
4930555M17Rik	0	0	0	0	0	0	0	0	0	0	0	0	0	0	0	0	0	0	0	0	0	0	0	0	0	0.650915	0	0	0	0	0	0	0.811636	0	0	0	0	0	0	0	0	0	0	0.336365	0	0	0	0	0
4930556C24Rik	0	0	0	0	0	0	0	0	0	0	0	0	0	0	0	0	0	0	0	0	0	0	0	0	0	0	0	0	0	0	0	0	2.70545	0	0	0	0	0	0	0	0	0	0	1.00909	0	0	0	0	0.3088
4930556J02Rik	0	0	0	0	0	0	0.241712	0	0	0	0	0	0	0	0	0	0	0	0	0	1.01987	0	0	0	0	4.5564	0	1.56343	0	0	0	0	12.7156	0	0	0	0	0	0	0	0	0	0	1.00909	0	0	0	0	0.3088
4930556L07Rik	0	0.760333	0	0	0	0	0	0	0	0	0	0	0	0	0	0	0	0	0	0	0	0	0	0	0	1.30183	0	0	0	0	0	0	14.6094	0	0	0	0	0	0	0	0	0	0	2.01819	0	0	0	0	0.617599
4930556M19Rik	1.67594	0	1.95783	0	0	0.377528	0.241712	0	1.52447	0	0	0	0	0	2.14197	0	0	0	0	0.899497	2.03973	0.646808	0	0	0.703183	2.60366	0	1.56343	0	0	0.968259	0.819349	13.2567	5.80955	0	0	0	0.788343	0	0	0	0	0.774162	2.69092	0	0	0	0	0.926399
4930556N09Rik	0	0	0	0	0	0	0	0	0	0	0	0	0	0	0	0	0	0	0	0	0	0	0	0	0	0	0	0	0	0	0	0	2.70545	0	0	0	0	0	0	0	0	0	0	0	0	0	0	0	0
4930556N13Rik	0	0	0	0	0	0	0	0	0	0	0	0	0	0	0	0	0	0	0	0	0	0	0	0	0	0.650915	0	0	0	0	0	0	3.24654	0	0	0.388233	0	0	0	0	0	0	0	0.336365	0	0	0	0	0.3088
4930557F10Rik	0	0	0	0	0	0	0	0	0	0	0	0	0	0	0	0	0	0	0	0	0	0	0	0	0	5.20732	0	0	0	0	0	0	16.2327	0	0	0	0	0	0	0	0	0	0	1.00909	0	0	0	0	0.926399
4930557J02Rik	0	0	0	0	0	0	0	0	0	0	0	0	0	0	0	0	0	0	0	0	0	0	0	0	0	0	0	0	0	0	0	0	0.270545	0	0	0	0	0	0	0	0	0	0	0	0	0	0	0	0
4930557K07Rik	0	0.760333	0.489457	0	0	0	0.241712	0.500011	0.508156	0.585249	0	0	2.09726	0	0	0	0	0	0.45167	0	1.01987	0	0	0.988645	0	1.30183	0	0	0	0	0	0.819349	5.14036	1.16191	0	0	0.567803	0	0	0	0	0	0	1.00909	0	0	0	0	0
4930558F17Rik	0	0	0	0	0	0	0	0	0	0	0	0	0	0	0	0	0	0	0	0	0	0	0	0	0	0	0	0	0	0	0	0	0.270545	0	0	0	0	0	0	0	0	0	0	0	0	0	0	0	0
4930558J18Rik	0	0	0	0	0	0	0	0	0.508156	0	0	0	0	0	0	0	0	0	0	0.449748	0	0	0	0	0	1.30183	0	0	0	0	0	0	8.928	0	0	0	0	0	0	0	0	0	0	2.69092	0	0	1.29027	0	0.926399
4930558K02Rik	0	0.760333	0	0	0	0	0	0	0	0	0	0	0	0	0	0	0	0	0	0	1.01987	0	0	0	0	2.60366	0	0	0	0	0	0	5.68145	0	0	0	0	0	0	0	0	0	0	0.672729	0	0	3.87081	0	0
4930559C10Rik	0	0	0	0	0	0	0	0	0	0	0	0	0	0	0	0	0	0	0	0	0	0	0	0	0	0	0	0	0	0	0	0	0.811636	0	0	0	0	0	0	0	0	0	0	0	0	0	0	0	0
4930562C15Rik	0	0	0.978914	0	0	0	0	0	0	0	0	0	0	0	0	0	0	0	0	1.34924	2.03973	0	0	0	0	2.60366	1.89554	4.69028	0	0	0	0	44.64	0	0	0	0	0	0	0	0	0	0	3.70001	0	0	0	0	1.8528
4930562F07Rik	6.70377	0	0	0.79893	0.509334	1.13258	2.41712	1.50003	3.04894	4.09674	0	1.29952	0	0	0	1.73192	4.15213	0.599941	1.80668	0.449748	1.01987	0.646808	2.91997	2.96593	1.40637	3.25457	3.79108	1.56343	0	1.40951	1.93652	0	9.19854	1.16191	2.02889	1.1647	0.567803	3.15337	3.58838	0	0	0	4.64497	2.69092	1.62248	2.62079	2.58054	0	0.926399
4930562F17Rik	0	0	0	0	0	0	0	0	0	0	0	0	0	0	0	0	0	0	0	0	0	0	0	0	0	0.650915	0	0	0	0	0	0	0.270545	0	0	0	0	0	0	0	0	0	0	0.336365	0	0	0	0	0
4930563E18Rik	0	0	0	0	0	0	0	0	0	1.1705	0	0	0	0	0	0	0	0	0	0	0	0	0	0	0	0	0	0	0	0	0	0	0	0	0	0	0	0	0	0	0	0	0	0	0	0	0	0	0
4930563E22Rik	0	0.760333	1.46837	0	0	0.377528	0.483423	0	0	0	0	0	0	0	0	0.577308	0	0	0	0.449748	0	0.323404	2.91997	0.988645	0	0.650915	0	0	0	0	0	0	4.05818	0	0	0	0.567803	0	0	2.30344	0	0	0	1.68182	0	2.62079	0	0	0.617599
4930563F08Rik	0	0.760333	0.978914	0	1.01867	0.377528	0.241712	0	0	0	0	0	0	0	0	0	0	0	0	0.899497	0	0	0	0	0	0	0	0	0	0	0	0	0	1.16191	0	0	0.567803	0	0	0	0	0	0	0.672729	0	0	0	0	0.617599
4930563H07Rik	0	0	0	0	0	0	1.45027	0	0	2.341	0	1.29952	0	0	0	5.19577	0	0	0	0	0	0	0	0	0	0	0	1582.19	0	0	0	1093.83	0	0	0	0	7.94925	0	0	0	0	0	0	0	0	0	0	0	0
4930563M21Rik	0	0	0	0	0	0	0.241712	0	0	0	0	0	0	0	0	0	0	0	0	0	1.01987	0	0	0	0	4.5564	0	0	0	0	0	0	16.5033	0	0	0	0	0	0	0	0	0	0	1.34546	0	0	1.29027	0	0.617599
4930564D02Rik	0	0	0	0	0	0	0	0	0	0	0	0	0	0	0	0	0	0	0	0	0	0	0	0	0	0	1.89554	0	0	0	0	0	1.08218	0	0	0	0	0	0	0	0	0	0	0	0	0	0	0	0
4930565D16Rik	0	0	0	0	0	0	0	0	0	0	0	0	0	0	0	0	0	0	0	0	0	0	0	0	0	0	0	0	0	0	0	0	1.35273	0	0	0	0	0	0	0	0	0	0	0	0	0	0	0	0
4930565N06Rik	0	0.760333	0	0.79893	0.509334	0	0	0	0	0	0	0	0	0	0	0	0	0	0	0	0	0	0	0	0	0	0	1.56343	0	0	0	0	1.62327	0	0	0	0	0	0	0	0	0	0	0	0.811242	0	0	0	0.3088
4930567H12Rik	0	0	0	0	0	0	0	0	0.508156	0	0	0	0	0	0	0	0	0	0	0	0	0	0	0	0	3.90549	0	0	0	0	0	0	14.6094	0	0	0	0	0	0	0	0	0	0	1.00909	0	0	0	0	0
4930567H17Rik	0	0	0	0	0	0	0	0	0	0	0	0	0	0	0	0	0	0	0	0	0	0	0	0	0	2.60366	0	0	0	0	0	0	7.03418	0	0	0	0	0	0	0	0	0	0	1.34546	0	0	0	0	0
4930567J20Rik	0	0	0	0	0	0	0	0	0	0	0	0	0	0	0	0	0	0	0	0	0	0	0	0	0	1.30183	0	0	0	0	0	0	4.86982	0	0	0	0	0	0	0	0	0	0	0	0	0	1.29027	0	0
4930567K12Rik	0	0	0	0	0	0	0	0	0	0	0	0	0	0	0	0	0	0	0	0	0	0	0	0	0	0	0	1.56343	0	0	0	0	0.270545	0	0	0	0	0	0	0	0	0	0	0.672729	0	0	0	0	0
4930567K20Rik	0	0.760333	0	0	0	0	0	0	0	0	0	0	0	0	0	0	0	0	0	0.899497	1.01987	0	0	0	0	2.60366	0	3.12685	0	0	0	0	17.3149	0	0	0	0	0	0	0	0	0	0	2.35455	0	0	0	0	0.617599
4930568D16Rik	0	0	0	0	0	0	0	0	0	0	0	0	0	0	0	0	0	0	0	0	0	0	0	0	0	0.650915	0	0	0	0	0	0	1.89382	0	0	0	0	0	0	0	0	0	0	0.336365	0	0	0	0	0
4930568E12Rik	0	0	0	0	0	0	0	0	0	0	0	0	0	0	0	0	0	0	0	0	0	0	0	0	0	0	0	0	0	0	0	0	1.89382	0	0	0	0	0	0	0	0	0	0	0.672729	0	0	0	0	0.3088
4930568G15Rik	0	0	0	0	0	0	0	0	0	0	0	0	0	0	0	0	0	0	0	0	0	0	0	0	0	0	0	0	0	0	0	0	2.16436	0	0	0	0	0	0	0	0	0	0	0.672729	0	0	0	0	0
4930570E03Rik	0	0.760333	0	0	0.509334	0	0	0	0	0	0	0	0	0	0	0	0	0	0	0.899497	0	0	0	0	0	1.95274	0	4.69028	0	0	0	0	16.2327	0	0	0	0	0	0	0	0	0	0	3.70001	0	0	0	0	0
4930570G19Rik	0	1.52067	0	0	0	0	0.241712	0	0	0	0	0	0	0	0	0.577308	0	0	0	0	0	0	0	0	0	1.30183	1.89554	3.12685	0	0	0	0	9.19854	0	0	0	0	0.788343	0	0	0	0	0	0.672729	0	0	0	0	0
4930571K23Rik	0	5.32233	1.46837	0	4.58401	0	0	17.5004	0	0	0	0	2.09726	0	0	0	0	0	0.225835	12.1432	10.1987	0	0	0	0	33.1967	3.79108	15.6343	0	0	0	0	367.401	2.32382	0	0	0	1.57669	0	2.30344	0	0	0	29.6001	0	2.62079	16.7735	0	9.57279
4930572K03Rik	0	0	0	0	0	0	0	0	0	0	0	0	0	0	0	0	0	0	0	0	2.03973	0	0	0	0	3.90549	0	0	0	0	0	0	8.3869	0	0	0	0	0	0	0	0	0	0	0.336365	0	0	0	0	0
4930572O03Rik	0	0	0	0	0	0	0	0	0	0	0	0	0	0	0	0	0	0	0	0	0	0	0	0	0	0.650915	0	0	0	0	0	0	0.811636	0	0	0	0	0	0	0	0	0	0	0	0	0	0	0	0
4930572O13Rik	0	0	0	0	0	0	0	0	0	0	0	0	0	0	0	0	0	0	0	0	0	0	0	0	0	0	0	0	0	0	0	0	6.76363	0	0	0	0	0	0	0	0	0	0	0.672729	0	0	0	0	0
4930573H18Rik	0	0	0	0	0	0	0	0	0	0	0	0	0	0	0	0	0	0	0	0	0	0	0	0	0	0	0	0	0	0	0	0	0.541091	0	0	0	0	0	0	0	0	0	0	0	0	0	0	0	0
4930578E11Rik	0	0.760333	0	0	0	0	0	0	0	0	0	0	0	0	0	0	0	0	0	0	1.01987	0	0	0	0	0	0	0	0	0	0	0	3.51709	0	0	0	0	0	0	0	0	0	0	1.00909	0	0	0	0	0
4930578I06Rik	0	0.760333	0.489457	0	1.01867	0	0	0	0	0	0	0	2.09726	0	0	0	0	0	0	0	2.03973	0	0	0	0	25.3857	0	4.69028	0	0	0	0	121.475	1.16191	0	0	0	0.788343	0	0	0	0	0	7.73639	0	0	1.29027	0	2.4704
4930578M01Rik	0	0	0.489457	0	0	1.13258	0.483423	0	1.01631	0	0	0	0	0	2.14197	0	2.07607	1.19988	0.225835	0	0	0.323404	0	0.494322	2.10955	0	0	0	0	0	1.93652	0	2.976	1.16191	0	0.776465	0	0.788343	0	2.30344	2.50167	0	1.54832	0	0.811242	2.62079	0	0	0
4930578N18Rik	0	0	0	0	0	0	0	0	0	0	0	0	0	0	0	0	0	0	0	0	0	0	0	0	0	0	0	0	0	0	0	0	1.35273	0	0	0	0	0	0	0	0	0	0	0.336365	0	0	0	0	0
4930579C12Rik	0	0	0	0	0	0	0	0	0	0	0	0	0	0	0	0	0	0	0	0.449748	1.01987	0	0	0	0	1.95274	0	1.56343	0	0	0	0	10.8218	0	0	0	0	0.788343	0	0	0	0	0	2.01819	0	0	1.29027	0	0.3088
4930579D09Rik	0	0	0	0	0	0	0	0	0	0	0	0	0	0	0	0	0	0	0	0	1.01987	0	0	0	0	0	0	0	0	0	0	0	2.43491	0	0	0	0	0	0	0	0	0	0	0.336365	0	0	1.29027	0	0
4930579F01Rik	0	0	0.489457	0	0	0	0.241712	1.50003	0	0	0	0	0	0	0	0	0	0	0	0.449748	1.01987	0	0	0	0	7.16006	3.79108	12.5074	0	0	0	0	44.9105	0	0	0	0	0	0	0	0	0	0	4.03638	0	0	3.87081	0	0.926399
4930579G24Rik	0	0	0.978914	3.19572	1.01867	1.13258	0.483423	1.50003	1.01631	0	0	0	0	0	0	0	0	0.599941	0.903339	0.449748	0	0.646808	0	0	1.40637	4.5564	3.79108	6.25371	2.71767	0	0	0	20.5614	0	0	0.388233	1.13561	0.788343	0	0	2.50167	0	0	2.01819	1.62248	0	1.29027	0	0.3088
4930579H20Rik	0	0	0	0	0	0	0	0	0	0	0	0	0	0	0	0	0	0	0	0	0	0	0	0	0	0	0	0	0	0	0	0	0.541091	0	0	0	0	0	0	0	0	0	0	0	0	0	0	0	0
4930579J19Rik	0	0	0	0	0	0	0	0	0	0	0	0	0	0	0	0	0	0	0	0	0	0	0	0.494322	0	0.650915	0	0	0	0	0	0	1.89382	0	0	0	0.567803	0	0	0	0	0	0	0	0	0	0	0	0
4930579P08Rik	0	0	0.489457	0	0	0	0	0	0	0	0	0	0	0	0	0	0	0	0	0	0	0	0	0	0	0	0	0	0	0	0	0	2.70545	0	0	0	0	0	0	0	0	0	0	0	0	0	0	0	0
4930581F22Rik	0	3.04133	2.44728	0	3.56534	0.755056	1.20856	3.00007	0.508156	2.341	0	2.59903	0	0	2.14197	0.577308	0	1.79982	0.45167	1.79899	1.01987	0	2.91997	1.97729	0.703183	7.16006	0	4.69028	0	0	0	0.819349	10.8218	1.16191	0	1.1647	0.567803	0	0	2.30344	0	0	0	1.00909	4.05621	0	5.16108	0	2.7792
4930583I09Rik	0	0	0	0	0	0	0	0	0	0	0	0	0	0	0	0	0	0	0	0	0	0	0	0	0	0	0	0	0	0	0	0	0.270545	0	0	0	0	0	0	0	0	0	0	0	0	0	0	0	0
4930583K01Rik	0	0	0	0	0	0	0	0	0.508156	0	0	0	0	0	0	0	0	0	0	0	0	0	0	0	0	2.60366	0	1.56343	0	0	0	0	4.32872	0	0	0	0	0	0	0	0	0	0	1.00909	0	0	0	0	0
4930583P06Rik	0	0	0	0	0	0	0	0	0	0	0	0	0	0	0	0	0	0	0	0	0	0	0	0	0	1.95274	0	0	0	0	0	0	2.70545	0	0	0	0	0	0	0	0	0	0	0.672729	0	0	0	0	0
4930584F24Rik	0	0	0	0	0	0	0	0	0	0	0	0	0	0	0	0	0	0	0	0	1.01987	0	0	0	0	5.85823	1.89554	0	0	0	0	0	44.3694	0	0	0	0	0	0	0	0	0	0	5.7182	0	0	6.45135	0	0.617599
4930586N03Rik	1.67594	0	0.489457	0.79893	0.509334	0.377528	0.241712	0	1.01631	0	0	0	0	0	0	0	0	0	0.225835	0	0	0	0	0	0	0.650915	0	1.56343	0	0	0	0	2.16436	0	2.02889	0.388233	0	0	0	2.30344	0	0	0	0.336365	0	0	1.29027	0	0
4930587E11Rik	0	0	0	0	0.509334	0	0	0	0	0	0	0	0	0	0	0	0	0	0	0	0	0	0	0	0	0	0	1.56343	0	0	0	0	1.62327	0	0	0	0	0	0	0	0	0	0	0	0	0	0	0	0.3088
4930588J15Rik	0	0	0	0	0	0	0	0	0	0	0	0	0	0	0	0	0	0	0	0	0	0	0	0	0	1.95274	0	1.56343	0	0	0	0	9.73963	0	0	0	0	0	0	0	0	0	0	1.68182	0	0	0	0	0.3088
4930588K23Rik	0	0	0	0	0	0	0	0	0	0	0	0	0	0	0	0	0	0	0	0	0	0	0	0	0	0	0	0	0	0	0	0	0.541091	0	0	0	0	0	0	0	0	0	0	0	0	0	0	0	0
4930589L23Rik	0	0	0	0	0	0	0	0	0	0	0	0	0	0	0	0	0	0	0	0	0	0	0	0	0	0.650915	0	0	0	0	0	0	4.05818	0	0	0	0	0	0	0	0	0	0	0	0	0	0	0	0.3088
4930590J08Rik	0	0	0	0	0	0	0	0	0	0	0	0	0	0	0	0	0	0	0.225835	0.449748	4.07947	0	0	0	0	10.4146	1.89554	1.56343	0	0	0	0	60.0611	0	0	0	0	0	0	0	0	0	0.774162	4.03638	0	0	0	0	0.617599
4930591A17Rik	0	0	0.489457	0	0	0	0	0	0	0	0	0	0	0	0	0	0	0	0	0	0	0	0	0	0	0.650915	0	1.56343	0	0	0	0	5.41091	0	0	0	0	0	0	0	0	0	0	1.00909	0	0	0	0	0
4930592A05Rik	1.67594	6.08266	7.83131	3.19572	10.1867	4.15281	3.62567	5.50012	6.09788	5.85249	2.63486	2.59903	2.09726	0	4.28395	3.46385	0	1.19988	3.83919	4.49748	2.03973	2.91064	2.91997	3.95458	4.92228	0.650915	5.68661	3.12685	10.8707	2.11426	3.87304	1.6387	3.24654	15.1048	8.11554	1.1647	3.40682	2.36503	1.79419	6.91033	5.00334	0	3.87081	4.70911	4.86745	2.62079	5.16108	0	8.33759
4930592C13Rik	0	0	0	0	0	0	0	0	0	0	0	0	0	0	0	0	0	0	0	0	2.03973	0	0	0.494322	0	1.30183	0	0	0	0	0	0	12.1745	1.16191	0	0	0	0	0	0	0	0	0	1.68182	0	0	0	0	0.617599
4930592I03Rik	0	0.760333	0	0	0	0	0	0	0	0	0	0	0	0	0	0	0	0	0.225835	0	1.01987	0	0	0	0	0.650915	0	0	0	0	0	0	15.1505	0	0	0	0	0	0	0	0	0	0	2.01819	0	0	0	0	0
4930593A02Rik	0	0	0	0	0	0	0	0	0	0	0	0	0	0	0	0	0	0	0.225835	0	0	0	0	0	0	2.60366	0	0	0	0.704753	0	0	8.928	0	0	0	0	0	0	0	0	0	0	3.02728	0	0	0	0	0.926399
4930593C16Rik	0	0	0	0	0	0	0	0	0	0	0	0	0	0	0	0	0	0	0	0	0	0	0	0	0	0	0	0	0	0	0	0	1.35273	0	0	0	0	0	0	0	0	0	0	0.336365	0	0	0	0	0
4930594M22Rik	0	1.52067	0	0	0.509334	0	0	0	0	0	0	0	0	0	0	0	0	0	0.677504	0.449748	0	0.323404	2.91997	0.988645	0.703183	0	0	0	0	0	0	0.819349	2.976	1.16191	0	0.776465	0	0.788343	0	0	0	0	0	0.672729	1.62248	0	0	0	1.544
4930594O21Rik	0	0	0	0	0	0	0	0	0	0	0	0	0	0	0	0	0	0	0	0	0	0	0	0	0	0	0	0	0	0	0	0	2.976	0	0	0	0	0	0	0	0	0	0	0	0	0	0	0	0
4930595D18Rik	0	0	0	0	0	0	0	0	0	0	0	0	0	0	0	0	0	0	0	0	0	0	0	0	0	0	0	0	0	0	0	0	1.89382	0	0	0	0	0	0	0	0	0	0	0.336365	0	0	0	0	0
4930595M18Rik	0	0	0	0	0	0	0	0	0	0	0	0	0	0	0	0	0	0	0	0.449748	0	0	0	0	0	0.650915	0	0	0	0	0	0	2.976	0	0	0	0	0	0	0	0	0	0	1.34546	0	0	2.58054	0	0.3088
4930596D02Rik	0	0	0	0	0	0	0	0	0	0	0	0	0	0	0	0	0	0	0	0	1.01987	0	0	0	0	5.20732	1.89554	0	0	0	0	0	21.1025	0	0	0	0	0	0	0	0	0	0	1.68182	0	0	0	0	0
4930596I21Rik	0	0	0	0	0.509334	0	0	0	0.508156	0	0	0	0	0	0	0	0	0	0	0	0	0	0	0	0	0	0	0	0	0	0	0	0.270545	0	0	0	0	0	0	0	0	0	0	0	0	0	0	0	0
4930597G03Rik	0	0	0	0	0	0	0	0	0	0	0	0	0	0	0	0	0	0	0	0	0	0	0	0	0	0	0	0	0	0	0	0	0.270545	0	0	0	0	0	0	0	0	0	0	0	0	0	0	0	0
4930598F16Rik	0	0	0	0	0	0	0	0	0	0	0	0	0	0	0	0	0	0	0	0	0	0	0	0	0	0	0	0	0	0	0	0	0.541091	0	0	0	0	0	0	0	0	0	0	0	0	0	0	0	0
4930598N05Rik	0	0	0	0	0	0	0	0	0	0	0	0	0	0	0	0	0	0	0	0.899497	0	0	0	0	0	2.60366	0	0	0	0	0	0	7.84581	0	0	0	0	0	0	0	0	0	0	0.672729	0	0	0	0	0.926399
4930599N23Rik	0	0	1.95783	0	1.01867	0	0	0	0.508156	0	0	0	0	0	2.14197	0	0	1.19988	0	1.34924	1.01987	0	0	0	0	0	0	0	0	0	0.968259	0	2.976	0	0	0.388233	0.567803	0	0	4.60688	2.50167	0	0	2.35455	0	0	0	0	1.544
4931400O07Rik	0	0	0	0	0	0	0	0	0	0	0	0	0	0	0	0	0	0	0	0	0	0	0	0	0	0.650915	0	0	0	0	0	0	1.89382	0	0	0	0	0	0	0	0	0	0	0.672729	0	0	0	0	0
4931403E22Rik	1.67594	1.52067	0	0	1.528	0.377528	0.483423	1.00002	0.508156	1.1705	0	1.29952	2.09726	0	2.14197	0	0	0	0.677504	1.34924	1.01987	0.970212	0	0.988645	1.40637	3.90549	0	0	0	2.11426	0	0	3.24654	0	0	0.776465	0.567803	0	0	0	0	0	1.54832	1.00909	0	0	0	0	0.3088
4931406B18Rik	0	0	0	0	0	0	0	0	0	0	0	0	0	0	0	0	0	0	0	0	0	0	0	0	0	1.30183	0	0	0	0	0	0	9.73963	0	0	0	0	0	0	0	0	0	0	1.00909	0	0	1.29027	0	0.3088
4931406C07Rik	18.4354	7.60333	9.78914	25.5658	9.67735	16.6112	9.91018	9.50021	11.1794	11.705	26.3486	20.7923	29.3616	7.31592	14.9938	23.6696	10.3803	12.5988	18.0668	14.3919	27.5364	15.8468	8.75991	20.7615	18.986	14.971	11.3732	18.7611	21.7414	20.4378	28.0795	12.2902	14.88	1.16191	11.1589	16.694	17.0341	16.5552	12.5593	9.21377	7.505	0	17.0316	11.7728	15.4136	20.9663	5.16108	0	8.33759
4931408C20Rik	0	0	0	0	0	0	0	0	0	0	0	0	0	0	0	0	0	0	0	0.449748	0	0	0	0	0	1.95274	0	3.12685	0	0	0	0	16.7738	0	0	0	0	0	0	0	0	0	0	1.34546	0	0	0	0	0
4931414P19Rik	0	0	1.46837	0.79893	1.01867	1.13258	0.966847	2.00004	0	1.1705	0	1.29952	2.09726	0	0	0	0	0	1.12917	0.899497	0	0.646808	5.83994	0.494322	2.10955	0	0	3.12685	0	0	0.968259	0.819349	1.35273	0	1.01444	1.55293	0.567803	1.57669	0	2.30344	0	0	0	1.34546	0.811242	2.62079	0	0	0.926399
4931415C17Rik	0	0	0	0	0	0	0	0	0	0	0	0	0	0	0	0	0	0	0	0	1.01987	0	0	0	0	1.95274	0	0	0	0	0	0	13.2567	0	0	0	0	0	0	0	0	0	0	1.00909	0	0	0	0	0
4931419H13Rik	0	0	0	0	0	0	0	0	0	0	0	0	0	0	0	0	0	0	0	0	0	0	0	0	0	1.30183	1.89554	0	0	0	0	0	11.3629	0	0	0	0	0	0	0	0	0	0	1.34546	0	0	0	0	0.3088
4931420L22Rik	0	0	0	0	0	0	0	0	0	0	0	0	0	0	0	0	0	0	0	0	0	0	0	0	0	0.650915	0	0	0	0	0	0	1.35273	0	0	0	0	0	0	0	0	0	0	0.672729	0	0	0	0	0.3088
4931422A03Rik	0	0	0.489457	0.79893	0	0.377528	0.966847	1.50003	0	0	0	1.29952	0	0	2.14197	1.15462	0	0	0.45167	0	3.0596	0.323404	0	1.48297	0.703183	3.25457	0	0	2.71767	0	0.968259	0.819349	14.3389	0	0	0.388233	0.567803	0.788343	0	0	0	0	0	0.672729	0.811242	0	1.29027	0	0.617599
4931428L18Rik	1.67594	2.281	0.978914	1.59786	0	1.13258	0.966847	0.500011	0	0.585249	0	0	2.09726	0	4.28395	1.73192	0	2.39976	1.35501	0	2.03973	0.323404	0	1.48297	0.703183	1.95274	1.89554	0	0	0.704753	0	0	12.4451	0	1.01444	0.776465	1.13561	1.57669	0	0	2.50167	0	0.774162	1.68182	0.811242	0	2.58054	0	0.3088
4931429L15Rik	0	0	0	0	0	0	0	1.00002	0	0	0	0	0	0	0	0	0	0	0	0.899497	3.0596	0	0	0	0	2.60366	1.89554	7.81713	0	0	0	0	56.2734	0	0	0	0	0	0	0	0	0	0	3.02728	0	2.62079	3.87081	0	0.617599
4931431B13Rik	0	0	0	0	0	0	0	0	0	0	0	0	2.09726	0	0	0	0	0	0	0	0	0	0	0	0	1.95274	3.79108	0	0	0	0	0	13.2567	0	0	0	0	0	0	0	0	0	0	1.00909	0	0	1.29027	0	0
4931431C16Rik	1.67594	4.562	8.32076	0	9.67735	0	0.241712	4.00009	0.508156	0	0	0	0	0	0	0	0	0	0.45167	4.94723	1.01987	0.323404	0	0.494322	0.703183	0.650915	0	0	0	0.704753	0	0	7.57527	11.6191	0	0.388233	0.567803	0	0	2.30344	0	0	0.774162	6.39093	0.811242	0	3.87081	0	10.808
4931439C15Rik	0	0	0	0	1.01867	0	0	0.500011	0	0	0	0	0	0	0	0	0	0	0	0	2.03973	0	0	0.494322	0	0	0	1.56343	0	0	0	0	4.05818	0	0	0	0	0	0	0	0	0	0	1.00909	0	0	0	0	0.3088
4932412D23Rik	0	0	0	0	0	0	0	0	0	0	0	0	0	0	0	0	0	0	0	0	0	0	0	0	0	0	0	0	0	0	0	0	18.6676	0	0	0	0	0	0	0	0	0	0	1.68182	0	0	1.29027	0	0.3088
4932413F04Rik	0	0	0	0	0	0	0	0	0	0	0	0	0	0	0	0	0	0	0	0	0	0	0	0	0	0	0	0	0	0	0	0	2.43491	0	0	0	0	0.788343	0	0	0	0	0	0	0	0	0	0	0
4932414J04Rik	0	0	0	0	0	0	0	0	0	0	0	0	0	0	0	0	0	0	0	0	0	0	0	0	0	0	0	0	0	0	0	0	1.89382	0	0	0	0	0	0	0	0	0	0	0.336365	0	0	0	0	0
4932414N04Rik	0	0.760333	0	0	0	0	0	0	0	0	0	0	0	0	0	0	0	0	0	0	2.03973	0	0	0	0	5.85823	3.79108	7.81713	0	0	0	0	40.3113	0	0	0	0	0	0	0	0	0	0	6.05456	0	0	1.29027	0	0
4932429P05Rik	0	0	0	0	0	0	0	0	0	0	0	0	0	0	0	0	0	0	0	0	1.01987	0	0	0	0	0	0	0	0	0	0	0	2.70545	0	0	0	0	0	0	0	0	0	0	0.336365	0	0	0	0	0.3088
4932435O22Rik	0	0.760333	0	0	0	0	0	0.500011	0	0	0	0	0	0	0	0	0	0	0.45167	0	0	0	0	0	0	0	0	0	0	0	0	0	2.70545	0	0	0	0	0	0	0	0	0	0	0.336365	0	0	0	0	0
4932438H23Rik	0	2.281	2.44728	0	3.56534	0	0	5.50012	0	0.585249	0	0	0	0	0	0	0	0	0	1.34924	1.01987	0	0	0.494322	0.703183	6.50915	3.79108	3.12685	0	0	0	0	17.0444	0	0	0	0	0	0	4.60688	0	0	0	4.70911	0	0	1.29027	0	3.7056
4932441J04Rik	0	0	0	0	0	0.377528	0.241712	0	0	1.1705	0	0	0	0	0	0.577308	2.07607	0	0.225835	0	0	0	0	0	0.703183	0	0	0	0	0	0	0	0.270545	0	0	0.388233	1.13561	0	0	0	0	0	0	0	0	0	0	0	0.617599
4932702P03Rik	0	1.52067	0.489457	0	0	1.13258	0	2.00004	0.508156	0	0	0	0	3.65796	0	1.15462	2.07607	0	1.35501	0	2.03973	1.29362	2.91997	0.494322	1.40637	2.60366	0	3.12685	0	0.704753	0	1.6387	31.6538	1.16191	2.02889	0.388233	0	2.36503	1.79419	0	0	0	0.774162	5.38184	0.811242	0	0	0	0.926399
4933400B14Rik	0	0	0	0	0	0	0	0	0	0	0	0	0	0	0	0	0	0	0	0	0	0	0	0	0	0	0	0	0	0	0	0	0.811636	0	0	0	0	0	0	0	0	0	0	0	0	0	0	0	0.3088
4933400C23Rik	0	0	0	0	0	0	0	0	0	0	0	0	0	0	0	0	0	0	0	0	0	0	0	0	0	1.95274	0	0	0	0	0	0	0.541091	0	0	0	0	0	0	0	0	0	0	0.336365	0	0	0	0	0
4933400L20Rik	0	0	0	0	0	0	0	0	0	0	0	0	0	0	0	0	0	0	0	0	0	0	0	0	0	1.95274	0	0	0	0	0	0	5.41091	0	0	0	0	0	0	0	0	0	0	0.336365	0	0	0	0	0.3088
4933401H06Rik	0	0	0	0	0	0	0	0.500011	0	0	0	0	0	0	0	0	0	0	0	0.449748	1.01987	0	0	0	0	1.95274	0	4.69028	0	0	0	0	17.856	0	0	0	0	0.788343	0	0	0	0	0	2.01819	0	0	2.58054	0	0
4933402C06Rik	0	0	0	0	0	0	0	0	0	0	0	0	2.09726	0	0	0	0	0	0	0	0	0	0	0	0	0	0	0	0	0	0	0	6.76363	0	0	0	0	0	0	0	0	0	0	0.672729	0	0	0	0	0
4933402D24Rik	0	0	0	0	0	0	0	0	0	0	0	0	0	0	0	0	0	0	0.225835	0.899497	0	0	0	0	0	0.650915	0	0	0	0	0	0	4.05818	0	0	0	0	0	0	0	0	0	0	0	0	0	1.29027	0	0
4933402J07Rik	0	0.760333	0	0	0	0.377528	0	3.00007	0	0	0	0	0	0	0	0	0	0	0	2.69849	6.1192	0	2.91997	0	0	38.404	11.3732	18.7611	0	0	0	0	142.307	0	0	0	0	0	0	0	0	0	0	15.1364	0	2.62079	5.16108	0	1.8528
4933402J10Rik	0	0	0	0	0	0	0	0	0	0	0	0	0	0	0	0	0	0	0	0	0	0	0	0	0	8.46189	0	3.12685	0	0	0	0	20.2909	0	0	0	0	0	0	0	0	0	0	1.68182	0	0	2.58054	0	0.926399
4933402N03Rik	0	0	0	0	0	0	0	0	0	0	0	0	0	0	0	0	0	0	0	0	0	0	0	0	0	3.25457	0	1.56343	0	0	0	0	20.832	0	0	0	0	0	0	0	0	0	0	3.70001	0	0	0	0	0
4933402N22Rik	0	0	0	0	0	0	0	0	0	0	0	0	0	0	0	0	0	0	0	0	0	0	0	0	0	1.30183	0	0	0	0	0	0	9.19854	0	0	0	0	0	0	0	0	0	0	1.68182	0	0	0	0	0
4933404G15Rik	0	0	0	0	0	0	0	0.500011	0	0	0	0	0	0	0	0	0	0	0	0	0	0	0	0	0	1.95274	0	3.12685	0	0	0	0	26.784	0	0	0	0	0	0	0	0	0	0	2.35455	0	0	1.29027	0	0.3088
4933404K08Rik	0	0	0	0	0	0	0	0	0	0	0	0	0	0	0	0	0	0	0	0	0	0	0	0	0	0.650915	0	0	0	0	0	0	1.89382	0	0	0	0	0	0	0	0	0	0	0	0	0	0	0	0
4933404K13Rik	0	0	0	0	0	0	0	0	0	0	0	0	0	0	0	0	0	0	0	0	0	0	0	0	0	0.650915	0	0	0	0	0	0	5.68145	0	0	0	0	0	0	0	0	0	0	1.34546	0	0	0	0	0
4933404O12Rik	0	0	0.489457	0	1.528	0	0	0	0.508156	0	0	0	0	0	0	0	2.07607	0	0	0.449748	0	0	0	0	0	1.95274	0	3.12685	2.71767	0	0	0.819349	23.5374	0	0	0	0	1.57669	0	0	0	0	0	2.01819	0	0	0	0	0.3088
4933405D12Rik	0	0	0	0	0	0	0	0.500011	0	0	0	0	0	0	0	0	0	0	0	0	0	0	0	0	1.40637	0	0	0	0	0	0	0	3.24654	0	0	0	0	0	0	0	0	0	0	0	0	2.62079	1.29027	0	0
4933405E24Rik	0	0	0	0	0	0	0	0	0	0	0	0	0	0	0	0	0	0	0	0	0	0	0	0	0	0	0	0	0	0	0	0	1.89382	0	0	0	0	0	0	0	0	0	0	0	0	0	0	0	0
4933405L10Rik	0	0	0	0	0	0.377528	0	0	0	0	0	0	0	0	0	0	0	0	0	0.899497	1.01987	0	0	0	0	5.85823	1.89554	1.56343	2.71767	0	0	0	38.688	0	0	0.388233	0	0	0	0	0	0	0	4.37274	0	0	0	0	0.617599
4933405O20Rik	0	0	0	0	0	0	0	0	0	0	0	0	0	0	0	0	0	0	0	0	0	0	0	0	0	9.11281	1.89554	1.56343	0	0	0	0	42.2051	1.16191	0	0	0	0	0	0	0	0	0	1.34546	0	0	1.29027	0	0.617599
4933406B17Rik	0	0	0.978914	0	1.01867	0	0	0	0	0	0	0	0	0	0	0	0	0	0	1.34924	0	0	0	0	1.40637	0	0	1.56343	0	0	0	0	4.05818	1.16191	0	0	0	0	0	0	0	0	0	0.672729	0	0	0	0	0
4933406C10Rik	1.67594	1.52067	0	0	0	0.755056	0.241712	0	0.508156	0	2.63486	1.29952	0	0	0	1.15462	0	1.19988	0.45167	0.899497	1.01987	0.323404	2.91997	0.494322	0	3.90549	1.89554	0	0	0	0	0	16.7738	0	0	0	0.567803	0	0	0	0	0	0.774162	1.68182	0	2.62079	2.58054	0	0
4933406F09Rik	0	0	0	0	0	0	0	0	0	0	0	0	0	0	0	0	0	0	0	0	0	0	0	0	0	1.30183	0	0	0	0	0	0	7.30472	0	0	0	0	0	0	0	0	0	0	0.336365	0	0	0	0	0
4933406G16Rik	0	0	0	0	0	0	0	0	0	0	0	0	0	0	0	0	0	0	0	0	0	0	0	0	0	1.30183	0	0	0	0	0	0	4.86982	0	0	0	0	0	0	0	0	0	0	0	0	0	0	0	0
4933406I18Rik	0	0	0	0	0	0	0	0	0	1.1705	0	0	0	0	0	0	0	0	0.225835	0	0	0	0	0.494322	0	0.650915	0	0	0	0.704753	0	0	3.24654	0	0	0.388233	0	0	0	2.30344	0	0	0	0.336365	0.811242	0	0	0	0
4933406J09Rik	0	0	0	0	0	0	0	1.50003	0	0	0	0	0	0	0	0	0	0	0	0.449748	0	0	0	0	0	2.60366	1.89554	4.69028	0	0	0	0	40.8523	0	0	0	0	0	0	0	0	0	0	1.00909	0	0	1.29027	0	0.926399
4933406J10Rik	0	0	0	0	0	0	0	0	0	0	0	0	0	0	0	0	0	0	0	0	0	0	0	0	0	0.650915	0	0	0	0	0	0.819349	2.43491	0	0	0	0	0	0	0	0	0	0	0	0	0	0	0	0.3088
4933406K04Rik	0	0	0	0	0	0	0	0	0	0	0	0	2.09726	0	0	0	0	0	0	0	1.01987	0	0	0	0	3.90549	1.89554	0	0	0	0	0	23.2669	0	0	0	0	0	0	0	0	0	0	4.03638	0	2.62079	1.29027	0	0
4933407I05Rik	0	0	0	0	0	0	0	0	0	0	0	0	0	0	0	0	0	0	0	0	1.01987	0	0	0	0	3.25457	0	0	0	0	0	0	10.5513	0	0	0	0	0	0	0	0	0	0	1.00909	0	0	0	0	0
4933407K13Rik	0	2.281	0.978914	0	3.56534	1.51011	0.241712	1.50003	0	0	0	0	0	0	0	0	0	0	0.45167	0.449748	0	0	0	0	0	0.650915	0	0	0	0.704753	0	0	2.976	0	0	0	0	0	0	0	0	0	0	1.00909	0	0	1.29027	0	0.926399
4933407L21Rik	0	0	0	0	1.01867	0	0	0	1.01631	0	0	0	0	1.82898	0	0	0	0	0	0	0	0	0	0	0	0	0	1.56343	0	0	0	0	1.08218	1.16191	0	0	0	0	0	2.30344	0	0	0	0	0	0	0	0	0.3088
4933408J17Rik	0	2.281	2.44728	0	1.528	0.755056	1.20856	2.00004	2.03263	0	2.63486	1.29952	0	0	0	2.30923	0	0	0.225835	3.14824	1.01987	0	0	0.494322	1.40637	2.60366	3.79108	0	0	0	2.90478	3.2774	11.3629	1.16191	1.01444	0	0.567803	2.36503	1.79419	0	0	24.5805	0	3.70001	0.811242	2.62079	2.58054	0	2.1616
4933408N05Rik	0	0	0	0	0	0	0	0	0	0	0	0	0	0	0	0	0	0	0	0	0	0	0	0	0	0	1.89554	0	0	0	0	0	2.16436	0	0	0	0	0	0	0	0	0	0	1.00909	0	0	0	0	0
4933409F18Rik	0	0	0	0	0	0	0	0	0	0	0	0	0	0	0	0	0	0	0	0	0	0	0	0	0	0.650915	0	0	0	0	0	0	5.952	0	0	0	0	0	0	0	0	0	0	0.336365	0	0	0	0	0.3088
4933409G03Rik	0	0.760333	0	0	0	0	0	0.500011	0	0	0	0	0	0	0	0	0	0	0	1.34924	3.0596	0	0	0	0	9.11281	1.89554	4.69028	0	0	0	0	80.6225	1.16191	0	0	0	0	0	0	0	0	0	7.40002	0	0	7.74162	0	0.617599
4933411E08Rik	0	0	0	0	0	0	0	0	0	0	0	0	0	0	0	0	0	0	0	0	1.01987	0	0	0	0	1.30183	0	0	0	0	0	0	7.30472	0	0	0	0	0	0	0	0	0	0	0.336365	0	0	0	0	0.617599
4933411G06Rik	0	0	0.489457	0	0	0	0	0	0	0	0	0	2.09726	0	0	0	0	0	0	0	1.01987	0	0	0	0	5.20732	3.79108	3.12685	0	0	0	0	14.3389	0	0	0	0	0	0	0	0	0	0	1.68182	0	0	2.58054	0	0.926399
4933411K16Rik	0	9.12399	3.91565	0	5.60267	0.377528	0.725135	19.5004	0	0	0	0	4.19452	0	0	0.577308	0	0	0	10.3442	31.6159	0.323404	0	0	0	118.467	39.8063	50.0297	0	0	0	0	653.096	3.48573	0	0	0	1.57669	0	0	0	0	0	71.6457	0	0	29.6762	0	17.2928
4933412E12Rik	0	3.80166	0	0	3.56534	0.755056	0.241712	0.500011	0.508156	0	0	0	0	0	0	0.577308	0	0	0	2.69849	0	0	0	0	0	3.90549	1.89554	0	0	0	0.968259	0	8.11636	1.16191	0	1.1647	0	0	0	0	0	0	0.774162	1.34546	0	0	0	0	3.088
4933412E24Rik	0	0	0	0	0	0	0	0	0	0	0	0	0	0	0	0	0	0	0	0	1.01987	0	0	0	0	0	0	1.56343	0	0	0	0	6.22254	0	0	0	0	0	0	0	0	0	0	0.672729	0	0	0	0	0.3088
4933412O06Rik	0	0	0	0	0	0	0	0	0	0	0	0	0	0	0	0	0	0	0	0	0	0	0	0	0	0.650915	0	0	0	0	0	0	3.51709	0	0	0	0	0	0	0	0	0	0	0.336365	0	0	0	0	0
4933413J09Rik	0	0	0	0	0	0	0	0	0	0	0	0	0	0	0	0	0	0	0	0	0	0	0	0	0	0.650915	1.89554	0	0	0	0	0	2.976	0	0	0	0	0	0	0	0	0	0	0	0	0	0	0	0
4933413L06Rik	0	0	0	0	0	0	0	0	0	0	0	0	0	0	0	0	0	0	0	0	0	0	0	0	0	1.30183	0	0	0	0	0	0	5.952	0	0	0	0	0	0	0	0	0	0	0.336365	0	0	0	0	0.3088
4933414I15Rik	0	0	0.489457	0	0	0	0	0	0	0	0	0	0	0	0	0	0	0	0	0.449748	5.09934	0	0	0	0	5.20732	1.89554	0	0	0	0	0	56.2734	0	0	0	0	0	0	0	0	0	0	4.70911	0	0	1.29027	0	0
4933416E03Rik	0	0	0	0	0	0	0	0	0	0	0	0	0	0	0	0	0	0	0	0	0	0	0	0	0	0	0	0	0	0	0	0	1.35273	0	0	0	0	0	0	0	0	0	0	0	0	0	0	0	0
4933416I08Rik	0	0	0.978914	0	0	0.377528	0.725135	0	0	0.585249	0	0	0	0	0	0	0	0	0.45167	0	0	0.646808	2.91997	0.494322	0	0	0	0	2.71767	0	0	0	1.89382	0	2.02889	0	1.13561	0	0	0	2.50167	0	1.54832	0.336365	0	0	0	0	0.617599
4933416M06Rik	0	0	0	0	0	0	0	0	0	0	0	0	0	0	0	0	0	0	0	0.449748	0	0.323404	0	0	0	1.30183	0	0	0	0	0	0	9.46909	0	0	0	0	0	0	0	0	0	0	1.68182	0	0	0	0	0.3088
4933416O17Rik	0	0	0	0	0	0	0	0	0	0	0	0	0	0	0	0	0	0	0	0	1.01987	0	0	0	0	5.20732	1.89554	0	0	0	0	0	20.832	0	0	0	0	0	0	0	0	0	0	2.69092	0	0	1.29027	0	0.3088
4933417D19Rik	0	0.760333	0.489457	0	0.509334	0	0	0	0	0	0	0	0	0	0	0	0	0	0	0.899497	2.03973	0	0	0	0	3.25457	0	0	0	0	0	0	16.7738	0	0	0	0	0	0	0	0	0	0	1.34546	0	0	0	0	1.544
4933417E11Rik	0	0	0	0.79893	0	0	0	0	0	0	0	0	0	0	0	0	0	0	0	0	0	0	0	0	0	0	0	0	0	0	0	0	1.62327	0	0	0	0	0	0	0	0	0	0.774162	0	0	0	0	0	0
4933417O13Rik	0	0	0	0	0	0	0	0	0	0	0	0	0	0	0	0	0	0	0	0	1.01987	0	0	0.494322	0	0.650915	0	0	0	0	0	0	4.86982	1.16191	0	0	0	0	0	0	0	0	0	0.336365	0	0	1.29027	0	0
4933421I07Rik	0	0	0	0	0	0	0	0	0	0	0	0	0	0	0	0	0	0	0	0	0	0	0	0	0	0	1.89554	0	0	0	0	0	8.65745	0	0	0	0	0	0	0	0	0	0	0.672729	0	0	0	0	0
4933421O10Rik	0	0.760333	1.95783	0	0.509334	0	0	2.00004	0.508156	0	0	0	2.09726	0	0	0.577308	0	0	0.225835	1.79899	1.01987	0	0	0.494322	0	3.90549	0	1.56343	0	0.704753	0	0.819349	5.952	0	1.01444	0.388233	1.13561	0.788343	0	2.30344	0	0	0	3.02728	0	0	3.87081	0	3.088
4933422A05Rik	0	0	0	0	0	0	0	0	0	0	0	0	0	0	0	0	0	0	0	0.449748	1.01987	0	0	0	0	0	0	0	2.71767	0	0	0	7.57527	0	0	0	0	0	0	0	0	0	0	0	0	0	0	0	0.3088
4933424G05Rik	0	0	0	0	0	0	0	0	0	0	0	0	0	0	0	0	0	0	0	0	0	0	0	0	0	0	0	0	0	0	0	0	3.51709	0	0	0	0	0	0	0	0	0	0	0	0	0	0	0	0
4933424G06Rik	0	0	0	0	0	0	0	0	0	0	0	0	0	0	0	0	0	0	0	0	3.0596	0	0	0	0	5.85823	0	0	0	0	0	0	22.4553	0	0	0	0	0	0	0	0	0	0	2.69092	0	0	1.29027	0	1.2352
4933424L21Rik	0	1.52067	0.489457	0	0	0	0	0	0	0	0	0	0	0	0	0	0	0	0	0	0	0	0	0	0	2.60366	0	0	0	0	0	0	5.41091	0	0	0	0	0	0	0	0	0	0	1.00909	0	0	1.29027	0	0
4933424M12Rik	0	0	0	0	0	0	0	0	0	0	0	0	0	0	0	0	0	0	0	0	0	0	0	0	0	1.30183	0	0	0	0	0	0	0.270545	0	0	0	0	0	0	0	0	0	0	0	0	0	0	0	0
4933425B07Rik	0	0	0	0	0	0	0	0.500011	0	0	0	0	0	0	0	0	0	0	0	0	1.01987	0	0	0	0	0	0	0	0	0	0	0	4.59927	1.16191	0	0	0	0	0	0	0	0	0	0.336365	0	0	0	0	0
4933427D06Rik	0	0	0	0	0	0	0	0	0	0	0	0	0	0	0	0	0	0	0	0	0	0	0	0	0	0	0	0	0	0	0	0	2.16436	0	0	0	0	0	0	0	0	0	0	0	0	0	0	0	0
4933427D14Rik	1.67594	3.80166	2.44728	0.79893	3.56534	0.377528	0.966847	6.00013	0.508156	1.1705	0	2.59903	0	0	2.14197	1.15462	0	1.79982	0.45167	2.24874	4.07947	1.94042	0	1.48297	1.40637	5.85823	5.68661	1.56343	5.43534	1.40951	1.93652	4.09674	35.712	1.16191	2.02889	0.776465	0	1.57669	0	0	0	0	0	5.04547	1.62248	5.24158	3.87081	0	3.7056
4933427E11Rik	0	0	0	0	0.509334	0	0	0	0	0.585249	0	0	0	0	0	0	0	0	0	0.899497	0	0	0	0	0	2.60366	0	1.56343	0	0	0	0	15.6916	0	0	0	0	0	0	0	0	0	0	1.00909	0.811242	0	1.29027	0	0.617599
4933427E13Rik	0	0	0	0	0	0	0	0	0	0	0	0	0	0	0	0	0	0	0	0	0	0	0	0	0	0	0	0	0	0	0	0	1.62327	0	0	0	0	0	0	0	0	0	0	0.336365	0	0	0	0	0
4933427I04Rik	0	0	0.489457	0	0	0	0	0	0	0	0	0	0	0	0	0	0	0	0	0	0	0	0	0	0	4.5564	0	3.12685	0	0	0	0	23.5374	0	0	0	0	0.788343	0	0	0	0	0	2.01819	0	0	0	0	0
4933427I22Rik	0	0	0	0	0	0	0	0	0	0	0	0	0	0	0	0	0	0	0	0	0	0	0	0	0	0	0	0	0	0	0	0	1.35273	0	0	0	0	0	0	0	0	0	0	0	0	0	0	0	0
4933428C19Rik	0	0	0	0	0	0	0	0	0	0	0	0	0	0	0	0	0	0	0	0	0	0	0	0	0	0.650915	0	0	0	0	0	0	1.08218	0	0	0	0	0	0	0	0	0	0	0	0	0	0	0	0
4933428G20Rik	0	0	0.489457	0.79893	0.509334	0	0	0.500011	0.508156	0.585249	0	0	0	0	0	0	0	0	0.225835	0	0	0.323404	0	0	2.10955	3.25457	0	4.69028	0	0	0.968259	0	6.76363	0	0	0.388233	0	0	0	0	0	24.5805	0.774162	0	0	0	0	0	0
4933428M09Rik	0	0.760333	0	0	0.509334	0	0	0	0	0	0	0	0	0	0	0	0	0	0	0	0	0	0	0	0	4.5564	0	4.69028	0	0	0	0	10.8218	0	0	0	0	0	0	0	0	0	0	1.34546	0	0	1.29027	0	0.926399
4933429O19Rik	0	0	0	0	0	0	0	0	0	0	0	0	0	0	0	0	0	0	0	0	0	0	0	0	0	0.650915	0	0	0	0	0	0	6.76363	0	0	0	0	0	0	0	0	0	0	0.672729	0	2.62079	0	0	0.3088
4933430H16Rik	0	0	0	0	0	0	0	0	0	0	0	0	0	0	0	0	0	0	0	0	0	0	0	0	0	0.650915	0	0	0	0	0	0	3.78763	0	0	0	0	0	0	0	0	0	0	0	0	0	0	0	0
4933430I17Rik	0	0	0	0	0	0	0	0	0	0.585249	0	0	0	0	0	0	0	0	0.225835	0.449748	1.01987	0	0	0	0	7.81098	3.79108	3.12685	0	0	0	0	15.4211	0	0	0	0	0	0	0	0	0	0	2.35455	0	0	0	0	0.926399
4933430N04Rik	0	0	0	0	0	0	0	0	0	0	0	0	0	0	0	0	0	0	0	0	0	0	0	0	0	0	0	0	0	0	0	0	3.51709	0	0	0	0	0	0	0	0	0	0	0.336365	0	0	0	0	0
4933431E20Rik	1.67594	12.9257	8.32076	0	4.07467	1.13258	0.725135	18.5004	8.1305	2.341	0	1.29952	2.09726	0	0	0	6.2282	0.599941	0.903339	10.3442	9.17881	0.323404	5.83994	0.988645	3.51592	39.0549	13.2688	10.944	2.71767	0.704753	0.968259	0.819349	239.703	4.64764	1.01444	1.1647	1.70341	0	0	0	2.50167	0	1.54832	24.891	1.62248	10.4832	14.193	0	12.6608
4933431G14Rik	0	0	0	0	0	0	0	0	0	0	0	0	0	0	0	0	0	0	0	0	0	0	0	0	0	1.30183	1.89554	0	0	0	0	0	12.9862	0	0	0	0	0	0	0	0	0	0	1.34546	0	0	1.29027	0	0.617599
4933432I09Rik	0	0	0	0	0	0	0	0	0	0	0	0	0	0	0	0	0	0	0	0	0	0	0	0	0	3.90549	1.89554	0	0	0	0	0	13.5273	0	0	0	0	0	0	0	0	0	0	1.34546	0	0	0	0	0
4933433F19Rik	0	0	0	0	0	0	0	0	0	0	0	0	0	0	0	0	0	0	0	0	0	0	0	0	0	0	0	0	0	0	0	0	0.270545	0	0	0	0	0	0	0	0	0	0	0	0	0	0	0	0
4933433G08Rik	0	0	0	0	0	0	0	0	0	0	0	0	0	0	0	0	0	0	0	0	0	0	0	0	0	1.30183	3.79108	0	0	0	0	0	6.76363	0	0	0	0	0	0	0	0	0	0	0.336365	0	0	0	0	0.3088
4933433G15Rik	0	1.52067	0	0	0	0	0	0	0	0.585249	0	0	0	1.82898	2.14197	0	0	0	0.45167	0	1.01987	0	0	0	0	2.60366	0	1.56343	0	0	0	0	21.6436	0	0	0	0	0.788343	1.79419	0	0	0	1.54832	1.34546	0	0	0	0	0.926399
4933433G19Rik	0	0.760333	0.978914	0.79893	1.528	0.377528	1.20856	1.00002	1.01631	1.1705	0	0	2.09726	0	0	1.73192	0	1.19988	0.903339	1.34924	0	0.646808	5.83994	0.988645	1.40637	2.60366	0	7.81713	0	0.704753	0	3.2774	5.68145	1.16191	1.01444	1.94116	1.70341	0.788343	1.79419	0	0	0	0	1.68182	2.43372	0	3.87081	0	2.4704
4933433H22Rik	0	0	0	0	0	0	0	0	0	0	0	0	0	0	0	0	0	0	0	0	0	0	0	0	0	1.95274	0	0	0	0	0	0	4.86982	0	0	0	0	0	0	0	0	0	0	0	0	0	0	0	0
4933434E20Rik	10.0557	28.1323	34.7514	16.7775	23.4294	13.591	10.3936	27.5006	12.1958	17.5575	18.444	12.9952	12.5835	10.9739	14.9938	13.2781	14.5325	13.1987	14.0018	32.3819	19.3775	15.8468	14.5998	17.3013	16.1732	52.0732	15.1643	51.5931	0	16.9141	13.5556	28.6772	126.074	39.505	13.1878	15.5293	22.1443	11.8251	1.79419	29.9448	5.00334	24.5805	7.74162	38.0092	10.5461	20.9663	32.2567	0	29.336
4933436E23Rik	0	0	0	0	0	0	0	0	0	0	0	0	0	0	0	0	0	0	0	0	0	0	0	0	0	0	0	0	0	0	0	0	0.541091	0	0	0	0	0	0	0	0	0	0	0	0	0	0	0	0
4933436H12Rik	0	0	0	0	0	0	0	0	0	0	0	0	0	0	0	0	0	0	0	0.899497	0	0	0	0	0	0	0	1.56343	0	0	0	0	6.22254	0	0	0	0	0	0	0	0	0	0	0.672729	0	0	0	0	0
4933436I01Rik	0	0	0	0	0	0	0	0	0	0	0	0	0	0	0	0	0	0	0	0	1.01987	0	0	0	0	1.30183	1.89554	1.56343	0	0	0	0	4.59927	0	0	0	0	0	0	0	0	0	0	1.00909	0	0	0	0	0
4933438B17Rik	0	0	0	0	0	0	0	0	0	0	0	0	0	0	0	0	0	0	0	0.449748	0	0	0	0	0	1.30183	0	0	0	0	0	0	7.57527	0	0	0	0	0	0	0	0	0	0	0	0	0	0	0	0.3088
4933438K21Rik	0	0	0	0	0	0	0	0	0	0	0	0	0	0	0	0	0	0	0	0	0	0	0	0	0	0	0	0	0	0	0	0	8.928	0	0	0	0	0	0	0	0	0	0	1.34546	0	0	0	0	0.3088
4933439C10Rik	3.35189	10.6447	2.44728	0.79893	5.09334	0.377528	1.69198	5.00011	1.52447	1.1705	0	0	2.09726	1.82898	0	0	0	1.19988	1.12917	7.19597	2.03973	0.646808	2.91997	0	1.40637	3.90549	1.89554	1.56343	0	0.704753	0	2.45805	4.86982	3.48573	1.01444	1.1647	1.13561	1.57669	0	4.60688	0	0	2.32248	2.69092	1.62248	10.4832	2.58054	0	6.79359
4933439K11Rik	0	2.281	0	0	1.528	0	0	0.500011	0	0	0	0	0	0	2.14197	0	0	0	0.45167	0	5.09934	0	0	0	0	3.90549	3.79108	1.56343	0	0	0	0	10.0102	1.16191	0	0	0	0	0	4.60688	0	0	0	1.00909	0.811242	0	1.29027	0	1.2352
4933440J02Rik	0	0	0	0	0	0	0	0	0	0	0	0	0	0	0	0	0	0	0	0	0	0	0	0	0	0.650915	0	0	0	0	0	0	1.08218	0	0	0	0	0	0	0	0	0	0	0.336365	0	0	1.29027	0	0
4933440M02Rik	0	0	0	0	0	0	0	0	0	0	0	0	0	0	0	0	0	0	0	1.34924	2.03973	0.646808	0	0	0	1.95274	5.68661	1.56343	0	0	0	0.819349	36.5236	0	0	0	0	0	0	0	0	0	0	3.70001	0	2.62079	1.29027	0	1.544
5031410I06Rik	0	0	0	0	0	0	0	0	0	0	0	0	0	0	0	0	0	0	0	0	0	0	0	0	0	0	0	0	0	0	0	0	0.270545	0	0	0	0	0	0	0	0	0	0	0	0	0	0	0	0
5031425E22Rik	5.02783	3.04133	7.34185	0.79893	3.056	2.26517	2.1754	7.00015	1.52447	2.341	0	1.29952	2.09726	9.1449	2.14197	3.46385	0	1.19988	0.903339	6.29648	6.1192	2.26383	0	2.47161	2.10955	3.25457	0	1.56343	5.43534	4.22852	1.93652	3.2774	2.976	3.48573	1.01444	1.1647	2.83902	2.36503	0	11.5172	0	0	1.54832	2.69092	3.24497	0	5.16108	0	4.32319
5031439G07Rik	1.67594	7.60333	3.4262	7.9893	3.56534	1.51011	1.69198	10.0002	2.54078	2.92625	0	1.29952	2.09726	1.82898	4.28395	3.46385	2.07607	4.19959	2.48418	8.09547	4.07947	2.58723	0	2.47161	4.2191	13.6692	9.47769	4.69028	2.71767	4.93327	1.93652	4.91609	22.4553	3.48573	6.08666	0.776465	4.54243	3.15337	0	11.5172	2.50167	0	1.54832	5.7182	3.24497	2.62079	9.03188	0	8.64639
5033403F01Rik	0	0.760333	1.95783	0	0	0	0	0	0	0	0	0	0	0	0	0	0	0	0	0	0	0	0	0	0	0	0	0	0	0	0	0	1.89382	3.48573	0	0	0	0	0	0	0	0	0	0.336365	0	0	0	0	0.926399
5033403H07Rik	0	0.760333	9.78914	0	1.528	0	0	0	0	0	0	0	0	0	0	0	0	0	0	7.19597	0	0	0	0	0	0.650915	0	1.56343	0	0	0	0	0.270545	5.80955	0	0	0	0	0	0	0	0	0	2.01819	0	0	5.16108	0	4.32319
5033406O09Rik	0	6.84299	0.489457	0	2.03734	0	0	1.00002	0	0	0	0	0	0	0	0	0	0	0.225835	0.899497	0	0.323404	0	0	0	0	0	1.56343	0	0	0	1.6387	0.270545	0	0	0	0	0	0	0	0	0	0	1.00909	0	0	0	0	1.8528
5033417F24Rik	0	0.760333	0	0	0	0	0	0.500011	0	0	0	0	0	0	0	0	0	0	0.45167	1.34924	0	0	0	0	0	0	0	0	0	0	0	0	0.270545	0	0	0	0	0.788343	0	0	0	0	0	0.672729	0	0	0	0	0.3088
5033430I15Rik	0	0.760333	0	0	0.509334	0	0	0	0	0.585249	0	0	0	0	0	0.577308	2.07607	0	0.225835	0	0	1.29362	2.91997	0.494322	0	0	0	0	0	0.704753	0	0	0.270545	0	0	1.1647	0	0	0	0	0	0	0	0	0	0	0	0	0.3088
5330411J11Rik	0	0	0	0	0	0	0	0	0	0	0	0	0	0	0	0	0	0	0	0	0	0	0	0	0	0	0	0	0	0	0	0	0.270545	0	0	0	0	0	0	0	0	0	0	0	0	0	0	0	0
5330413P13Rik	0	0	0	0	0	0.377528	0	0	0.508156	0	0	1.29952	0	0	0	0	0	0	0	0.449748	0	0	0	0	0	0	0	0	0	0	0	0	0	0	0	0	0	0	0	0	0	0	0	0	0	2.62079	0	0	0
5330416C01Rik	0	0	0	0	0	0	0	0	0	0	0	0	0	0	0	0	0	0	0	0	0	0	0	0	0	0	0	0	0	0	0	0	0.270545	0	0	0	0	0	0	0	0	0	0	0	0	0	0	0	0
5330439B14Rik	0	0	0	0.79893	0	0.377528	0	0	0	0	0	0	0	0	0	0	0	0	0	0	0	0	0	0	1.40637	0	0	0	0	0	0	0	0	0	0	0	0	0	0	0	0	0	0	0	0	0	0	0	0
5430401F13Rik	0	0	0	0	0	0	0	0	0	0	0	0	0	0	0	0	0	0	0	0	0	0	0	0	0	0	0	0	0	0	0	0	0.270545	0	0	0	0	0	0	0	0	0	0	0	0	0	0	0	0
5430401H09Rik	0	0	0	0	0	0	0	0.500011	0	0	0	0	0	0	0	0	0	0	0	0	0	0	0	0.988645	0	0	0	0	0	0	0	0	0	0	0	0	0	0	0	0	0	0	0	0.336365	0	0	0	0	0
5430402E10Rik	0	0	0.489457	0	0.509334	0	0	0	0	0	0	0	0	0	0	0	0	0	0	0	0	0	0	0	0	0	0	0	0	0	0	0	0	0	0	0	0	0	0	0	0	0	0	0	0	0	0	0	0
5430402O13Rik	0	3.04133	0.978914	0	0.509334	0	0.241712	1.50003	0	0.585249	0	0	0	0	0	0	0	0	0.225835	1.34924	0	0.323404	0	0	0	1.30183	0	0	0	0	0	0	11.3629	0	0	0	0	2.36503	1.79419	0	0	0	0	1.68182	0.811242	0	1.29027	0	1.2352
5430403G16Rik	0	0.760333	0	0	0	0	0.241712	0.500011	0	0.585249	0	0	0	0	0	0	0	0	0.225835	0.899497	1.01987	0	0	0	0.703183	0.650915	1.89554	0	0	0	0	0	0	0	0	0	0	0	0	0	0	0	0.774162	0.336365	0.811242	2.62079	0	0	1.2352
5430403N17Rik	0	0	0	0	0	0	0	0	0	0	0	0	0	0	0	0	0	0	0	0	0	0	0	0	0	0.650915	0	0	0	0	0.968259	0	0	0	0	0	0	0	0	0	0	0	0	0	0	0	0	0	0.3088
5430405H02Rik	0	2.281	1.95783	1.59786	2.03734	2.64269	1.45027	2.00004	0.508156	1.75575	0	0	0	5.48694	0	0	0	2.99971	2.03251	1.34924	1.01987	0.970212	2.91997	1.48297	0.703183	1.30183	0	3.12685	0	1.40951	0	1.6387	5.68145	0	0	0.776465	1.13561	1.57669	0	0	0	0	0	1.68182	0.811242	5.24158	0	0	2.7792
5430416N02Rik	0	1.52067	3.91565	0.79893	1.528	0	0.241712	0	0.508156	0	0	0	0	0	0	0.577308	0	0.599941	0	0.899497	0	0	0	0.494322	0	1.30183	0	1.56343	2.71767	0	0	0	3.24654	1.16191	0	0	0	2.36503	0	2.30344	2.50167	0	0	0.336365	0	0	1.29027	0	0.926399
5430421F17Rik	0	0	0	0.79893	0	0	0	0	0	0	0	0	0	0	0	0	0	0	0	0	0	0	0	0	0	0	0	0	0	0	0	0	0	0	0	0	0	0	0	0	0	0	0	0	0	0	0	0	0
5430427M07Rik	0	0	0	0	0	0.377528	0	0	0	0	0	0	0	0	0	0	0	0	0	0	0	0	0	0	0	0	0	0	0	0	0	0	0.270545	0	0	0	0	0	0	0	0	0	0	0	0	0	0	0	0
5430431A17Rik	0	0	0.489457	0	0	0	0.483423	0	0.508156	0.585249	0	1.29952	0	0	0	0	2.07607	0	0.225835	0	1.01987	0	0	0.988645	0	0.650915	0	1.56343	0	0	0	0	0	0	0	0.776465	0	0.788343	0	2.30344	0	0	0	0.672729	0	0	0	0	0
5430440P10Rik	0	0.760333	0	0	0	0	0	0.500011	0	0	0	0	0	0	0	0	0	0.599941	0	0	0	0	0	0	0	0	0	0	0	0	0	0	0	0	0	0	0	0	0	0	0	0	0	0	0	0	0	0	0.3088
5530401A14Rik	0	0	0	0	0	0	0	0	0.508156	0	0	0	0	0	0	0	0	0	0	0	0	0	0	0	0	0	0	0	0	0	0	0	0	0	0	0	0	0	0	0	0	0	0	0	0	0	0	0	0
5530601H04Rik	1.67594	1.52067	2.93674	2.39679	1.528	0.755056	0.483423	1.00002	2.54078	0.585249	0	1.29952	0	0	0	0.577308	0	0.599941	1.12917	0.449748	1.01987	0.970212	0	0.988645	2.10955	1.30183	1.89554	3.12685	2.71767	0.704753	0.968259	1.6387	0.270545	4.64764	0	0.776465	0	1.57669	0	0	0	0	0	3.70001	0	2.62079	2.58054	0	3.088
5730403I07Rik	0	0	0.489457	0	0	0	0	0.500011	0	0	0	0	0	0	0	0	0	0	0	0	0	0	0	0	0	2.60366	0	3.12685	0	0	0	0	8.65745	0	0	0	0	0	0	0	0	0	0	1.00909	0	0	0	0	0.617599
5730405O15Rik	0	0.760333	3.4262	0	3.056	0	0	1.00002	0.508156	0	0	0	0	0	2.14197	0	2.07607	1.19988	0	2.24874	0	0	0	0	0.703183	0.650915	0	0	0	0.704753	0	0	0.270545	2.32382	0	0.388233	0.567803	0	1.79419	2.30344	0	0	0	1.00909	0	0	1.29027	0	1.2352
5730409E04Rik	3.35189	1.52067	1.46837	0.79893	2.54667	0.755056	1.45027	1.50003	2.54078	2.341	5.26971	3.89855	2.09726	1.82898	6.42592	2.30923	0	4.79953	4.06503	4.04773	3.0596	2.91064	2.91997	4.94322	1.40637	1.95274	5.68661	20.3245	0	2.11426	1.93652	10.6515	0.541091	1.16191	1.01444	1.55293	0	0.788343	1.79419	0	7.505	0	3.09665	1.68182	4.86745	2.62079	6.45135	0	1.8528
5730412P04Rik	0	0	0	0	0	0	0	1.00002	0	0	0	0	0	0	0	0	0	0	0	0.449748	0	0	0	0	0	0	0	0	0	0	0	0	0	0	0	0	0	0	0	0	0	0	0	0.672729	0	0	0	0	0.617599
5730420D15Rik	0	0	0.489457	0	0	0	0	0	0	0	0	0	0	0	0	0	0	0	0	0	0	0	0	0	0	0	0	0	0	0	0	0	0	0	0	0	0	0	0	0	0	0	0	0	0	0	0	0	0.3088
5730455P16Rik	3.35189	4.562	1.95783	2.39679	4.58401	2.26517	2.90054	3.00007	4.06525	2.92625	2.63486	3.89855	2.09726	0	2.14197	1.15462	0	3.59965	2.48418	2.69849	4.07947	1.94042	2.91997	0.494322	1.40637	0	0	3.12685	5.43534	2.11426	1.93652	2.45805	3.51709	3.48573	0	1.55293	2.83902	1.57669	0	6.91033	0	0	1.54832	3.36365	1.62248	2.62079	3.87081	0	4.32319
5730507C01Rik	0	0	0	0	0	0	0	0	0	0	0	0	0	0	0	0	0	0	0	0	0	0	0	0	0.703183	0	0	0	0	0	0	0	0.541091	0	0	0	0	0	0	0	0	0	0	0	0	0	0	0	0
5830416I19Rik	0	0.760333	0	0	0.509334	0	0	0.500011	0	0	0	0	0	0	0	0	0	0	0	0	0	0	0	0	0	0	0	0	0	0	0	0	0	0	0	0	0	0	0	0	0	0	0	0	0	0	1.29027	0	0
5830418P13Rik	0	0	0	0	0	0	0	0	0	0	0	0	0	0	0	0	0	0	0	0	0	0	0	0	0	0	0	0	0	0	0	0	0.270545	0	0	0	0	0	0	0	0	0	0	0.336365	0	0	0	0	0
5830428M24Rik	0	3.04133	1.95783	0	4.07467	0	0	2.50005	0	0	0	1.29952	0	1.82898	0	0	0	0	0	3.59799	0	0	0	0.988645	0	1.30183	0	1.56343	0	0	0	1.6387	0	4.64764	1.01444	0	0	0	0	2.30344	0	0	0	2.35455	0	0	1.29027	0	4.0144
5830432E09Rik	0	0	0.489457	0	0.509334	0	0.483423	0	0.508156	0	0	0	0	1.82898	0	0	0	0.599941	0.225835	0	0	0	0	0	0.703183	0	0	0	0	0	0.968259	0	0.270545	0	0	0.388233	0	0	0	0	0	0	0	0	0.811242	0	0	0	0.617599
5830444B04Rik	0	0	0.978914	0	0.509334	0	0	0	0	0	0	0	0	0	0	0	0	0	0.225835	0.449748	2.03973	0	0	0	0	0.650915	0	1.56343	0	0	0	0	4.05818	1.16191	0	0	0.567803	0	0	0	0	0	0	1.00909	0	0	0	0	0.926399
5830454E08Rik	0	0	1.46837	0	0.509334	0.755056	0.241712	0.500011	0	0	0	1.29952	0	0	0	0	0	0	0	0.899497	1.01987	0.323404	0	0.988645	0.703183	0.650915	0	0	0	0	0	1.6387	2.16436	0	0	0	0	0	0	0	0	0	0	1.68182	0	0	1.29027	0	0.926399
5930430L01Rik	1.67594	3.80166	1.95783	0	2.54667	1.13258	0	3.00007	1.01631	2.341	0	0	0	3.65796	2.14197	1.73192	4.15213	1.19988	2.48418	2.24874	0	2.91064	0	0.494322	1.40637	1.30183	0	1.56343	0	0	0.968259	0	0.270545	0	0	0	0	0	0	0	2.50167	0	1.54832	1.00909	0.811242	2.62079	5.16108	0	0.926399
5930438M14Rik	1.67594	0	0	0	0	0	0	0	0	0	0	0	0	0	0	0	0	0	0	0	0	0	0	0	0	0	0	0	0	0	0	0	0	0	0	0	0	0	0	0	0	0	0	0	0	0	0	0	0
6030407O03Rik	0	0	0	0	0.509334	0	0	0	0	0	0	0	0	0	0	0	0	0	0	0	0	0	0	0	0	0	0	1.56343	0	0	0	0	0	0	0	0	0	0	0	0	0	0	0	0	0	0	0	0	0
6030442K20Rik	3.35189	1.52067	0	0.79893	1.528	0.755056	0	1.50003	0.508156	0.585249	0	1.29952	2.09726	3.65796	0	0	0	1.19988	0.45167	1.34924	1.01987	0.970212	0	0	0	1.30183	1.89554	0	0	0	0.968259	0.819349	0.811636	1.16191	0	1.1647	0.567803	0.788343	0	2.30344	0	0	0.774162	0	0	5.24158	0	0	0.617599
6030443J06Rik	0	0	0.489457	0	0	0.377528	0	0	0.508156	0.585249	0	0	0	0	0	0.577308	0	1.19988	0	0	0	0	0	0.988645	1.40637	3.25457	1.89554	0	0	0.704753	0	0	11.904	2.32382	0	0	0	0	0	0	2.50167	0	0	0.672729	0	0	1.29027	0	1.2352
6030458C11Rik	1.67594	5.32233	3.4262	1.59786	9.67735	1.51011	1.93369	2.50005	1.52447	1.75575	0	0	0	0	4.28395	1.15462	2.07607	1.19988	0.903339	3.59799	1.01987	1.94042	11.6799	1.48297	1.40637	1.30183	3.79108	9.38056	2.71767	0	1.93652	4.09674	3.78763	3.48573	4.05777	3.10586	3.97462	0.788343	1.79419	6.91033	2.50167	0	1.54832	2.69092	0	2.62079	6.45135	0	5.24959
6030466F02Rik	0	0	0	0	0	0	0	0	0	0	0	0	0	0	0	0	0	0	0	0	0	0	0	0	0	0	0	0	0	0	0	0	0	0	0	0	0	0	0	0	0	0	0	0	0	0	0	0	0
6030498E09Rik	0	0	0	0	0	0	0	0	0	0	0	0	0	0	0	0	0	0	0	0	0	0	0	0	0	0	0	0	0	0	0	0	0	0	0	0	0	0	0	0	0	0	0	0.336365	0	0	0	0	0
6230400D17Rik	1.67594	3.04133	2.93674	0.79893	1.528	1.13258	0.241712	1.00002	0.508156	0.585249	0	0	0	0	0	0.577308	0	0.599941	0.225835	1.79899	0	1.29362	0	0	0.703183	0.650915	0	1.56343	2.71767	0	0	2.45805	4.86982	4.64764	1.01444	0	0	0.788343	0	4.60688	2.50167	0	0	2.01819	0	0	5.16108	0	2.4704
6330403K07Rik	0	0	2.44728	0	0.509334	0	0	0	0.508156	0	2.63486	0	0	0	0	0	0	0	0	1.79899	0	0	0	0	0	0.650915	0	1.56343	0	0	0	0	0	0	0	0	0	0	0	0	0	0	0	1.00909	0	0	0	0	1.2352
6330409D20Rik	0	0	0	0	0	0	0	0	0	0.585249	0	0	0	0	0	0	0	0	0	0	0	0.323404	0	0	0	0	0	0	2.71767	0	0	0	0.270545	0	0	0	0	0	0	0	0	0	0	0	0	0	0	0	0
6330410L21Rik	0	2.281	0	0	0	0	0	3.00007	0	0	0	0	0	0	0	0	0	0	0	0.449748	0	0	0	0	0	0	0	0	0	0	0	0	0	0	0	0	0	0	0	0	0	0	0	0.336365	0	0	0	0	1.544
6330415G19Rik	0	1.52067	1.46837	0	0.509334	0	0.241712	0	0	0	0	0	0	0	0	0	0	1.19988	0.225835	0	0	0	0	0	0	1.30183	0	0	0	0	0	0	1.35273	0	0	0.388233	0	0	0	0	0	0	1.54832	0.672729	0.811242	0	1.29027	0	1.2352
6330418K02Rik	0	6.08266	6.85239	0	5.60267	0.755056	0.483423	1.50003	0	0	0	0	0	0	0	0	0	0.599941	0.225835	8.99497	0	0.323404	0	0.494322	0	0.650915	0	1.56343	0	0.704753	0	0.819349	1.62327	5.80955	1.01444	0.776465	0	0.788343	0	0	0	0	0.774162	3.36365	0	0	0	0	8.02879
6430548M08Rik	1.67594	9.88432	5.87348	0	0.509334	0.377528	0.725135	1.50003	0	0	0	1.29952	0	1.82898	0	0	0	0.599941	0.677504	2.24874	0	0.323404	0	1.97729	0	1.30183	0	12.5074	0	0	0	9.01284	4.59927	2.32382	1.01444	1.94116	0	0	0	2.30344	0	0	1.54832	2.35455	0	0	2.58054	0	2.7792
6430550D23Rik	0	0	0.978914	0.79893	1.528	0.377528	0.966847	1.00002	0	0	2.63486	1.29952	2.09726	0	0	2.30923	0	0	0.45167	0.449748	1.01987	2.58723	0	0.494322	0	3.25457	0	0	0	2.11426	1.93652	0.819349	6.22254	0	0	0.388233	0	0.788343	0	2.30344	0	0	0.774162	2.69092	0.811242	0	0	0	1.544
6430571L13Rik	0	0	0	0	0.509334	0	0	0	0	0	0	0	0	0	0	0	0	0	0.225835	0.449748	0	0.323404	0	0.494322	0	0	0	0	0	0	0	0	0.811636	2.32382	0	0	0	0	0	0	0	0	0	0.336365	0	0	0	0	0
6430573P05Rik	0	0	0	0	0	0	0	0.500011	0	0	0	0	0	0	0	0	0	0	0.225835	0.449748	1.01987	0.323404	0	0	0	0.650915	0	0	0	0.704753	0	0	0.811636	0	0	0.388233	0.567803	0	0	2.30344	0	0	0	0.672729	1.62248	0	0	0	0.617599
6430590A07Rik	1.67594	0	1.95783	0	0	0.377528	1.20856	0.500011	0	0	0	0	2.09726	0	0	1.73192	0	0	0.903339	0.449748	1.01987	0.323404	2.91997	0	1.40637	0	0	1.56343	2.71767	0	1.93652	0.819349	1.35273	0	0	0	1.13561	0.788343	0	0	0	0	0.774162	0.336365	1.62248	0	0	0	1.2352
6430710C18Rik	0	0	0	0	0	0	0	0	0	0	0	0	0	0	0	0	0	0	0	0	0	0	0	0	0	0.650915	0	0	0	0	0	0	0.811636	0	0	0	0	0	0	0	0	0	0	0.336365	0	0	0	0	0
6530402F18Rik	3.35189	0	0	1.59786	0	0.377528	0.966847	0.500011	1.52447	1.75575	2.63486	2.59903	0	0	0	0.577308	4.15213	1.79982	2.03251	0	0	0.970212	2.91997	0.494322	0.703183	0.650915	3.79108	0	0	0.704753	0	0.819349	0	0	1.01444	1.1647	0.567803	0.788343	0	0	0	0	1.54832	0	0	0	0	0	0.3088
6720468P15Rik	0	0	0	0	0	0	0	0	0	0	0	0	0	0	0	0	0	0	0	0	0	0	0	0	0	0	0	0	0	0	0	0	2.16436	0	0	0	0	0	0	0	0	0	0	0.336365	0	0	0	0	0
6720489N17Rik	0	0	0	0	0	1.13258	0.483423	0.500011	0	0	0	0	0	0	0	0	0	0	0.225835	0	0	0.323404	0	0	0	0	0	0	0	0	0.968259	0	0	0	0	0	0	0	0	0	0	0	0.774162	0	0.811242	0	0	0	0
6820408C15Rik	0	0.760333	0.978914	0	1.01867	0	0	1.00002	2.54078	0	0	0	0	3.65796	0	0	0	0.599941	0	0.449748	7.13907	0	0	0	1.40637	10.4146	0	0	0	0	0	0	37.6058	0	0	0	0	0	0	4.60688	0	0	0	5.7182	0	2.62079	5.16108	0	1.544
6820426E19Rik	0	0	0	0	0	0	0	0	0	0	0	0	0	0	0	0	0	0	0	0	0	0	0	0	0	0	0	0	0	0	0	0	0.811636	0	0	0	0	0	0	0	0	0	0	0	0	0	0	0	0
7530416G11Rik	0	0	0	0	0	0	0	0	0	0	0	0	0	0	0	0	0	0	0	0	0	0	0	0	0	0	0	0	0	0	0	0	0.270545	0	0	0	0	0	0	0	0	0	0	0	0	0	0	0	0
8030423F21Rik	0	0.760333	0	0	0	0	0	0.500011	0	0	0	0	0	0	0	0	0	0	0	0.899497	0	0	0	0.494322	0	0.650915	0	0	0	0	0	0	0	0	0	0	0	0	0	0	0	0	0	0	0	0	2.58054	0	0
8030423J24Rik	0	0	0	0	0	0	0	0	0	0	0	0	0	0	0	0	0	0	0	0	0	0	0	0	0	0	0	0	0	0	0	0	0.270545	0	0	0	0	0	0	0	0	0	0	0	0	0	0	0	0
8030443G20Rik	0	0.760333	0	0	0	0	0	0	0	0	0	0	0	0	0	0	0	0	0.225835	0	0	0	0	0	0	0.650915	0	0	0	0	0	0	0	0	0	0	0	0	0	0	0	0	0	0.336365	0	0	0	0	0
8030453O22Rik	0	0	0	0	0	0	0	0	0	0	0	0	0	0	0	0.577308	0	0	0	0	0	0	0	0	0	0	0	0	0	0	0	0	0	0	0	0	0	0	0	0	2.50167	0	0	0.336365	0.811242	0	0	0	0
8030462N17Rik	1.67594	4.562	7.34185	2.39679	4.58401	1.88764	2.65883	2.50005	1.52447	0.585249	7.90457	0	4.19452	0	4.28395	4.04116	2.07607	2.99971	4.74253	4.94723	2.03973	4.85106	2.91997	1.48297	3.51592	7.81098	3.79108	6.25371	2.71767	4.22852	9.68259	6.55479	10.5513	1.16191	1.01444	3.10586	5.67803	3.94171	3.58838	6.91033	0	0	6.19329	4.37274	6.48993	5.24158	3.87081	0	5.55839
8030474K03Rik	0	0	0	0	0	0	0	0	0	1.1705	0	0	0	0	0	0	0	0	0	0	0	0	0	0	0	0.650915	0	0	0	0	0	0	5.41091	0	0	0	0	0	0	0	0	0	0	0	0	0	0	0	0
8430423G03Rik	0	0	0	0	0	0	0	0	0	0	0	0	0	0	0	0	0	0	0.225835	0	0	0	0	0	0	0	0	0	0	0	0	0	0	0	0	0	0	0	0	0	0	0	0	0	0	0	0	0	0
8430426J06Rik	0	0	0	0	0	0	0	0	0	0	0	0	0	0	0	0	0	0	0.45167	0.449748	0	0	0	0	0	2.60366	0	4.69028	0	0	0	0	8.65745	0	0	0	0	0	0	0	0	0	0	1.00909	0	0	0	0	0
8430429K09Rik	0	2.281	1.46837	0	1.01867	0.755056	1.69198	1.00002	0	1.1705	0	1.29952	0	0	0	0	0	0	0.677504	0.449748	1.01987	0	0	0	0.703183	0.650915	0	1.56343	0	0	0	0	6.22254	1.16191	0	0	0	0	0	0	2.50167	0	0.774162	0.336365	0	0	2.58054	0	0.926399
8430430B14Rik	0	0	0	0	0	0	0	0	0	0	0	0	0	0	0	0	0	0	0	0	0	0	0	0	0	0	0	1.56343	0	0	0	0	0	0	0	0	0	0	0	0	0	0	0	0	0	0	0	0	0
9030025P20Rik	0	0.760333	0.489457	0.79893	1.528	0	0	0	0	0.585249	0	0	0	0	2.14197	0.577308	0	0.599941	0.45167	0.899497	1.01987	0.323404	0	0	0	1.30183	0	0	2.71767	0	0.968259	0	0.541091	1.16191	1.01444	0	0.567803	0.788343	0	2.30344	0	0	0.774162	0	0	0	1.29027	0	0.926399
9030612E09Rik	0	0	0.489457	0	0	0	0	0	0	0	0	0	0	0	0	0	0	0	0	0	0	0	0	0	0	0	0	0	0	0	0	0	0.270545	0	0	0	0	0	0	0	0	0	0	0	0	0	0	0	0
9030616G12Rik	0	0	0	0	0	0	0	0	0	0	0	0	0	0	0	0	0	0	0	0	0	0	0	0	0.703183	0	0	0	0	0	0	0	0	0	0	0	0	0	0	0	0	0	0	0	0	0	0	0	0
9030622O22Rik	0	0	0	0	0	0	0	0	0	0	0	0	0	0	0	0	0	0	0	0	0	0	0	0	0	0	0	0	0	0	0	0	0	0	0	0	0	0	1.79419	0	0	0	0	0	0	0	0	0	0
9030624G23Rik	0	0	0	0	0.509334	0	0	0	0	0	0	0	0	0	0	0	0	0	0	0	0	0	0	0	0	0	0	0	0	1.40951	0	0	0.270545	0	0	0	0	0	0	0	0	0	0	0.336365	0	0	0	0	0.3088
9030625G05Rik	0	0	2.44728	0	1.528	0	0	0	1.01631	0	0	1.29952	0	0	0	0	0	0	0	2.24874	0	0	0	0	0	0	0	0	0	0	0	0	1.35273	3.48573	0	0.388233	0	0	0	11.5172	0	0	0	1.68182	0	0	0	0	4.0144
9130008F23Rik	0	3.04133	0.489457	0	0	0	0.483423	0.500011	0	0	0	0	0	1.82898	0	0.577308	0	0	0.45167	1.34924	0	0	0	0	0.703183	0	0	9.38056	0	0	0	6.55479	0	1.16191	3.04333	0.388233	0.567803	0	0	2.30344	0	0	0	1.00909	0.811242	0	0	0	1.2352
9130015A21Rik	0	0	0	0	0	0	0	0	0	0	0	0	0	0	0	0	0	0	0	0	0	0	0	0	0	0	0	0	0	0	0	0	0.270545	0	0	0	0	0	0	0	0	0	0	0	0	0	0	0	0
9130019O22Rik	0	1.52067	1.46837	0	0.509334	1.13258	0	0.500011	0	0	0	0	0	0	0	0	0	0	0	1.34924	0	0	0	0	0	0	0	1.56343	0	0.704753	0	0.819349	0	5.80955	0	1.1647	0	0.788343	0	0	0	0	0	1.68182	0.811242	0	0	0	2.1616
9130019P16Rik	0	1.52067	1.46837	0	0.509334	0.377528	0	0.500011	0.508156	0	0	0	0	0	0	0	0	0	0	0.449748	0	0	0	0	0	1.95274	0	0	0	0	0.968259	0	1.62327	2.32382	0	0	0	0	0	0	0	0	0	0.336365	0	0	0	0	2.1616
9130023H24Rik	0	0	5.38402	2.39679	3.056	0.377528	1.93369	1.50003	0.508156	0.585249	2.63486	2.59903	0	0	0	1.15462	0	2.39976	1.12917	2.24874	2.03973	1.61702	5.83994	0.988645	2.81273	1.95274	1.89554	1.56343	2.71767	4.22852	0	3.2774	9.46909	2.32382	0	0.776465	0.567803	1.57669	0	0	0	0	0	3.02728	0.811242	0	1.29027	0	1.544
9130024F11Rik	0	0	0	0	0.509334	0	0	0	0	0	0	0	0	0	0	0	0	0	0	0	0	0	0	0	0	0.650915	0	0	0	0	0	0	0	0	0	0	0	0	0	0	0	0	0	0	0	0	0	0	0
9130213A22Rik	0	0	0	0.79893	0	0	0	1.00002	0	0	0	0	0	0	0	0	0	0	0	0	0	0	0	0	0	0	0	0	0	0	0	0.819349	0	0	0	0	0	0	0	0	0	0	0	0	0	0	0	0	0
9130221H12Rik	0	3.04133	3.4262	1.59786	3.056	1.51011	1.93369	7.50016	3.5571	1.1705	7.90457	1.29952	2.09726	1.82898	4.28395	1.73192	2.07607	4.79953	3.16169	4.49748	3.0596	3.55744	5.83994	4.4489	3.51592	5.20732	3.79108	6.25371	0	3.52377	2.90478	4.91609	12.1745	11.6191	5.07221	2.71763	3.40682	3.15337	1.79419	4.60688	5.00334	0	1.54832	5.7182	1.62248	5.24158	6.45135	0	6.48479
9130227L01Rik	0	0	0	0	0	0	0	0	0	0	0	0	0	0	0	0	0	0	0	0	0	0	0	0	0	0	0	0	0	0	0	0	0.270545	0	0	0	0	0	0	0	0	0	0	0	0	0	0	0	0
9130230L23Rik	0	50.9423	9.78914	0	23.4294	0	0	44.001	0.508156	0	0	1.29952	0	1.82898	0	0	0	0	0	28.7839	0	0	0	0	0	6.50915	0	3.12685	0	0	0	1.6387	0.270545	26.7239	0	0	0	0	0	4.60688	0	0	0	12.4455	0	5.24158	16.7735	0	27.792
9130401M01Rik	6.70377	3.80166	10.2786	4.79358	6.62134	6.41797	3.62567	6.00013	5.58972	7.02299	0	5.19806	4.19452	7.31592	0	2.30923	6.2282	1.79982	4.96837	4.04773	2.03973	3.88085	5.83994	7.90916	2.81273	3.25457	5.68661	4.69028	2.71767	4.22852	4.84129	8.19349	1.35273	4.64764	3.04333	2.71763	7.94925	3.94171	1.79419	0	2.50167	0	5.41913	3.70001	4.05621	0	2.58054	0	6.17599
9230009I02Rik	0	0.760333	0.489457	0	0	0	0	0	0	0	0	0	0	0	0	0	0	0	0	0.449748	0	0	0	0	0	0	0	0	0	0	0	0	0	0	0	0	0	0	0	0	0	0	0	0	0	0	0	0	0.3088
9230020A06Rik	0	0	0.978914	0	0	0	0	0	1.01631	0	0	0	0	0	0	0	0	0	0	0.449748	0	0	0	0	0	0	0	0	0	0	0	0	0.811636	1.16191	0	0	0	0	0	0	0	0	0	1.34546	0	0	0	0	0.3088
9230102K24Rik	0	0	3.4262	0	3.056	0	0	0	0	0	0	0	0	0	0	0	0	0	0	3.59799	0	0	0	0	0	0	0	0	0	0	0	0	0	1.16191	0	0	0	0	0	4.60688	0	0	0	2.01819	0	0	0	0	3.3968
9230105E05Rik	0	0	15.1732	0	8.14934	0	0	0.500011	3.04894	0	0	0	0	0	0	0	0	0	0	13.0427	0	0	0	0	0	0.650915	1.89554	0	0	0	0	0	2.976	11.6191	0	0	0	0	0	4.60688	0	0	0	4.37274	0	2.62079	0	0	8.02879
9230112D13Rik	0	0	0	0	0.509334	0	0	0.500011	0	0	0	0	0	0	0	0	0	0	0	0	0	0	0	0	0	0	0	0	0	0	0	0	0	0	0	0	0	0	0	0	0	0	0	0	0	0	0	0	0
9230112J17Rik	0	0	0	0	0	0.377528	0	0.500011	0	0	0	0	0	0	0	0	0	0	0	0	0	0	2.91997	0	0	0	0	0	0	0	0	0	0	1.16191	0	0	0	0	0	0	0	0	0.774162	0	0	0	0	0	0.3088
9230114K14Rik	1.67594	0.760333	0.978914	1.59786	0.509334	1.51011	0.241712	0.500011	1.01631	0.585249	0	0	4.19452	3.65796	2.14197	1.15462	2.07607	2.39976	1.58084	0	1.01987	0.323404	0	0.494322	2.10955	0	0	0	0	0.704753	0.968259	0	0.270545	1.16191	2.02889	2.3294	1.13561	1.57669	0	2.30344	0	24.5805	4.64497	1.34546	3.24497	0	0	0	0.926399
9230116L04Rik	0	1.52067	0.978914	0	0.509334	0	0	0	0	0	0	0	0	0	2.14197	0	0	0	0	0.899497	3.0596	0	0	0.494322	1.40637	0.650915	0	0	0	0	0	0	1.62327	0	0	0	0	0	0	0	0	0	0	0.336365	0	0	0	0	1.2352
9230116N13Rik	0	0	1.95783	0	0	0.377528	0.241712	0	0	0	2.63486	0	0	0	0	0	0	0.599941	0	0.449748	1.01987	0	0	0	0	0.650915	0	0	0	0.704753	0	0	0.811636	0	0	0	0	0	0	0	0	0	0	0.672729	0	0	0	0	0.926399
9230117E06Rik	0	0	0.978914	0	1.01867	0	0	0	0	0	0	0	0	0	0	0	0	0	0	1.34924	0	0	0	0	0	0	0	0	0	0	0	0	0	1.16191	0	0	0	0	0	0	0	0	0	0.672729	0	0	0	0	0
9330102E08Rik	1.67594	0.760333	0	0	0	0.377528	1.20856	0.500011	0.508156	0	0	1.29952	0	0	0	0.577308	0	0	0.225835	0.899497	1.01987	0.646808	0	0	0	6.50915	0	0	0	0.704753	0	0	36.7942	0	0	0.776465	0	0	0	0	2.50167	0	0	2.35455	0.811242	0	3.87081	0	2.4704
9330104G04Rik	0	0.760333	1.46837	0.79893	1.01867	0	0.483423	0.500011	0	0.585249	0	0	0	0	0	0.577308	0	0	0	0	1.01987	0.323404	0	0	0	1.30183	0	0	2.71767	0	0	0	5.41091	2.32382	0	0	0	0	0	0	0	0	0	1.00909	0	0	0	0	0.617599
9330111N05Rik	0	0	0	0	0	0	0	0	0	0	0	0	0	0	0	0	0	0	0.225835	0	0	0	0	0	0	0	0	1.56343	0	0.704753	0	0	1.08218	0	0	0	0	0	0	0	0	0	0	0.672729	0	0	0	0	0
9330136K24Rik	0	0.760333	1.46837	0	0.509334	0.377528	0	1.00002	0	0	0	0	0	0	0	0.577308	0	0	0	1.34924	0	0.323404	0	0	0	0	0	0	0	0	0	0.819349	0	0	0	0	0	0	0	0	0	0	0.774162	0.672729	0.811242	0	0	0	1.2352
9330151L19Rik	0	3.04133	0.489457	0.79893	3.56534	0.377528	0.483423	1.50003	2.03263	0	0	0	2.09726	1.82898	0	1.15462	0	0	1.12917	4.04773	5.09934	0	0	0.988645	0	3.90549	1.89554	4.69028	0	2.81901	0.968259	0.819349	11.3629	2.32382	2.02889	0.776465	0.567803	0.788343	1.79419	0	2.50167	0	0.774162	1.68182	1.62248	0	2.58054	0	3.7056
9330158H04Rik	0	0	0	0	0	0	0	0	0	0	2.63486	0	0	0	0	0	0	0	0	0	0	0	0	0	0	0	0	0	0	0	0	0	0	0	0	0	0	0	0	0	0	0	0	0	0	0	0	0	0
9330159F19Rik	5.02783	1.52067	3.91565	2.39679	3.056	1.88764	3.86739	0.500011	1.52447	0.585249	0	0	0	0	0	0	0	1.19988	3.16169	1.34924	6.1192	3.88085	0	0.988645	1.40637	1.95274	5.68661	0	2.71767	2.11426	6.77781	1.6387	0	3.48573	2.02889	1.1647	0.567803	0.788343	5.38257	16.1241	5.00334	0	1.54832	1.00909	4.86745	0	2.58054	0	1.8528
9330159M07Rik	0	0	0.489457	0	0	0.755056	0.483423	1.50003	1.01631	0	0	0	0	0	2.14197	1.73192	0	1.19988	0.903339	0	1.01987	0.646808	0	0.494322	0.703183	0.650915	1.89554	0	0	0.704753	0	0	7.57527	0	0	0.388233	0	0.788343	1.79419	0	0	0	0.774162	1.68182	0.811242	5.24158	0	0	0.3088
9330162B11Rik	0	0	0	0	0.509334	0	0	0	0	0	0	0	0	0	0	0	0	0	0	0.449748	0	0	0	0	0	0	0	0	0	0	0	0	0	1.16191	0	0	0	0	0	0	0	0	0	0	0	0	0	0	0
9330179D12Rik	0	0	0	0	0	0	0	0	0	0	0	0	0	0	0	0	2.07607	0	0.225835	0	0	0.323404	2.91997	0.494322	0	0.650915	0	0	0	0	1.93652	0	0	0	0	0.388233	0	0	0	0	0	0	0	0	0	0	0	0	0
9330182O14Rik	0	0	0	0	0	0	0	0	0	0	0	0	0	0	0	0	0	0	0	0	0	0	0	0	0	0	0	0	0	0	0	0	0.811636	0	0	0	0	0	0	0	0	0	0	0.336365	0	0	0	0	0
9330188P03Rik	0	0	0	0	0	0	0	0	0	0	0	0	0	0	0	0	0	0	0	0	0	0	0	0	0	0	0	0	0	0	0	0	0	0	0	0	0.567803	0	0	0	0	0	0	0	0	0	0	0	0
9330199G10Rik	0	0	0	0	0	0	0	0	0	0	0	0	0	0	0	0	0	0	0	0	0	0	0	0	0	0	0	0	0	0	0	0	0.270545	0	0	0	0	0	0	0	0	0	0	0	0	0	0	0	0
9430015G10Rik	3.35189	2.281	0.978914	0.79893	1.528	0	0.725135	5.00011	0.508156	1.1705	0	0	0	0	2.14197	0	0	0	0.225835	3.59799	2.03973	0.646808	2.91997	0.494322	0	2.60366	0	3.12685	0	0	0	0	28.1367	1.16191	0	0	0.567803	0	0	2.30344	0	0	0.774162	3.02728	0.811242	0	5.16108	0	3.088
9430018G01Rik	0	0	0	0	0	0	0	0	0	0	0	0	0	0	0	0	0	0	0	0	0	0	0	0	0	0	0	0	0	0	0	0	0	0	0	0	0	0	0	2.30344	0	0	0	0	0	0	0	0	0
9430037G07Rik	0	0	0.489457	0	0	0.755056	0	0	0	0	2.63486	0	0	0	0	0	2.07607	0	0.225835	0	0	0	0	0	0.703183	0	0	0	2.71767	0	0	0	0	0	0	0	0	0	0	0	0	0	0	0	0	0	0	0	0
9430038I01Rik	0	0.760333	3.4262	1.59786	0.509334	0.755056	1.69198	3.00007	1.01631	1.1705	2.63486	0	0	0	0	0.577308	2.07607	1.79982	0.903339	1.34924	1.01987	0.646808	0	2.47161	4.2191	0.650915	0	4.69028	0	0	2.90478	1.6387	1.62327	1.16191	0	1.1647	0.567803	0.788343	0	0	5.00334	24.5805	0	1.34546	1.62248	7.86238	2.58054	0	3.088
9430041J12Rik	0	0.760333	0	0	0	0	0	0.500011	0	0	0	0	0	0	0	0	0	0	0	0	0	0	0	0	0	0	0	0	0	0	0	0	0.270545	0	0	0	0	0	0	0	0	0	0	0.336365	0	0	0	0	0.3088
9430060I03Rik	0	0.760333	2.93674	0	0	0	0	2.00004	0.508156	0	0	0	0	0	0	0	0	0	0.225835	1.34924	0	0.646808	0	0.494322	0.703183	1.30183	0	0	0	0	0	0.819349	2.70545	1.16191	0	0.776465	0	0	1.79419	0	0	0	0.774162	0.336365	0	0	1.29027	0	0.926399
9430065F17Rik	1.67594	0	0	0	1.01867	0.377528	0.483423	0.500011	0	0.585249	0	0	0	0	0	0	0	0	0	0	0	0	0	0	0	0	0	3.12685	0	0	0	0	1.89382	1.16191	0	0.388233	0	0	0	0	0	0	0	0.336365	0	0	0	0	0.926399
9430069I07Rik	0	0	0	0	0	0.755056	0.725135	0.500011	0	0.585249	0	0	0	0	0	0	0	1.19988	0.45167	0	0	0.323404	0	0.494322	2.10955	0	0	0	0	0	0	0	0.270545	1.16191	0	0.776465	0	0	0	0	0	0	0	0	0	0	0	0	0.3088
9430078K24Rik	0	0	0	0	0	0	0	0	0	0	2.63486	0	0	0	0	0	0	0	0	0	0	0.323404	0	0	0	0	0	0	0	0.704753	0	0	0.270545	0	0	0.388233	0	0	0	0	0	0	0	0	0	0	0	0	0
9530002B09Rik	0	0	0	0	0	0	0.483423	0	0	0	0	0	0	0	0	0	0	0	0	0	0	0	0	0	0	0	0	0	0	0	0	31.1353	1.89382	0	0	0	0	0	0	0	0	0	0	0	0	0	0	0	0.3088
9530020I12Rik	0	0	0	0	0	0	0	0	0	0	0	0	0	0	0	0	0	0	0	0	0	0	0	0	0	0	0	0	0	0	0	0	0	0	0	0	0	0	0	0	0	0	0	0	0	0	0	0	0
9530026P05Rik	1.67594	0.760333	0.978914	2.39679	2.03734	0.377528	0.483423	1.00002	0.508156	0	0	0	0	0	0	0.577308	2.07607	1.19988	0.45167	2.24874	3.0596	0.970212	0	2.47161	2.10955	1.30183	1.89554	1.56343	2.71767	0.704753	0.968259	0.819349	0	1.16191	2.02889	0.388233	0	0	0	4.60688	0	0	1.54832	0	1.62248	0	0	0	0.926399
9530034E10Rik	0	0.760333	0.489457	0	0	0	0	0	0	0	0	1.29952	0	0	0	0	0	0.599941	0	0	0	0	0	0	0	0	0	0	0	0	0.968259	0	0	0	1.01444	0	0	0	0	0	0	0	0	0.336365	0	0	0	0	0.617599
9530036O11Rik	0	0.760333	0	0	0.509334	0	0	1.00002	0	0	0	0	0	0	0	0	0	0	0	0	0	0	0	0	0	0	0	0	0	0	0	0	0	0	0	0	0	0	0	0	0	0	0	0.336365	0	0	0	0	0.3088
9530051G07Rik	0	0	0	0	0.509334	0	0	0.500011	0	0	0	0	0	0	0	0	0	0	0	0	0	0	0	0	0	0	0	0	0	0	0	0	0	0	0	0	0	0	0	0	0	0	0	0.336365	0	0	0	0	0
9530052E02Rik	0	0	0	0	0	0	0	0	0	0	0	0	0	0	0	0	0	0	0	0	0	0	0	0	0	0	0	0	0	0	0	0	0	0	0	0	0	0	0	0	0	0	0	0	0	0	0	0	0
9530057J20Rik	0	0	0	0	0	0	0	0	0	0	0	0	0	0	0	0	0	0	0	0	0	0	0	0	0	0	0	0	0	0	0	0	0.270545	0	0	0	0	0	0	0	0	0	0	0	0	0	0	0	0
9530059O14Rik	0	0	0.978914	0	0	0	0	0	0	0	0	0	0	0	0	0	0	0	0.225835	0	0	0	0	0	0	0	0	0	0	0	0	0	1.62327	0	0	0	0	0	0	0	0	0	0	0	0	0	0	0	0.3088
9530062K07Rik	1.67594	3.04133	0.978914	0	0	0.755056	0	1.00002	0	0	0	0	0	0	0	0	0	0	0.225835	0.449748	0	0	0	0.988645	0.703183	0	0	0	0	0	0.968259	0	0	0	0	0	0	0	0	0	0	0	0	1.00909	0	0	1.29027	0	1.2352
9530068E07Rik	10.0557	25.091	24.9623	23.169	29.5414	17.7438	20.3038	27.0006	20.8344	9.94924	13.1743	11.6956	10.4863	16.4608	10.7099	16.1646	8.30426	16.1984	18.2926	23.3869	21.4172	19.4042	17.5198	12.8524	18.2828	10.4146	7.58215	17.1977	8.15301	17.6188	13.5556	13.9289	35.712	29.0478	15.2166	15.9175	22.1443	9.46011	14.3535	20.731	17.5117	0	13.1607	21.8637	12.9799	23.5871	21.9346	0	25.3216
9530080O11Rik	0	0	0	0	0	0	0	1.00002	0	0	0	0	0	0	0	0	0	0	0	0	0	0	0	0	0	1.30183	0	0	0	0	0	0	13.5273	1.16191	0	0	0	0	0	0	0	0	0	1.34546	0	0	0	0	0.617599
9530082P21Rik	3.35189	6.08266	7.34185	3.19572	5.60267	4.90786	2.41712	4.00009	3.5571	2.92625	2.63486	0	10.4863	3.65796	6.42592	3.46385	4.15213	8.99912	3.61336	5.39698	5.09934	2.58723	0	4.4489	5.62547	9.11281	9.47769	7.81713	0	2.81901	0	3.2774	60.3316	1.16191	5.07221	4.65879	4.54243	3.94171	8.97095	9.21377	0	0	1.54832	10.7637	2.43372	5.24158	3.87081	0	6.17599
9630001P10Rik	0	1.52067	0.489457	0	1.01867	0	0.241712	0.500011	0	0	0	0	0	0	0	0	0	0	0	0.449748	0	0	0	0.494322	0	0.650915	0	0	0	0	0	0	0	0	0	0	0	0	0	0	0	0	0	0.672729	0	0	1.29027	0	1.8528
9630013A20Rik	0	0	0	0	0	0	0	0	0	0	0	0	0	0	0	0	0	0	0	0	0	0	0	0.494322	0	0	0	0	0	0	0	0	0	0	0	0	0	0	0	0	0	0	0	0	0	0	0	0	0
9630013K17Rik	0	0.760333	1.46837	0.79893	2.03734	0	0.241712	0.500011	0	1.75575	0	0	0	0	0	0	0	0	0.225835	3.59799	0	0.323404	0	0.988645	0.703183	1.30183	0	0	0	0	0.968259	0	1.08218	3.48573	1.01444	0.388233	0.567803	0.788343	0	4.60688	0	0	0.774162	2.69092	0.811242	0	0	0	1.8528
9630015K15Rik	0	0	0	0	0	0	0	0	0	0	0	0	0	0	0	0	0	0	0	0	0	0	0	0	0	0	0	1.56343	0	0	0	0	0.541091	0	0	0	0	0	0	0	0	0	0	0	0	0	0	0	0
9630028H03Rik	0	0	0	0	0	0	0	0	0.508156	0	0	1.29952	0	0	0	0	0	0	0	0	0	0	0	0	0	0	0	0	0	0.704753	0	0	0	0	0	0	0.567803	0	0	0	0	0	0	0	0	0	0	0	0
9630028I04Rik	0	0	0	0	0	0	0	0	0	0	0	0	2.09726	0	0	0	0	0	0	0	0	0	0	0.494322	0	1.30183	0	0	0	0	0	0	0.270545	0	0	0	0	0	0	0	0	0	0	0	0.811242	0	0	0	0.3088
9830132P13Rik	0	0	0	0	0	0	0.483423	0	0	0	0	0	0	0	0	0	0	0	0	0	0	0	0	0	0	0	0	0	0	0	0	0	0.270545	0	0	0	0	0	0	0	0	0	0	0	0	0	0	0	0
9830166K06Rik	0	0	0	0	0	0	0	0	0	0	0	0	0	0	0	0	0	0	0	0	0	0	0	0	0	0	0	0	0	0	0	0	0	1.16191	0	0	0	0	0	0	0	0	0	0	0	0	0	0	0
9930012K11Rik	0	0	0.489457	0	0	0	0	0	0.508156	1.1705	0	0	0	1.82898	0	0	0	0	0	0	0	0.323404	0	0.494322	0	1.30183	0	0	0	0.704753	0	0	3.24654	0	0	0	0	0	0	2.30344	0	0	0	0.336365	0	0	0	0	0
9930021J03Rik	3.35189	5.32233	0.978914	0.79893	3.56534	0.377528	0.483423	4.00009	2.54078	1.75575	5.26971	1.29952	0	3.65796	2.14197	1.73192	2.07607	1.79982	0.903339	2.24874	0	0.323404	2.91997	2.96593	1.40637	5.85823	1.89554	4.69028	5.43534	1.40951	3.87304	2.45805	5.952	4.64764	2.02889	0.776465	0.567803	1.57669	1.79419	2.30344	0	0	3.09665	1.34546	2.43372	0	1.29027	0	3.3968
9930104L06Rik	3.35189	2.281	2.93674	1.59786	2.54667	0.755056	2.1754	1.50003	2.54078	1.1705	0	2.59903	2.09726	1.82898	0	2.88654	2.07607	1.19988	0.903339	1.79899	1.01987	2.58723	2.91997	2.47161	2.10955	4.5564	0	1.56343	0	0.704753	1.93652	2.45805	6.22254	2.32382	3.04333	0.776465	1.13561	0.788343	0	4.60688	2.50167	0	2.32248	3.02728	4.05621	0	1.29027	0	5.55839
9930111H07Rik	0	0	0	0	0	0	0	0.500011	0	0	0	0	0	0	0	0	0	0	0	0	0	0	0	0	0	0	0	0	0	0	0	0	2.16436	0	0	0	0	0	0	0	0	0	0	0.336365	0	0	0	0	0
9930111J21Rik1	0	0	0.489457	0.79893	0	0	0	0	0	0	0	1.29952	0	0	0	0	0	0	0	0	1.01987	0	0	0	0	0	0	0	0	0	0	0	0	0	1.01444	0	0.567803	0	0	0	2.50167	0	0	0.672729	0.811242	0	0	0	0
9930111J21Rik2	0	0.760333	0	1.59786	0	0	0.725135	0	0	0.585249	0	0	0	0	0	0	0	0.599941	0	0	1.01987	0	0	0	0	0	0	0	0	0	0	0	0	0	0	0.776465	1.13561	0	0	0	0	0	0	0	0	0	0	0	0
a	0	0	0.489457	0	1.01867	0	0	0	0	0	0	0	0	0	0	0	0	0.599941	0.903339	0.449748	0	0	0	0.494322	0	0	0	1.56343	2.71767	0	0	0.819349	0.811636	1.16191	0	1.55293	1.13561	0	0	0	0	0	0	0.672729	0	2.62079	1.29027	0	1.2352
A130010J15Rik	0	0	2.93674	0.79893	3.056	0	0.966847	2.50005	1.52447	0.585249	0	1.29952	2.09726	0	0	0.577308	2.07607	1.19988	0.45167	2.69849	1.01987	1.29362	0	0	3.51592	3.90549	0	9.38056	2.71767	0.704753	0	7.37414	8.3869	0	1.01444	0.388233	0	4.73006	0	0	0	0	0	1.68182	0	0	0	0	2.7792
A1bg	0	0	0	0	0	0	0	0	0	0	0	0	0	0	0	0	0	0	0	0	0	0	0	0	0	0	0	0	0	0	0	0	0.541091	0	0	0	0.567803	0	0	0	0	0	0	0	0	0	0	0	0
A1cf	0	0	0	0	0	0	0	0	1.01631	0	0	0	0	0	0	0	0	0	0	0	0	0	0	0	0	0	1.89554	0	0	0	0	0	1.08218	0	0	0	0	0	0	0	0	0	0	0	0	2.62079	0	0	0
A230001M10Rik	0	0	0	0	0	0	0	0	0	0	0	0	0	0	0	0	0	0	0	0	0	0	0	0	0	0	0	0	0	0	0	0	0.270545	0	0	0	0	0	0	0	0	0	0	0	0	0	0	0	0
A230009B12Rik	0	0	0	0	0	0	0	0	0	0	0	0	0	0	0	0	0	0	0	0	0	0	0	0	0	0	0	0	0	0	0	0	0	0	0	0	0	0	0	0	0	0	0.774162	0	0	0	0	0	0
A230020J21Rik	0	0	0.978914	0	0.509334	0	0	0	0	0	0	0	0	0	0	0	0	0	0	0	0	0	0	0	0	0	0	0	0	0	0	0	0.811636	0	0	0	0	0	0	0	0	0	0	0	0	0	0	0	0
A230028O05Rik	0	0	0	0	0	0	0	0	0	0	0	0	0	0	0	0	0	0	0	0	0	0.646808	0	0	0	0	0	0	0	0	0	0	0	0	0	0	0	0	0	0	0	0	0	0	0	0	0	0	0
A230057D06Rik	0	0	0	0	0.509334	0	0.241712	0	0	0	0	0	0	0	0	0	0	0	0	0.449748	1.01987	0.646808	0	0	0	0.650915	0	0	0	0	0	0	3.51709	0	0	0	0	0	0	0	0	0	0	0.672729	0	0	1.29027	0	0
A230072C01Rik	1.67594	3.80166	2.93674	2.39679	2.03734	0.377528	1.69198	1.50003	1.52447	2.341	0	0	0	5.48694	0	2.30923	0	1.19988	1.35501	2.69849	0	1.29362	0	2.47161	0	3.25457	1.89554	1.56343	0	0	0.968259	1.6387	1.62327	2.32382	2.02889	0.388233	1.70341	0.788343	0	0	0	0	2.32248	3.70001	3.24497	7.86238	1.29027	0	3.088
A230072E10Rik	0	0.760333	0.489457	0	2.03734	0.377528	0.241712	0	0	0	0	0	2.09726	0	0	0.577308	2.07607	0.599941	0.225835	0.449748	0	0	0	0	0	0.650915	0	1.56343	0	0	0.968259	1.6387	0.811636	0	0	0	0	0	0	0	0	0	0.774162	0.336365	0	0	1.29027	0	0.617599
A230077H06Rik	0	0	0	0	0	0	0	0	0	0	0	0	0	0	0	0	0	0	0	0	0	0	0	0	0	0.650915	0	0	0	0	0	0	1.08218	0	0	0	0	0	0	0	0	0	0	0.336365	0	0	0	0	0
A230083G16Rik	0	0	0	0	0	0	0	0	0	0	0	0	0	0	0	0	0	0	0	0	0	0	0	0	0.703183	0	0	0	0	0	0	0	0.270545	0	0	0	0	0	0	0	0	0	0.774162	0	0	0	0	0	0
A230103J11Rik	0	3.04133	1.46837	2.39679	2.54667	0.755056	1.45027	2.00004	0.508156	1.1705	0	0	4.19452	0	2.14197	1.73192	0	1.79982	1.12917	1.79899	2.03973	0.970212	0	0.494322	0.703183	1.95274	1.89554	3.12685	0	0	2.90478	0.819349	9.19854	1.16191	0	1.94116	0.567803	0	1.79419	2.30344	0	0	0.774162	3.70001	2.43372	0	1.29027	0	3.088
A230103O09Rik	0	0.760333	0	0	0	0	0	0	0	0	0	0	0	0	0	0	0	0	0	0	0	0	0	0	0	0	0	0	0	0	0	0	0.270545	0	0	0	0	0	0	0	0	0	0	0	0	0	0	0	0
A230107N01Rik	0	0	0.489457	0	1.01867	0	0.241712	0.500011	0	0	0	0	0	0	0	0	0	0	0	0.449748	0	0	0	0.494322	0	0.650915	0	0	0	0	0	0	0.811636	0	0	0	0	0	0	0	0	0	0	0	0	0	0	0	0.3088
A230108P19Rik	0	0.760333	0	0	0	0	0	0	0	0	0	0	0	0	0	0	0	0	0	0	0	0	0	0	0	0	0	0	0	0	0	0	0.811636	0	0	0	0	0	0	0	0	0	0	0	0	0	0	0	0
A2m	0	0	0	0	0	0	0	0	0	0	0	0	0	0	0	0	0	0	0	0	0	0	0	0	0	0	0	0	0	0	0	0	2.16436	0	0	0	0	0	0	0	0	0	0	0.336365	0	0	0	0	0.617599
A2ml1	0	6.84299	5.38402	0	6.62134	0	0	3.00007	2.03263	0	0	0	0	0	0	0	0	0	0	5.84673	1.01987	0	0	0	0	1.95274	0	1.56343	0	0	0	0	0.270545	6.97146	0	0.388233	0	0	0	11.5172	0	0	0	2.69092	0	0	2.58054	0	7.71999
A330009N23Rik	1.67594	0	0	0	0	0	0	0	0	0.585249	0	0	0	0	0	0	2.07607	0	0	0	1.01987	0.323404	0	0.494322	0	0	0	0	0	0	0	0.819349	0	0	1.01444	0	0	0	0	0	0	0	1.54832	0	0	2.62079	0	0	0.3088
A330015K06Rik	0	0.760333	0.489457	0	0.509334	0	0	0	0	0	2.63486	0	0	0	2.14197	0	0	0	0	0.449748	0	0.646808	0	0	0	0	0	0	0	0	0	0	0.811636	0	0	0	0	0	0	0	0	0	0	0	0	0	0	0	0
A330023F24Rik	0	0.760333	4.89457	0.79893	2.54667	1.51011	1.20856	0.500011	1.52447	0	0	0	0	1.82898	0	0	2.07607	0.599941	0.903339	2.24874	4.07947	0	0	3.46026	0.703183	0	1.89554	4.69028	0	0	0	0.819349	1.35273	0	1.01444	1.1647	1.13561	0	0	0	7.505	0	0	1.00909	1.62248	0	0	0	1.2352
A330032B11Rik	0	0	0	0	0	0	0	0	0	0	0	0	0	0	0	0	0	0	0	0	0	0	0	0	0	0	0	0	0	0	0	0	0.270545	0	0	0	0	0.788343	0	0	0	0	0	0	0	0	0	0	0.3088
A330033J07Rik	0	0	0	0	0	0	0	0	0	0	0	0	0	0	0	0	0	0	0	0	0	0	0	0	0	0	0	0	0	0	0	0	0.270545	0	0	0	0	0	0	0	0	0	0	0	0	0	0	0	0
A330040F15Rik	1.67594	0	0	0.79893	0.509334	0	0.241712	0	0	0	0	1.29952	0	0	0	0	0	1.19988	0.45167	0.449748	0	0.323404	0	0	1.40637	0.650915	0	0	0	0.704753	0	0.819349	0.270545	1.16191	0	0	0.567803	0	0	0	2.50167	0	0	1.00909	0	0	0	0	0.617599
A330041J22Rik	0	0	0	0.79893	0	1.13258	1.93369	0	1.01631	4.09674	0	0	2.09726	0	0	1.15462	4.15213	1.79982	1.12917	0	0	1.29362	0	0	0	0	1.89554	0	0	2.11426	0.968259	1.6387	1.89382	0	0	0.776465	0	0	3.58838	0	0	0	1.54832	1.00909	0	0	0	0	0.3088
A330070K13Rik	0	0	0	0	0	0	0	0	0	0	0	0	0	0	0	0	0	0	0	0	0	0	0	0	0	0	0	0	0	0	0	0	1.35273	0	0	0	0	0	0	0	0	0	0	0	0	0	0	0	0
A330074K22Rik	0	0.760333	0	0	0	0	0	0	0	0.585249	0	0	0	0	0	0	0	0	0	0	0	0	0	0	0	0	0	0	0	0	0	0	0.270545	0	0	0	0	0	0	0	0	0	0	0	0	0	0	0	0
A330076C08Rik	0	0.760333	0	0	0	0	0	0	0	0	0	0	0	0	0	0	0	0	0	0	0	0	0	0	0	0	1.89554	0	0	0	0	0	3.24654	0	0	0	0	0	0	0	0	0	0	0.336365	0	0	0	0	0.3088
A330076H08Rik	0	0	0	0	0	0	0	0	0	0	0	0	0	0	0	0	0	0	0	0	0	0	0	0	0	0	0	0	0	0	0	0	0	0	0	0	0	0	0	0	0	0	0	0.336365	0	0	0	0	0.3088
A330102I10Rik	0	0	0	0	0	0	0	0	1.01631	0	0	0	0	0	0	0	0	0	0	0	0	0	0	0	0	0	0	0	0	0	0	0	0	0	0	0	0	0	0	0	0	0	0	0	0	0	0	0	0
A3galt2	0	0.760333	0.489457	0	0.509334	0	0	1.50003	0.508156	0	0	0	0	0	0	0	0	0	0	0	0	0	0	0	0	0	0	0	0	0	0	0	0.270545	0	0	0	0	0	0	0	0	0	0	0	0	0	1.29027	0	0.3088
A430005L14Rik	0	3.04133	6.85239	3.99465	5.60267	1.88764	2.90054	6.00013	3.5571	1.1705	0	5.19806	0	5.48694	4.28395	2.88654	2.07607	0.599941	3.16169	7.64572	2.03973	1.61702	5.83994	4.4489	4.2191	18.2256	3.79108	12.5074	0	2.11426	3.87304	6.55479	35.1709	4.64764	8.11554	3.10586	2.83902	2.36503	1.79419	4.60688	0	0	5.41913	12.1091	4.05621	2.62079	14.193	0	7.10239
A430018G15Rik	1.67594	0.760333	0.978914	0.79893	4.58401	1.88764	1.45027	8.00018	1.01631	0	2.63486	0	4.19452	3.65796	2.14197	1.73192	0	2.39976	2.48418	5.84673	2.03973	0	2.91997	2.47161	0.703183	4.5564	3.79108	1.56343	0	2.81901	0	0.819349	2.16436	3.48573	1.01444	1.1647	1.13561	1.57669	5.38257	4.60688	2.50167	0	5.41913	3.02728	0.811242	0	5.16108	0	5.55839
A430033K04Rik	0	1.52067	2.44728	0	3.056	1.51011	1.20856	1.00002	0.508156	0.585249	0	0	0	1.82898	2.14197	0.577308	0	0.599941	0.45167	1.79899	0	0.970212	2.91997	0.494322	1.40637	0	0	1.56343	2.71767	0	0	0	0.270545	2.32382	1.01444	0.776465	0.567803	0	0	4.60688	0	0	2.32248	2.01819	0.811242	0	0	0	1.2352
A430035B10Rik	1.67594	0	0.489457	0	0.509334	0.377528	0	1.00002	0	1.1705	0	0	0	1.82898	0	0.577308	0	0	0	0	1.01987	0.323404	0	0	1.40637	0.650915	0	1.56343	0	0.704753	0	0	0.270545	0	0	0.388233	0	0.788343	0	0	0	0	0.774162	0	2.43372	0	0	0	0.617599
A430057M04Rik	1.67594	3.80166	4.89457	1.59786	4.07467	0.377528	2.65883	6.00013	3.04894	1.1705	0	5.19806	0	3.65796	0	1.15462	0	4.19959	0.677504	3.59799	0	0.970212	2.91997	0.494322	0	0.650915	5.68661	1.56343	0	0.704753	2.90478	0.819349	1.08218	0	2.02889	2.71763	1.13561	1.57669	3.58838	11.5172	5.00334	0	3.09665	3.36365	0.811242	0	0	0	4.0144
A430078I02Rik	0	0	0.489457	0	0	0.755056	0	0	0	0	2.63486	0	0	0	0	0	0	0	0.45167	0.449748	1.01987	0	0	0	0	1.30183	0	0	0	1.40951	0	0	2.70545	0	0	0	0	0	0	0	0	0	0	0.672729	0	0	0	0	0.617599
A430088P11Rik	0	0.760333	1.46837	0	1.01867	0	0	0	0	0	0	0	0	0	0	0	0	0	0	0.449748	0	0	0	0	0	0.650915	0	0	0	0	0	0.819349	1.62327	0	0	0	0	0	0	0	0	0	0	0	0	0	0	0	0.617599
A430090L17Rik	1.67594	0.760333	0.489457	0	0.509334	0	0	1.00002	0	0.585249	0	0	0	0	0	0	2.07607	0	0	0.899497	0	0	0	0.494322	0	0	3.79108	0	0	0	0.968259	0	0	1.16191	1.01444	0	1.13561	0	0	0	0	0	0	0	0	0	0	0	0.617599
A430093F15Rik	0	0	0	0	0	0	0	0	0	0	0	0	0	0	0	0	0	0	0	0	0	0	0	0	0	0	0	0	0	0	0	0	0	0	0	0	0	0	0	0	0	0	0	0	0	0	1.29027	0	0.3088
A430108G06Rik	0	0	0.489457	0	0	0.377528	0	0	0	0	0	0	0	0	0	0	0	0	0	0.449748	0	0	0	0	0.703183	0	0	0	0	0	0	0	1.62327	0	0	0	0	0	0	0	0	0	0	0	0	0	0	0	0
A4galt	1.67594	2.281	0.978914	1.59786	0	0.755056	0.966847	1.00002	4.57341	0.585249	0	0	0	1.82898	0	0	0	0.599941	1.12917	0.449748	1.01987	0.323404	0	0	0.703183	1.30183	3.79108	31.2685	0	0	0.968259	17.2063	0.270545	3.48573	1.01444	0.388233	0	0	0	2.30344	0	0	2.32248	0.336365	2.43372	0	0	0	0.926399
A530010L16Rik	0	0.760333	0	0	0.509334	0	0	0.500011	0	0	0	0	0	0	0	0	0	0	0	0	0	0	0	0	0	0.650915	0	0	0	0	0	0	0	0	0	0	0	0	0	0	0	0	0	0	0	0	0	0	0.3088
A530013C23Rik	0	0.760333	0.489457	0	0.509334	0.377528	0.966847	0	1.01631	0.585249	0	0	0	1.82898	0	0.577308	0	0.599941	0.225835	0	0	0.323404	0	0.988645	0.703183	0	0	0	0	0	0.968259	0	0	1.16191	2.02889	0	0	0.788343	0	0	0	0	0	0	0	0	0	0	0.617599
A530016L24Rik	23.4632	3.04133	6.36294	15.9786	4.58401	25.2944	33.8396	4.5001	20.3263	34.5297	23.7137	16.8937	29.3616	16.4608	6.42592	31.1746	31.141	23.3977	18.9701	4.04773	21.4172	26.1957	8.75991	28.1764	21.7987	15.622	36.0152	3.12685	13.5884	19.0283	25.1747	12.2902	0.270545	2.32382	23.3322	26.0116	10.7883	22.0736	25.1186	0	35.0233	0	24.7732	6.39093	19.4698	18.3455	7.74162	0	4.63199
A530021J07Rik	0	0	0	0	0	0	0	0	0	0	0	0	0	0	0	0	0	0	0	0	0	0	0	0	0	0	0	0	0	0	0	0	0.811636	0	0	0	0	0	0	0	0	0	0	0	0	0	0	0	0
A530032D15Rik	0	0	0	0.79893	0.509334	0	0	1.00002	0	0.585249	0	0	0	0	0	0	0	0	0	0.899497	0	0.323404	0	0	0	0	0	1.56343	0	0	0	0	0	0	0	0	0	0	0	0	0	0	0	0	0	0	0	0	0
A530040E14Rik	0	0	0	0.79893	0	0	0	0	0	0.585249	0	0	0	0	0	0	0	0	0.225835	0	0	0	0	0	0.703183	0	0	0	0	0	0	0	0	0	0	0	0	0	0	0	0	0	0	0	0	0	0	0	0
A530053G22Rik	10.0557	3.04133	1.46837	1.59786	1.528	5.28539	3.38396	1.00002	4.06525	5.26724	13.1743	3.89855	12.5835	5.48694	6.42592	8.08231	4.15213	6.59935	4.96837	0	1.01987	4.52765	8.75991	4.4489	7.03183	1.30183	7.58215	0	5.43534	4.93327	9.68259	3.2774	0	1.16191	7.1011	3.88233	1.70341	3.15337	3.58838	6.91033	5.00334	0	9.28994	0.672729	7.30117	2.62079	2.58054	0	0
A530064D06Rik	0	0	0	0.79893	0	0	0	0	0	0	0	0	0	0	0	0	0	0	0.45167	0	0	0	0	0	0	0	0	0	0	0	0	0	0	0	0	0	0	0	0	0	0	0	0	0	0	0	0	0	0
A530065N20Rik	0	0	0	0	0	0	0	0	0	0	0	0	0	0	0	0	0	0	0	0.449748	0	0	0	0	0	0	0	0	0	0	0	0	0	0	0	0	0	0	0	0	0	0	0	0	0	0	0	0	0
A530072M11Rik	0	0	0	0	0	0	0.483423	0.500011	0	1.1705	0	1.29952	0	0	2.14197	0	0	0	0	0.449748	1.01987	0	0	0	0	0	0	1.56343	0	0	0	0	0.270545	0	0	0	0	0	0	0	0	0	0	0.336365	0.811242	0	0	0	0.617599
A530088E08Rik	0	0	0	0	0	0	0	0	0	0	0	0	0	0	0	0	0	0	0	0	0	0	0	0	0	0	0	0	0	0	0	0	3.24654	0	1.01444	0	0	0	0	0	0	0	0	1.00909	0	0	0	0	0.3088
A630001G21Rik	0	0	0.489457	0.79893	0	0	0.241712	0	0	0	5.26971	0	2.09726	0	0	0	0	1.19988	0	0	0	0.323404	0	0	0	0	0	0	0	0	0	0	0	0	0	0	0	0	0	0	0	0	0	0.336365	0	0	0	0	0.3088
A630012P03Rik	0	0	0	0	0	0	0	0	0	0	0	0	0	0	0	0	0	0	0	0	0	0	0	0	0	0	0	0	0	0	0	0	0	0	0	0	0	0	0	0	0	0	0	0.336365	0	0	0	0	0
A630019I02Rik	0	0	0	0	0	0	0	0	0	0	0	0	0	0	0	0	0	0	0	0	0	0	0	0	0	0	0	0	0	0	0	0	0	0	0	0	0	0	0	0	0	0	0	0	0	0	0	0	0.3088
A630023A22Rik	0	0	0	0	0.509334	0	0	0	0	0	0	0	0	0	0	0	0	0	0	0	1.01987	0	0	0	0	2.60366	0	0	0	0	0	0	17.0444	0	0	0	0	0	0	0	0	0	0	0.336365	0	0	0	0	0
A630072M18Rik	3.35189	1.52067	0.489457	0	2.54667	0.755056	0	0	1.52447	1.75575	2.63486	1.29952	0	1.82898	2.14197	0.577308	2.07607	3.59965	0.903339	1.79899	1.01987	0.646808	0	1.48297	1.40637	0.650915	1.89554	1.56343	0	0	0.968259	0	1.08218	3.48573	1.01444	0.388233	0	0.788343	3.58838	2.30344	0	0	0.774162	1.34546	0.811242	5.24158	0	0	0.926399
A630076J17Rik	0	0	0.489457	0	0	0.755056	0	0	0	0	0	0	0	0	0	0	0	0	0	0	0	0	0	0	0	0	0	0	0	0	0	0	0	0	0	0	0	0	0	0	0	0	0	0	0.811242	0	0	0	0
A630089N07Rik	0	0.760333	1.46837	0.79893	1.01867	0	0.483423	2.00004	0.508156	1.1705	0	0	0	1.82898	0	0	2.07607	0	0	0.449748	1.01987	0.323404	0	0	0	0	0	0	0	0.704753	0	1.6387	0	1.16191	0	0	1.13561	0	0	0	0	0	0.774162	0.336365	0.811242	0	2.58054	0	1.2352
A630095N17Rik	0	0	0	0	0	0	0	0	0	0	0	0	0	0	0	0	0	0	0	0	0	0	0	0	0	0	0	0	0	0	0	0	2.43491	1.16191	0	0	0	0	0	0	0	0	0	0.336365	0	0	0	0	0.3088
A730006G06Rik	0	0	0	0	0	0	0	0	0	0	0	0	0	0	0	0	0	0	0	0	0	0	0	0	0	1.95274	0	0	0	0	0	0	8.11636	0	0	0	0	0	0	0	0	0	0	2.35455	0	0	0	0	0
A730008H23Rik	6.70377	8.36366	24.9623	6.39144	24.448	4.53033	5.55937	8.50019	8.63866	8.77874	15.8091	6.49758	4.19452	7.31592	2.14197	8.08231	10.3803	1.19988	4.74253	31.0326	12.2384	4.85106	20.4398	3.95458	6.32865	9.11281	3.79108	10.944	16.306	9.16179	7.74607	7.37414	58.7083	30.2097	11.1589	6.98819	5.67803	11.0368	14.3535	43.7654	20.0133	0	6.19329	27.9183	12.1686	18.3455	9.03188	33.2493	35.2032
A730020M07Rik	0	0	0	0	0	0	0.483423	0.500011	0	0	2.63486	0	0	0	0	0	0	0	0	0	0	0	0	0	0	0	0	0	0	0	0	0	0	1.16191	0	0.388233	0	0	0	0	0	0	0	0	0	0	0	0	0
A730032A03Rik	0	0	0	1.59786	0.509334	0	0	0	0	0	0	0	0	0	0	1.15462	0	0	0	0	0	0.323404	0	0	0	0	0	0	0	0	0	0.819349	0.270545	0	0	0	0	0	0	0	0	0	0.774162	0	0	0	0	0	0
A730049H05Rik	1.67594	0.760333	1.46837	0.79893	0.509334	0	0	0	0	0.585249	2.63486	0	0	0	2.14197	0.577308	0	0.599941	0.225835	0.449748	2.03973	0.323404	0	0.494322	0.703183	0.650915	0	0	0	0	0	0	0.270545	0	1.01444	0.776465	0.567803	1.57669	0	0	0	0	0	0	0.811242	0	0	0	0.617599
A730056A06Rik	0	0	0.489457	0	0	0	0	0	0	0	0	0	0	0	0	0	0	0	0	0.449748	0	0.323404	2.91997	0.494322	0	0.650915	0	0	0	0	0	0	0.811636	0	0	0	0	0.788343	0	0	0	0	0	0.336365	0	0	0	0	0
A730081D07Rik	1.67594	0.760333	0.489457	0.79893	0.509334	0.377528	0	0	0	0	2.63486	1.29952	0	0	0	0	2.07607	0.599941	0.225835	0.449748	0	0.970212	0	0.988645	0.703183	0	3.79108	3.12685	0	0.704753	0	0	0.541091	1.16191	1.01444	2.3294	2.83902	0	0	0	0	0	0	0.672729	0	2.62079	1.29027	0	0.3088
A830005F24Rik	0	0	0	0	0	0	0	0	0	0	0	0	0	0	0	0	0	0	0	0	0	0	0	0	0	0	1.89554	0	0	0	0	0	0	0	0	0	0	0	0	0	0	0	0	0	0	0	0	0	0
A830009L08Rik	0	0.760333	0	0	0	0	0	0.500011	0	0	0	0	0	0	0	0	0	0	0	0	0	0	0	0	0	0	0	0	0	0	0	0	0	0	0	0	0	0	0	0	0	0	0	0.336365	0	0	0	0	0
A830011K09Rik	0	0	0	0	0	0	0	0	0	0	0	0	0	0	0	0	0	0	0	0	0	0	0	0	0	0	0	1.56343	0	0	0	1.6387	0	0	0	0	0	0	0	0	0	0	0	0	0	0	0	0	0
A830018L16Rik	1.67594	0.760333	0	0.79893	0	1.51011	0.725135	0	0	0	0	0	0	3.65796	0	0.577308	0	0.599941	0	0.899497	1.01987	1.61702	0	0.988645	0.703183	1.30183	0	0	0	0	1.93652	0.819349	0.541091	0	0	1.1647	0	0.788343	0	0	0	0	0.774162	0.672729	0.811242	0	1.29027	0	0
A830019P07Rik	0	0	0	0	0	0	0	0	0	0	0	0	0	0	0	0	0	0	0.225835	0	0	0	0	0	0	0	0	0	0	0	0	0	0.270545	0	0	0	0	0	0	0	0	0	0	0	0	0	0	0	0
A830021F12Rik	0	0	0.489457	0	1.01867	0	0	0	0.508156	0	0	0	0	0	0	0	0	0	0	0.899497	0	0	0	0	0	0	0	0	0	0	0	0	0	0	0	0	0	0	0	0	0	0	0	0.336365	0	0	0	0	0
A830029E22Rik	0	0	0	0	0	0	0	0	0	0	0	0	0	0	0	0	0	0	0	0	0	0	0	0	0	0	0	0	0	0	0	0	0.270545	0	0	0	0	0	0	0	0	0	0	0	0	0	0	0	0
A830035O19Rik	0	0.760333	0	0	0	0	0	0	0	0	0	0	0	0	0	0	0	0	0.45167	0.449748	0	0	0	0	0	0	1.89554	0	0	0	0	0	2.16436	0	0	0	0	0.788343	0	0	0	0	0.774162	0.336365	0.811242	0	1.29027	0	0.926399
A830082K12Rik	0	0	0	0.79893	0	0	1.45027	0	0	0	0	1.29952	0	0	0	0	0	0	0.677504	0	0	0	0	0	0	0	1.89554	0	0	0	0	0	0	0	0	0.776465	0	0	0	0	0	0	0	0.672729	0	0	0	0	0
A830082N09Rik	0	0.760333	0	0	0	0	0	0	0	0	0	0	0	0	0	0	0	0	0.225835	0.899497	0	0	0	0	0	0	0	0	0	0	0	0.819349	0.270545	0	0	0	0	0	0	0	0	0	0	0	0	0	0	0	0.617599
A930001A20Rik	0	0	0	0	0	0	0	0	0	0	0	0	0	0	0	0	0	0	0	0	0	0	0	0	0	0	0	0	0	0	0	0	0	0	0	0	0	0	0	0	0	0	0	0	0	0	0	0	0
A930001C03Rik	1.67594	3.80166	12.2364	3.19572	5.60267	3.77528	2.90054	5.50012	4.57341	4.68199	0	5.19806	2.09726	1.82898	4.28395	4.61846	2.07607	3.59965	2.93585	7.19597	3.0596	4.85106	0	3.46026	0.703183	7.81098	1.89554	0	2.71767	2.11426	4.84129	2.45805	1.35273	15.1048	3.04333	5.82349	1.70341	3.94171	3.58838	4.60688	2.50167	0	4.64497	5.04547	3.24497	7.86238	5.16108	0	8.02879
A930002C04Rik	0	0	0	0	0	0	0	0	0	0	0	0	0	0	0	0	0	0	0	0	0	0	0	0	0	0	0	0	0	0	0	0	1.35273	0	0	0	0	0	0	0	0	0	0	0	0	0	0	0	0.3088
A930003O13Rik	0	1.52067	0	0	1.01867	0	0	0	0	0	0	0	0	0	0	0	0	0	0	0	0	0	0	0	0	0	0	1.56343	0	0	0	0	3.51709	0	1.01444	0	0	0	0	0	0	0	0	0	0	0	0	0	0
A930004D18Rik	0	0	1.46837	0	0	0.377528	0.241712	0	0.508156	0	0	0	4.19452	0	0	0	0	0.599941	1.12917	0	0	0	0	0	0	0	1.89554	0	0	0.704753	0	0	0.541091	0	0	0.388233	0.567803	0.788343	0	0	2.50167	0	0	0.336365	0	0	0	0	0.617599
A930005H10Rik	1.67594	0.760333	1.46837	0	0	2.26517	0.241712	1.50003	0.508156	1.1705	0	0	0	0	0	1.15462	2.07607	1.19988	0.225835	3.14824	1.01987	0.646808	2.91997	1.48297	0	2.60366	0	1.56343	0	2.11426	0.968259	4.91609	2.16436	0	3.04333	0.388233	1.13561	0.788343	1.79419	4.60688	2.50167	0	2.32248	2.35455	0.811242	0	1.29027	0	2.1616
A930006K02Rik	0	0	0.489457	0	0	0	0	0	0	0.585249	0	3.89855	0	1.82898	0	0.577308	0	0	0	1.34924	1.01987	0	0	0	0	1.95274	0	1.56343	0	0	0	0	5.14036	1.16191	0	0.388233	0	0	0	0	0	0	0	0.672729	1.62248	0	0	0	0.3088
A930007I19Rik	0	0	0	0	0.509334	0.377528	0	0.500011	0	0	0	0	0	0	0	0	0	1.19988	0.225835	0	2.03973	0	0	0.494322	0	0.650915	0	0	0	0	0	0	1.62327	0	0	0	0	0	0	0	0	0	0	0.336365	0.811242	0	0	0	0.3088
A930011G23Rik	1.67594	6.84299	10.768	0	6.11201	0.377528	0.241712	5.00011	2.03263	0	2.63486	1.29952	0	0	2.14197	0	0	0	0	5.84673	1.01987	0.646808	2.91997	0.494322	0.703183	1.95274	0	1.56343	0	0	0	0.819349	7.84581	9.29529	0	0	0	0	0	2.30344	0	0	0	5.04547	0	0	1.29027	0	5.86719
A930012L18Rik	0	0	0	0	0	0.755056	0	0	0.508156	0	0	0	0	0	0	0	0	0	0	0	0	0.323404	0	0	0	0	0	0	0	0	0	0	0	0	1.01444	0	0	0	0	0	0	0	0	0	0	0	0	0	0
A930016O22Rik	0	1.52067	0.978914	0	0	0	0	0	0	0	7.90457	0	0	0	0	0	0	0	0	0	0	0	14.5998	0	0	0	0	0	0	0	0	3.2774	0	0	0	0	0	0	0	0	0	0	0	0	0	0	0	0	0.617599
A930017K11Rik	0	0.760333	0.489457	0	0	0	0	1.00002	0	0	0	0	0	0	0	0	0	0	0	1.34924	0	0	0	0	0	0	0	0	0	0	0	0	0	0	0	0	0	0	0	0	0	0	0	0.336365	0	0	0	0	0.617599
A930018P22Rik	0	0	0	0.79893	0	0.755056	0	0	0	0	0	0	0	0	0	0	0	0	0	0.449748	1.01987	0	0	0	0	0.650915	0	0	0	0	0	0	5.41091	0	0	0	0	0	0	0	0	0	0	0.672729	0.811242	0	0	0	0.3088
A930019D19Rik	0	0	0.489457	0	0	0	0.241712	0	0.508156	0	0	0	0	0	0	0	0	0	0	0.449748	0	0	0	0	0	0	0	0	0	0	0	0	0	0	0	0	0	0	0	0	0	0	0	0.336365	0.811242	0	1.29027	0	0
A930024E05Rik	0	0	0	0	1.01867	0	0.241712	0	0	0	0	0	0	1.82898	0	0	0	0	0	2.24874	0	0	0	0	0	1.30183	0	0	0	0	0	0	9.19854	1.16191	0	0	0	0	0	0	0	0	0	1.34546	0	0	1.29027	0	1.544
A930031H19Rik	0	0	0	0	0	0	0	0	0	0	0	0	0	0	0	0	0	0	0	0	0	0	0	0	0	0	0	0	0	0	0	0	0.270545	0	0	0	0	0	0	0	0	0	0	0	0	0	0	0	0
A930033H14Rik	0	0	0	0.79893	0.509334	0	0.483423	0	0	0.585249	0	0	0	1.82898	0	0	4.15213	0.599941	0.677504	0.899497	1.01987	1.29362	0	0.988645	0	0	0	0	0	0.704753	1.93652	0	1.62327	0	0	0	0	0	0	0	0	0	0.774162	0	0	0	0	0	0
A930037H05Rik	0	0.760333	1.95783	1.59786	5.09334	0.755056	1.20856	1.50003	0	1.1705	0	0	2.09726	7.31592	2.14197	0	0	0.599941	0.225835	3.14824	2.03973	0.646808	0	0.494322	1.40637	1.95274	0	0	0	0.704753	1.93652	1.6387	1.89382	2.32382	2.02889	0.388233	0	0.788343	1.79419	4.60688	0	0	1.54832	1.00909	0.811242	0	1.29027	0	4.0144
A930038B10Rik	0	0	0	0	0	0	0	0	0	0	0	0	2.09726	0	0	0	0	0	0	0	0	0	0	0	0	0	0	0	0	0	0	0	2.70545	0	0	0	0	0	0	0	0	0	0	0.336365	0	0	0	0	0.926399
A930041C12Rik	0	0	0	0	0	0	0	0	0	0	0	0	0	0	0	0	0	0	0.225835	0	0	0	0	0	0	0	0	0	0	0	0	0	0	0	0	0	0	0	0	0	0	0	0	0	0	0	0	0	0
AA465934	0	0	0	0	0.509334	1.13258	0	0	0	0	0	0	0	0	0	1.15462	0	0.599941	0	0	1.01987	0.646808	0	0	0	0.650915	1.89554	1.56343	2.71767	0.704753	0	0.819349	0.270545	0	0	0.776465	0	0	1.79419	0	0	0	0	1.00909	0.811242	0	0	0	0
AA467197	0	0	0	0	1.01867	0	0	0.500011	0	0	0	0	0	0	0	0.577308	0	0	0	0.449748	7.13907	0	0	0	0	18.8765	7.58215	0	0	0	0	0	59.2494	0	0	1.1647	0	0	0	0	0	0	1.54832	11.4364	0.811242	0	2.58054	0	4.32319
AA536875	0	0	0	0	0	0	0	0	0	0	0	0	0	0	0	0	0	0	0	0	0	0.323404	0	0	0	0	0	0	0	0	0	0	0	0	0	0	0	0	0	0	0	0	0	0	0	0	0	0	0
AA986860	0	0.760333	0.489457	0	0.509334	0	0	2.50005	0.508156	0	0	0	0	0	0	0	2.07607	0	0	0.449748	0	0	0	0	0	0	0	0	2.71767	0	0	0.819349	1.35273	0	0	0	0	0	0	0	0	0	0.774162	0.336365	0.811242	0	1.29027	0	0
Aaas	0	3.04133	3.4262	3.19572	3.056	1.13258	0.483423	5.00011	2.03263	1.75575	0	0	0	1.82898	0	0.577308	2.07607	1.19988	0.903339	0.899497	0	0.646808	5.83994	0.988645	1.40637	5.20732	1.89554	6.25371	0	0.704753	0.968259	3.2774	18.1265	3.48573	1.01444	0.776465	0.567803	0.788343	1.79419	4.60688	0	0	0	3.36365	3.24497	5.24158	3.87081	0	2.4704
Aacs	65.3618	25.091	26.4307	20.7722	33.1067	40.3955	62.6033	34.0007	29.9812	49.7462	23.7137	55.8792	39.8479	49.3825	68.5432	53.6896	53.9777	53.3948	43.812	27.4346	87.7086	75.3531	81.7591	82.5518	40.7846	29.9421	89.0903	23.4514	48.9181	48.628	65.8416	31.9546	17.856	26.7239	30.4333	29.5057	25.5511	35.4754	39.4722	32.2482	57.5384	24.5805	52.643	20.5182	31.6384	13.104	25.8054	33.2493	30.2624
Aadac	1.67594	0	0.978914	0	0	0	0.241712	0	2.03263	0	0	0	0	0	0	0	0	0	0	0.449748	2.03973	0.323404	0	0	0.703183	2.60366	0	0	0	0	0	0	0	1.16191	0	0.776465	0	0	0	0	0	0	0	0.336365	0	0	1.29027	0	0.3088
Aadacl2	0	0	0	0.79893	0	0	0	0	0	0	0	0	0	0	0	0	0	0	0	0	0	0	0	0	0	0	0	0	0	0	0	0	0	0	0	0	0	0	0	0	0	0	0	0	0	0	0	0	0
Aadacl2fm2	0	0	0	0	0	0	0	0	0	0	0	0	0	0	0	0	0	0	0	0	0	0	0	0	0	0	0	0	0	0	0	0	0.270545	0	0	0	0	0	0	0	0	0	0	0	0	0	0	0	0
Aadacl2fm3	0	0	0	0.79893	0	0	0	0	0	0	0	0	0	0	0	0	0	0.599941	0.225835	0	0	0	0	0	0	0	0	0	0	0	0	0	0	0	0	0	0	0	0	0	0	0	0	0	0	0	0	0	0
Aadat	0	0	0	0	0	0.755056	0.241712	1.00002	0.508156	0	0	0	0	0	0	0	0	0	0	0	0	0	0	0	0	0	0	0	0	0	0	0	0	0	0	0	0	0	0	0	0	0	0	0	0	2.62079	0	0	0
Aagab	0	6.08266	9.78914	6.39144	9.67735	4.53033	3.86739	7.00015	5.08156	4.68199	7.90457	1.29952	8.38903	3.65796	2.14197	2.88654	2.07607	1.19988	4.5167	6.74622	4.07947	3.23404	5.83994	3.95458	7.73502	7.16006	1.89554	4.69028	10.8707	7.04753	5.80955	8.19349	16.5033	10.4572	8.11554	4.65879	1.13561	3.94171	3.58838	16.1241	2.50167	0	3.09665	9.08185	2.43372	2.62079	2.58054	0	5.86719
Aak1	5.02783	5.32233	4.89457	3.19572	8.65868	5.28539	3.86739	2.00004	3.04894	1.1705	0	5.19806	0	1.82898	8.5679	2.88654	2.07607	2.39976	2.03251	5.84673	3.0596	3.23404	0	3.95458	4.92228	6.50915	0	12.5074	5.43534	6.34278	4.84129	3.2774	7.57527	4.64764	7.1011	2.3294	1.70341	1.57669	0	2.30344	7.505	0	5.41913	5.7182	2.43372	0	2.58054	0	7.10239
Aamdc	6.70377	5.32233	7.83131	9.58716	8.14934	8.68314	4.59252	4.5001	7.62235	4.09674	5.26971	10.3961	8.38903	7.31592	8.5679	9.23693	6.2282	7.79924	7.00088	9.44471	10.1987	4.20425	8.75991	8.40348	4.92228	6.50915	13.2688	9.38056	0	7.04753	5.80955	9.01284	14.88	4.64764	7.1011	7.37642	6.24584	10.2485	7.17676	6.91033	10.0067	24.5805	4.64497	6.39093	12.9799	5.24158	0	0	5.55839
Aamp	26.8151	47.1406	59.2243	29.5604	54.4987	30.9573	35.5316	54.0012	29.4731	28.092	15.8091	33.7874	37.7506	32.9216	42.8395	29.4427	37.3692	34.7966	35.9077	50.8216	35.6954	31.6936	40.8796	36.5799	38.6751	61.186	64.4483	71.9176	27.1767	36.6472	39.6986	36.8707	281.638	65.067	29.4188	41.5409	30.6614	32.322	30.5012	34.5516	25.0167	0	27.8698	65.5911	32.4497	52.4158	46.4497	0	62.3775
Aanat	0	0	0	0	0	0	0	0	0	0	0	0	0	0	0	0	0	0	0	0	0	0	0	0	0	0	0	0	0	0	0	0	0	0	0	0	0	0	0	0	0	0	0	0	0.811242	0	0	0	0
Aar2	6.70377	4.562	3.4262	3.99465	7.64001	3.77528	4.35081	5.00011	2.54078	2.341	5.26971	3.89855	0	3.65796	10.7099	2.88654	2.07607	1.79982	3.38752	4.04773	6.1192	6.46808	2.91997	2.47161	7.03183	3.25457	1.89554	4.69028	0	1.40951	7.74607	3.2774	22.1847	3.48573	3.04333	3.49409	0.567803	2.36503	1.79419	6.91033	2.50167	0	4.64497	5.38184	5.67869	5.24158	5.16108	0	5.55839
Aard	0	0	0	0	0	0.755056	0	0	0	0	0	0	0	0	0	0	0	0	0	0.449748	3.0596	0.323404	0	0	0	1.95274	0	6.25371	0	0	0	0	8.11636	1.16191	0	0	0	0	0	0	0	0	0	1.00909	0	0	0	0	0.3088
Aars	20.1113	19.0083	31.3252	13.5818	28.0134	11.7034	11.1187	16.5004	13.2121	17.5575	10.5394	12.9952	12.5835	7.31592	4.28395	8.08231	20.7607	10.199	13.5501	29.2336	18.3576	11.9659	20.4398	13.3467	18.2828	22.782	13.2688	34.3954	13.5884	12.6856	15.4921	29.4966	79.5403	40.6669	12.1733	15.5293	14.7629	10.2485	14.3535	27.6413	15.01	0	16.2574	18.8364	15.4136	10.4832	18.0638	0	33.968
Aars2	0	2.281	1.46837	0	4.58401	2.64269	2.41712	1.50003	2.03263	3.5115	7.90457	1.29952	0	0	6.42592	0	2.07607	1.79982	1.35501	3.14824	1.01987	1.29362	0	0.494322	0.703183	2.60366	5.68661	6.25371	0	2.11426	0.968259	0	30.0305	3.48573	2.02889	1.1647	1.13561	3.15337	5.38257	0	0	0	0.774162	3.70001	0	2.62079	6.45135	0	3.088
Aarsd1	6.70377	7.60333	7.34185	1.59786	6.62134	3.77528	5.31766	6.50014	5.08156	4.68199	2.63486	2.59903	8.38903	5.48694	2.14197	2.30923	0	5.39947	5.8717	5.84673	8.15894	2.26383	8.75991	3.46026	2.81273	8.46189	5.68661	14.0708	2.71767	3.52377	5.80955	5.73544	8.11636	9.29529	0	4.27056	5.11023	7.09508	1.79419	0	5.00334	0	6.19329	8.07275	1.62248	0	5.16108	0	4.63199
Aasdh	0	1.52067	2.93674	0.79893	5.09334	0.755056	0.483423	1.00002	0.508156	2.92625	0	1.29952	0	1.82898	0	0.577308	8.30426	1.79982	1.58084	2.24874	3.0596	1.94042	8.75991	1.48297	0.703183	1.30183	1.89554	1.56343	0	2.11426	1.93652	3.2774	6.76363	4.64764	1.01444	0.388233	2.27121	2.36503	5.38257	0	0	0	1.54832	4.37274	1.62248	7.86238	2.58054	0	5.55839
Aasdhppt	8.37972	9.88432	17.131	6.39144	10.696	10.9483	3.38396	5.00011	8.1305	5.85249	7.90457	9.09661	2.09726	1.82898	4.28395	4.61846	12.4564	8.39918	5.8717	13.4924	9.17881	6.79148	2.91997	7.90916	9.14139	8.46189	5.68661	6.25371	2.71767	9.86655	4.84129	9.83219	14.3389	18.5906	8.11554	5.43526	6.24584	8.67177	1.79419	6.91033	5.00334	0	6.96745	11.1	4.86745	15.7248	9.03188	0	11.7344
Aass	0	2.281	5.87348	0	6.62134	0.755056	0.241712	0.500011	1.52447	0	0	0	2.09726	0	0	0	0	0	0	1.34924	0	0	0	0	0	1.30183	0	7.81713	0	0	0	4.91609	2.43491	4.64764	0	0	2.27121	0	0	0	0	0	0	3.02728	0	5.24158	0	0	5.24959
Aatf	5.02783	3.80166	5.38402	1.59786	3.56534	3.39775	3.62567	3.00007	2.54078	1.75575	0	2.59903	4.19452	1.82898	12.8518	2.30923	6.2282	4.79953	2.93585	6.29648	9.17881	1.94042	2.91997	1.48297	3.51592	9.11281	1.89554	4.69028	0	2.11426	1.93652	13.1096	30.0305	5.80955	3.04333	2.71763	1.70341	3.15337	1.79419	0	2.50167	0	3.87081	8.74548	4.05621	2.62079	6.45135	0	5.86719
Aatk	8.37972	4.562	0.489457	1.59786	0.509334	7.55056	5.31766	1.00002	5.58972	2.341	2.63486	10.3961	6.29177	10.9739	4.28395	3.46385	4.15213	2.39976	5.42004	0.449748	8.15894	3.23404	0	2.47161	0.703183	1.95274	7.58215	0	5.43534	6.34278	4.84129	1.6387	0.811636	2.32382	3.04333	10.094	3.97462	3.15337	3.58838	2.30344	5.00334	0	1.54832	1.00909	4.86745	5.24158	1.29027	0	0.926399
AB124611	0	0	0.489457	0	0	1.51011	0.725135	0	0	0	0	0	0	0	0	0	2.07607	0	0.677504	0.899497	0	0.646808	0	0.988645	0.703183	1.95274	0	0	2.71767	0	0.968259	0	1.35273	0	0	0.388233	1.13561	0.788343	0	0	0	0	0.774162	0	2.43372	0	2.58054	0	0
Abat	3.35189	1.52067	4.40511	5.59251	8.65868	4.15281	1.93369	2.50005	6.60603	0.585249	5.26971	5.19806	4.19452	1.82898	0	2.88654	0	2.39976	6.09754	1.34924	5.09934	2.91064	2.91997	2.47161	2.81273	3.25457	3.79108	3.12685	2.71767	5.63803	1.93652	2.45805	18.1265	2.32382	16.2311	3.49409	11.9239	0.788343	5.38257	2.30344	2.50167	0	3.09665	5.7182	4.05621	5.24158	7.74162	0	4.94079
Abca1	25.1392	10.6447	23.4939	23.9679	19.864	24.5393	24.1712	11.5003	15.2447	21.6542	28.9834	14.2947	14.6808	32.9216	12.8518	16.1646	24.9128	17.9982	26.4227	26.0854	27.5364	22.9617	14.5998	27.1877	17.5796	8.46189	22.7465	0	21.7414	23.2569	36.7938	11.4709	7.03418	25.562	23.3322	15.1411	18.1697	12.6135	17.9419	16.1241	27.5183	49.1609	25.5473	17.8273	31.6384	28.8287	20.6443	0	22.8512
Abca12	0	0	0	0	0	0	0	0	0	0	0	0	0	0	0	0	0	0	0	0	0	0	0	0	0	0	1.89554	0	0	0	0	0	0.811636	0	0	0	0	0	0	0	0	0	0	0	0	0	0	0	0
Abca13	0	0	0	0	0	0	0	0	0	0	0	0	0	0	0	0	0	0	0	0	0	0	0	0	0	0	0	0	0	0	0	0	0.270545	0	0	0	0	0	0	0	0	0	0	0.336365	0	0	0	0	0
Abca14	0	0	0.489457	0	0	0	0	0	0	0	0	0	0	0	0	0	0	0	0	0.899497	0	0	0	0	0	2.60366	5.68661	3.12685	0	0	0	0	49.2392	0	0	0	0	0	0	0	0	0	0	6.39093	0	0	0	0	0.3088
Abca15	0	0	0.489457	0	0	0	0	1.00002	0	0	0	0	0	0	0	0	0	0	0	0.449748	0	0	0	0	0	2.60366	0	3.12685	0	0	0	0	21.3731	0	0	0	0	0	0	0	0	0	0	2.35455	0	0	1.29027	0	0
Abca16	0	0	0	0	0.509334	0	0	0	0	0	0	0	0	0	0	0	0	0	0	1.79899	1.01987	0	0	0	0	7.81098	1.89554	3.12685	0	0	0	0	37.0647	0	0	0	0	0	0	0	0	0	0	6.05456	0	0	1.29027	0	0.926399
Abca17	0	0.760333	0	0	0	0	0	0	0	0	0	0	0	0	0	0	0	0	0	0	1.01987	0	0	0	0	1.30183	0	1.56343	0	0	0	0	32.4654	0	0	0	0	0	0	0	0	0	0	2.35455	0.811242	0	2.58054	0	0.3088
Abca2	3.35189	76.0333	75.3763	3.19572	68.2508	3.39775	2.65883	124.503	6.60603	5.26724	7.90457	5.19806	2.09726	1.82898	4.28395	3.46385	4.15213	2.39976	3.83919	77.3567	5.09934	1.61702	11.6799	2.96593	4.92228	23.4329	7.58215	10.944	5.43534	1.40951	5.80955	2.45805	4.05818	70.8766	1.01444	2.71763	4.54243	2.36503	3.58838	11.5172	2.50167	0	1.54832	42.7183	4.05621	5.24158	55.4816	0	93.2575
Abca3	3.35189	30.4133	14.1942	7.9893	24.448	6.41797	6.76793	43.501	3.5571	1.75575	2.63486	9.09661	12.5835	9.1449	2.14197	2.88654	12.4564	8.99912	9.25923	17.5402	6.1192	6.79148	17.5198	4.4489	6.32865	13.0183	5.68661	15.6343	8.15301	7.75229	5.80955	3.2774	3.24654	19.7525	4.05777	6.59995	6.24584	6.30674	3.58838	13.8207	2.50167	0	5.41913	19.5092	5.67869	7.86238	30.9665	33.2493	29.0272
Abca4	0	0.760333	0	0.79893	0	0	0	1.00002	1.52447	0	0	0	0	0	0	0	0	0.599941	0	0.449748	1.01987	0.323404	0	0	0	0	0	0	0	0	0	0	0.811636	0	0	0	0	0	0	0	0	0	0	0	0.811242	0	1.29027	0	0.3088
Abca5	0	4.562	7.83131	0	3.056	0.755056	1.69198	2.00004	1.52447	0.585249	0	0	0	1.82898	0	1.15462	0	1.19988	1.12917	2.24874	5.09934	0.323404	14.5998	1.97729	0.703183	2.60366	3.79108	15.6343	0	1.40951	1.93652	14.7483	9.73963	1.16191	2.02889	0	0.567803	0.788343	7.17676	13.8207	2.50167	0	3.09665	4.37274	0.811242	0	0	0	4.0144
Abca6	0	0.760333	0.489457	0.79893	0	1.51011	0.483423	0	0.508156	1.1705	0	0	0	1.82898	0	0	0	0	0.677504	0.449748	1.01987	1.94042	0	0.494322	1.40637	0	0	0	0	0	0	0	2.16436	0	1.01444	0.388233	0	0	1.79419	0	2.50167	0	0	0.672729	0	0	2.58054	0	0.3088
Abca7	0	0.760333	1.46837	2.39679	3.056	0.755056	2.65883	2.00004	2.03263	0.585249	2.63486	0	0	0	0	1.73192	2.07607	0.599941	1.80668	0	5.09934	1.29362	2.91997	1.48297	0	1.30183	0	3.12685	0	2.11426	1.93652	1.6387	1.62327	1.16191	0	1.55293	2.27121	0.788343	0	4.60688	2.50167	0	0.774162	1.00909	0.811242	0	0	0	1.2352
Abca8a	5.02783	1.52067	0.978914	3.99465	2.03734	10.1932	8.70162	2.50005	3.5571	7.60824	7.90457	6.49758	2.09726	10.9739	6.42592	6.9277	8.30426	2.99971	4.29086	0.899497	1.01987	2.26383	11.6799	8.8978	7.73502	3.25457	9.47769	0	0	3.52377	10.6508	0.819349	0.270545	0	7.1011	5.43526	5.11023	4.73006	5.38257	0	5.00334	24.5805	3.87081	3.36365	6.48993	7.86238	5.16108	0	2.1616
Abca8b	3.35189	0.760333	0.489457	1.59786	1.01867	0.377528	0.966847	1.00002	0.508156	0	2.63486	0	2.09726	1.82898	2.14197	0.577308	2.07607	0	2.03251	0	2.03973	1.61702	0	0.988645	2.81273	0	1.89554	0	2.71767	2.81901	0	0.819349	0	0	0	0.776465	2.27121	0.788343	1.79419	0	0	0	1.54832	0	5.67869	0	0	0	0
Abca9	0	0	0.978914	5.59251	0	2.26517	2.41712	1.50003	1.52447	1.1705	0	0	0	0	0	1.73192	0	1.79982	2.48418	0.449748	0	2.91064	0	2.96593	1.40637	1.95274	3.79108	6.25371	0	3.52377	1.93652	1.6387	9.46909	1.16191	5.07221	1.55293	2.83902	0	1.79419	0	2.50167	0	1.54832	2.69092	1.62248	2.62079	1.29027	0	1.2352
Abcb10	3.35189	4.562	16.6415	5.59251	6.62134	5.28539	4.1091	6.00013	3.04894	6.43774	10.5394	5.19806	4.19452	1.82898	4.28395	1.73192	10.3803	2.99971	3.16169	5.84673	4.07947	4.85106	5.83994	4.94322	2.81273	3.25457	3.79108	12.5074	2.71767	3.52377	5.80955	8.19349	2.70545	3.48573	6.08666	3.88233	2.27121	3.15337	1.79419	9.21377	0	0	8.51578	5.04547	3.24497	5.24158	3.87081	0	10.4992
Abcb11	0	0	0	0	0	0	0	0	0	0	0	0	0	0	0	0	0	0	0	0	0	0	0	0	0	0	0	0	0	0	0	0	1.35273	0	1.01444	0.776465	0	0	1.79419	0	0	0	0	0	0	0	0	0	0
Abcb1a	1.67594	0.760333	0.978914	1.59786	1.01867	1.13258	1.45027	0	1.52447	1.1705	0	1.29952	0	0	0	2.30923	4.15213	1.79982	1.35501	0	1.01987	1.29362	5.83994	1.48297	2.10955	1.30183	1.89554	1.56343	0	1.40951	0.968259	1.6387	1.35273	1.16191	3.04333	1.1647	1.13561	0.788343	0	2.30344	5.00334	24.5805	3.87081	0	1.62248	0	1.29027	0	0.926399
Abcb1b	0	0.760333	0	4.79358	0.509334	2.26517	2.41712	0	2.54078	2.341	2.63486	1.29952	4.19452	0	2.14197	1.73192	4.15213	1.79982	1.12917	0.449748	4.07947	2.58723	0	1.48297	4.2191	1.30183	1.89554	0	0	0.704753	0.968259	0	0	1.16191	2.02889	3.88233	1.70341	0.788343	1.79419	0	10.0067	0	0.774162	0.672729	4.86745	0	0	0	0
Abcb4	0	0	0	0	0	0.377528	0	0	0	0	0	1.29952	0	0	0	0	0	0.599941	0	0	0	0.646808	0	0	0	0	0	0	0	0	0.968259	0	0.811636	0	1.01444	1.1647	1.13561	0.788343	1.79419	0	0	0	0.774162	0.672729	0	2.62079	0	0	0
Abcb5	0	66.1489	1.46837	0	42.7841	0	0	130.003	0	0	0	0	0	0	0	0	0	0	0	19.7889	0	0	2.91997	0	0	16.2729	0	4.69028	0	0	0	0	1.62327	0	0	0	0	0	0	0	0	0	0	21.191	0	0	79.9967	0	42.9231
Abcb6	5.02783	1.52067	4.40511	3.19572	2.03734	1.88764	2.65883	7.00015	5.58972	4.09674	0	0	2.09726	0	6.42592	3.46385	6.2282	2.39976	4.06503	5.84673	6.1192	5.17446	5.83994	5.43755	2.81273	1.30183	11.3732	6.25371	5.43534	2.11426	4.84129	13.9289	39.2291	0	1.01444	2.71763	2.27121	0.788343	3.58838	4.60688	5.00334	0	4.64497	5.04547	3.24497	7.86238	6.45135	0	4.63199
Abcb7	0	5.32233	2.93674	0	5.60267	1.13258	0.483423	3.00007	2.03263	1.1705	0	0	0	0	0	2.30923	0	0.599941	1.12917	4.49748	1.01987	0.970212	0	0.988645	0	0	1.89554	0	0	0	0.968259	3.2774	1.62327	2.32382	0	1.1647	0	0	0	2.30344	0	0	1.54832	4.03638	0.811242	2.62079	2.58054	0	7.41119
Abcb8	6.70377	9.88432	3.4262	3.99465	8.14934	7.55056	7.73477	5.50012	5.08156	7.60824	7.90457	12.9952	12.5835	16.4608	10.7099	5.77308	0	4.79953	8.13005	6.29648	5.09934	5.17446	0	6.92051	11.9541	5.85823	5.68661	9.38056	2.71767	7.04753	7.74607	1.6387	27.3251	8.13338	10.1444	8.15288	10.2205	6.30674	7.17676	11.5172	5.00334	0	0.774162	6.39093	9.7349	5.24158	7.74162	0	10.1904
Abcb9	0	1.52067	13.2153	3.99465	13.2427	2.64269	2.90054	3.50008	1.01631	5.26724	7.90457	3.89855	0	0	2.14197	2.30923	0	2.39976	1.58084	10.3442	4.07947	2.26383	0	0	1.40637	4.5564	5.68661	9.38056	2.71767	2.11426	2.90478	0.819349	21.6436	25.562	1.01444	1.94116	2.27121	2.36503	5.38257	39.1585	2.50167	0	0.774162	10.0909	3.24497	0	6.45135	0	12.9696
Abcc1	3.35189	3.80166	10.2786	9.58716	8.14934	6.41797	7.25135	9.0002	7.62235	10.5345	2.63486	9.09661	10.4863	1.82898	8.5679	3.46385	0	4.79953	7.22671	4.94723	10.1987	9.05531	8.75991	8.8978	6.32865	9.76372	5.68661	9.38056	10.8707	7.75229	10.6508	2.45805	18.1265	9.29529	7.1011	6.98819	5.67803	7.88343	12.5593	18.4275	7.505	0	3.87081	6.39093	2.43372	5.24158	6.45135	0	9.57279
Abcc10	0	1.52067	2.44728	3.19572	2.54667	0.755056	0.966847	0.500011	0	0.585249	0	1.29952	0	0	2.14197	0.577308	0	0.599941	0.903339	3.14824	2.03973	0	8.75991	0.494322	0	3.25457	1.89554	10.944	0	0	0.968259	1.6387	6.76363	3.48573	1.01444	0	2.27121	0	0	0	0	0	0	2.01819	2.43372	2.62079	2.58054	0	2.1616
Abcc12	0	0.760333	0.489457	0	0	0	0	0.500011	0	0	0	0	0	0	0	0	0	0	0.225835	1.79899	2.03973	0	0	0	0	11.0656	9.47769	20.3245	0	0	0	4.09674	74.4	0	0	0	0	0	0	0	0	0	0.774162	14.8	0	0	5.16108	0	1.544
Abcc2	0	0	0	0	0	0	0.241712	0	0	0	0	0	0	0	0	0	0	0	0	0	0	0	0	0	0	0	0	0	0	0	0	2.45805	0	0	0	0	0	0	0	0	0	0	0	0	0	0	0	0	0
Abcc3	0	22.81	13.2153	3.99465	13.2427	4.15281	0.725135	16.0004	3.04894	0.585249	2.63486	1.29952	0	1.82898	0	4.61846	0	2.39976	2.25835	12.1432	6.1192	2.91064	5.83994	4.4489	4.2191	9.76372	3.79108	3.12685	2.71767	2.11426	4.84129	0.819349	56.0029	10.4572	2.02889	1.94116	1.70341	0	5.38257	6.91033	5.00334	0	0.774162	14.4637	1.62248	5.24158	18.0638	0	18.8368
Abcc4	0	0.760333	11.747	0	10.1867	0.755056	0.483423	0.500011	3.04894	0.585249	0	1.29952	0	1.82898	0	0	0	0.599941	0.225835	8.99497	0	0.970212	5.83994	0.494322	0	0	0	9.38056	0	0	0	1.6387	1.35273	11.6191	1.01444	1.1647	1.70341	0.788343	1.79419	9.21377	2.50167	0	0.774162	3.36365	3.24497	0	1.29027	0	7.71999
Abcc5	8.37972	6.08266	7.83131	9.58716	6.62134	7.17303	8.2182	7.00015	4.06525	7.02299	2.63486	5.19806	10.4863	7.31592	10.7099	3.46385	4.15213	5.99941	5.1942	7.64572	8.15894	5.49787	14.5998	4.4489	8.4382	9.11281	13.2688	7.81713	13.5884	7.75229	2.90478	5.73544	3.24654	6.97146	9.12998	8.92935	6.24584	7.09508	3.58838	4.60688	7.505	0	6.96745	4.37274	11.3574	7.86238	2.58054	0	5.86719
Abcc6	0	0	0.489457	0	0	0	0	0	0	0	0	0	0	0	0	0	0	0	0	0.449748	0	0	0	0	0	0	0	0	0	0	0	0	0	0	0	0	0	0	1.79419	0	0	0	0	0.336365	0	0	0	0	0
Abcc8	0	3.04133	0.489457	0	2.03734	0	0	11.5003	0	0	0	0	0	0	0	0	0	0	0	0.449748	0	0	0	0	0.703183	0	0	0	0	0	0	0	0.541091	2.32382	0	0	0	0	0	0	0	0	0	1.34546	0	0	3.87081	0	4.0144
Abcc9	0	0.760333	0	3.19572	0	3.02022	1.93369	2.50005	1.52447	0.585249	2.63486	1.29952	2.09726	0	2.14197	3.46385	2.07607	0.599941	1.35501	0.449748	1.01987	2.26383	8.75991	0.494322	5.62547	0.650915	1.89554	1.56343	2.71767	2.11426	1.93652	0	1.08218	0	5.07221	1.94116	2.27121	3.94171	0	0	2.50167	0	3.87081	0.672729	0.811242	7.86238	3.87081	0	0.617599
Abcd1	1.67594	1.52067	1.95783	0	2.54667	3.77528	1.69198	0.500011	3.04894	2.92625	7.90457	0	0	0	2.14197	0.577308	8.30426	0.599941	2.93585	0.899497	0	3.55744	2.91997	0.988645	0	3.90549	3.79108	4.69028	2.71767	4.93327	3.87304	1.6387	10.0102	0	0	2.71763	1.70341	3.15337	0	4.60688	7.505	0	0.774162	2.35455	1.62248	0	2.58054	0	2.1616
Abcd2	51.9543	18.248	12.2364	67.909	16.2987	93.2494	75.6557	19.0004	49.2912	74.3267	52.6971	92.2656	85.9876	71.3302	122.093	66.3904	58.1298	64.7937	74.0738	13.4924	95.8675	94.1105	43.7995	87.0007	70.3183	35.1494	75.8215	1.56343	38.0474	59.904	91.9846	26.2192	2.70545	6.97146	51.7366	67.5525	36.9072	52.819	61.0024	52.9792	110.073	0	85.1578	16.4819	82.7466	52.4158	37.4178	0	10.1904
Abcd3	10.0557	12.9257	18.5994	8.78823	18.336	10.9483	10.3936	17.5004	10.6713	7.02299	13.1743	9.09661	23.0698	12.8029	4.28395	12.1235	16.6085	10.7989	9.48506	21.1382	14.2781	9.37871	8.75991	7.41484	11.2509	9.11281	13.2688	14.0708	10.8707	7.04753	5.80955	9.01284	12.1745	12.781	10.1444	9.31758	10.7883	11.8251	5.38257	20.731	20.0133	0	10.8383	14.4637	8.92366	2.62079	16.7735	0	23.4688
Abcd4	5.02783	1.52067	1.46837	2.39679	2.03734	3.02022	2.41712	1.00002	2.54078	1.75575	0	3.89855	4.19452	3.65796	2.14197	2.30923	2.07607	0.599941	2.93585	1.79899	5.09934	1.94042	5.83994	1.48297	0.703183	2.60366	3.79108	7.81713	0	2.81901	0.968259	0	0.811636	4.64764	2.02889	1.55293	1.13561	3.15337	3.58838	0	0	0	3.09665	1.00909	2.43372	10.4832	3.87081	0	2.4704
Abce1	10.0557	8.36366	13.7048	11.9839	9.67735	8.68314	9.42675	8.00018	4.57341	3.5115	7.90457	6.49758	6.29177	5.48694	8.5679	3.46385	8.30426	3.59965	4.5167	7.19597	7.13907	11.6425	5.83994	6.92051	6.32865	13.0183	7.58215	12.5074	5.43534	9.86655	6.77781	16.387	36.7942	6.97146	4.05777	7.76465	5.67803	9.46011	10.7651	16.1241	2.50167	49.1609	6.19329	11.7728	6.48993	2.62079	20.6443	0	12.0432
Abcf1	11.7316	16.7273	17.6204	14.3807	20.8827	7.92808	10.1519	15.5003	14.7365	8.19349	7.90457	6.49758	12.5835	5.48694	2.14197	13.8554	10.3803	11.9988	15.5826	11.2437	9.17881	10.9957	11.6799	13.841	14.0637	13.6692	7.58215	29.7051	2.71767	8.45704	5.80955	34.4127	84.9512	25.562	13.1878	13.1999	11.9239	11.8251	7.17676	16.1241	17.5117	0	11.6124	16.1455	5.67869	13.104	12.9027	0	20.3808
Abcf2	6.70377	6.84299	13.2153	3.19572	11.7147	5.28539	6.76793	10.5002	10.1631	11.1197	2.63486	6.49758	4.19452	9.1449	4.28395	4.61846	6.2282	5.39947	11.2917	8.54522	14.2781	6.46808	11.6799	12.3581	7.03183	31.2439	13.2688	40.6491	5.43534	4.22852	13.5556	10.6515	170.444	15.1048	5.07221	6.98819	8.51705	7.09508	5.38257	6.91033	2.50167	0	5.41913	30.2728	7.30117	0	20.6443	0	18.528
Abcf3	8.37972	12.9257	17.131	11.185	17.8267	10.1932	8.94333	8.50019	7.62235	9.36399	10.5394	5.19806	4.19452	3.65796	19.2778	5.19577	6.2282	8.39918	5.64587	12.1432	6.1192	11.3191	5.83994	8.8978	8.4382	9.11281	11.3732	23.4514	0	4.22852	5.80955	17.2063	61.4138	22.0763	16.2311	8.15288	7.94925	3.94171	3.58838	11.5172	7.505	0	4.64497	11.1	10.5461	5.24158	16.7735	0	20.9984
Abcg1	5.02783	6.84299	8.32076	17.5765	6.11201	6.04044	4.59252	4.5001	6.60603	4.09674	2.63486	2.59903	8.38903	10.9739	4.28395	8.65962	14.5325	5.99941	8.13005	7.64572	5.09934	7.76169	5.83994	14.8297	7.03183	5.85823	5.68661	7.81713	8.15301	7.04753	5.80955	2.45805	0.811636	8.13338	16.2311	10.8705	18.1697	14.9785	5.38257	11.5172	12.5083	24.5805	6.19329	6.39093	11.3574	0	3.87081	0	9.26399
Abcg2	3.35189	0	3.91565	2.39679	4.07467	0.755056	1.20856	1.00002	4.06525	0.585249	0	5.19806	4.19452	0	4.28395	1.15462	4.15213	1.79982	1.12917	2.69849	3.0596	1.94042	70.0792	0.988645	0.703183	5.85823	5.68661	3.12685	0	3.52377	3.87304	1.6387	16.5033	2.32382	2.02889	3.88233	3.40682	0.788343	1.79419	6.91033	2.50167	0	4.64497	3.70001	1.62248	7.86238	2.58054	0	2.4704
Abcg3	0	0.760333	0	0.79893	0	0.377528	0.241712	0	0	0	0	0	0	1.82898	0	0	0	0	0.45167	0	0	0	0	0	0	0	0	0	0	0.704753	0	0	0	0	0	0.776465	0.567803	0	0	0	2.50167	0	0	0.336365	0	0	0	0	0.3088
Abcg4	0	0	0.489457	0	0.509334	0	0.725135	0	0	0	2.63486	0	0	5.48694	0	0	2.07607	0.599941	0.225835	0	0	0	0	0.988645	0	0	0	0	0	0	0	0	0.270545	0	0	0.388233	0	0	0	0	0	0	0	0	0.811242	2.62079	0	0	0
Abcg5	0	0	0	0	0	0	0.241712	0	0	0	0	0	0	0	0	0	0	0	0	0	0	0	0	0	0	0	0	0	0	0.704753	0	0	0	0	0	0.776465	0	0	0	0	0	0	0	0.336365	0	0	0	0	0
Abcg8	0	0	0	0	1.01867	0	0.483423	0	0.508156	0	0	0	0	0	0	0	0	0	0	0	0	0	0	0	0	0	0	0	0	0	0	0	1.89382	0	0	0	0	0	0	0	0	0	0	0.336365	0	0	0	0	0.3088
Abhd10	5.02783	3.80166	2.44728	3.99465	3.056	3.77528	3.86739	2.50005	1.52447	6.43774	7.90457	1.29952	2.09726	7.31592	4.28395	3.46385	4.15213	3.59965	3.16169	1.79899	3.0596	3.23404	2.91997	1.97729	4.2191	5.85823	3.79108	3.12685	0	2.11426	0.968259	3.2774	14.0684	4.64764	1.01444	3.10586	2.83902	1.57669	1.79419	6.91033	2.50167	0	0.774162	1.68182	0	0	5.16108	0	5.86719
Abhd11	6.70377	17.4876	9.29968	2.39679	13.752	7.55056	6.2845	17.0004	5.58972	7.60824	10.5394	5.19806	8.38903	3.65796	4.28395	4.61846	4.15213	4.79953	3.83919	7.19597	6.1192	4.20425	5.83994	3.95458	7.73502	10.4146	5.68661	17.1977	5.43534	4.93327	6.77781	4.09674	17.3149	13.9429	3.04333	10.094	6.24584	5.5184	16.1477	9.21377	2.50167	0	8.51578	9.41821	4.05621	5.24158	12.9027	0	11.1168
Abhd12	1.67594	28.1323	31.8147	10.3861	35.6534	7.92808	7.49306	54.0012	8.63866	5.85249	5.26971	6.49758	10.4863	5.48694	4.28395	6.9277	0	3.59965	4.29086	31.4824	10.1987	6.79148	11.6799	5.93187	5.62547	14.3201	9.47769	29.7051	2.71767	6.34278	4.84129	23.7611	8.65745	40.6669	3.04333	8.15288	10.7883	3.15337	3.58838	13.8207	15.01	24.5805	3.87081	27.5819	8.11242	2.62079	24.5151	0	38.6
Abhd12b	0	0	0	0	0	0	0	0	0	0	0	0	0	0	0	0	0	0	0	0	0	0	0	0	0.703183	0	0	0	0	0	0	0	0.270545	0	0	0	0	0	0	0	0	0	0	0	0	0	0	0	0
Abhd13	1.67594	4.562	2.44728	0	4.07467	0.755056	1.45027	3.00007	1.01631	1.1705	5.26971	2.59903	4.19452	3.65796	2.14197	1.15462	0	3.59965	0.45167	3.14824	0	1.29362	0	0.988645	1.40637	1.30183	3.79108	1.56343	2.71767	1.40951	1.93652	3.2774	1.89382	3.48573	0	0.388233	1.13561	0.788343	0	0	0	0	1.54832	1.00909	0.811242	0	0	0	2.7792
Abhd14a	6.70377	2.281	1.95783	3.99465	4.58401	1.88764	2.65883	3.00007	4.57341	1.75575	2.63486	1.29952	2.09726	1.82898	4.28395	5.19577	4.15213	1.19988	2.93585	3.14824	4.07947	2.58723	5.83994	3.46026	2.81273	12.3674	5.68661	7.81713	2.71767	4.93327	1.93652	5.73544	58.4378	8.13338	4.05777	1.1647	2.27121	1.57669	0	0	5.00334	0	1.54832	8.74548	2.43372	0	5.16108	0	2.4704
Abhd14b	5.02783	10.6447	21.0466	7.19037	13.752	4.53033	8.45991	8.00018	9.14682	9.36399	7.90457	11.6956	2.09726	7.31592	17.1358	9.23693	4.15213	7.19929	7.67838	14.3919	13.2583	4.52765	5.83994	15.8183	10.5478	9.76372	13.2688	6.25371	8.15301	9.86655	12.5874	9.01284	10.8218	20.9144	11.1589	6.59995	3.97462	7.09508	3.58838	18.4275	5.00334	0	5.41913	10.4273	8.11242	23.5871	5.16108	0	18.8368
Abhd15	8.37972	0.760333	2.93674	13.5818	2.03734	9.81572	7.73477	0.500011	5.58972	4.68199	5.26971	5.19806	14.6808	7.31592	8.5679	11.5462	4.15213	4.19959	7.90422	3.59799	10.1987	12.2893	5.83994	10.3808	5.62547	1.95274	9.47769	0	2.71767	6.34278	4.84129	4.09674	0.541091	0	9.12998	8.15288	7.38144	2.36503	5.38257	6.91033	15.01	0	2.32248	2.69092	10.5461	2.62079	3.87081	0	1.2352
Abhd16a	23.4632	20.529	28.8779	13.5818	34.6347	16.2337	20.0621	28.5006	18.8018	12.8755	5.26971	22.0918	23.0698	9.1449	19.2778	15.01	14.5325	14.3986	17.1634	23.3869	28.5563	19.4042	26.2797	17.7956	18.986	26.6875	18.9554	23.4514	29.8944	21.8474	18.3969	18.0257	57.6262	29.0478	17.2455	16.694	18.7375	9.46011	21.5303	52.9792	22.515	0	17.8057	25.5637	17.0361	7.86238	33.547	0	29.336
Abhd16b	0	0	0.489457	0.79893	0	0	0	0	0	0	0	0	0	0	0	0	0	0	0	0.449748	0	0	0	0	0	6.50915	3.79108	9.38056	0	0	0	0	58.7083	0	0	0	0	0	0	0	0	0	0	7.73639	0	0	0	0	0
Abhd17a	3.35189	5.32233	7.83131	1.59786	2.03734	5.66292	3.14225	2.50005	6.09788	3.5115	0	3.89855	4.19452	1.82898	2.14197	1.15462	2.07607	4.19959	4.5167	7.19597	7.13907	2.26383	5.83994	3.95458	4.92228	13.6692	15.1643	7.81713	5.43534	4.22852	2.90478	4.09674	44.0989	12.781	6.08666	5.04702	3.40682	2.36503	1.79419	11.5172	2.50167	0	5.41913	9.41821	4.86745	2.62079	3.87081	0	8.02879
Abhd17b	0	0.760333	0.489457	0.79893	0	1.88764	0.966847	0	0.508156	2.92625	2.63486	1.29952	2.09726	1.82898	2.14197	1.15462	2.07607	1.19988	2.03251	0	4.07947	0.970212	0	2.47161	2.81273	3.25457	5.68661	3.12685	0	2.81901	5.80955	1.6387	31.9243	0	0	1.94116	0.567803	2.36503	0	2.30344	0	0	0.774162	2.01819	2.43372	0	5.16108	0	2.7792
Abhd17c	0	0.760333	0.489457	2.39679	0.509334	1.13258	0.483423	0	0.508156	2.341	2.63486	1.29952	0	1.82898	0	3.46385	0	1.79982	0.677504	2.24874	3.0596	0.970212	2.91997	0.494322	0	2.60366	1.89554	0	0	1.40951	0	0.819349	1.89382	3.48573	2.02889	0.776465	1.70341	2.36503	0	0	0	0	2.32248	2.01819	0.811242	2.62079	3.87081	0	0.617599
Abhd18	0	2.281	1.46837	0	1.528	0.755056	0.483423	0	0	0.585249	2.63486	2.59903	2.09726	0	2.14197	0.577308	4.15213	0	1.35501	0.449748	1.01987	1.29362	2.91997	1.48297	1.40637	2.60366	1.89554	1.56343	0	0.704753	0.968259	3.2774	12.7156	1.16191	1.01444	0.776465	1.13561	0	1.79419	0	0	0	1.54832	4.03638	0.811242	0	2.58054	0	0.926399
Abhd2	13.4075	113.29	303.463	18.3754	255.176	6.7955	4.35081	80.5018	21.3426	5.26724	10.5394	5.19806	4.19452	5.48694	0	9.23693	8.30426	5.99941	5.42004	241.965	19.3775	6.46808	61.3193	3.95458	9.14139	34.4985	9.47769	59.4102	5.43534	7.75229	14.5239	54.8964	65.472	275.373	6.08666	5.04702	5.67803	4.73006	43.0605	317.875	10.0067	24.5805	6.19329	142.282	12.1686	2.62079	72.2551	0	281.934
Abhd3	3.35189	0.760333	0.489457	1.59786	2.54667	3.39775	2.65883	2.50005	1.52447	1.1705	2.63486	3.89855	2.09726	1.82898	2.14197	1.73192	0	2.39976	2.25835	2.24874	0	1.61702	0	3.95458	0	1.95274	3.79108	0	5.43534	1.40951	2.90478	0.819349	4.86982	0	3.04333	1.94116	1.13561	0	1.79419	0	2.50167	0	1.54832	2.01819	1.62248	5.24158	1.29027	0	4.63199
Abhd4	15.0835	11.405	15.1732	14.3807	15.7894	7.55056	9.66847	13.5003	7.62235	8.19349	15.8091	9.09661	6.29177	7.31592	4.28395	6.9277	6.2282	5.39947	6.54921	17.5402	15.298	7.11489	14.5998	11.3694	6.32865	22.782	15.1643	34.3954	13.5884	7.04753	8.71433	21.3031	163.68	19.7525	5.07221	7.37642	4.54243	7.09508	7.17676	11.5172	7.505	0	5.41913	26.5728	12.1686	15.7248	11.6124	0	18.528
Abhd5	25.1392	9.12399	8.32076	19.9732	7.64001	20.009	16.1947	11.5003	14.7365	28.092	15.8091	15.5942	27.2644	12.8029	23.5617	19.0512	20.7607	32.9968	21.6801	14.3919	39.7748	23.2851	17.5198	32.131	32.3464	27.9893	24.642	12.5074	10.8707	15.5046	22.27	6.55479	82.2458	8.13338	11.1589	23.6822	13.6273	12.6135	16.1477	16.1241	25.0167	0	25.5473	21.191	20.281	20.9663	15.4832	0	8.95519
Abhd6	1.67594	3.80166	2.93674	3.19572	4.58401	3.77528	4.83423	2.50005	2.54078	3.5115	5.26971	1.29952	0	0	4.28395	1.73192	2.07607	8.39918	4.74253	4.94723	4.07947	3.23404	0	4.94322	2.81273	6.50915	5.68661	3.12685	5.43534	9.16179	2.90478	1.6387	10.2807	3.48573	5.07221	3.88233	1.70341	4.73006	5.38257	0	2.50167	0	5.41913	2.69092	2.43372	5.24158	6.45135	0	2.4704
Abhd8	0	2.281	5.87348	0.79893	2.54667	0	0.966847	4.00009	1.52447	3.5115	0	0	0	0	2.14197	0.577308	0	0	0.225835	5.84673	12.2384	1.29362	0	0	2.10955	15.622	3.79108	6.25371	0	0.704753	0	0.819349	132.297	5.80955	0	1.1647	0.567803	1.57669	0	2.30344	0	0	0	12.7819	0	2.62079	5.16108	0	4.63199
Abi1	5.02783	6.84299	13.7048	9.58716	8.65868	7.17303	9.42675	6.00013	4.06525	7.60824	0	7.79709	8.38903	5.48694	4.28395	5.77308	2.07607	5.99941	6.77504	11.2437	5.09934	7.43829	8.75991	7.41484	2.81273	7.16006	7.58215	4.69028	2.71767	7.75229	3.87304	9.83219	8.11636	8.13338	7.1011	5.04702	6.24584	5.5184	3.58838	11.5172	7.505	0	6.19329	11.4364	10.5461	5.24158	6.45135	0	14.8224
Abi2	1.67594	3.80166	5.87348	0.79893	4.58401	4.15281	1.20856	4.5001	2.54078	1.75575	2.63486	2.59903	0	3.65796	0	0	2.07607	0.599941	2.48418	4.94723	5.09934	0.323404	5.83994	1.48297	4.2191	2.60366	3.79108	12.5074	2.71767	0	0.968259	6.55479	11.904	2.32382	3.04333	2.71763	1.70341	0	1.79419	9.21377	0	0	0.774162	2.69092	0	0	7.74162	0	2.7792
Abi3	1.67594	1.52067	1.95783	0.79893	4.58401	1.13258	1.45027	10.0002	1.52447	0.585249	2.63486	1.29952	0	0	2.14197	0.577308	4.15213	0	1.58084	6.74622	16.3179	1.94042	2.91997	2.96593	1.40637	22.782	3.79108	10.944	2.71767	1.40951	0.968259	4.91609	61.9549	1.16191	2.02889	1.94116	7.94925	3.15337	1.79419	0	2.50167	0	0	11.7728	0.811242	2.62079	9.03188	0	6.48479
Abi3bp	8.37972	3.04133	1.46837	6.39144	2.03734	5.66292	6.04279	0	2.54078	1.75575	5.26971	1.29952	6.29177	0	10.7099	2.30923	6.2282	2.39976	4.5167	0.449748	3.0596	3.23404	0	5.43755	5.62547	0	11.3732	1.56343	0	5.63803	4.84129	4.09674	1.08218	0	3.04333	3.49409	2.27121	3.94171	8.97095	2.30344	7.505	0	3.87081	4.03638	8.92366	7.86238	1.29027	0	2.1616
Abitram	1.67594	3.04133	0.978914	2.39679	3.056	0.377528	0.241712	0.500011	1.52447	1.1705	0	0	0	0	0	1.73192	0	1.19988	0.677504	2.24874	4.07947	0.323404	2.91997	0	0.703183	1.95274	9.47769	1.56343	5.43534	0.704753	0.968259	3.2774	9.73963	6.97146	1.01444	0.776465	2.27121	0	0	2.30344	0	0	0.774162	3.02728	2.43372	5.24158	2.58054	0	4.0144
Abl1	5.02783	5.32233	3.4262	0.79893	6.11201	2.64269	2.41712	6.50014	6.60603	2.92625	0	7.79709	4.19452	7.31592	10.7099	3.46385	6.2282	2.39976	2.03251	4.94723	7.13907	5.82127	8.75991	3.95458	2.10955	6.50915	3.79108	9.38056	0	4.22852	2.90478	9.83219	38.4174	3.48573	5.07221	3.10586	3.40682	6.30674	0	0	2.50167	0	3.09665	7.06366	2.43372	10.4832	3.87081	0	7.71999
Abl2	5.02783	1.52067	7.83131	3.19572	2.03734	1.88764	2.41712	2.50005	0.508156	5.85249	7.90457	3.89855	0	0	0	0	4.15213	1.19988	2.25835	3.59799	3.0596	0.646808	0	0.988645	1.40637	0.650915	3.79108	4.69028	0	2.81901	1.93652	1.6387	6.22254	2.32382	0	1.55293	3.40682	1.57669	1.79419	2.30344	2.50167	0	5.41913	5.04547	2.43372	0	1.29027	0	6.48479
Ablim1	20.1113	6.08266	10.2786	18.3754	9.67735	14.7236	11.8439	7.50016	12.1958	10.5345	23.7137	16.8937	18.8753	9.1449	8.5679	20.7831	26.9889	11.3989	11.2917	8.54522	10.1987	17.7872	11.6799	13.3467	15.47	6.50915	11.3732	12.5074	29.8944	14.0951	15.4921	9.83219	3.78763	8.13338	23.3322	16.694	19.3053	19.7086	8.97095	29.9448	5.00334	24.5805	17.8057	8.07275	15.4136	20.9663	10.3222	66.4985	13.2784
Ablim2	1.67594	2.281	5.87348	3.19572	3.56534	3.02022	2.65883	1.00002	3.5571	3.5115	0	3.89855	10.4863	1.82898	2.14197	3.46385	0	4.19959	3.83919	2.24874	1.01987	3.23404	5.83994	5.43755	3.51592	1.30183	1.89554	1.56343	0	2.81901	4.84129	0.819349	0.541091	2.32382	3.04333	1.55293	1.13561	3.15337	1.79419	6.91033	2.50167	24.5805	1.54832	1.00909	3.24497	0	0	0	3.3968
Ablim3	6.70377	0.760333	0.489457	8.78823	1.528	5.28539	7.73477	1.00002	4.06525	9.94924	10.5394	5.19806	2.09726	3.65796	2.14197	6.9277	8.30426	7.19929	5.42004	2.24874	4.07947	5.49787	2.91997	5.93187	7.73502	5.20732	3.79108	1.56343	21.7414	8.45704	15.4921	1.6387	3.51709	0	17.2455	5.43526	13.6273	11.8251	3.58838	2.30344	5.00334	0	18.5799	0.672729	8.92366	7.86238	2.58054	0	0.926399
Abo	0	6.08266	0.978914	0	2.54667	0	0	20.5005	0	0	0	0	0	0	0	0	0	0	0	4.49748	0	0	0	0	0	0.650915	1.89554	3.12685	0	0	0	4.09674	1.89382	2.32382	0	0	0	0	0	0	0	0	0	1.00909	0	0	12.9027	0	2.7792
Abr	5.02783	16.7273	15.6626	1.59786	14.7707	0	0.483423	22.5005	4.06525	0.585249	7.90457	1.29952	2.09726	1.82898	4.28395	0	2.07607	0	1.12917	10.794	5.09934	0.970212	2.91997	0.494322	2.10955	8.46189	0	4.69028	0	2.11426	0	4.91609	4.32872	12.781	1.01444	0.388233	1.13561	0.788343	0	2.30344	0	0	1.54832	10.4273	1.62248	7.86238	15.4832	0	18.528
Abra	0	0	0	0	1.01867	0	0	0	0	0	0	0	0	0	0	0	0	0	0	0	0	0	0	0	0	1.30183	0	0	0	0	0	0	0.270545	0	0	0	0	0	1.79419	0	0	0	0.774162	0	0	0	0	0	0
Abracl	3.35189	11.405	16.1521	2.39679	7.64001	0.755056	0.725135	6.00013	4.06525	2.92625	2.63486	3.89855	2.09726	3.65796	6.42592	2.30923	2.07607	3.59965	2.93585	11.2437	0	1.94042	8.75991	3.95458	4.2191	3.25457	0	14.0708	0	1.40951	2.90478	9.01284	0.811636	18.5906	3.04333	3.49409	6.81364	0.788343	0	4.60688	0	0	2.32248	13.1182	0.811242	5.24158	7.74162	0	18.528
Abraxas1	0	0.760333	2.44728	1.59786	2.54667	2.26517	1.45027	1.50003	3.04894	1.75575	0	1.29952	2.09726	5.48694	0	1.73192	0	0.599941	0.677504	0.899497	4.07947	0	0	0.988645	0	1.30183	0	0	5.43534	0	0	0	2.70545	2.32382	1.01444	1.1647	2.27121	3.15337	1.79419	2.30344	0	0	2.32248	2.01819	0.811242	2.62079	1.29027	0	1.544
Abraxas2	6.70377	5.32233	5.87348	5.59251	3.56534	4.53033	2.65883	6.00013	3.5571	2.341	5.26971	2.59903	4.19452	5.48694	6.42592	6.9277	8.30426	1.79982	3.61336	3.59799	4.07947	3.23404	2.91997	3.95458	4.92228	8.46189	1.89554	12.5074	0	2.11426	2.90478	7.37414	28.6778	6.97146	4.05777	3.10586	2.27121	2.36503	5.38257	11.5172	0	0	1.54832	6.72729	5.67869	0	10.3222	0	7.41119
Abt1	1.67594	6.84299	4.40511	1.59786	3.56534	3.39775	1.93369	5.50012	3.5571	5.85249	2.63486	0	0	3.65796	2.14197	1.15462	0	1.79982	1.80668	3.59799	2.03973	2.58723	2.91997	5.43755	3.51592	8.46189	5.68661	7.81713	0	2.11426	1.93652	3.2774	8.3869	5.80955	4.05777	2.3294	3.40682	1.57669	5.38257	0	2.50167	0	1.54832	5.04547	2.43372	7.86238	1.29027	0	6.48479
Abtb1	1.67594	1.52067	5.38402	0	6.62134	4.15281	3.14225	9.50021	2.03263	2.92625	0	2.59903	4.19452	3.65796	0	1.15462	6.2282	0.599941	2.71002	8.09547	3.0596	1.29362	0	2.96593	1.40637	5.85823	1.89554	6.25371	2.71767	2.11426	3.87304	2.45805	12.1745	4.64764	1.01444	2.3294	1.13561	3.94171	1.79419	6.91033	2.50167	0	3.87081	5.38184	2.43372	5.24158	6.45135	0	7.41119
Abtb2	0	0	0	0	0	0	0	0	0	0	0	0	0	0	0	0	0	0	0	0	0	0	0	0	0	0.650915	0	0	0	0	0	1.6387	7.03418	0	0	0	0	0	0	0	0	0	0	1.00909	0	0	2.58054	0	0.3088
Abtb3	0	0.760333	0	0.79893	1.01867	0	0.241712	0.500011	0	0	0	0	0	0	0	0	0	0	0	0.899497	0	0.323404	0	0	0	0.650915	0	0	0	0	0	0	0	1.16191	0	0	0	0	0	0	0	0	0	0.672729	0	0	0	0	0.3088
Acaa1a	15.0835	23.5703	27.899	13.5818	30.56	20.009	24.8963	31.0007	26.4241	35.115	18.444	16.8937	16.7781	16.4608	23.5617	14.4327	16.6085	20.398	22.5835	21.5879	26.5166	22.6383	26.2797	25.7048	28.8305	11.0656	22.7465	32.832	13.5884	24.6664	25.1747	22.9418	5.68145	33.6954	18.26	24.8469	23.8477	14.9785	19.7361	32.2482	22.515	24.5805	20.9024	17.491	21.9035	13.104	20.6443	0	36.7472
Acaa1b	5.02783	3.80166	1.95783	12.7829	1.528	8.30561	8.2182	4.00009	7.62235	8.19349	5.26971	6.49758	8.38903	3.65796	14.9938	12.1235	4.15213	12.5988	9.25923	2.69849	10.1987	11.3191	0	5.43755	9.14139	6.50915	9.47769	1.56343	8.15301	13.3903	6.77781	4.09674	4.05818	3.48573	11.1589	13.9764	7.94925	7.88343	1.79419	0	17.5117	0	15.4832	3.36365	8.11242	0	3.87081	0	0.3088
Acaa2	23.4632	16.7273	34.262	30.3593	23.4294	29.0696	27.7968	30.5007	28.9649	28.6772	39.5229	19.4927	20.9726	23.7767	12.8518	18.4739	29.0649	16.1984	24.1643	26.0854	36.7152	24.2553	52.5594	26.6934	23.2051	24.7348	17.0598	12.5074	27.1767	21.8474	14.5239	18.845	18.3971	38.3431	24.3466	31.0586	23.2799	34.6871	28.707	23.0344	30.02	0	24.7732	26.2364	14.6023	26.2079	30.9665	33.2493	42.9231
Acaca	60.334	12.1653	18.1099	8.78823	7.13068	40.3955	59.9445	16.5004	25.916	39.7969	57.9669	40.285	56.626	27.4347	25.7037	39.2569	62.282	53.9947	26.6485	21.1382	17.3377	33.3106	8.75991	28.6707	14.7669	14.971	24.642	12.5074	29.8944	16.2093	32.9208	34.4127	9.19854	13.9429	19.2744	29.1174	14.1951	44.9355	37.678	16.1241	20.0133	24.5805	38.7081	17.8273	20.281	15.7248	14.193	0	12.0432
Acacb	21.7873	3.80166	4.40511	5.59251	1.01867	19.2539	16.6781	8.00018	5.58972	18.728	15.8091	14.2947	16.7781	10.9739	36.4136	16.7419	14.5325	24.5976	14.2276	11.6935	39.7748	22.6383	26.2797	37.0742	18.2828	12.3674	24.642	1.56343	10.8707	18.3236	23.2382	9.83219	3.51709	1.16191	8.11554	13.1999	3.40682	14.1902	12.5593	4.60688	32.5217	24.5805	27.0957	3.02728	15.4136	7.86238	6.45135	0	4.63199
Acad10	0	3.04133	1.95783	0.79893	1.528	2.26517	2.41712	8.00018	1.01631	2.92625	2.63486	1.29952	0	1.82898	2.14197	1.15462	2.07607	1.19988	1.58084	3.14824	1.01987	1.29362	0	1.48297	0.703183	0.650915	1.89554	3.12685	0	0.704753	0.968259	0.819349	3.78763	5.80955	2.02889	1.94116	0.567803	0.788343	1.79419	2.30344	2.50167	0	0	2.01819	0.811242	0	2.58054	0	1.8528
Acad11	15.0835	19.0083	11.2575	16.7775	17.3174	18.1213	21.754	11.5003	9.65497	18.1427	2.63486	20.7923	8.38903	10.9739	23.5617	22.515	24.9128	20.9979	21.0026	14.8417	23.4569	31.3702	20.4398	38.0628	19.6891	14.3201	22.7465	14.0708	21.7414	31.7139	15.4921	10.6515	12.7156	18.5906	19.2744	24.8469	13.0595	19.7086	16.1477	13.8207	32.5217	0	20.1282	15.8091	23.526	10.4832	14.193	0	12.9696
Acad12	5.02783	1.52067	3.91565	2.39679	5.09334	1.51011	3.38396	2.00004	2.54078	2.341	0	5.19806	4.19452	1.82898	4.28395	0.577308	0	2.39976	2.71002	4.04773	3.0596	3.88085	0	4.4489	3.51592	0.650915	1.89554	3.12685	5.43534	3.52377	1.93652	0	1.89382	5.80955	3.04333	3.88233	0.567803	0.788343	0	2.30344	0	0	1.54832	2.01819	0.811242	0	0	0	4.32319
Acad8	3.35189	9.88432	23.9834	3.19572	15.28	7.92808	8.45991	14.0003	2.54078	6.43774	7.90457	5.19806	4.19452	14.6318	8.5679	7.505	6.2282	4.19959	8.13005	16.6407	6.1192	4.52765	5.83994	8.8978	15.47	7.16006	1.89554	15.6343	5.43534	7.04753	6.77781	8.19349	7.84581	20.9144	6.08666	5.04702	8.51705	11.0368	8.97095	25.3379	17.5117	49.1609	3.87081	14.1273	8.11242	2.62079	10.3222	0	16.0576
Acad9	6.70377	3.80166	15.1732	11.185	13.752	12.0809	9.42675	6.00013	8.1305	8.77874	5.26971	11.6956	4.19452	9.1449	12.8518	6.9277	4.15213	9.59906	8.35589	9.44471	12.2384	10.9957	5.83994	11.8637	7.03183	7.16006	7.58215	9.38056	8.15301	7.04753	7.74607	2.45805	7.57527	16.2668	7.1011	13.5881	7.94925	3.94171	10.7651	2.30344	7.505	24.5805	4.64497	9.08185	10.5461	10.4832	9.03188	0	13.2784
Acadl	26.8151	9.12399	15.1732	25.5658	9.16801	28.3146	32.3894	11.5003	22.3589	25.751	26.3486	20.7923	25.1671	34.7506	36.4136	29.4427	45.6734	33.5967	27.7777	16.1909	26.5166	25.8723	14.5998	37.5685	28.8305	19.5274	20.8509	9.38056	21.7414	22.5521	33.8891	9.01284	5.68145	13.9429	26.3755	32.6115	27.8224	48.0889	26.9128	20.731	17.5117	0	27.0957	11.4364	38.9396	23.5871	18.0638	0	9.57279
Acadm	51.9543	21.2893	20.0677	56.724	25.4667	55.8741	58.2525	24.5005	43.7015	62.6217	36.888	59.7777	48.2369	43.8955	70.6851	64.0812	56.0538	55.7945	47.1995	17.9899	48.9536	63.3872	58.3994	87.0007	42.8942	31.2439	45.4929	6.25371	43.4827	59.1993	66.8099	27.8579	7.03418	13.9429	69.9965	60.176	60.755	63.0674	43.0605	34.5516	57.5384	73.7414	63.4812	19.8455	64.8993	44.5535	33.547	0	20.3808
Acads	13.4075	9.12399	10.768	15.1797	16.2987	19.6314	22.9626	6.50014	16.7692	23.9952	21.0789	28.5893	23.0698	12.8029	19.2778	19.0512	37.3692	22.7978	19.4218	4.94723	19.3775	30.7234	32.1197	18.7843	21.0955	9.11281	18.9554	6.25371	16.306	19.7331	29.0478	11.4709	5.41091	9.29529	15.2166	14.3646	18.1697	29.1687	23.3245	6.91033	42.5284	0	17.8057	8.40912	17.0361	15.7248	9.03188	0	12.352
Acadsb	35.1948	32.6943	20.5572	19.1743	27.504	24.9168	30.9391	25.0005	17.7855	22.8247	13.1743	25.9903	54.5287	23.7767	42.8395	21.9377	43.5974	23.9976	24.616	18.4397	32.6358	23.2851	46.7195	27.1877	20.3923	22.1311	28.4331	34.3954	16.306	21.1426	40.6669	29.4966	8.928	11.6191	13.1878	23.6822	10.7883	15.7669	28.707	11.5172	27.5183	0	21.6765	19.1728	31.6384	52.4158	37.4178	0	31.1888
Acadvl	33.5189	15.2067	23.0045	22.37	25.4667	36.9977	43.9915	25.0005	30.9975	46.8199	42.1577	38.9855	39.8479	29.2637	27.8457	32.9066	41.5213	35.3965	34.5527	28.7839	48.9536	38.8085	61.3193	43.5004	44.3006	26.0366	43.5974	26.5783	21.7414	28.8949	32.9208	25.3998	16.2327	22.0763	27.39	44.6467	23.2799	36.2638	41.2664	34.5516	62.5417	49.1609	43.353	21.8637	41.3733	26.2079	11.6124	0	22.5424
Acan	0	0	0.489457	0	0	0	0	1.00002	0	0	0	0	0	0	0	0	0	0	0	0	0	0	0	0	0	0	0	0	0	0	0	0	0.541091	0	0	0	0	0	0	0	0	0	0	0	0	0	0	0	0
Acap1	0	6.08266	26.4307	0.79893	18.336	0	0.483423	8.00018	3.5571	0.585249	2.63486	0	0	0	0	0	0	0	0.225835	18.8894	1.01987	0.323404	0	0.494322	1.40637	3.25457	0	1.56343	0	0	0	0	1.89382	22.0763	0	0.776465	0.567803	0	5.38257	36.8551	2.50167	0	1.54832	14.4637	0	0	1.29027	0	20.6896
Acap2	1.67594	8.36366	8.81022	5.59251	5.60267	4.90786	3.86739	3.50008	2.54078	2.341	7.90457	3.89855	10.4863	3.65796	4.28395	5.19577	6.2282	5.99941	3.38752	4.04773	4.07947	2.26383	2.91997	2.96593	4.2191	1.30183	3.79108	6.25371	2.71767	1.40951	1.93652	4.91609	3.24654	9.29529	2.02889	3.49409	5.11023	0.788343	8.97095	4.60688	2.50167	0	3.87081	4.37274	4.86745	10.4832	2.58054	0	7.71999
Acap3	1.67594	0	2.44728	1.59786	2.03734	0.377528	1.45027	1.00002	1.01631	0.585249	0	5.19806	4.19452	0	6.42592	1.15462	2.07607	0.599941	1.35501	0.449748	0	0.646808	5.83994	0.988645	0	0.650915	0	3.12685	2.71767	4.22852	0.968259	1.6387	2.70545	1.16191	0	1.55293	1.13561	1.57669	0	0	0	0	0.774162	1.68182	1.62248	5.24158	1.29027	0	1.544
Acat1	38.5467	28.1323	26.9201	22.37	24.448	37.7528	45.6835	23.5005	34.5546	49.1609	26.3486	36.3864	48.2369	42.0665	42.8395	39.8342	47.7495	32.3968	35.2302	19.7889	27.5364	36.5446	35.0396	59.3187	47.8165	24.0839	32.2241	9.38056	29.8944	30.3044	40.6669	25.3998	21.9142	31.3716	37.5344	32.9998	37.475	49.6656	30.5012	18.4275	37.525	24.5805	34.8373	25.2274	41.3733	20.9663	15.4832	0	22.8512
Acat2	26.8151	66.9093	46.9878	14.3807	65.1948	16.9887	16.1947	73.5016	14.2284	12.8755	7.90457	7.79709	14.6808	10.9739	10.7099	15.01	29.0649	20.9979	10.1626	41.8266	15.298	17.1404	26.2797	24.7161	21.0955	25.3857	18.9554	3.12685	21.7414	15.5046	17.4287	10.6515	7.30472	61.5813	12.1733	9.31758	17.0341	17.3435	10.7651	29.9448	7.505	0	17.0316	38.3456	11.3574	7.86238	54.1913	33.2493	57.7455
Acat3	5.02783	12.9257	24.9623	7.9893	10.696	6.7955	4.1091	13.0003	6.09788	7.60824	7.90457	7.79709	16.7781	3.65796	6.42592	7.505	0	4.19959	4.5167	13.4924	9.17881	5.49787	14.5998	5.93187	4.92228	40.3567	13.2688	14.0708	8.15301	2.11426	4.84129	10.6515	107.948	10.4572	6.08666	7.37642	6.24584	1.57669	0	4.60688	7.505	24.5805	7.74162	27.5819	4.86745	2.62079	23.2248	0	16.6752
Acbd3	1.67594	3.80166	4.89457	0.79893	3.056	1.13258	1.93369	7.50016	2.03263	0.585249	2.63486	0	0	3.65796	4.28395	2.30923	0	1.79982	0.903339	4.49748	2.03973	1.29362	5.83994	1.97729	2.10955	5.85823	0	3.12685	5.43534	2.81901	2.90478	2.45805	11.6334	8.13338	5.07221	2.71763	2.27121	2.36503	1.79419	2.30344	0	0	3.87081	6.05456	0.811242	5.24158	7.74162	0	11.1168
Acbd4	6.70377	11.405	9.78914	19.9732	13.2427	18.8764	16.6781	8.00018	14.2284	17.5575	15.8091	22.0918	14.6808	20.1188	10.7099	15.5873	10.3803	16.7984	13.5501	6.74622	15.298	16.817	0	12.3581	10.5478	8.46189	9.47769	14.0708	24.459	15.5046	24.2065	9.83219	0.541091	10.4572	21.3033	19.4116	22.7121	27.592	17.9419	2.30344	47.5317	0	10.8383	4.37274	12.9799	10.4832	5.16108	0	13.2784
Acbd5	15.0835	4.562	14.1942	8.78823	11.7147	11.7034	7.25135	6.00013	6.09788	7.60824	5.26971	9.09661	4.19452	5.48694	2.14197	5.19577	4.15213	5.99941	8.35589	8.54522	8.15894	8.73191	2.91997	9.39213	5.62547	9.76372	17.0598	14.0708	8.15301	7.04753	7.74607	10.6515	15.6916	8.13338	4.05777	7.76465	4.54243	9.46011	7.17676	11.5172	7.505	0	8.51578	9.08185	4.05621	2.62079	10.3222	0	13.896
Acbd6	0	3.04133	7.34185	1.59786	5.60267	1.13258	1.69198	5.00011	1.52447	2.92625	2.63486	2.59903	2.09726	0	2.14197	2.30923	4.15213	1.79982	1.35501	5.39698	7.13907	0.970212	14.5998	1.48297	0.703183	16.2729	9.47769	6.25371	2.71767	1.40951	4.84129	4.91609	59.52	9.29529	4.05777	1.1647	1.13561	4.73006	1.79419	4.60688	2.50167	0	3.09665	12.4455	0.811242	0	6.45135	0	4.94079
Acbd7	0	48.6613	5.87348	0	11.7147	0	0	51.5011	0	0	0	0	0	0	0	0	0	0.599941	0	15.7412	0	0	5.83994	0	0	16.9238	0	1.56343	0	0	0	0	0.270545	4.64764	0	0	0	0	0	0	0	0	0	13.791	0	0	36.1275	0	16.0576
Accs	3.35189	1.52067	2.93674	2.39679	2.54667	1.51011	2.65883	0.500011	1.52447	5.26724	0	3.89855	0	0	0	1.15462	2.07607	2.39976	2.71002	0.449748	0	1.29362	0	1.97729	9.84457	0.650915	0	1.56343	0	0.704753	1.93652	0.819349	0.270545	2.32382	0	0.776465	1.13561	1.57669	0	4.60688	5.00334	0	2.32248	1.00909	2.43372	2.62079	0	0	1.8528
Accsl	1.67594	0	0	0	0	0	0.241712	0.500011	0	0.585249	0	0	0	0	0	0.577308	0	0	0	0	0	0.323404	0	0.494322	0	0.650915	0	0	0	0	0	0	0	0	0	0	0	0.788343	0	0	0	0	0.774162	0	1.62248	0	2.58054	0	0
Acd	1.67594	4.562	3.91565	1.59786	4.07467	2.26517	3.14225	7.00015	5.08156	2.92625	10.5394	0	2.09726	1.82898	0	0.577308	0	5.99941	2.71002	4.04773	4.07947	1.29362	5.83994	2.47161	4.2191	9.11281	1.89554	6.25371	5.43534	1.40951	4.84129	2.45805	24.3491	3.48573	4.05777	3.10586	3.40682	0.788343	1.79419	4.60688	5.00334	24.5805	3.09665	5.7182	3.24497	5.24158	1.29027	0	4.94079
Ace	3.35189	62.3473	115.512	7.9893	143.123	5.28539	7.49306	26.0006	10.1631	1.75575	5.26971	15.5942	12.5835	10.9739	2.14197	2.88654	10.3803	5.99941	4.5167	75.5577	26.5166	3.23404	14.5998	6.42619	10.5478	73.5534	28.4331	67.2273	10.8707	8.45704	6.77781	40.1481	351.979	106.896	5.07221	5.82349	12.4917	7.88343	1.79419	13.8207	2.50167	0	3.09665	85.773	7.30117	13.104	28.3859	0	116.109
Ace2	0	1.52067	0.978914	0	0	0.377528	0.483423	0	0.508156	1.75575	0	0	0	0	0	0	0	0	0	0.449748	0	0	0	0.494322	0	0.650915	0	1.56343	0	0	0	0	0	1.16191	0	0	0	1.57669	0	0	0	0	0	0	0	0	0	0	1.2352
Acer1	0	0	0	0.79893	0	0	0	0	0	0	0	0	0	0	0	0	0	0	0	0	0	0	0	0	0	0	0	0	0	0	0	0	0	0	0	0	0	0	0	0	0	0	0	0	0	0	0	0	0
Acer2	0	1.52067	0.489457	1.59786	1.528	1.88764	2.65883	1.00002	2.54078	0	0	2.59903	2.09726	0	0	2.30923	2.07607	4.19959	2.71002	2.24874	2.03973	2.26383	8.75991	0.988645	1.40637	1.30183	5.68661	4.69028	0	3.52377	1.93652	5.73544	5.14036	1.16191	4.05777	2.3294	2.27121	3.94171	3.58838	2.30344	2.50167	0	0	1.68182	4.86745	2.62079	2.58054	0	2.7792
Acer3	0	1.52067	4.40511	0	2.03734	0.377528	0	2.00004	1.01631	0.585249	0	0	4.19452	1.82898	0	0.577308	2.07607	0.599941	1.80668	0.449748	0	0	5.83994	1.48297	0.703183	1.95274	0	4.69028	0	0.704753	2.90478	1.6387	7.03418	1.16191	1.01444	0.388233	0.567803	0.788343	0	0	2.50167	0	1.54832	1.34546	1.62248	7.86238	0	0	2.7792
Ache	0	0	0	0	0.509334	0.377528	0	0	0	0	2.63486	0	0	1.82898	0	0	2.07607	0	0.225835	0	0	0.646808	0	0	0	0	0	0	0	0	0	0	0	0	0	0	0	0	0	0	0	0	0	0	0	0	0	0	0.3088
Acin1	10.0557	30.4133	33.2831	12.7829	34.1254	13.591	11.1187	26.0006	20.3263	9.36399	7.90457	3.89855	18.8753	20.1188	4.28395	12.1235	16.6085	13.1987	10.1626	34.1809	27.5364	7.43829	26.2797	10.3808	12.6573	44.9131	37.9108	23.4514	8.15301	13.3903	33.8891	25.3998	125.533	32.5335	26.3755	12.8117	11.3561	12.6135	28.707	34.5516	7.505	0	11.6124	30.9456	11.3574	18.3455	32.2567	0	34.2768
Ackr1	3.35189	0.760333	0	1.59786	0	0	0.966847	0.500011	0.508156	1.1705	2.63486	0	0	0	0	0.577308	0	0.599941	0.45167	0	0	0.323404	2.91997	0	0	0	0	0	2.71767	0.704753	0	0.819349	0	0	2.02889	0.776465	1.70341	0	1.79419	0	0	0	0.774162	0	1.62248	0	0	0	0
Ackr2	0	0	0	0	0	0	0.483423	0.500011	1.52447	0	0	0	0	0	0	0	0	0	0.225835	0	1.01987	0	0	0	0	0	0	0	0	0.704753	0	0	0	0	1.01444	0.776465	0.567803	0	0	0	0	0	0	0.336365	0.811242	0	0	0	0.3088
Ackr3	5.02783	6.84299	2.44728	14.3807	8.14934	5.66292	6.52621	3.50008	8.1305	5.26724	5.26971	2.59903	4.19452	3.65796	4.28395	5.19577	16.6085	5.39947	6.77504	1.79899	3.0596	7.43829	5.83994	9.39213	2.10955	3.90549	5.68661	3.12685	21.7414	8.45704	3.87304	7.37414	2.70545	5.80955	12.1733	9.70581	9.08485	2.36503	3.58838	0	20.0133	0	3.87081	4.70911	9.7349	7.86238	0	33.2493	1.544
Ackr4	5.02783	15.2067	4.89457	9.58716	7.13068	4.90786	6.2845	12.0003	4.06525	2.92625	2.63486	6.49758	0	1.82898	2.14197	6.35039	6.2282	5.39947	8.13005	8.09547	3.0596	8.0851	2.91997	11.3694	4.92228	3.90549	13.2688	6.25371	10.8707	9.86655	4.84129	2.45805	4.05818	9.29529	6.08666	7.37642	4.54243	6.30674	7.17676	2.30344	12.5083	0	4.64497	5.7182	4.05621	0	10.3222	0	6.79359
Acly	127.372	126.215	301.016	79.0941	232.766	149.123	174.758	108.002	74.1908	86.6169	263.486	83.169	85.9876	115.226	64.2592	123.544	85.1187	96.5905	71.5896	201.487	119.324	132.272	102.199	30.648	26.721	72.2516	66.3438	39.0857	73.3771	65.5421	97.7942	115.528	29.2189	223.087	72.0254	67.1642	68.7042	100.908	179.419	200.399	102.568	221.224	95.996	162.128	36.5059	20.9663	60.6427	0	250.128
Acmsd	0	0	0	0	0	0	0	0	0	0	0	0	0	0	2.14197	0.577308	0	0	0	0	1.01987	0	0	0	0	0	0	0	0	0	0	0	0.270545	0	0	0	0	0	1.79419	0	0	0	0	0	0	0	0	0	0
Acnat1	0	0	0	0	0	0	0	0	0	0	0	0	0	0	0	0	0	0	0	0	0	0	0	0	0	0	0	0	0	0	0	0	0.270545	0	0	0	0	0	0	0	0	0	0	0.336365	0	0	0	0	0.3088
Acnat2	0	0.760333	0	0	0	0	0	0	0	0	0	0	0	0	0	0	0	0	0	0	0	0	0	0	0	0	0	0	0	0	0	0	0	0	0	0	0	0	0	0	0	0	0	0	0	0	0	0	0
Aco1	36.8708	38.0166	50.9035	27.9625	58.0641	42.2831	43.2664	69.0015	31.5057	40.9674	26.3486	36.3864	37.7506	38.4086	32.1296	40.4116	53.9777	42.5958	30.4877	47.6733	43.8543	55.3021	20.4398	56.8471	38.6751	28.6403	37.9108	9.38056	19.0237	23.9616	48.4129	18.845	6.22254	40.6669	32.4622	31.4468	38.6106	41.7822	46.6489	43.7654	62.5417	0	46.4497	44.4001	47.052	20.9663	45.1594	0	63.3039
Aco2	38.5467	41.8183	42.0933	39.9465	48.8961	64.9348	80.7317	48.0011	45.2259	53.2577	55.332	49.3816	48.2369	47.5535	66.4012	56.5762	53.9777	42.5958	50.3612	43.1758	48.9536	54.9787	96.359	60.3073	54.1451	42.3095	41.7018	54.7199	43.4827	46.5137	60.0321	45.8835	91.7149	30.2097	36.5199	60.176	38.0428	63.0674	44.8547	36.8551	67.545	24.5805	51.0947	45.0729	41.3733	44.5535	21.9346	0	44.4671
Acot1	1.67594	3.04133	4.89457	0	5.09334	0.377528	0.241712	3.50008	1.52447	0	0	1.29952	0	0	0	0	0	0	0	4.04773	1.01987	0	8.75991	0	0.703183	1.30183	0	0	0	0	0	0	0.541091	2.32382	0	0	0	0	0	2.30344	0	0	0	0.672729	0	5.24158	0	0	1.8528
Acot10	0	0	0	0	0.509334	0.377528	0	0.500011	0	0	0	0	0	0	0	0	0	0	0	0	1.01987	0	0	0	0	1.30183	0	1.56343	0	0	0	0	14.3389	0	0	0.388233	0	0.788343	0	0	0	0	0	0	0	0	0	0	0
Acot11	1.67594	0	0.978914	2.39679	0	0	0.241712	0	0.508156	1.1705	2.63486	0	0	0	0	0.577308	0	0	0	0.899497	0	0	11.6799	0.494322	0.703183	0.650915	0	0	0	0	0	1.6387	0.811636	0	1.01444	0	1.13561	0	0	0	0	0	0.774162	0	0	0	0	0	0.3088
Acot12	0	0	0	0	0	0	0	0	0	0	0	0	0	1.82898	0	0	0	0	0	0	0	0	0	0	0	0	0	1.56343	0	0	0	0	3.24654	0	0	0	0	0	0	0	0	0	0	0.672729	0	0	1.29027	0	0
Acot13	8.37972	9.88432	6.36294	4.79358	8.65868	3.02022	2.1754	13.5003	3.5571	2.92625	0	5.19806	0	9.1449	4.28395	8.08231	4.15213	4.79953	4.29086	13.0427	6.1192	2.26383	2.91997	4.4489	5.62547	3.90549	5.68661	9.38056	5.43534	4.93327	1.93652	6.55479	3.24654	4.64764	6.08666	3.88233	3.40682	11.0368	7.17676	11.5172	0	24.5805	4.64497	7.40002	6.48993	10.4832	7.74162	0	11.4256
Acot2	6.70377	6.84299	6.85239	1.59786	7.13068	4.53033	4.35081	2.50005	4.57341	5.85249	10.5394	7.79709	4.19452	5.48694	8.5679	6.9277	4.15213	8.39918	9.03339	7.19597	7.13907	9.70212	5.83994	7.41484	9.14139	3.90549	5.68661	6.25371	2.71767	4.93327	4.84129	4.09674	1.08218	3.48573	5.07221	2.71763	1.13561	7.09508	0	9.21377	5.00334	0	6.96745	3.36365	6.48993	13.104	3.87081	0	4.63199
Acot3	0	0	0	0	0	0	0	0	0	0	0	0	0	0	0	0	0	0	0	0	0	0	0	0	0	0	0	0	0	0	0	0	0	0	0	0	0	0	0	0	0	0	0	0	0	0	0	0	0
Acot4	1.67594	0.760333	0.489457	0.79893	0	0	1.69198	1.00002	1.52447	0	2.63486	0	8.38903	0	0	1.73192	6.2282	3.59965	2.25835	1.34924	0	3.55744	0	1.97729	2.10955	0.650915	0	0	0	0	2.90478	0	0	1.16191	3.04333	0.776465	1.13561	0	1.79419	0	2.50167	0	3.09665	0	1.62248	5.24158	1.29027	0	0.3088
Acot5	0	0	0.489457	0	0	0	0	0	1.01631	0	0	0	0	0	0	0	0	0	0.225835	0	0	0	2.91997	0	0	0	0	0	0	0	0	0	0	0	0	0	0	0	0	0	0	0	0	0	0	0	0	0	0
Acot6	0	3.04133	1.95783	0	1.528	1.13258	0.241712	1.50003	0	1.75575	0	2.59903	0	0	0	1.15462	0	1.19988	1.12917	1.34924	2.03973	0.646808	0	0	1.40637	1.95274	0	3.12685	0	0.704753	1.93652	3.2774	0.270545	3.48573	0	1.1647	0.567803	0.788343	0	0	0	0	0.774162	0.672729	2.43372	5.24158	5.16108	0	3.088
Acot7	8.37972	3.80166	4.89457	3.99465	3.56534	3.77528	1.69198	6.00013	5.08156	1.1705	0	5.19806	4.19452	3.65796	2.14197	2.30923	2.07607	2.39976	2.71002	7.19597	24.4768	1.94042	0	1.97729	2.81273	50.1205	7.58215	25.0148	5.43534	2.11426	2.90478	3.2774	295.706	4.64764	5.07221	3.49409	5.11023	2.36503	7.17676	0	5.00334	0	1.54832	34.6456	2.43372	13.104	11.6124	0	9.57279
Acot8	0	1.52067	2.44728	0	3.56534	1.88764	0.966847	2.50005	0.508156	1.1705	7.90457	0	0	1.82898	2.14197	3.46385	4.15213	1.79982	1.80668	4.49748	1.01987	1.29362	2.91997	1.97729	0.703183	3.90549	3.79108	3.12685	2.71767	1.40951	1.93652	0.819349	18.6676	2.32382	1.01444	2.3294	2.83902	0.788343	0	0	10.0067	0	0	3.02728	1.62248	0	1.29027	0	1.2352
Acot9	5.02783	37.2563	9.29968	7.9893	25.976	5.28539	5.31766	69.5015	4.57341	7.60824	15.8091	2.59903	6.29177	5.48694	2.14197	8.08231	6.2282	4.79953	8.80756	13.9422	7.13907	6.14467	17.5198	3.95458	7.73502	18.8765	7.58215	7.81713	8.15301	4.22852	7.74607	2.45805	27.8662	5.80955	5.07221	8.92935	9.08485	7.09508	5.38257	4.60688	2.50167	0	11.6124	13.4546	8.11242	5.24158	34.8373	0	27.4832
Acox1	51.9543	35.7356	60.6926	87.0834	43.8027	76.6381	87.983	35.5008	45.2259	59.1102	50.0623	57.1787	65.015	60.3563	49.2654	75.6273	89.2708	48.5952	71.3638	39.1281	63.2318	77.9403	58.3994	73.1597	48.5197	37.7531	77.7171	21.888	51.6357	68.3611	86.175	31.9546	10.0102	31.3716	74.0543	71.4348	62.4584	57.549	78.9443	66.7998	95.0634	0	68.1262	41.0365	84.3691	49.7951	39.9983	0	53.7311
Acox2	0	0	0	0	0.509334	0.377528	0	0	0	0	0	0	0	0	0	0	0	0	0	0	0	0	0	0	0.703183	0	0	0	0	0	0	0	0	0	0	0	0	0	1.79419	2.30344	0	0	0	0	0	0	0	0	0
Acox3	5.02783	45.62	78.3131	3.99465	103.395	3.77528	3.38396	59.5013	10.1631	1.75575	7.90457	6.49758	0	1.82898	2.14197	1.73192	6.2282	4.79953	2.48418	59.8165	8.15894	3.88085	2.91997	2.47161	7.03183	18.8765	7.58215	14.0708	2.71767	5.63803	4.84129	7.37414	35.4414	90.629	4.05777	6.59995	7.38144	2.36503	7.17676	32.2482	7.505	0	5.41913	48.4365	8.11242	20.9663	33.547	0	86.1551
Acoxl	0	1.52067	0.489457	0	0	0	0	0	0	0	0	0	0	0	0	0	0	0	0	0	0	0	0	0	0	0	0	0	0	0	0	0	0	0	1.01444	0	1.13561	0	0	0	0	0	0	0.672729	0	0	0	0	0
Acp1	6.70377	9.12399	18.5994	4.79358	13.752	7.17303	7.97648	8.00018	12.1958	7.60824	5.26971	6.49758	2.09726	3.65796	8.5679	6.9277	4.15213	8.39918	9.03339	16.6407	2.03973	7.11489	5.83994	5.93187	4.2191	17.5747	9.47769	12.5074	13.5884	7.04753	3.87304	9.83219	42.2051	15.1048	11.1589	8.92935	7.38144	5.5184	8.97095	9.21377	5.00334	0	4.64497	15.1364	8.92366	2.62079	3.87081	0	17.6016
Acp2	11.7316	3.04133	10.2786	8.78823	7.13068	6.41797	7.00964	6.00013	6.09788	5.85249	5.26971	5.19806	8.38903	1.82898	0	4.61846	8.30426	4.79953	6.32337	4.04773	4.07947	6.14467	17.5198	10.3808	4.2191	7.81098	11.3732	10.944	10.8707	8.45704	4.84129	4.91609	14.6094	8.13338	3.04333	6.59995	6.81364	1.57669	8.97095	0	12.5083	0	3.09665	7.73639	7.30117	7.86238	1.29027	0	8.02879
Acp4	0	1.52067	0.978914	0	0.509334	0.377528	0.241712	0	0	0	2.63486	0	2.09726	0	0	0.577308	0	1.19988	0.225835	1.79899	0	0	2.91997	0.494322	0	5.85823	5.68661	7.81713	0	0	0	0.819349	12.4451	0	0	0.776465	1.13561	0.788343	0	4.60688	0	0	0.774162	1.68182	0	5.24158	0	0	1.8528
Acp5	38.5467	12.1653	9.78914	39.1476	8.65868	41.9056	63.3285	14.0003	41.6688	49.7462	44.7926	50.6811	60.8205	38.4086	47.1234	41.5662	64.358	43.7957	55.1037	13.4924	31.6159	42.0425	14.5998	67.7222	37.2687	18.8765	37.9108	1.56343	51.6357	67.6563	56.159	19.6644	1.89382	10.4572	63.9099	55.129	45.4243	63.8558	62.7966	27.6413	42.5284	49.1609	55.7396	19.8455	49.4857	26.2079	20.6443	33.2493	6.48479
Acp6	3.35189	5.32233	8.81022	3.99465	6.11201	4.15281	5.55937	6.00013	7.11419	5.85249	10.5394	6.49758	6.29177	14.6318	0	2.88654	6.2282	2.39976	4.5167	7.64572	5.09934	5.49787	2.91997	5.43755	4.2191	6.50915	1.89554	4.69028	8.15301	2.81901	5.80955	8.19349	3.24654	3.48573	3.04333	4.27056	3.97462	5.5184	3.58838	6.91033	7.505	0	6.96745	8.07275	1.62248	0	2.58054	0	7.71999
Acp7	0	0	0	0	0	0	0	0	0	0	0	0	0	0	0	0	0	0	0	0	0	0	0	0	0	0	0	0	0	0	0	0	2.16436	0	0	0	0	0	0	0	0	0	0	0	0	0	0	0	0
Acpp	1.67594	1.52067	8.32076	0	7.13068	0	0	4.00009	1.52447	0	0	0	0	0	0	0	0	0.599941	0	9.44471	1.01987	0	2.91997	0	2.81273	1.30183	0	0	0	0	0	0	1.35273	6.97146	1.01444	0	0	0	0	0	0	0	0	3.70001	0	2.62079	2.58054	0	7.10239
Acr	1.67594	0	0.978914	0	0.509334	0	0	0	0	0	0	0	0	0	0	0	0	0	0	1.34924	14.2781	0	0	0	0	40.3567	13.2688	14.0708	2.71767	0	0	0	153.67	0	0	0	0	0	0	0	0	0	0	15.4728	0	0	5.16108	0	3.7056
Acrbp	1.67594	6.08266	2.44728	0.79893	3.056	0.377528	0.483423	8.50019	0.508156	1.1705	0	3.89855	2.09726	0	0	0	0	1.79982	0.677504	4.49748	12.2384	0.646808	2.91997	0.988645	0	81.3644	9.47769	18.7611	0	2.81901	0.968259	4.91609	327.901	1.16191	1.01444	0.776465	0	0.788343	0	0	2.50167	0	1.54832	30.2728	0	0	9.03188	0	10.4992
Acrv1	0	0	0	0	0.509334	0	0	1.00002	0	0	0	0	2.09726	0	0	0	0	0	0	1.79899	4.07947	0	0	0	0	18.8765	7.58215	10.944	0	0	0	0	102.537	0	0	0	0	1.57669	0	0	0	0	0	11.7728	0	0	3.87081	0	2.7792
Acsbg1	6.70377	12.9257	10.768	0	6.11201	5.66292	0.241712	8.50019	11.6876	0.585249	0	6.49758	0	10.9739	0	0	0	0	0.677504	8.99497	39.7748	0	14.5998	0	9.84457	25.3857	1.89554	0	0	0	0	0	104.16	12.781	0	0	0	2.36503	5.38257	6.91033	0	0	0	12.1091	0	52.4158	20.6443	0	20.072
Acsbg2	0	0.760333	0.978914	0	0	0	0	2.00004	0	0	0	0	2.09726	0	0	0	0	0	0	4.04773	11.2185	0	0	0	0	22.782	0	7.81713	0	0	0	0	186.947	0	0	0	0	0	0	0	0	0	0	11.4364	0.811242	0	7.74162	0	3.7056
Acsbg3	0	0	0.489457	0	0	0	0	1.00002	0	0	2.63486	0	0	0	0	0	0	0	0	1.79899	3.0596	0	0	0	0	12.3674	5.68661	7.81713	0	0	0	0	89.5505	0	0	0	0.567803	0	0	0	0	0	0	6.05456	0	0	2.58054	0	2.1616
Acsf2	0	3.04133	5.38402	2.39679	0	2.64269	2.1754	1.50003	2.54078	2.341	5.26971	0	0	1.82898	2.14197	3.46385	4.15213	1.19988	2.48418	0.449748	4.07947	1.61702	0	0.988645	0.703183	1.30183	1.89554	0	2.71767	2.11426	1.93652	2.45805	2.70545	2.32382	2.02889	1.94116	1.13561	3.94171	0	2.30344	0	0	3.09665	2.35455	2.43372	2.62079	0	0	4.0144
Acsf3	3.35189	0	1.95783	0	2.54667	4.15281	7.49306	2.50005	4.06525	4.68199	7.90457	3.89855	6.29177	3.65796	4.28395	5.19577	4.15213	5.99941	4.96837	3.14824	6.1192	3.88085	17.5198	3.95458	3.51592	3.25457	1.89554	4.69028	0	4.22852	6.77781	2.45805	12.9862	4.64764	9.12998	0.388233	3.40682	7.88343	5.38257	4.60688	0	0	3.09665	2.01819	4.86745	13.104	5.16108	0	1.2352
Acsl1	137.427	68.4299	80.2709	164.58	81.4934	143.461	111.429	70.0015	95.5334	138.119	108.029	107.86	148.905	89.62	132.802	157.605	170.237	138.586	113.821	98.4949	133.603	195.659	108.039	181.911	125.87	100.892	142.165	43.7759	105.989	102.894	126.842	59.8125	366.318	65.067	67.9677	130.834	94.2553	104.85	78.9443	66.7998	190.127	98.3219	161.8	111.673	145.212	117.936	109.673	0	95.4191
Acsl3	0	2.281	1.95783	2.39679	3.056	1.88764	2.41712	2.00004	1.52447	2.92625	2.63486	1.29952	0	0	0	0.577308	2.07607	1.19988	0	1.79899	0	0.970212	2.91997	0.494322	0	0.650915	0	0	0	0	2.90478	1.6387	5.14036	2.32382	3.04333	1.55293	0	0	0	0	0	0	0.774162	4.37274	0.811242	0	2.58054	0	1.8528
Acsl4	0	33.4546	15.1732	3.99465	29.032	3.77528	4.1091	22.0005	5.08156	4.09674	2.63486	2.59903	6.29177	7.31592	10.7099	4.61846	8.30426	4.19959	3.61336	24.7362	5.09934	5.82127	35.0396	4.4489	5.62547	9.76372	3.79108	25.0148	5.43534	4.22852	8.71433	8.19349	5.68145	18.5906	7.1011	1.94116	6.24584	1.57669	1.79419	11.5172	0	0	7.74162	19.8455	5.67869	5.24158	32.2567	0	30.88
Acsl5	5.02783	8.36366	8.32076	11.185	9.16801	8.30561	6.04279	13.5003	5.08156	3.5115	10.5394	5.19806	10.4863	5.48694	10.7099	5.77308	6.2282	11.3989	7.67838	6.29648	11.2185	6.14467	11.6799	11.3694	5.62547	6.50915	3.79108	18.7611	2.71767	7.75229	7.74607	13.9289	19.2087	8.13338	7.1011	5.82349	11.3561	12.6135	7.17676	18.4275	0	0	11.6124	11.7728	6.48993	23.5871	14.193	33.2493	14.5136
Acsl6	0	0	2.44728	0	0	0	0	0	0	0	2.63486	0	0	0	0	0	0	0	0	0.899497	2.03973	0	0	0	0	1.95274	1.89554	0	0	0	0	0.819349	27.8662	1.16191	0	0	0	0	0	2.30344	0	0	0	1.68182	0	0	0	0	1.544
Acsm1	0	0	0	0	0	0	0	0	0	0	0	0	0	0	0	0	0	0	0	0	0	0	0	0	0	0	0	0	0	0.704753	0	0	0	0	0	0	0	0	1.79419	0	0	0	0	0	0	0	0	0	0
Acsm2	0	0.760333	0	0	0	0	0	0	0	0	0	0	0	0	0	0	0	0	0	0	0	0	0	0	0.703183	0	0	0	0	0	0	0	0	0	0	0	0	0	0	0	0	0	0	0	0	0	0	0	0.3088
Acsm3	1.67594	1.52067	0.489457	0	1.01867	2.64269	3.86739	0.500011	0.508156	2.92625	5.26971	2.59903	6.29177	5.48694	4.28395	2.88654	2.07607	1.79982	0.903339	1.79899	3.0596	1.29362	0	5.43755	2.10955	1.30183	0	0	2.71767	2.11426	0	1.6387	2.16436	0	3.04333	1.94116	0.567803	2.36503	3.58838	0	2.50167	0	4.64497	1.00909	3.24497	0	1.29027	0	1.8528
Acsm4	0	0	0	0	0.509334	0	0	0	0	0	0	0	0	0	0	0	0	0	0	0	0	0	0	0	0	0	0	0	0	0	0	0	0	0	0	0	0	0	0	0	0	0	0	0	0	0	0	0	0
Acsm5	0	0.760333	0.978914	0.79893	0	2.64269	2.65883	0	1.01631	1.1705	0	1.29952	0	0	4.28395	1.73192	2.07607	1.19988	2.48418	0.449748	1.01987	2.91064	0	2.96593	1.40637	1.95274	0	0	0	1.40951	2.90478	0	11.904	0	0	0.388233	0	0.788343	1.79419	0	5.00334	0	1.54832	0.672729	2.43372	0	1.29027	0	0
Acss1	5.02783	3.04133	14.6837	0	7.64001	0	2.1754	4.5001	1.01631	0	5.26971	2.59903	0	0	0	0.577308	6.2282	2.99971	1.35501	6.29648	2.03973	0.970212	2.91997	1.48297	2.81273	0.650915	0	14.0708	0	0.704753	2.90478	10.6515	6.49309	15.1048	0	0.776465	1.13561	0	3.58838	11.5172	2.50167	0	1.54832	8.40912	0.811242	7.86238	1.29027	0	15.1312
Acss2	23.4632	15.967	14.1942	23.169	7.64001	26.4269	37.2236	10.0002	21.8507	18.728	50.0623	19.4927	23.0698	29.2637	17.1358	32.9066	45.6734	26.3974	16.7118	11.6935	30.596	24.9021	14.5998	11.3694	6.32865	20.1784	11.3732	7.81713	29.8944	31.0091	23.2382	16.387	38.4174	6.97146	10.1444	18.6352	21.5765	22.0736	26.9128	4.60688	22.515	98.3219	30.1923	15.1364	10.5461	13.104	9.03188	0	4.63199
Acss2os	1.67594	0	0.489457	1.59786	0	4.15281	4.59252	1.00002	1.01631	0	2.63486	1.29952	0	0	0	1.73192	2.07607	1.19988	1.12917	2.24874	3.0596	1.94042	5.83994	0	0	0.650915	0	0	0	1.40951	2.90478	1.6387	5.14036	0	0	0.776465	2.27121	0.788343	1.79419	0	2.50167	0	3.09665	1.00909	0	0	1.29027	0	0.617599
Acss3	10.0557	0.760333	14.6837	13.5818	10.1867	10.1932	9.66847	1.50003	4.06525	10.5345	13.1743	5.19806	14.6808	7.31592	12.8518	4.61846	12.4564	5.99941	9.7109	5.84673	19.3775	10.6723	5.83994	11.3694	6.32865	2.60366	0	0	8.15301	5.63803	6.77781	3.2774	1.62327	9.29529	7.1011	8.15288	5.11023	10.2485	5.38257	13.8207	12.5083	0	9.28994	7.73639	10.5461	7.86238	1.29027	0	9.26399
Acta1	11.7316	2.281	1.46837	4.79358	0.509334	6.7955	2.41712	0	2.03263	2.341	5.26971	1.29952	0	1.82898	4.28395	6.35039	4.15213	3.59965	4.06503	0.899497	3.0596	4.20425	151.838	16.807	2.10955	0.650915	5.68661	136.018	10.8707	6.34278	0.968259	171.244	0	2.32382	2.02889	9.31758	14.1951	0.788343	5.38257	0	5.00334	0	1.54832	1.00909	1.62248	2.62079	1.29027	0	0.3088
Acta2	6.70377	22.81	28.3885	24.7668	21.9014	9.81572	6.2845	26.0006	15.2447	4.09674	358.341	3.89855	2.09726	5.48694	8.5679	13.8554	8.30426	6.59935	8.35589	12.593	7.13907	5.82127	484.715	8.40348	5.62547	11.7165	5.68661	253.275	0	16.9141	0.968259	331.017	18.9382	22.0763	30.4333	20.9646	93.1197	7.88343	3.58838	23.0344	7.505	0	3.87081	20.8546	6.48993	7.86238	9.03188	0	21.616
Actb	497.755	445.555	348.493	693.471	298.979	268.8	268.783	288.506	357.234	257.51	658.714	387.256	486.564	415.178	520.5	469.351	616.591	469.154	445.798	304.929	394.689	353.157	826.351	390.515	365.655	359.305	562.975	565.96	725.618	446.814	529.638	605.499	506.461	349.735	494.034	397.55	746.094	389.441	391.133	331.696	395.264	245.805	517.914	307.101	445.372	440.293	349.663	199.496	314.049
Actc1	0	0	0	0	0	0	0	0	0	0	0	0	0	0	0	0	0	0	0	0	0	0	0	0	0	0	0	0	0	0	0	0	0	0	0	0	0	0	0	0	0	0	0	0	0	0	0	0	0
Acte1	0	1.52067	0.489457	0	1.528	0	0	3.00007	0	0	0	0	0	0	0	0	0	0	0	5.39698	5.09934	0	0	0	0	25.3857	9.47769	15.6343	0	0	0	0	146.094	0	0	0	0	0	0	0	0	0	0	14.4637	0	0	5.16108	0	5.24959
Actg1	30.167	50.182	127.748	39.1476	100.339	35.4876	66.229	118.003	68.6011	31.6035	21.0789	24.6908	33.5561	14.6318	34.2716	35.2158	20.7607	20.9979	45.6186	69.711	26.5166	29.7532	23.3597	50.4209	45.0037	46.8659	34.1197	87.5519	19.0237	38.0567	19.3652	68.006	282.99	127.81	34.4911	55.129	84.0349	28.3803	23.3245	48.3723	12.5083	24.5805	31.7406	94.1821	24.3372	28.8287	41.2886	0	116.417
Actg2	0	1.52067	313.742	0	214.43	0	0.483423	2.50005	50.8156	0	163.361	0	2.09726	0	0	1.15462	0	1.79982	0.225835	242.414	6.1192	0.323404	461.355	0	0	26.0366	7.58215	137.582	0	0.704753	0	198.282	156.105	353.221	0	2.3294	0	1.57669	52.0315	474.509	0	24.5805	0	165.828	0.811242	0	5.16108	0	235.305
Actl10	0	0	0	0	0	0	0	0	0	0	0	0	0	0	0	0	0	0	0	0.449748	1.01987	0	0	0	0	6.50915	3.79108	1.56343	0	0	0	0	21.3731	0	0	0	0.567803	0	0	0	0	0	0	1.00909	0	0	1.29027	0	2.1616
Actl11	0	1.52067	1.46837	0	0.509334	0	0	2.00004	0	0	0	0	2.09726	0	0	0	0	0	0	4.49748	7.13907	0	0	0	0	22.1311	7.58215	15.6343	0	0	0	0	281.097	1.16191	0	0	0	0.788343	0	0	0	0	0	19.5092	0	0	10.3222	0	3.3968
Actl6a	8.37972	18.248	6.85239	1.59786	13.2427	7.92808	4.1091	29.0006	7.11419	4.09674	2.63486	7.79709	4.19452	3.65796	6.42592	5.77308	4.15213	7.19929	3.61336	5.84673	10.1987	4.52765	5.83994	2.47161	7.03183	12.3674	5.68661	7.81713	5.43534	2.81901	1.93652	5.73544	55.7323	5.80955	5.07221	2.3294	6.24584	4.73006	1.79419	2.30344	5.00334	0	3.09665	17.491	6.48993	5.24158	21.9346	0	16.6752
Actl6b	0	0	0	0	0	0	0	0	0	0	0	0	0	0	0	0	0	0	0	0	0	0	0	0	0.703183	0.650915	0	0	0	0	0	0	0	0	0	0.388233	0	0	0	0	0	0	0	0	0	0	0	0	0
Actl7a	0	0.760333	1.95783	0	0.509334	0	0	4.5001	0	0	0	0	0	0	0	0	0	0	0	3.59799	7.13907	0	0	0	0	45.564	15.1643	12.5074	0	0	0	0	262.699	0	0	0	0	0	0	0	0	0	0	25.5637	0	0	2.58054	0	3.3968
Actl7b	0	0.760333	0.489457	0	0	0	0	0.500011	0	0	0	0	4.19452	0	0	0	0	0	0	2.69849	7.13907	0	0	0	0	42.9604	7.58215	17.1977	0	0	0	0	172.067	0	0	0	0	0	0	0	0	0	0	12.7819	0	0	6.45135	0	4.32319
Actl9	0	0	0.978914	0	0	0	0	2.50005	0	0	0	0	2.09726	0	0	0	0	0	0	0.899497	3.0596	0	0	0	0	27.3384	3.79108	4.69028	0	0	0	0	140.142	0	0	0	0	0	0	0	0	0	0	13.791	0	0	6.45135	0	1.544
Actmap	5.02783	8.36366	6.85239	2.39679	5.60267	3.02022	3.62567	7.00015	5.58972	3.5115	2.63486	1.29952	4.19452	5.48694	2.14197	3.46385	2.07607	3.59965	3.16169	6.29648	6.1192	3.55744	5.83994	3.46026	2.81273	6.50915	13.2688	6.25371	2.71767	4.93327	5.80955	8.19349	20.5614	11.6191	6.08666	1.94116	5.11023	2.36503	3.58838	2.30344	2.50167	0	3.09665	6.05456	0.811242	10.4832	6.45135	0	9.57279
Actn1	6.70377	1.52067	3.4262	11.9839	2.03734	1.88764	1.69198	2.00004	1.52447	1.75575	10.5394	7.79709	0	3.65796	4.28395	3.46385	0	2.99971	3.38752	3.59799	1.01987	1.29362	32.1197	2.96593	2.10955	0.650915	0	9.38056	0	2.11426	3.87304	14.7483	2.976	2.32382	6.08666	3.88233	3.97462	1.57669	1.79419	4.60688	2.50167	0	2.32248	3.02728	2.43372	2.62079	2.58054	0	2.4704
Actn2	0	0.760333	0	0.79893	0	0	0	0	0	0	0	0	0	0	0	0	0	0	0.225835	0	0	0	0	0	0	0	0	0	0	0	0	0	3.24654	0	0	0	0	0	0	0	0	0	0	0	0	0	0	0	0
Actn3	0	0	0	0	0	0	0	0	1.52447	0.585249	0	0	6.29177	0	0	0	0	0	0.45167	0	0	0	0	0.494322	0	2.60366	1.89554	1.56343	0	0.704753	0	0	2.70545	0	0	0	0	0	0	0	0	0	0	1.34546	0	0	0	0	0
Actn4	20.1113	38.777	47.9668	46.3379	55.0081	41.9056	44.7167	30.0007	37.6036	31.6035	23.7137	35.0869	33.5561	25.6057	51.4074	36.3704	51.9016	37.1964	38.3919	31.4824	48.9536	40.1021	29.1997	42.5117	35.8624	22.1311	22.7465	64.1005	51.6357	47.9232	32.9208	50.7996	28.6778	53.4479	37.5344	37.2703	43.7209	28.3803	46.6489	62.1929	65.0434	0	34.0631	30.9456	41.3733	36.6911	27.0957	0	44.1583
Actr10	13.4075	14.4463	8.81022	6.39144	9.16801	4.15281	6.52621	10.0002	7.62235	4.09674	7.90457	6.49758	10.4863	5.48694	6.42592	8.65962	8.30426	2.39976	6.54921	13.4924	9.17881	5.49787	8.75991	3.95458	4.92228	27.9893	11.3732	28.1417	2.71767	7.04753	1.93652	7.37414	144.742	11.6191	6.08666	3.88233	10.2205	0.788343	10.7651	9.21377	7.505	0	2.32248	25.2274	6.48993	7.86238	15.4832	0	13.896
Actr1a	10.0557	17.4876	16.6415	17.5765	28.0134	20.009	18.3701	28.5006	14.7365	12.8755	21.0789	15.5942	18.8753	16.4608	14.9938	13.2781	18.6846	9.59906	18.7443	22.9372	24.4768	22.3149	26.2797	11.8637	14.7669	23.4329	32.2241	28.1417	10.8707	18.3236	10.6508	21.3031	152.858	18.5906	12.1733	24.8469	22.1443	9.46011	19.7361	32.2482	17.5117	0	20.1282	25.5637	14.6023	7.86238	20.6443	0	28.7184
Actr1b	11.7316	9.12399	22.515	7.9893	24.9574	13.2135	11.8439	13.5003	11.6876	11.705	5.26971	7.79709	6.29177	5.48694	12.8518	7.505	20.7607	2.99971	13.0984	16.1909	11.2185	12.9362	29.1997	10.3808	9.84457	5.85823	11.3732	23.4514	13.5884	9.86655	9.68259	20.4837	22.4553	23.2382	11.1589	15.5293	7.94925	5.5184	1.79419	23.0344	12.5083	0	5.41913	13.4546	6.48993	5.24158	10.3222	0	20.072
Actr2	16.7594	22.0496	29.8569	35.1529	36.672	20.3865	14.9861	23.0005	18.8018	10.5345	18.444	14.2947	12.5835	18.2898	32.1296	9.81424	12.4564	16.1984	23.261	27.8844	17.3377	23.6085	23.3597	32.131	21.0955	15.622	30.3286	32.832	13.5884	16.9141	27.1113	36.0514	14.0684	24.4001	18.26	24.8469	30.6614	14.9785	19.7361	52.9792	17.5117	49.1609	14.7091	33.6365	19.4698	28.8287	32.2567	0	37.6736
Actr3	15.0835	12.9257	14.6837	17.5765	14.2614	11.7034	12.3273	15.0003	11.6876	12.8755	0	2.59903	16.7781	12.8029	8.5679	10.3915	10.3803	7.19929	12.1951	12.593	8.15894	9.05531	17.5198	14.3353	9.14139	9.11281	11.3732	23.4514	5.43534	10.5713	14.5239	12.2902	12.4451	16.2668	11.1589	15.9175	24.9833	9.46011	5.38257	20.731	7.505	0	10.8383	15.8091	13.7911	10.4832	7.74162	0	20.3808
Actr3b	1.67594	3.80166	1.46837	2.39679	0	0	0	2.50005	0.508156	0.585249	0	0	0	0	0	0.577308	0	0	0.45167	0	1.01987	0.323404	5.83994	1.48297	0.703183	0	0	0	2.71767	0.704753	0.968259	0	1.62327	1.16191	2.02889	0	0	0	0	0	0	0	0	0.672729	0	5.24158	0	0	0.926399
Actr5	1.67594	0.760333	0.489457	0	0.509334	0	0.241712	0.500011	0.508156	0.585249	0	1.29952	0	0	2.14197	1.15462	0	0	0.677504	0.899497	2.03973	0.323404	0	0	2.10955	2.60366	0	1.56343	2.71767	0	0	2.45805	4.86982	0	0	0	0.567803	0	0	0	0	0	1.54832	0.336365	0.811242	2.62079	3.87081	0	0.3088
Actr6	1.67594	3.80166	1.95783	3.19572	1.528	3.02022	1.69198	3.00007	1.01631	1.75575	0	1.29952	2.09726	0	2.14197	0.577308	2.07607	1.19988	3.16169	3.14824	2.03973	2.58723	2.91997	2.47161	2.10955	3.25457	3.79108	6.25371	5.43534	0.704753	3.87304	0.819349	10.2807	3.48573	2.02889	1.55293	0.567803	0.788343	0	4.60688	0	0	1.54832	2.01819	0.811242	0	9.03188	0	2.7792
Actr8	6.70377	12.9257	9.29968	12.7829	16.2987	6.04044	4.83423	6.00013	3.5571	3.5115	7.90457	3.89855	2.09726	5.48694	6.42592	3.46385	8.30426	4.19959	6.77504	6.74622	8.15894	3.55744	0	8.40348	5.62547	10.4146	3.79108	14.0708	2.71767	6.34278	6.77781	4.09674	39.7702	13.9429	4.05777	4.27056	4.54243	11.0368	1.79419	9.21377	12.5083	0	3.87081	9.08185	4.86745	7.86238	15.4832	0	12.6608
Actrt1	0	0	0	0	0	0	0	0	0	0	0	0	0	0	0	0	0	0	0	0	1.01987	0	0	0	0	2.60366	0	0	0	0	0	0	15.1505	0	0	0	0	0	0	0	0	0	0	3.02728	0	0	2.58054	0	0
Actrt2	0	2.281	0.978914	0	1.01867	0	0	1.50003	0	0	0	0	0	0	0	0	2.07607	0	0.225835	7.19597	21.4172	0	0	0	0	71.6006	9.47769	18.7611	0	0	0	0	428.003	0	0	0	0	0.788343	0	0	2.50167	0	0	42.7183	0	0	11.6124	0	2.4704
Actrt3	0	0	0.489457	0	0	0	0	0	0	0	0	0	0	0	0	0	0	0	0	0.449748	2.03973	0	0	0	0	8.46189	0	1.56343	0	0	0	0	38.688	0	0	0	0	0.788343	0	0	0	0	0	6.39093	0	2.62079	0	0	0
Acvr1	0	0	2.93674	1.59786	2.54667	2.26517	2.41712	0	2.03263	0.585249	0	2.59903	2.09726	0	4.28395	1.15462	2.07607	0	1.58084	4.04773	4.07947	0.970212	0	2.96593	2.81273	1.30183	0	0	2.71767	3.52377	0.968259	3.2774	1.35273	2.32382	6.08666	1.94116	2.83902	0.788343	0	0	2.50167	0	3.09665	2.69092	3.24497	2.62079	0	0	2.1616
Acvr1b	1.67594	10.6447	7.34185	5.59251	7.64001	4.15281	1.93369	8.00018	2.03263	2.341	2.63486	6.49758	2.09726	1.82898	0	2.88654	6.2282	1.19988	2.93585	5.84673	6.1192	2.91064	2.91997	4.94322	1.40637	1.95274	5.68661	4.69028	2.71767	4.93327	1.93652	5.73544	7.57527	8.13338	3.04333	2.71763	4.54243	1.57669	5.38257	9.21377	5.00334	0	2.32248	5.7182	3.24497	2.62079	6.45135	0	7.41119
Acvr1c	26.8151	3.80166	5.87348	21.5711	1.528	30.5797	21.5123	7.50016	13.7202	29.2625	5.26971	18.1932	25.1671	20.1188	38.5555	21.3604	16.6085	28.1972	23.7127	2.69849	23.4569	11.3191	14.5998	23.7275	26.0178	7.81098	11.3732	1.56343	19.0237	15.5046	24.2065	4.91609	0.270545	1.16191	12.1733	24.0704	6.24584	29.957	32.2954	13.8207	32.5217	0	23.999	5.04547	36.5059	15.7248	14.193	0	2.4704
Acvr2a	0	3.80166	5.87348	3.19572	1.528	3.77528	1.45027	2.50005	1.01631	3.5115	0	3.89855	2.09726	1.82898	0	2.88654	2.07607	2.39976	0.903339	3.14824	2.03973	1.94042	5.83994	3.46026	2.10955	3.25457	5.68661	1.56343	2.71767	3.52377	0.968259	3.2774	9.73963	3.48573	1.01444	1.94116	2.27121	0.788343	3.58838	2.30344	5.00334	0	5.41913	3.70001	2.43372	0	2.58054	0	4.32319
Acvr2b	0	0.760333	1.46837	0	0.509334	1.13258	0.241712	1.50003	1.01631	0.585249	0	1.29952	0	0	0	0	0	0.599941	0	1.34924	0	0.323404	0	0	0	0.650915	0	0	2.71767	0	0	0.819349	0.270545	0	0	0.388233	0	0	0	2.30344	0	0	2.32248	1.34546	0.811242	0	0	0	0.617599
Acvrl1	6.70377	2.281	4.89457	6.39144	4.07467	5.66292	7.73477	4.5001	7.11419	4.09674	0	7.79709	4.19452	0	12.8518	2.30923	10.3803	3.59965	6.32337	1.79899	8.15894	2.26383	5.83994	5.43755	10.5478	5.20732	3.79108	0	13.5884	4.93327	4.84129	3.2774	1.62327	4.64764	5.07221	7.37642	4.54243	7.09508	1.79419	9.21377	2.50167	24.5805	3.87081	2.01819	5.67869	5.24158	5.16108	0	3.3968
Acy1	0	0.760333	6.85239	0.79893	1.528	0.755056	0.725135	0.500011	0.508156	0.585249	0	0	2.09726	0	0	0.577308	0	0.599941	1.12917	2.69849	0	0.323404	0	3.95458	2.10955	0.650915	1.89554	9.38056	0	0.704753	1.93652	6.55479	0.541091	8.13338	2.02889	0.388233	1.13561	2.36503	0	2.30344	0	0	0.774162	2.35455	0.811242	0	0	0	3.088
Acy3	1.67594	0	1.95783	0.79893	2.54667	1.88764	1.93369	2.00004	4.06525	3.5115	2.63486	2.59903	0	3.65796	0	1.73192	0	2.99971	2.48418	4.04773	4.07947	2.58723	0	0	1.40637	3.90549	3.79108	0	8.15301	1.40951	3.87304	0.819349	3.78763	3.48573	2.02889	1.55293	1.13561	3.94171	0	6.91033	0	0	1.54832	2.35455	1.62248	5.24158	0	0	2.1616
Acyp1	0	7.60333	1.46837	0.79893	3.056	2.64269	0.725135	4.5001	1.01631	0.585249	5.26971	2.59903	0	0	0	1.73192	0	3.59965	2.48418	5.39698	4.07947	1.29362	2.91997	0.988645	1.40637	22.782	7.58215	9.38056	2.71767	1.40951	0.968259	1.6387	73.5883	3.48573	1.01444	0.388233	1.13561	2.36503	1.79419	4.60688	0	0	3.09665	19.1728	1.62248	2.62079	14.193	0	5.24959
Acyp2	1.67594	3.80166	2.93674	9.58716	1.528	5.28539	2.65883	4.00009	3.5571	4.68199	2.63486	5.19806	4.19452	1.82898	0	5.77308	6.2282	9.59906	4.06503	1.34924	2.03973	5.17446	2.91997	3.95458	3.51592	5.20732	5.68661	0	2.71767	9.16179	8.71433	1.6387	5.14036	1.16191	5.07221	5.04702	6.81364	7.09508	7.17676	0	7.505	0	6.96745	3.36365	4.86745	7.86238	2.58054	0	1.2352
Ada	0	0	0.489457	0	0	0.377528	0	0.500011	0	0	2.63486	0	0	0	0	1.15462	2.07607	0	0	0.899497	0	0	2.91997	0.494322	0	0	0	1.56343	0	0	0.968259	0	2.16436	0	2.02889	0	0.567803	0	0	0	0	0	0	0	0	0	0	0	2.4704
Adad1	0	0	0.489457	0	1.01867	0	0	0.500011	0	0	0	0	0	0	0	0	0	0	0	0.449748	7.13907	0	0	0	0	11.0656	5.68661	4.69028	0	0	0	0	74.6705	0	0	0	0	0	0	0	0	0	0	6.72729	0	0	5.16108	0	1.544
Adad2	0	0	0	0	0	0	0	1.00002	0	0	0	0	0	0	0	0	0	0	0	0	0	0	0	0	0	1.95274	0	0	0	0	0	0	5.68145	0	0	0	0	0	0	0	0	0	0	1.34546	0	0	0	0	0
Adal	0	0	2.44728	0	4.07467	1.13258	1.69198	1.00002	0.508156	1.1705	0	1.29952	0	3.65796	2.14197	0.577308	0	1.19988	1.12917	2.24874	2.03973	1.29362	8.75991	1.97729	2.10955	1.30183	1.89554	1.56343	0	0	0.968259	1.6387	4.86982	3.48573	5.07221	2.3294	0.567803	1.57669	0	4.60688	5.00334	0	0.774162	1.68182	0.811242	0	1.29027	0	1.544
Adam10	15.0835	9.88432	27.899	11.9839	32.088	4.53033	4.83423	8.00018	9.14682	1.75575	2.63486	3.89855	6.29177	0	4.28395	6.9277	6.2282	2.99971	4.74253	21.5879	4.07947	6.14467	5.83994	8.40348	7.73502	10.4146	7.58215	10.944	5.43534	6.34278	7.74607	7.37414	2.43491	30.2097	9.12998	6.21172	13.0595	2.36503	8.97095	13.8207	0	0	3.87081	20.1819	8.11242	10.4832	12.9027	0	25.9392
Adam11	3.35189	0.760333	0.489457	0	0.509334	0	0	0	0.508156	0.585249	0	0	0	3.65796	0	0	0	0	0.677504	0.449748	2.03973	0.970212	0	0	1.40637	2.60366	1.89554	0	0	0	0.968259	1.6387	6.76363	2.32382	0	0	0	0.788343	0	0	0	0	0.774162	0.672729	0	5.24158	2.58054	0	0.617599
Adam12	0	0.760333	2.44728	2.39679	0	2.26517	1.45027	0	2.03263	2.341	0	0	0	1.82898	0	0	0	0	0.903339	0.449748	1.01987	0.970212	5.83994	1.97729	0.703183	0	3.79108	0	2.71767	2.81901	0.968259	0	0.270545	0	1.01444	2.71763	3.40682	0	3.58838	4.60688	0	0	0.774162	1.68182	2.43372	0	2.58054	0	0.617599
Adam15	26.8151	9.12399	13.7048	29.5604	20.3734	22.6517	31.6642	14.5003	29.9812	18.1427	7.90457	25.9903	18.8753	21.9478	14.9938	23.6696	43.5974	27.5973	25.5193	11.2437	30.596	28.4595	14.5998	15.324	16.8764	13.6692	32.2241	9.38056	32.612	18.3236	30.016	13.1096	7.57527	19.7525	23.3322	29.5057	22.1443	27.592	30.5012	13.8207	27.5183	0	13.9349	12.7819	15.4136	20.9663	10.3222	0	15.44
Adam17	11.7316	6.08266	14.6837	4.79358	12.224	3.39775	3.86739	7.00015	6.60603	4.68199	2.63486	5.19806	6.29177	5.48694	8.5679	4.61846	6.2282	2.39976	4.5167	10.3442	5.09934	6.46808	5.83994	4.4489	4.2191	1.95274	3.79108	4.69028	5.43534	8.45704	7.74607	3.2774	12.4451	16.2668	6.08666	5.43526	5.67803	5.5184	10.7651	6.91033	7.505	0	6.19329	9.75458	6.48993	5.24158	7.74162	0	11.4256
Adam18	0	0	0	0	0.509334	0	0	0	0	0	0	0	0	0	0	0	0	0	0	0.899497	3.0596	0	0	0	0	12.3674	11.3732	3.12685	0	0	0	0	77.917	0	0	0	0	0	0	0	0	0	0	10.0909	0	0	1.29027	0	3.088
Adam19	0	0	1.46837	1.59786	0.509334	0.755056	0.483423	0	1.01631	0.585249	2.63486	1.29952	0	0	0	0.577308	6.2282	0	1.35501	0	1.01987	0.646808	0	3.46026	1.40637	0	1.89554	3.12685	0	1.40951	0.968259	0	0.270545	2.32382	4.05777	1.55293	2.83902	3.94171	0	0	2.50167	0	0.774162	1.00909	0.811242	2.62079	0	0	1.2352
Adam1a	5.02783	2.281	2.44728	1.59786	4.07467	3.02022	2.90054	5.50012	1.52447	2.92625	5.26971	5.19806	2.09726	0	4.28395	2.88654	2.07607	4.79953	3.38752	4.49748	12.2384	3.23404	2.91997	1.97729	2.10955	17.5747	5.68661	6.25371	2.71767	0	2.90478	2.45805	169.361	2.32382	4.05777	1.94116	1.13561	3.94171	7.17676	2.30344	0	24.5805	5.41913	13.4546	6.48993	7.86238	7.74162	0	7.71999
Adam1b	0	0	0	0	0.509334	0	0	0	0	0	0	0	0	0	0	0	0	0	0	1.34924	7.13907	0	0	0	0	6.50915	7.58215	1.56343	0	0	0	0	99.2901	0	0	0	0	0	0	0	0	0	0	7.73639	0	0	5.16108	0	1.8528
Adam2	1.67594	0.760333	0.978914	0	0	0	0	0.500011	0	0	0	0	2.09726	0	0	0	0	0	0	0.899497	9.17881	0	2.91997	0	0	16.9238	7.58215	4.69028	0	0	0	0	146.636	0	0	0	0	0	0	0	0	0	0	15.4728	0	0	10.3222	0	4.0144
Adam20	0	0	0	0	0.509334	0	0	0	0	0	0	0	0	0	0	0	0	0	0	0	2.03973	0	0	0	0	3.25457	0	1.56343	0	0	0	0	29.2189	0	0	0	0	0	0	0	0	0	0	1.68182	0	0	0	0	0.926399
Adam21	0	0.760333	0	0	0	0	0	0.500011	0	0	0	0	0	0	0	0	0	0	0	0	0	0	0	0	0	0.650915	1.89554	4.69028	0	0	0	0	24.8902	0	0	0	0	0	0	0	0	0	0	1.34546	0	0	3.87081	0	0.617599
Adam22	3.35189	0	0.489457	0	0	0.377528	0.241712	0	0.508156	0	0	0	0	0	2.14197	0	0	0	0.225835	0	0	0.323404	0	0.494322	0	1.30183	0	3.12685	0	0	0	1.6387	3.24654	1.16191	0	0.388233	0.567803	0	1.79419	2.30344	0	0	0.774162	0.336365	0	5.24158	0	0	0.617599
Adam23	5.02783	1.52067	0.489457	1.59786	3.56534	3.77528	2.1754	0	1.52447	4.09674	2.63486	6.49758	0	3.65796	0	2.88654	2.07607	1.19988	1.80668	0	2.03973	0.970212	5.83994	1.48297	2.10955	0	0	1.56343	2.71767	1.40951	0	1.6387	0.270545	0	2.02889	0.388233	1.13561	0.788343	3.58838	0	7.505	0	2.32248	2.01819	0.811242	5.24158	2.58054	0	0.926399
Adam24	0	0	0	0	0	0	0	0.500011	0	0	0	0	0	0	0	0	0	0	0	0.899497	1.01987	0	0	0	0	11.7165	1.89554	4.69028	0	0	0	0	46.5338	0	0	0	0	0	0	0	0	0	0	3.70001	0	0	2.58054	0	0.617599
Adam25	0	0	0	0	0	0	0	0	0	0	0	0	0	0	0	0	0	0	0	0	1.01987	0	0	0	0	2.60366	1.89554	0	0	0	0	0	27.0545	0	0	0	0	0	0	0	0	0	0	1.34546	0	0	0	0	0
Adam26a	0	0	0	0	0	0	0	0	0	0	0	0	0	0	0	0	0	0	0	1.34924	2.03973	0	0	0	0	1.95274	3.79108	0	0	0	0	0	51.4036	0	0	0	0	0	0	0	0	0	0	5.04547	0	0	1.29027	0	0
Adam26b	0	0	0	0	0	0	0	0	0	0	0	0	0	0	0	0	0	0	0	0.449748	0	0	0	0	0	1.30183	1.89554	1.56343	0	0	0	0	10.0102	0	0	0	0	0	0	0	0	0	0	1.00909	0	0	1.29027	0	0.617599
Adam28	0	0	325.978	0	267.4	0	0	0	74.699	0	0	0	0	0	0	0	0	0	0	228.022	0	0	0	0	0	0	0	0	0	0	0	0	0	376.459	0	6.21172	0	0	37.678	704.853	0	0	0	230.41	0	0	0	0	365.928
Adam29	0	0	0	0	0	0	0	0	0	0	0	0	0	0	0	0	0	0	0	0.449748	0	0	0	0	0	3.25457	1.89554	1.56343	0	0	0	0	23.808	0	0	0	0	0	0	0	0	0	0	1.68182	0	0	2.58054	0	0.617599
Adam3	0	1.52067	1.95783	0	1.528	0	0	3.00007	0	0	0	0	0	0	0	0	0	0	0	9.44471	27.5364	0	0	0	0	48.8186	22.7465	48.4662	0	0	0	0	666.624	2.32382	0	0	0	2.36503	0	0	0	0	0	79.0457	0	7.86238	24.5151	0	15.44
Adam30	0	0	0.489457	0	0	0	0	0	0	0	0	0	0	0	0	0	0	0	0	0.449748	3.0596	0	0	0	0	4.5564	0	0	0	0	0	0	59.2494	0	0	0	0	0	0	0	0	0	0	5.7182	0	0	3.87081	0	0.926399
Adam32	0	0.760333	0.489457	0	0	0	0	1.00002	0	0	0	0	4.19452	0	0	0	0	0	0	4.04773	17.3377	0	0	0	0	46.8659	18.9554	18.7611	2.71767	0	0	0	341.699	0	0	0	1.13561	0.788343	0	0	0	0	0	43.7274	0	0	21.9346	0	9.57279
Adam33	3.35189	6.08266	0.978914	1.59786	1.01867	0.755056	0.966847	5.00011	1.01631	0	2.63486	0	0	1.82898	0	1.15462	0	1.19988	1.35501	1.34924	1.01987	0	5.83994	2.47161	0	2.60366	0	0	0	0.704753	0.968259	4.09674	0.811636	1.16191	1.01444	0.776465	0.567803	0.788343	1.79419	0	0	0	0.774162	0.672729	4.05621	0	0	0	0.926399
Adam34	0	0	0	0	0	0	0	0	0	0	0	0	0	0	0	0	0	0	0	0	0	0	0	0	0	2.60366	0	3.12685	0	0	0	0	19.2087	0	0	0	0	0	0	0	0	0	0	2.01819	0	0	0	0	0
Adam34l	0	0	0	0	0	0	0	0	0	0	0	0	0	0	0	0	0	0	0	0	0	0	0	0	0	0.650915	5.68661	0	0	0	0	0	3.24654	0	0	0	0	0	0	0	0	0	0	1.00909	0	0	0	0	0.3088
Adam39	0	0	0	0	0	0	0	0	0	0	0	0	0	0	0	0	0	0	0	0	0	0	0	0	0	0.650915	0	0	0	0	0	0	17.0444	0	0	0	0	0	0	0	0	0	0	1.68182	0	0	0	0	0
Adam4	0	0	0	0.79893	1.01867	0.377528	0	0	0	0	0	0	0	0	0	0	0	0	0.225835	0.899497	2.03973	0.323404	0	0	0	3.90549	0	7.81713	0	2.11426	0	0	25.1607	0	0	0	0	0	0	0	0	0	0.774162	2.69092	0	0	0	0	1.2352
Adam5	0	2.281	3.91565	0	2.03734	0	0	0.500011	0	0	0	1.29952	2.09726	0	0	0	0	0	0	3.14824	24.4768	0	2.91997	0	0	55.3278	30.3286	39.0857	0	0	0	0	480.218	0	0	0	0	0	0	2.30344	0	0	0	61.5547	1.62248	7.86238	11.6124	0	8.95519
Adam6a	0	0	0	0	0	0	0	0.500011	0	0	0	0	0	0	0	0	0	0	0	0.899497	3.0596	0	0	0	0	7.16006	0	1.56343	0	0	0	0	37.3353	0	0	0	0	0	0	0	0	0	0	1.68182	0	0	1.29027	0	0
Adam6b	0	0	0	0	0.509334	0	0	0	0	0	0	0	0	0	0	0	0	0	0	0.449748	4.07947	0	0	0	0	1.95274	0	0	0	0	0	0	20.5614	0	0	0	0	0	0	0	0	0	0	1.34546	0	0	0	0	0
Adam7	1.67594	668.332	1564.3	0.79893	1510.68	0	0	548.012	75.7153	0	2.63486	1.29952	0	0	0	1.15462	0	1.79982	0	942.223	1.01987	1.29362	2.91997	0.494322	0	54.0259	0	18.7611	0	0	14.5239	0	9.19854	1254.86	0	5.82349	0.567803	0	82.5327	974.356	0	0	0	716.457	0	5.24158	323.858	0	1455.68
Adam8	0	0.760333	0.978914	8.78823	0.509334	0	0.483423	0.500011	1.01631	0.585249	0	0	2.09726	1.82898	0	0.577308	0	0	1.35501	0.449748	1.01987	0.323404	0	1.48297	0	2.60366	0	0	0	0.704753	0	0.819349	4.59927	0	0	0.388233	1.13561	0.788343	0	2.30344	0	0	0	2.35455	0.811242	2.62079	0	0	0.3088
Adam9	11.7316	6.84299	7.83131	19.1743	9.67735	7.17303	11.6022	8.00018	6.09788	5.26724	2.63486	9.09661	12.5835	3.65796	6.42592	9.23693	4.15213	8.39918	12.1951	8.99497	9.17881	12.9362	5.83994	11.8637	10.5478	6.50915	15.1643	25.0148	10.8707	14.0951	15.4921	21.3031	4.32872	4.64764	12.1733	8.92935	9.65266	14.9785	8.97095	6.91033	15.01	0	5.41913	6.39093	17.8473	2.62079	6.45135	0	8.02879
Adamdec1	0	0	4.40511	0	1.528	0	0	0	0.508156	0	0	0	0	0	0	0	0	0	0	1.34924	0	0	0	0	0	0	0	0	0	0	0	0	0	0	0	0	0	0	0	9.21377	0	0	0	0.672729	0	0	0	0	0.926399
Adamts1	6.70377	1.52067	0.978914	40.7454	5.60267	4.15281	8.94333	2.50005	4.06525	4.09674	5.26971	3.89855	4.19452	14.6318	2.14197	4.04116	8.30426	5.39947	4.5167	1.34924	2.03973	10.6723	5.83994	3.46026	2.10955	5.85823	3.79108	0	5.43534	4.22852	10.6508	0.819349	0.270545	12.781	20.2889	5.43526	18.1697	1.57669	7.17676	2.30344	10.0067	24.5805	3.87081	2.01819	6.48993	2.62079	7.74162	0	3.088
Adamts10	3.35189	3.80166	3.4262	5.59251	2.03734	3.39775	3.38396	3.00007	2.54078	5.26724	0	0	0	0	6.42592	4.04116	2.07607	2.99971	2.48418	1.79899	6.1192	0.970212	2.91997	5.93187	2.81273	2.60366	11.3732	1.56343	16.306	2.81901	5.80955	0	2.70545	6.97146	6.08666	3.49409	8.51705	3.94171	5.38257	2.30344	7.505	0	3.09665	1.34546	3.24497	13.104	2.58054	0	2.4704
Adamts12	1.67594	0	0	1.59786	1.01867	2.26517	2.65883	1.00002	0.508156	3.5115	2.63486	2.59903	8.38903	5.48694	0	0.577308	4.15213	1.19988	2.48418	0.899497	1.01987	1.61702	0	1.97729	5.62547	0.650915	1.89554	0	0	2.11426	2.90478	4.09674	0.270545	0	2.02889	1.55293	1.70341	3.94171	1.79419	0	2.50167	0	2.32248	1.34546	4.86745	5.24158	2.58054	0	0
Adamts13	0	0	0.489457	0	0	0	0	0	0	0	0	0	0	0	0	0	0	0	0	0	0	0	0	0	0	0	0	0	0	0	0	0	0	0	0	0	0	0	0	0	0	0	0	0	0	0	0	0	0.3088
Adamts14	0	0	0.978914	0	0.509334	0	0	0.500011	0	0.585249	0	1.29952	0	0	0	0	0	0	0.225835	0.449748	0	0	0	0	0	0.650915	1.89554	1.56343	0	0.704753	0	0	0.811636	0	0	0	1.70341	0	0	0	0	0	0	0.672729	0	0	0	0	0
Adamts15	3.35189	3.80166	3.91565	3.99465	2.03734	1.88764	0.483423	2.00004	1.01631	2.341	5.26971	3.89855	0	3.65796	0	0	2.07607	4.79953	0.45167	1.34924	2.03973	1.29362	0	1.97729	0.703183	1.30183	1.89554	1.56343	5.43534	0.704753	5.80955	2.45805	0.270545	1.16191	0	1.55293	0.567803	1.57669	0	2.30344	5.00334	0	1.54832	2.69092	2.43372	5.24158	1.29027	0	4.0144
Adamts16	0	0.760333	0.489457	0	0	0	0.241712	0.500011	0	0	0	0	0	0	0	0	0	0	0.45167	0	0	0	0	0	0	0.650915	0	0	0	0	0	0	0.270545	0	0	0.388233	0	0.788343	1.79419	0	0	0	0	0	0.811242	0	1.29027	0	0
Adamts17	0	0	0	0	0	0	0	0	0	0	0	0	0	0	0	0	0	0	0	0	0	0	0	0	0	0	0	6.25371	0	0	0	1.6387	6.22254	0	0	0	0	0	0	0	0	0	0	0.672729	0	0	0	0	0.3088
Adamts18	0	0	0	0.79893	0	0	0	0	0	0	0	0	0	0	0	0	0	0	0	0	0	0	0	0	0	0	0	0	0	0.704753	0	0	0	0	0	0	0	0.788343	0	0	0	0	0	0.336365	0	0	0	0	0
Adamts19	0	0.760333	0	0	0.509334	0	0	0	0	0	0	0	0	0	0	0	0	0.599941	0	0	0	0	0	0	0	0.650915	0	0	0	0.704753	0	0	0.541091	2.32382	0	0	0	0	0	0	0	0	0	0	0	0	0	0	0
Adamts2	3.35189	5.32233	4.40511	17.5765	5.60267	7.92808	7.97648	4.5001	10.6713	9.94924	5.26971	9.09661	2.09726	18.2898	10.7099	8.08231	6.2282	4.79953	10.1626	1.79899	8.15894	10.3489	2.91997	4.4489	7.03183	2.60366	5.68661	1.56343	21.7414	13.3903	4.84129	6.55479	1.08218	5.80955	18.26	13.1999	12.4917	7.09508	10.7651	4.60688	12.5083	24.5805	1.54832	4.03638	7.30117	7.86238	5.16108	0	1.8528
Adamts20	0	0	0.489457	0	0	0	0	0	0	0	0	0	0	0	0	0	0	0	0	0	0	0	0	0	0.703183	1.30183	0	0	0	0	0	0	1.62327	0	0	0	0	0	0	0	0	0	0	0	0	2.62079	0	0	0.3088
Adamts3	0	0	0	0	0	0	0.241712	0	0	0	0	0	0	0	0	0	0	0	0	0	0	0	0	0	0	0	0	0	0	0	0	0	0.270545	0	0	0	0	0	0	0	0	0	0	0.672729	0	0	0	0	0.3088
Adamts4	1.67594	0	0.489457	0	0.509334	0.377528	0.241712	0	0	0	0	0	0	0	0	0	0	0	0	0	0	0.323404	0	0	0	0	0	0	0	0	0	0.819349	0	0	0	0	0.567803	0	0	0	0	0	0	0	0	0	0	0	0
Adamts5	63.6859	22.81	9.78914	117.443	19.864	51.7213	45.6835	9.0002	51.3238	44.4789	13.1743	35.0869	35.6534	32.9216	44.9814	43.2981	43.5974	29.3971	58.0395	1.34924	37.7351	61.7701	17.5198	33.1196	35.8624	21.4802	66.3438	1.56343	62.5064	64.1326	55.1908	20.4837	2.70545	12.781	93.3287	64.0584	84.0349	18.9202	16.1477	39.1585	62.5417	0	35.6114	8.74548	55.1644	18.3455	12.9027	0	6.79359
Adamts6	1.67594	0	0	0	1.01867	0.755056	0.483423	0	0	0	0	1.29952	0	1.82898	2.14197	0	0	0.599941	0.225835	0	0	0	0	0	0	0	1.89554	0	0	0	0	0	0.270545	0	1.01444	0	1.13561	0	0	4.60688	2.50167	0	0.774162	0.672729	0.811242	0	1.29027	0	0
Adamts7	0	0	0.489457	1.59786	0	0	0.966847	0.500011	0	0	0	0	2.09726	0	2.14197	0	0	0	0.225835	0	2.03973	0.646808	0	1.48297	0.703183	0.650915	0	1.56343	0	0	0	0	2.70545	0	0	0.388233	0	0	0	0	0	24.5805	0	0	0	0	1.29027	0	0
Adamts8	0	0	0	0	0	0	0	0.500011	0	0	0	0	0	0	0	0	0	0	0	0	0	0	2.91997	0	0	0	0	0	0	0.704753	0	0.819349	0	0	0	0.388233	0	0	0	0	0	0	0	0.336365	0	0	0	0	0
Adamts9	3.35189	1.52067	4.89457	1.59786	7.64001	3.39775	2.65883	0.500011	1.52447	1.75575	2.63486	3.89855	0	0	8.5679	1.73192	0	0.599941	1.35501	2.69849	4.07947	4.20425	0	2.96593	1.40637	1.95274	1.89554	0	2.71767	0.704753	5.80955	3.2774	0.811636	4.64764	6.08666	4.27056	3.40682	3.15337	0	0	0	0	0	4.03638	1.62248	5.24158	1.29027	0	4.63199
Adamtsl1	0	0.760333	1.46837	2.39679	1.01867	0.377528	0.966847	0.500011	1.52447	0	0	0	0	1.82898	4.28395	0	0	0	1.12917	1.34924	0	1.61702	0	0.494322	1.40637	1.30183	0	1.56343	2.71767	0	0	0	2.976	1.16191	0	0.776465	0	0.788343	1.79419	0	2.50167	0	0	1.68182	2.43372	0	1.29027	0	1.2352
Adamtsl2	0	0	1.95783	0	0	0	0	0	1.52447	0	0	0	0	0	0	0	2.07607	0	0	0.899497	0	0.970212	2.91997	0	0	0	0	0	0	0	0	0	0.541091	0	0	0.776465	2.83902	0	0	0	0	0	0	1.00909	0.811242	0	0	0	0.926399
Adamtsl3	0	0	1.95783	0	3.056	0.377528	0.483423	0	0.508156	0	5.26971	0	2.09726	0	0	0	0	0	0.225835	1.34924	0	0.646808	0	0.494322	0	0	0	0	0	0.704753	0.968259	0	0.541091	0	1.01444	0.388233	0.567803	0.788343	1.79419	4.60688	0	0	0	2.01819	0	0	0	0	1.2352
Adamtsl4	1.67594	1.52067	1.46837	1.59786	4.58401	2.26517	4.1091	1.50003	5.08156	0	0	3.89855	2.09726	5.48694	4.28395	2.30923	2.07607	2.39976	2.71002	2.69849	2.03973	5.17446	2.91997	2.47161	1.40637	1.95274	3.79108	1.56343	8.15301	13.3903	2.90478	3.2774	0.541091	3.48573	4.05777	2.71763	0.567803	3.15337	0	4.60688	7.505	0	3.87081	1.68182	1.62248	5.24158	3.87081	0	2.4704
Adamtsl5	0	0	1.46837	0.79893	2.54667	1.13258	1.20856	0	0	0	0	1.29952	0	1.82898	2.14197	0	0	0	0.677504	1.34924	1.01987	0.646808	2.91997	0.988645	0.703183	0.650915	0	1.56343	2.71767	0.704753	0.968259	0	2.16436	2.32382	2.02889	1.1647	2.27121	2.36503	0	2.30344	2.50167	0	2.32248	1.00909	0.811242	0	0	0	1.2352
Adap1	1.67594	0	0.489457	3.19572	0	1.88764	0.966847	1.00002	0.508156	2.341	5.26971	1.29952	0	0	2.14197	4.04116	2.07607	2.99971	2.93585	0	1.01987	2.26383	0	0.988645	1.40637	1.30183	0	0	8.15301	1.40951	0.968259	2.45805	4.86982	0	2.02889	1.94116	2.83902	3.15337	1.79419	0	5.00334	0	4.64497	1.34546	0.811242	2.62079	0	0	1.2352
Adap2	1.67594	0.760333	1.46837	3.99465	0.509334	2.26517	1.45027	1.00002	1.52447	1.1705	0	2.59903	2.09726	1.82898	0	2.88654	8.30426	0	3.83919	0.449748	4.07947	4.20425	5.83994	2.47161	4.92228	0	7.58215	1.56343	5.43534	7.75229	5.80955	0.819349	0.541091	1.16191	10.1444	4.65879	6.24584	4.73006	0	6.91033	7.505	0	3.09665	0.672729	6.48993	0	1.29027	0	1.544
Adar	0	3.80166	6.85239	1.59786	5.60267	1.51011	2.65883	3.50008	2.03263	2.341	0	1.29952	2.09726	3.65796	2.14197	2.30923	0	2.39976	1.58084	5.84673	2.03973	4.52765	2.91997	0.988645	0.703183	1.95274	0	9.38056	5.43534	1.40951	0	6.55479	3.78763	3.48573	4.05777	1.94116	2.83902	3.15337	5.38257	4.60688	10.0067	0	3.09665	6.72729	1.62248	7.86238	6.45135	0	8.33759
Adarb1	6.70377	3.04133	0.978914	2.39679	0.509334	3.02022	1.69198	1.00002	2.54078	1.1705	0	0	2.09726	0	2.14197	1.73192	0	4.19959	1.80668	0	2.03973	1.29362	17.5198	1.48297	3.51592	3.25457	1.89554	4.69028	2.71767	0.704753	0	3.2774	10.0102	2.32382	1.01444	1.55293	1.70341	2.36503	5.38257	0	7.505	0	3.87081	2.01819	2.43372	2.62079	1.29027	0	1.544
Adarb2	0	0	0	0	0	0	0	0	0	0	0	0	0	0	0	0	0	0	0.225835	0	0	0	0	0	0	0	0	0	0	0	0	0	0	0	0	0	0	0	0	0	0	0	0	0	0	0	0	0	0
Adat1	0	1.52067	0.978914	1.59786	6.11201	0.755056	1.69198	2.00004	0	0	0	0	0	1.82898	2.14197	1.15462	0	0.599941	0.45167	1.79899	0	0.646808	2.91997	0.494322	0.703183	0.650915	0	0	0	0	0.968259	1.6387	5.952	1.16191	1.01444	0.388233	0	0	0	4.60688	0	0	0.774162	3.02728	3.24497	0	0	0	2.4704
Adat2	1.67594	1.52067	4.40511	0	1.528	1.13258	1.20856	0.500011	2.03263	1.1705	0	2.59903	2.09726	5.48694	0	2.30923	2.07607	0.599941	0.45167	0.899497	1.01987	0.970212	2.91997	0.494322	1.40637	2.60366	5.68661	6.25371	0	1.40951	1.93652	1.6387	16.7738	0	1.01444	0.776465	1.70341	2.36503	0	2.30344	0	0	0.774162	3.36365	0	0	1.29027	0	2.4704
Adat3	1.67594	0	2.93674	2.39679	1.01867	0	0.966847	2.00004	1.01631	0	0	0	0	0	0	1.73192	2.07607	0	1.58084	0.899497	2.03973	0.970212	0	1.48297	2.81273	4.5564	5.68661	1.56343	2.71767	0	0	1.6387	17.856	1.16191	2.02889	1.55293	0.567803	0.788343	0	0	0	0	0.774162	2.01819	1.62248	0	2.58054	0	1.8528
Adck1	1.67594	2.281	1.95783	3.99465	4.58401	3.39775	4.83423	3.00007	2.54078	3.5115	0	1.29952	2.09726	7.31592	2.14197	1.15462	4.15213	1.79982	1.80668	1.34924	6.1192	1.29362	0	0.988645	3.51592	3.90549	1.89554	6.25371	0	1.40951	0.968259	0.819349	8.65745	3.48573	4.05777	2.3294	2.27121	5.5184	0	0	5.00334	24.5805	2.32248	4.03638	2.43372	2.62079	1.29027	33.2493	2.4704
Adck2	1.67594	3.04133	6.36294	1.59786	5.09334	2.26517	2.1754	5.50012	1.52447	0.585249	0	3.89855	0	0	4.28395	0	0	0	1.12917	6.29648	3.0596	0.646808	0	3.46026	2.81273	1.30183	5.68661	4.69028	0	4.93327	1.93652	7.37414	3.51709	5.80955	0	2.71763	1.13561	0.788343	1.79419	2.30344	2.50167	0	0.774162	1.68182	4.05621	0	3.87081	0	3.7056
Adck5	1.67594	12.1653	8.32076	0	7.64001	1.13258	0.241712	5.00011	2.03263	1.1705	5.26971	3.89855	2.09726	3.65796	0	0.577308	0	0	1.58084	8.09547	5.09934	0.323404	0	1.97729	2.10955	6.50915	0	34.3954	0	1.40951	2.90478	17.2063	6.76363	5.80955	0	0.388233	0.567803	1.57669	0	2.30344	2.50167	0	0	5.04547	1.62248	10.4832	3.87081	0	8.64639
Adcy1	0	0	0	0	0	0.377528	0	0	0.508156	0	2.63486	0	0	0	0	0	0	0	0	0.449748	0	0	0	0.494322	0	0	0	0	0	0	0	0	5.14036	1.16191	0	0	0	0	0	0	0	0	0	0	0	2.62079	0	0	0
Adcy10	0	0	0	0.79893	0	0	0	0	0.508156	0	0	1.29952	2.09726	0	2.14197	0.577308	0	0	0.225835	0.899497	4.07947	0.323404	0	0	0	10.4146	7.58215	3.12685	2.71767	0.704753	0	0	95.773	0	0	0	0	0	0	0	2.50167	0	2.32248	8.40912	0	0	3.87081	0	2.7792
Adcy2	0	0	0	0	0	0	0	0.500011	0	0	0	0	0	0	0	0	0	0	0	0	0	0	0	0	0	0	0	0	0	0.704753	0	0	2.16436	0	0	0	0	0	0	0	0	0	0	0	0	0	0	0	0
Adcy3	5.02783	0.760333	0.489457	2.39679	1.01867	1.88764	1.45027	1.00002	0.508156	1.1705	0	3.89855	2.09726	0	0	4.04116	0	1.19988	2.03251	2.24874	3.0596	1.94042	0	2.47161	4.2191	0	0	0	0	0.704753	0.968259	1.6387	8.3869	1.16191	1.01444	3.88233	3.40682	1.57669	3.58838	2.30344	0	0	1.54832	1.34546	1.62248	0	2.58054	0	1.2352
Adcy4	1.67594	0.760333	0	0.79893	0.509334	0.755056	1.20856	2.00004	2.03263	0.585249	0	1.29952	4.19452	0	2.14197	0.577308	0	1.19988	3.16169	0.899497	0	2.58723	0	0.988645	1.40637	0.650915	1.89554	0	2.71767	0.704753	4.84129	0	0.270545	0	2.02889	1.94116	1.70341	0.788343	0	0	7.505	0	0.774162	0	0.811242	2.62079	0	0	0
Adcy5	10.0557	6.08266	2.93674	7.19037	3.56534	3.77528	7.25135	4.00009	14.2284	3.5115	5.26971	3.89855	10.4863	1.82898	0	8.65962	10.3803	7.19929	11.9692	2.69849	6.1192	6.14467	0	8.40348	7.03183	3.90549	3.79108	4.69028	8.15301	12.6856	7.74607	4.09674	0.541091	0	12.1733	11.647	7.94925	9.46011	10.7651	4.60688	7.505	0	4.64497	2.35455	7.30117	5.24158	6.45135	33.2493	2.4704
Adcy6	13.4075	15.2067	18.5994	4.79358	12.7334	12.4584	9.91018	9.50021	9.65497	9.36399	5.26971	15.5942	14.6808	7.31592	14.9938	12.7008	6.2282	8.99912	9.7109	9.44471	10.1987	9.37871	0	11.3694	7.73502	9.11281	13.2688	28.1417	0	5.63803	12.5874	17.2063	8.3869	6.97146	10.1444	9.70581	5.67803	10.2485	7.17676	6.91033	12.5083	0	13.1607	10.4273	10.5461	15.7248	9.03188	0	16.984
Adcy7	3.35189	12.9257	7.83131	14.3807	12.7334	1.13258	0.725135	20.5005	1.52447	1.1705	2.63486	2.59903	2.09726	0	0	3.46385	0	1.19988	2.48418	3.59799	1.01987	1.61702	5.83994	1.48297	0	1.30183	0	1.56343	5.43534	1.40951	0	1.6387	2.16436	9.29529	0	1.55293	3.97462	0	0	11.5172	2.50167	0	0.774162	3.70001	0.811242	7.86238	5.16108	0	16.3664
Adcy8	1.67594	9.88432	12.7259	0	22.4107	2.26517	0	8.50019	4.57341	0	0	2.59903	0	3.65796	0	0.577308	0	0	0	14.3919	2.03973	0	2.91997	0	0.703183	4.5564	0	0	0	0	0	0	0	16.2668	0	0	0	0.788343	0	13.8207	0	0	0	7.73639	0	10.4832	7.74162	0	17.6016
Adcy9	0	0.760333	4.89457	2.39679	1.528	0	1.69198	1.50003	1.01631	0	0	3.89855	0	0	4.28395	1.73192	4.15213	1.79982	2.03251	4.04773	2.03973	0.646808	5.83994	1.48297	2.10955	1.95274	0	1.56343	0	1.40951	0	2.45805	1.08218	2.32382	1.01444	0.388233	2.27121	0.788343	3.58838	0	0	0	0.774162	0.336365	1.62248	0	0	0	3.3968
Adcyap1r1	10.0557	2.281	0.978914	2.39679	1.01867	1.88764	1.69198	1.50003	0.508156	3.5115	7.90457	5.19806	4.19452	0	4.28395	4.04116	2.07607	5.39947	5.8717	1.34924	10.1987	9.70212	5.83994	7.90916	1.40637	5.85823	11.3732	1.56343	5.43534	5.63803	6.77781	0	0.270545	1.16191	4.05777	2.71763	1.70341	0.788343	0	2.30344	12.5083	0	10.8383	0	5.67869	2.62079	3.87081	0	0.617599
Add1	13.4075	15.967	20.0677	14.3807	18.336	10.9483	7.73477	16.5004	12.1958	14.046	2.63486	7.79709	16.7781	5.48694	19.2778	13.2781	10.3803	11.3989	17.1634	17.5402	22.4371	11.9659	11.6799	9.88645	10.5478	8.46189	15.1643	18.7611	5.43534	12.6856	13.5556	15.5676	13.5273	19.7525	9.12998	13.5881	17.0341	7.09508	7.17676	11.5172	15.01	0	11.6124	15.4728	16.2248	7.86238	9.03188	0	22.2336
Add2	0	0	0	0	0	0	0	0	0	0	0	0	0	0	0	0	0	0	0	0	0	0	0	0	0	0.650915	0	0	0	0	0	1.6387	2.43491	0	0	0.388233	0	0	0	0	0	0	0	0.672729	0	0	0	0	0
Add3	10.0557	5.32233	10.768	6.39144	9.16801	5.28539	4.83423	12.0003	6.09788	5.26724	5.26971	5.19806	6.29177	7.31592	10.7099	2.88654	4.15213	4.19959	5.8717	7.19597	17.3377	7.43829	5.83994	5.93187	2.10955	13.0183	1.89554	39.0857	2.71767	2.81901	3.87304	34.4127	37.0647	9.29529	3.04333	5.43526	5.67803	1.57669	10.7651	6.91033	10.0067	0	6.19329	10.7637	5.67869	13.104	11.6124	0	13.2784
Adgb	0	0	1.46837	0.79893	0.509334	1.51011	0.725135	0	1.01631	0.585249	0	1.29952	0	0	0	1.15462	0	0	0	0.449748	3.0596	1.94042	0	0	1.40637	5.85823	3.79108	6.25371	0	0.704753	0	0	30.5716	1.16191	0	0.388233	0.567803	1.57669	0	0	0	0	1.54832	3.02728	0.811242	0	1.29027	0	2.7792
Adgra1	0	0	0	0	0	0	0	0	0	0	0	0	0	0	0	0.577308	0	0	0	0	0	0	0	0	0	0	0	0	0	0	0	0	0.270545	0	0	0	0	0	0	0	0	0	0	0	0	0	0	0	0
Adgra2	5.02783	0.760333	1.46837	0.79893	1.01867	0.755056	0.966847	0.500011	1.01631	1.1705	2.63486	0	0	0	0	0	0	0.599941	1.80668	1.34924	1.01987	1.29362	0	0.988645	0.703183	0.650915	0	0	0	1.40951	0	0	0.811636	0	2.02889	1.1647	1.70341	0	1.79419	0	0	0	0	0.336365	0.811242	0	0	0	0.926399
Adgra3	0	0	0	1.59786	2.54667	0.755056	1.20856	2.50005	0.508156	1.1705	2.63486	1.29952	0	3.65796	0	0.577308	2.07607	1.19988	0.677504	0.449748	0	1.29362	0	1.97729	0.703183	1.30183	7.58215	0	5.43534	0	0.968259	3.2774	2.16436	1.16191	3.04333	2.71763	2.27121	1.57669	0	2.30344	0	0	1.54832	0.672729	0.811242	5.24158	3.87081	0	0.3088
Adgrb1	0	0	0	0	0	0	0	0	0.508156	0	0	0	0	0	0	0	0	0	0	0	0	0	0	0	0	1.30183	0	0	0	0	0	0	2.16436	1.16191	0	0	0	0	0	0	0	0	0	0	0.811242	0	0	0	0.3088
Adgrb2	0	0.760333	0	0	0	0	0.241712	0	0	0	0	0	0	0	0	0	0	0	0.225835	0.449748	0	0	0	0	0	0	0	0	0	0	0	0	0	0	0	0	0	0	0	0	0	0	0	0	0	0	0	0	0
Adgrb3	0	0	0	0	0	0	0	0	0	0	2.63486	0	0	0	0	0	0	0	0	0	0	0	0	0	0	0	0	0	0	0	0	0	0.541091	0	0	0	0	0	0	0	0	0	0	0	0	0	0	0	0
Adgrd1	0	0.760333	0.489457	4.79358	0.509334	1.51011	5.55937	1.00002	1.52447	5.26724	0	6.49758	2.09726	0	4.28395	2.88654	2.07607	1.19988	6.77504	0.899497	4.07947	1.61702	2.91997	6.92051	4.2191	0	1.89554	0	5.43534	5.63803	0	1.6387	2.16436	0	2.02889	2.71763	1.13561	2.36503	3.58838	0	0	0	3.09665	1.68182	6.48993	0	1.29027	0	1.544
Adgre1	3.35189	0.760333	1.46837	16.7775	1.528	4.90786	1.93369	1.00002	2.54078	1.1705	2.63486	1.29952	0	7.31592	0	1.15462	4.15213	0.599941	3.83919	1.34924	3.0596	1.94042	2.91997	1.48297	3.51592	1.30183	1.89554	0	0	3.52377	1.93652	0.819349	1.08218	6.97146	3.04333	1.55293	11.3561	3.15337	0	6.91033	0	0	1.54832	2.35455	6.48993	5.24158	3.87081	0	2.1616
Adgre4	0	0	0	0	0	0	0	0	0	0	0	0	0	0	0	0	0	0	0.225835	0	0	0	0	0	0	0	0	0	0	0	0.968259	0.819349	0	0	0	0	0	0	0	0	2.50167	0	0	0	0	0	0	0	0
Adgre5	10.0557	36.496	10.768	7.19037	18.8454	4.53033	6.52621	52.0011	10.1631	5.85249	5.26971	11.6956	2.09726	5.48694	6.42592	6.35039	12.4564	5.39947	11.2917	18.8894	12.2384	5.17446	11.6799	7.90916	7.03183	15.622	7.58215	0	10.8707	10.5713	5.80955	3.2774	4.32872	18.5906	7.1011	11.647	11.9239	2.36503	3.58838	2.30344	17.5117	0	5.41913	17.491	10.5461	18.3455	24.5151	0	24.0864
Adgrf1	0	0.760333	0	0	0	0	0.241712	0	0	0	0	0	0	0	0	0	0	0	0	0	0	0	0	0	0	0	0	0	0	0	0	0	0	0	0	0.388233	0	0	0	0	0	0	0	0	0	0	0	0	0
Adgrf3	0	1.52067	0	0	0	0	0	1.00002	0	0	0	0	0	0	2.14197	0	0	0	0	0	1.01987	0	0	0	0	0	0	0	2.71767	0	0	0	3.78763	0	0	0	0	0	0	0	0	0	0	0.672729	0	0	0	0	0.3088
Adgrf4	0	0.760333	0	0	0	0	0	0	0	0	0	0	0	0	0	0	0	0	0	0	0	0	0	0.494322	0.703183	0	0	0	2.71767	0	0.968259	0	0	0	0	0.388233	0	0	0	0	0	0	0	0	0	0	0	0	0
Adgrf5	6.70377	6.84299	9.29968	22.37	4.07467	18.1213	9.42675	8.50019	10.1631	16.387	15.8091	9.09661	10.4863	14.6318	19.2778	24.2469	22.8367	19.1981	18.0668	7.19597	13.2583	15.8468	5.83994	18.7843	11.2509	2.60366	11.3732	1.56343	21.7414	11.9808	27.1113	4.09674	0.541091	5.80955	20.2889	21.741	22.7121	18.1319	10.7651	9.21377	15.01	0	24.7732	9.08185	9.7349	13.104	5.16108	0	6.17599
Adgrg1	11.7316	25.8513	52.8613	4.79358	54.4987	8.68314	2.65883	27.5006	16.261	5.26724	5.26971	9.09661	6.29177	14.6318	4.28395	4.04116	18.6846	5.39947	6.09754	36.4296	32.6358	4.52765	20.4398	5.93187	17.5796	18.2256	1.89554	18.7611	0	5.63803	4.84129	10.6515	16.7738	54.6098	7.1011	5.82349	9.08485	7.88343	5.38257	27.6413	0	24.5805	7.74162	26.5728	3.24497	31.4495	16.7735	0	64.2303
Adgrg2	15.0835	9.88432	256.475	1.59786	192.528	6.7955	4.1091	3.00007	40.6525	4.68199	2.63486	11.6956	8.38903	16.4608	8.5679	1.15462	4.15213	7.79924	6.77504	197.889	15.298	4.85106	11.6799	10.3808	19.6891	18.8765	0	0	0	4.93327	6.77781	2.45805	0.270545	207.982	2.02889	4.27056	2.83902	3.94171	30.5012	262.592	7.505	0	11.6124	114.028	7.30117	55.0366	2.58054	0	243.643
Adgrg3	0	0	0.489457	0	0.509334	0.755056	0.241712	0.500011	2.54078	1.1705	0	0	0	0	0	0.577308	2.07607	1.79982	0.225835	0	0	0	0	0	0.703183	0	1.89554	0	0	0	0	0	0	0	1.01444	0	0	0	0	0	0	0	0.774162	0	0.811242	0	0	0	0
Adgrg5	0	0	0.978914	0	0	0	0	0	0	0	2.63486	0	0	0	0	0	0	0	0.225835	0	0	0.646808	0	0	0	0	0	0	0	0	0	0	0	0	0	0	0	0	0	0	0	0	0	0	0	0	0	0	0
Adgrg6	0	2.281	3.91565	0.79893	3.56534	0.377528	0.483423	7.00015	0	1.1705	0	0	0	0	0	1.73192	0	1.19988	0.677504	3.59799	2.03973	0	14.5998	0	0.703183	0.650915	0	9.38056	0	0.704753	0	10.6515	0	3.48573	0	0	0	0	0	2.30344	0	0	0	1.00909	1.62248	0	5.16108	0	3.088
Adgrg7	0	0	0	0	0	0	0	0.500011	0	0	0	0	0	0	0	0	0	0	0	0	0	0	0	0	0	0	0	9.38056	0	0	0	5.73544	1.35273	0	0	0	0	0	0	0	2.50167	0	0	0.336365	0	0	2.58054	0	0
Adgrl1	5.02783	6.84299	10.2786	0.79893	16.808	2.26517	2.1754	5.50012	3.04894	1.1705	0	0	0	7.31592	2.14197	1.73192	4.15213	2.99971	2.03251	11.6935	4.07947	0.970212	11.6799	1.97729	1.40637	5.20732	3.79108	28.1417	5.43534	1.40951	1.93652	4.91609	24.0785	9.29529	3.04333	1.55293	0.567803	0	0	18.4275	0	0	0	7.06366	1.62248	0	3.87081	0	16.0576
Adgrl2	1.67594	1.52067	3.91565	2.39679	1.528	1.51011	0.483423	0	1.01631	1.75575	0	0	2.09726	1.82898	4.28395	0	0	0	1.12917	3.14824	3.0596	0.646808	2.91997	0.494322	0	1.30183	0	1.56343	0	3.52377	2.90478	4.91609	12.9862	2.32382	0	3.10586	2.83902	0.788343	3.58838	2.30344	0	0	0.774162	4.37274	0	5.24158	3.87081	0	4.32319
Adgrl3	0	0	1.95783	0	0.509334	0	0	0	0	0	0	0	0	0	0	0	0	0	0	0.899497	3.0596	0	0	0	0	4.5564	0	1.56343	0	0	0	0	11.3629	1.16191	0	0	0.567803	0.788343	0	4.60688	0	0	0	2.01819	0.811242	0	2.58054	0	1.2352
Adgrl4	8.37972	0.760333	1.46837	3.99465	0.509334	6.7955	3.62567	2.50005	2.54078	2.92625	0	6.49758	4.19452	5.48694	12.8518	4.61846	8.30426	2.39976	2.93585	0.899497	5.09934	4.52765	0	5.93187	3.51592	2.60366	1.89554	0	2.71767	2.11426	11.6191	0.819349	0.270545	0	5.07221	11.2587	3.97462	4.73006	0	2.30344	7.505	0	7.74162	0.672729	2.43372	5.24158	1.29027	0	1.544
Adgrv1	0	0	0.489457	0	0	0	0	0	0	0.585249	0	0	0	0	0	0	0	0	0	0.899497	0	0	2.91997	0	0	0.650915	0	0	0	0	0	0	7.30472	0	0	0	0	0	0	0	0	0	0	0.336365	0	0	1.29027	0	1.8528
Adh1	41.8986	38.0166	30.3463	20.7722	32.088	34.7326	30.4557	64.0014	39.128	49.7462	28.9834	36.3864	29.3616	31.0927	27.8457	58.8854	41.5213	53.9947	28.4552	28.7839	53.0331	44.3063	93.439	75.137	69.6152	82.0153	51.1795	120.384	43.4827	40.8757	42.6034	87.6703	6.76363	19.7525	30.4333	43.8703	24.9833	38.6288	35.8838	29.9448	27.5183	0	54.9655	24.2183	28.3935	83.8654	51.6108	33.2493	27.4832
Adh4	0	0	0	0	0	0	0	0	0	0	0	1.29952	0	0	0	0.577308	0	0	0	0	0	0	0	0	0	1.30183	0	0	0	0	0	0	6.76363	0	0	0.388233	0	0	0	0	0	0	0	0	0	0	1.29027	0	0
Adh5	11.7316	75.2729	35.2409	14.3807	36.672	18.8764	17.1615	97.5021	17.7855	20.4837	15.8091	27.2898	14.6808	14.6318	17.1358	15.5873	14.5325	17.3983	18.2926	36.4296	16.3179	10.0255	29.1997	21.7502	18.986	33.1967	17.0598	25.0148	8.15301	15.5046	17.4287	22.1224	11.0924	36.0192	17.2455	18.2469	15.3307	18.9202	21.5303	18.4275	10.0067	24.5805	24.7732	30.2728	27.5822	23.5871	58.0621	0	46.3199
Adh6a	0	0	0	0	0	0	0	0	0	0	0	0	0	0	0	0	0	0	0	0	0	0	0	0	0	0	0	0	0	0	0	0	0.270545	0	0	0	0	0	0	0	0	0	0	0	0	0	0	0	0
Adh6b	0	1.52067	0	0	1.01867	0	0	5.00011	0	0	0	0	0	0	0	0	0	0	0.225835	1.34924	0	0	0	0	0	1.30183	0	0	0	0	0.968259	0	0	0	0	0	0.567803	0	0	0	0	0	0	1.00909	0	0	3.87081	0	1.544
Adh7	0	0	0	0	0.509334	0	0.241712	0.500011	0	0	0	0	2.09726	0	0	0	2.07607	0	0.225835	0	1.01987	0	0	0	0	1.95274	0	0	0	0.704753	0	0	4.32872	0	0	0	0	0	0	0	0	0	0	0.672729	0	0	1.29027	0	0.3088
Adhfe1	23.4632	10.6447	9.78914	19.1743	11.7147	34.7326	42.2995	14.5003	18.8018	35.115	26.3486	29.8889	44.0424	27.4347	44.9814	33.4839	45.6734	30.597	31.8427	13.0427	32.6358	37.8383	14.5998	47.9493	37.2687	11.7165	32.2241	3.12685	29.8944	22.5521	34.8573	13.1096	1.35273	3.48573	28.4044	27.1763	22.1443	37.0521	32.2954	16.1241	45.03	0	25.5473	11.4364	40.5621	18.3455	21.9346	0	11.7344
Adi1	13.4075	22.81	21.5361	3.19572	17.3174	5.66292	6.76793	31.0007	5.58972	7.02299	5.26971	3.89855	2.09726	7.31592	6.42592	7.505	6.2282	5.99941	7.90422	23.8367	9.17881	5.82127	11.6799	9.88645	6.32865	8.46189	1.89554	10.944	5.43534	5.63803	5.80955	9.83219	4.05818	25.562	5.07221	9.31758	6.81364	8.67177	7.17676	13.8207	7.505	24.5805	8.51578	17.1546	6.48993	5.24158	20.6443	0	24.3952
Adig	38.5467	11.405	10.768	7.9893	6.11201	27.182	25.6214	26.5006	21.3426	30.433	13.1743	28.5893	23.0698	25.6057	34.2716	38.1023	22.8367	44.3957	26.8743	25.6357	15.298	24.5787	23.3597	24.7161	27.4242	31.8948	22.7465	4.69028	24.459	24.6664	27.1113	10.6515	13.7978	5.80955	35.5055	18.6352	15.8985	36.2638	43.0605	18.4275	27.5183	0	36.3856	15.4728	27.5822	18.3455	19.354	0	11.7344
Adipoq	353.624	125.455	85.6549	294.805	44.3121	374.13	441.365	169.504	363.84	512.093	363.61	456.13	461.397	371.283	520.5	502.258	500.332	449.956	480.125	97.5954	237.629	417.191	210.238	607.028	431.051	229.773	358.257	23.4514	388.627	440.471	371.811	137.651	13.2567	58.0955	521.424	517.126	424.149	530.555	450.341	110.565	472.815	294.966	388.629	119.746	438.07	248.975	172.896	0	55.5839
Adipor1	6.70377	18.248	18.5994	14.3807	16.2987	11.3258	11.6022	12.0003	9.14682	11.1197	13.1743	14.2947	27.2644	7.31592	21.4197	15.5873	12.4564	11.3989	11.0659	17.0904	19.3775	15.5234	37.9596	15.8183	15.47	13.6692	17.0598	21.888	5.43534	11.9808	14.5239	15.5676	24.8902	17.4287	9.12998	13.5881	10.7883	8.67177	14.3535	27.6413	17.5117	0	6.96745	12.4455	17.0361	13.104	12.9027	0	17.9104
Adipor2	53.6302	16.7273	17.131	30.3593	9.16801	54.364	49.7926	22.5005	40.6525	57.3544	71.1411	49.3816	44.0424	49.3825	83.537	50.2258	101.727	49.7951	56.007	20.2387	66.2914	60.4765	58.3994	80.5745	61.8801	31.8948	39.8063	12.5074	38.0474	47.9232	69.7146	33.5933	8.65745	15.1048	51.7366	47.3644	39.7462	63.0674	55.6199	27.6413	117.578	49.1609	71.2229	21.8637	55.1644	52.4158	27.0957	0	20.6896
Adissp	5.02783	8.36366	6.85239	6.39144	1.528	11.3258	18.8535	3.50008	5.58972	8.77874	23.7137	19.4927	14.6808	12.8029	19.2778	15.5873	12.4564	17.9982	12.1951	7.64572	13.2583	11.9659	17.5198	21.7502	9.14139	31.8948	18.9554	17.1977	2.71767	16.9141	12.5874	8.19349	168.009	3.48573	20.2889	12.0352	7.38144	14.1902	8.97095	4.60688	12.5083	0	10.8383	24.5546	15.4136	7.86238	12.9027	0	7.71999
Adk	10.0557	26.6116	8.32076	12.7829	15.7894	15.1011	17.645	25.5006	15.7529	14.6312	7.90457	10.3961	31.4589	10.9739	19.2778	13.2781	10.3803	10.199	9.7109	13.0427	21.4172	14.2298	14.5998	13.3467	10.5478	20.1784	9.47769	18.7611	13.5884	17.6188	14.5239	6.55479	9.46909	6.97146	21.3033	13.1999	17.0341	19.7086	16.1477	11.5172	22.515	24.5805	18.5799	12.4455	17.0361	23.5871	20.6443	0	17.2928
Adm	1.67594	0.760333	0.489457	0	1.528	1.13258	0.483423	1.00002	2.54078	1.75575	0	1.29952	4.19452	3.65796	0	1.15462	0	1.19988	0.225835	0.449748	0	1.61702	2.91997	1.48297	0.703183	0	1.89554	6.25371	2.71767	0.704753	0	0.819349	0	2.32382	2.02889	3.10586	2.27121	0.788343	1.79419	0	2.50167	0	1.54832	1.68182	0.811242	2.62079	0	0	0.617599
Adm2	0	0	0	0	0	0	0	0	0	0	0	0	0	0	0	0	0	0	0	0	0	0	0	0	0	0	0	1.56343	0	0	0	1.6387	0	0	0	0	0	0	0	0	0	0	0	0	0	0	0	0	0
Adnp	8.37972	12.9257	11.2575	8.78823	16.2987	6.04044	9.18504	15.0003	8.63866	4.68199	5.26971	6.49758	2.09726	7.31592	6.42592	4.61846	2.07607	4.19959	8.13005	15.2914	8.15894	5.82127	11.6799	5.93187	7.73502	16.9238	5.68661	18.7611	8.15301	7.75229	6.77781	9.01284	43.2872	12.781	5.07221	5.43526	5.67803	4.73006	1.79419	11.5172	7.505	0	10.8383	14.4637	7.30117	10.4832	12.9027	0	22.2336
Adnp2	0	6.08266	2.44728	0.79893	3.056	1.13258	0.483423	3.00007	0	0	0	2.59903	0	0	0	1.15462	0	0.599941	1.58084	1.34924	0	1.29362	0	1.48297	0	5.20732	0	3.12685	2.71767	1.40951	0	2.45805	5.952	0	1.01444	0.776465	1.13561	0	0	0	0	0	1.54832	1.34546	2.43372	0	0	0	2.1616
Ado	6.70377	12.1653	16.1521	3.19572	22.92	3.39775	2.90054	12.0003	4.06525	2.92625	2.63486	3.89855	8.38903	1.82898	2.14197	4.04116	4.15213	2.39976	4.74253	19.3392	7.13907	2.91064	20.4398	2.96593	2.10955	5.85823	3.79108	6.25371	2.71767	4.22852	8.71433	6.55479	20.0204	20.9144	2.02889	6.21172	5.11023	0.788343	5.38257	29.9448	5.00334	0	6.96745	14.1273	2.43372	0	7.74162	0	22.2336
Adora1	8.37972	11.405	1.95783	11.185	5.60267	8.30561	9.42675	13.5003	10.6713	7.02299	15.8091	6.49758	4.19452	10.9739	4.28395	17.3192	14.5325	14.9985	10.6142	7.19597	9.17881	10.9957	20.4398	10.3808	3.51592	10.4146	5.68661	9.38056	0	9.86655	9.68259	11.4709	12.7156	3.48573	6.08666	10.4823	6.24584	11.8251	10.7651	4.60688	17.5117	0	10.8383	5.38184	4.05621	7.86238	5.16108	0	4.32319
Adora2a	0	0	0.489457	3.19572	0	2.26517	0.725135	0.500011	0	1.75575	0	6.49758	0	0	2.14197	0	4.15213	1.19988	0.225835	0	0	1.29362	2.91997	2.96593	0	1.30183	0	0	0	0	0	1.6387	0	0	2.02889	1.55293	1.13561	3.15337	0	0	2.50167	0	1.54832	0	0.811242	0	1.29027	0	0
Adora2b	0	0.760333	0	1.59786	0	0	0	0.500011	0.508156	1.1705	0	0	2.09726	0	0	0	0	0	0.45167	0	0	0	0	0	0	0.650915	0	0	0	0	0	0	1.08218	0	0	0.776465	1.70341	0	0	2.30344	0	0	0	0	0	0	1.29027	0	0.926399
Adora3	0	0	0	0	0	0	0	0	0	0	0	0	0	0	2.14197	0	0	0	0	0.449748	0	0	0	0	0	4.5564	0	1.56343	0	0	0	0	27.5956	0	0	0	0	0.788343	0	0	0	0	0	5.04547	0	0	0	0	0.3088
Adpgk	8.37972	7.60333	7.34185	7.9893	10.1867	3.02022	5.80108	5.00011	4.06525	3.5115	5.26971	1.29952	6.29177	3.65796	2.14197	5.19577	2.07607	2.99971	4.06503	7.64572	8.15894	4.85106	5.83994	7.41484	4.92228	4.5564	3.79108	9.38056	0	3.52377	0.968259	12.2902	7.57527	5.80955	4.05777	5.43526	3.40682	3.15337	5.38257	0	2.50167	0	0	4.37274	3.24497	5.24158	7.74162	0	13.5872
Adprh	5.02783	9.88432	9.29968	6.39144	7.64001	6.7955	6.2845	6.00013	6.09788	7.02299	5.26971	7.79709	6.29177	1.82898	8.5679	1.15462	0	2.99971	4.74253	6.74622	16.3179	5.17446	5.83994	3.46026	8.4382	12.3674	7.58215	14.0708	0	4.93327	8.71433	5.73544	18.3971	9.29529	4.05777	6.59995	4.54243	7.09508	7.17676	11.5172	5.00334	0	7.74162	8.74548	8.92366	2.62079	10.3222	0	10.808
Adprhl1	0	0	0	0	0	0	0.241712	0	0	0	0	0	0	0	0	0	0	0	0	0	0	0	0	0	0	0	0	0	0	0	0	0	0	0	0	0	0	0	0	0	0	0	0	0	0	0	0	0	0
Adprm	1.67594	2.281	3.91565	3.19572	5.09334	1.88764	1.69198	1.50003	1.52447	4.09674	0	1.29952	2.09726	1.82898	2.14197	1.73192	4.15213	0.599941	2.25835	2.69849	2.03973	1.94042	2.91997	1.97729	0	1.95274	1.89554	1.56343	2.71767	0	1.93652	0.819349	2.16436	4.64764	3.04333	2.3294	1.13561	4.73006	3.58838	0	2.50167	0	3.87081	2.69092	4.05621	0	1.29027	0	3.088
Adprs	3.35189	4.562	6.85239	3.99465	7.13068	3.39775	9.42675	6.00013	3.04894	3.5115	2.63486	2.59903	2.09726	1.82898	6.42592	2.88654	10.3803	3.59965	4.5167	4.04773	1.01987	6.46808	2.91997	4.94322	8.4382	5.20732	3.79108	4.69028	2.71767	4.93327	2.90478	8.19349	5.952	6.97146	2.02889	3.49409	4.54243	3.94171	3.58838	11.5172	0	0	3.87081	8.07275	6.48993	2.62079	2.58054	0	7.41119
Adra1a	0	0.760333	0	2.39679	1.01867	0.755056	0.725135	0.500011	1.01631	0	0	0	0	0	0	0.577308	0	0	0.903339	0.449748	0	0	0	0.494322	1.40637	0	0	0	0	0.704753	1.93652	3.2774	0.270545	3.48573	1.01444	0.776465	2.27121	0.788343	0	0	2.50167	0	0	0	1.62248	0	0	0	0.926399
Adra1b	0	0	0	0	0.509334	0	0.241712	0	0.508156	0	0	0	0	0	0	0	0	0.599941	0	0	0	0	2.91997	0	0	0	0	0	0	0	0	0	0	1.16191	0	0	0	0.788343	0	0	0	0	0	0.336365	0	0	0	0	0
Adra1d	0	0	0	0	0	0	0.483423	0	0	0	0	0	0	0	2.14197	0	0	0	0.677504	0.449748	0	0.323404	0	1.97729	0	0.650915	0	0	2.71767	0.704753	0.968259	0	13.2567	0	1.01444	0.388233	0.567803	0	1.79419	2.30344	0	0	1.54832	0.672729	0	0	0	0	0.3088
Adra2a	0	0.760333	0.489457	0	0	0	0	0	0.508156	0	0	0	0	0	0	0	0	0.599941	0	0	0	0	0	0	0	0	0	0	0	0	0	0	0	1.16191	0	0	0	0	0	0	0	0	0	1.00909	0	0	0	0	0
Adra2b	0	0	0	0	0.509334	0.377528	0	0	0.508156	0.585249	0	0	0	0	0	0.577308	0	0.599941	0	0	0	0	0	0	1.40637	0	0	0	0	0	0	0	0.270545	0	0	0	0	0	0	2.30344	0	0	0	0	0	2.62079	0	0	0.3088
Adra2c	0	0	0.489457	0	1.01867	0.377528	0	0	0.508156	0	0	0	2.09726	0	0	0	0	0	0	1.79899	0	0	0	0	0	0	0	0	0	0	0	0	0	3.48573	0	0	0	0	0	2.30344	0	0	0	1.34546	0	0	0	0	3.088
Adrb1	1.67594	0	0	0	0	0.377528	0	0	0	0	0	1.29952	0	0	0	0.577308	0	0.599941	0	0	1.01987	0.970212	0	0.494322	0	0.650915	0	0	0	1.40951	0.968259	0.819349	0.811636	0	0	0.388233	0	0	0	0	0	0	0	0	0	0	0	0	0
Adrb2	1.67594	0.760333	0.978914	0.79893	0.509334	1.13258	0.966847	1.50003	1.01631	1.75575	0	1.29952	0	0	2.14197	0	2.07607	1.19988	1.80668	0.449748	2.03973	0.646808	0	1.48297	2.81273	3.25457	0	3.12685	2.71767	0	0.968259	4.91609	0	0	0	0.388233	2.27121	0.788343	1.79419	0	7.505	0	1.54832	0.336365	3.24497	2.62079	0	0	0.926399
Adrb3	72.0656	26.6116	24.4728	35.9518	10.696	133.267	120.131	30.5007	62.5032	94.2251	113.299	144.246	146.808	111.568	152.08	89.4827	120.412	71.393	100.948	12.1432	84.649	99.9318	61.3193	159.172	156.107	35.8003	111.837	4.69028	73.3771	82.4561	130.715	35.232	0.541091	4.64764	72.0254	100.552	44.8565	182.107	98.6804	34.5516	165.11	0	121.543	17.8273	165.493	78.6238	29.6762	0	16.0576
Adrm1	3.35189	15.2067	16.1521	3.99465	11.7147	11.3258	11.3604	16.0004	16.7692	18.728	7.90457	2.59903	2.09726	1.82898	4.28395	8.65962	4.15213	10.199	10.8401	18.4397	10.1987	9.05531	2.91997	12.8524	9.84457	20.8293	7.58215	26.5783	2.71767	7.75229	2.90478	9.01284	41.3934	15.1048	11.1589	14.3646	11.3561	8.67177	7.17676	4.60688	2.50167	0	6.19329	18.5001	9.7349	7.86238	5.16108	0	16.6752
Adrm1b	0	0	0.489457	0	0	0	0.241712	1.00002	0	0	0	0	0	0	0	0.577308	0	0	0.225835	0	1.01987	0	0	0	0	1.30183	0	0	0	0	0	0	0.270545	0	0	0	0	0	0	0	0	0	0	0	0	0	0	0	0
Adsl	11.7316	9.12399	6.36294	3.19572	4.58401	3.77528	7.49306	6.00013	5.08156	5.26724	5.26971	10.3961	6.29177	3.65796	2.14197	4.04116	6.2282	3.59965	6.32337	6.29648	1.01987	7.43829	8.75991	4.94322	8.4382	9.11281	5.68661	12.5074	2.71767	5.63803	2.90478	7.37414	24.6196	6.97146	6.08666	8.54112	6.81364	7.09508	1.79419	9.21377	5.00334	0	3.87081	6.72729	6.48993	0	3.87081	0	9.88159
Adss	8.37972	6.08266	10.768	7.19037	10.1867	5.28539	2.65883	6.50014	5.58972	2.92625	5.26971	11.6956	2.09726	3.65796	10.7099	4.61846	4.15213	4.19959	5.64587	5.84673	12.2384	5.17446	5.83994	6.42619	11.2509	4.5564	5.68661	14.0708	5.43534	3.52377	6.77781	10.6515	25.7018	10.4572	9.12998	5.82349	6.81364	1.57669	7.17676	13.8207	5.00334	0	6.19329	9.75458	4.05621	2.62079	6.45135	0	13.2784
Adssl1	0	2.281	1.46837	0.79893	0	0	0	2.50005	0.508156	0	0	1.29952	4.19452	0	0	0	0	1.19988	0	0.899497	1.01987	0	0	0.494322	0	1.30183	1.89554	0	2.71767	0	0	0.819349	1.08218	0	1.01444	0.388233	0.567803	2.36503	0	0	2.50167	0	0	0.336365	0.811242	0	0	0	0.617599
Adtrp	5.02783	0	0.978914	0.79893	0	0	0.966847	0.500011	0	0.585249	0	0	0	1.82898	0	0.577308	0	0	1.80668	0	3.0596	0.323404	0	2.96593	0.703183	3.25457	0	3.12685	0	0.704753	0	0	8.928	0	2.02889	1.1647	1.70341	1.57669	0	0	0	0	0.774162	0.336365	0	0	0	0	0
Aebp1	5.02783	2.281	8.32076	25.5658	9.16801	5.66292	11.3604	7.00015	11.6876	6.43774	15.8091	11.6956	8.38903	10.9739	10.7099	5.19577	8.30426	4.79953	10.3884	6.74622	8.15894	7.76169	17.5198	4.94322	9.84457	4.5564	7.58215	12.5074	19.0237	11.2761	1.93652	6.55479	5.14036	9.29529	13.1878	5.04702	5.11023	6.30674	5.38257	2.30344	0	0	3.09665	12.7819	8.92366	18.3455	10.3222	0	5.24959
Aebp2	5.02783	8.36366	3.91565	2.39679	4.07467	5.28539	1.93369	6.00013	3.5571	5.26724	5.26971	3.89855	4.19452	7.31592	8.5679	8.08231	6.2282	5.39947	2.93585	5.39698	4.07947	2.91064	17.5198	4.4489	2.81273	3.25457	1.89554	7.81713	10.8707	1.40951	1.93652	3.2774	10.0102	1.16191	2.02889	2.71763	2.27121	3.15337	1.79419	2.30344	7.505	24.5805	5.41913	6.05456	4.86745	2.62079	5.16108	0	8.95519
Aen	0	12.9257	3.91565	3.19572	8.14934	1.13258	2.1754	16.5004	0.508156	3.5115	0	0	0	3.65796	6.42592	1.15462	0	1.79982	2.48418	3.14824	2.03973	2.26383	2.91997	2.47161	1.40637	0.650915	0	1.56343	5.43534	2.11426	1.93652	7.37414	3.51709	2.32382	4.05777	2.3294	9.08485	2.36503	0	0	2.50167	0	1.54832	3.70001	0.811242	0	11.6124	0	4.63199
Afap1	23.4632	12.1653	5.38402	13.5818	3.56534	15.4786	14.261	7.50016	11.6876	12.8755	7.90457	5.19806	14.6808	10.9739	17.1358	18.4739	12.4564	8.39918	12.8726	4.94723	16.3179	17.1404	14.5998	14.3353	8.4382	13.0183	17.0598	10.944	16.306	12.6856	14.5239	13.9289	53.8385	9.29529	15.2166	8.92935	10.7883	24.4386	25.1186	4.60688	17.5117	0	13.1607	7.73639	15.4136	2.62079	7.74162	0	4.32319
Afap1l1	0	1.52067	2.93674	3.99465	5.60267	5.66292	3.62567	3.00007	1.52447	3.5115	0	1.29952	8.38903	5.48694	2.14197	2.30923	8.30426	3.59965	3.16169	4.04773	2.03973	2.91064	0	4.94322	6.32865	5.20732	3.79108	1.56343	0	4.93327	3.87304	0.819349	5.41091	4.64764	6.08666	3.10586	5.11023	3.15337	3.58838	13.8207	0	0	3.09665	1.34546	2.43372	2.62079	0	0	4.32319
Afap1l2	1.67594	3.04133	6.85239	3.99465	4.58401	0.377528	0	3.50008	2.03263	1.1705	0	0	0	1.82898	0	0.577308	0	0	0.45167	2.69849	3.0596	0.323404	0	0.494322	0	1.95274	1.89554	0	2.71767	1.40951	1.93652	1.6387	0.811636	3.48573	1.01444	0	1.70341	0	0	0	0	0	0	4.37274	0	2.62079	1.29027	0	5.24959
Afdn	8.37972	12.9257	13.7048	7.9893	11.7147	10.9483	10.6353	9.0002	11.1794	8.19349	10.5394	9.09661	2.09726	5.48694	14.9938	6.35039	12.4564	13.1987	9.7109	12.593	9.17881	8.0851	5.83994	8.40348	7.03183	5.85823	11.3732	12.5074	21.7414	8.45704	8.71433	9.01284	14.0684	12.781	12.1733	10.094	11.9239	11.8251	0	0	12.5083	0	9.28994	9.41821	8.92366	5.24158	5.16108	33.2493	13.896
Aff1	6.70377	24.3306	16.1521	3.99465	17.3174	6.41797	4.59252	27.0006	6.09788	4.68199	7.90457	10.3961	8.38903	10.9739	4.28395	6.35039	6.2282	5.99941	8.13005	19.7889	11.2185	8.4085	5.83994	6.92051	8.4382	7.81098	9.47769	20.3245	2.71767	4.22852	5.80955	12.2902	3.24654	13.9429	10.1444	4.65879	2.83902	5.5184	1.79419	9.21377	10.0067	0	4.64497	6.05456	4.86745	2.62079	15.4832	0	18.8368
Aff2	0	0	0.489457	0	0	0	0	0	0	0.585249	0	0	0	0	0	0	0	0	0	0	0	0	0	0	0	0	0	0	0	0	0.968259	0	0.270545	0	0	0.388233	0	0	0	0	0	0	0	0.672729	0	0	1.29027	0	0.617599
Aff3	0	0	0	0	0.509334	0.377528	0	0	1.01631	0	0	0	2.09726	0	2.14197	0.577308	0	0	0.903339	0	0	0	0	0.988645	0.703183	0.650915	0	0	0	0	0	0	1.35273	1.16191	0	0	0	0	0	4.60688	0	0	0.774162	0.336365	0	0	2.58054	0	0.3088
Aff4	5.02783	9.88432	9.78914	11.185	11.7147	8.30561	5.80108	13.5003	6.09788	9.94924	2.63486	12.9952	10.4863	5.48694	4.28395	7.505	8.30426	4.19959	7.22671	14.8417	9.17881	6.79148	8.75991	9.39213	8.4382	6.50915	5.68661	9.38056	10.8707	9.86655	14.5239	15.5676	18.9382	13.9429	6.08666	5.82349	5.67803	8.67177	8.97095	9.21377	10.0067	0	8.51578	13.1182	8.11242	18.3455	14.193	0	15.1312
Afg1l	0	2.281	2.44728	2.39679	0.509334	3.02022	2.65883	1.00002	2.03263	2.341	5.26971	2.59903	0	0	6.42592	0.577308	0	2.39976	2.48418	1.34924	0	4.20425	2.91997	1.97729	3.51592	0	5.68661	0	2.71767	2.11426	1.93652	0	1.89382	3.48573	3.04333	2.71763	1.70341	4.73006	0	0	2.50167	0	0.774162	1.34546	4.05621	0	2.58054	0	0.617599
Afg3l1	8.37972	14.4463	12.7259	3.19572	15.28	7.92808	7.25135	14.5003	9.65497	9.36399	7.90457	3.89855	2.09726	7.31592	6.42592	9.23693	8.30426	8.99912	7.00088	9.89446	15.298	8.73191	5.83994	7.41484	9.84457	11.7165	7.58215	17.1977	13.5884	10.5713	5.80955	4.09674	30.5716	8.13338	4.05777	7.76465	7.94925	9.46011	10.7651	18.4275	15.01	0	5.41913	12.7819	12.1686	2.62079	7.74162	33.2493	10.4992
Afg3l2	11.7316	15.967	15.6626	7.9893	19.3547	6.7955	11.1187	15.5003	11.6876	8.77874	0	3.89855	6.29177	9.1449	12.8518	5.19577	12.4564	7.79924	8.58172	14.3919	11.2185	11.9659	23.3597	12.3581	11.2509	10.4146	5.68661	4.69028	2.71767	5.63803	15.4921	16.387	31.1127	19.7525	8.11554	9.31758	6.24584	9.46011	3.58838	2.30344	12.5083	0	10.0641	10.4273	4.86745	15.7248	12.9027	0	17.6016
Afm	0	0	0	0	0	0	0	0	0	0	0	0	0	0	0	0	0	0	0	0.449748	0	0	0	0	0	1.95274	0	0	0	0	0.968259	0	0.541091	0	0	0	0	0	0	0	0	0	0	0	0	0	1.29027	0	0.617599
Afmid	1.67594	3.04133	0.978914	1.59786	0.509334	0.377528	0.483423	0.500011	1.52447	0.585249	0	1.29952	0	1.82898	2.14197	0.577308	2.07607	0.599941	1.12917	1.79899	0	0.646808	0	0.988645	1.40637	1.95274	7.58215	1.56343	0	0	0	0.819349	2.43491	1.16191	2.02889	1.1647	0	0	0	6.91033	0	0	0	1.34546	0.811242	5.24158	0	0	1.2352
Afp	0	0.760333	0	0	0.509334	0	0	0	0	0	0	0	0	0	0	0	0	0	0	0.449748	0	0	0	0	0	0.650915	0	0	0	0	0	0	0.541091	0	0	0	0	0	0	0	0	0	0	0	0	0	0	0	0.3088
Aftph	3.35189	5.32233	9.29968	4.79358	15.7894	3.39775	2.65883	9.0002	5.08156	2.341	2.63486	2.59903	0	0	2.14197	2.88654	0	4.79953	2.03251	6.74622	10.1987	3.23404	8.75991	5.93187	9.14139	7.16006	7.58215	14.0708	5.43534	4.93327	2.90478	9.01284	17.0444	9.29529	6.08666	3.10586	6.81364	3.15337	1.79419	6.91033	5.00334	0	0.774162	7.40002	4.86745	13.104	12.9027	0	10.4992
Aga	1.67594	13.686	11.747	2.39679	7.13068	3.02022	2.90054	12.5003	2.03263	4.09674	2.63486	0	2.09726	0	6.42592	4.61846	6.2282	4.19959	2.71002	11.2437	0	3.23404	5.83994	2.47161	3.51592	3.90549	3.79108	1.56343	2.71767	3.52377	5.80955	2.45805	3.24654	5.80955	6.08666	1.1647	3.97462	3.15337	7.17676	2.30344	7.505	0	2.32248	8.07275	5.67869	0	7.74162	0	8.02879
Agap1	1.67594	10.6447	12.2364	0	7.13068	2.64269	2.65883	5.00011	6.60603	1.75575	10.5394	0	2.09726	1.82898	2.14197	1.15462	0	1.19988	2.03251	5.39698	5.09934	1.29362	0	0.494322	4.92228	6.50915	0	3.12685	2.71767	2.11426	3.87304	7.37414	16.7738	9.29529	1.01444	2.3294	3.40682	1.57669	1.79419	9.21377	0	24.5805	2.32248	8.07275	1.62248	2.62079	1.29027	0	7.71999
Agap2	0	0.760333	0	0	0	0	0	0	0	0	0	0	0	0	0	0.577308	0	0	0	0	2.03973	0	0	0	0	0	0	0	0	0	0	0	1.89382	0	0	0	0	0	0	0	0	0	0	0.336365	0	0	0	0	0.3088
Agap3	1.67594	4.562	6.36294	0.79893	2.54667	1.13258	1.45027	1.50003	1.52447	2.341	0	0	4.19452	3.65796	4.28395	2.30923	2.07607	0.599941	2.25835	2.24874	3.0596	0.970212	2.91997	0.988645	1.40637	1.95274	1.89554	6.25371	8.15301	2.81901	3.87304	4.09674	5.952	2.32382	3.04333	1.94116	2.83902	0.788343	1.79419	4.60688	0	0	5.41913	2.01819	0.811242	5.24158	2.58054	0	5.86719
Agbl1	0	0	0	0	0	0	0	0	0	0	0	0	0	0	0	0	0	0	0	0	0	0	0	0	0	0	1.89554	0	0	0	0	0	2.70545	0	0	0	0	0	0	0	0	0	0	0.336365	0	0	1.29027	0	0
Agbl2	0	0	0	0	0	0	0	0	0.508156	0	0	0	0	0	0	0	0	0	0	0	0	0.323404	0	0	0	5.85823	0	3.12685	2.71767	0	0	0	65.472	0	0	0	0	0	0	0	0	0	0	6.72729	0	0	2.58054	0	0.926399
Agbl3	1.67594	0	3.4262	0	2.54667	1.13258	1.93369	2.50005	2.54078	1.1705	0	2.59903	0	0	2.14197	4.61846	0	1.79982	1.80668	2.24874	3.0596	0.970212	0	1.48297	1.40637	2.60366	0	0	0	1.40951	0.968259	0.819349	23.808	0	2.02889	1.94116	0.567803	0.788343	3.58838	0	0	0	0	3.70001	2.43372	2.62079	2.58054	0	3.7056
Agbl4	0	0	0.489457	0	0.509334	0.377528	0	0	0.508156	0	0	0	2.09726	0	0	0	0	0	0	0	2.03973	0	0	0	0	9.11281	0	4.69028	0	0	0	0	48.1571	0	0	0	0	0.788343	0	0	0	0	0	3.36365	0	0	1.29027	0	0.617599
Agbl5	1.67594	12.1653	20.0677	3.19572	14.7707	3.77528	3.86739	12.0003	7.11419	3.5115	5.26971	6.49758	4.19452	3.65796	0	7.505	4.15213	5.99941	8.58172	24.7362	11.2185	3.23404	11.6799	3.46026	7.03183	25.3857	9.47769	10.944	0	6.34278	0.968259	9.83219	167.197	12.781	5.07221	4.65879	4.54243	2.36503	3.58838	11.5172	0	24.5805	3.87081	32.291	7.30117	15.7248	24.5151	0	21.616
Ager	0	0	0	0	0	0	0.241712	1.00002	0	0	0	1.29952	0	0	0	0	0	0	0	0	0	0	0	0	0	0	0	0	0	0	0	0	0.270545	1.16191	0	0	0	0	0	0	0	0	0	0	0	0	0	0	0.926399
Agfg1	3.35189	3.04133	0.978914	0.79893	1.01867	2.26517	1.45027	2.00004	1.01631	2.341	5.26971	3.89855	2.09726	1.82898	0	1.73192	4.15213	2.39976	2.03251	1.79899	4.07947	2.26383	0	2.47161	0.703183	11.0656	7.58215	9.38056	10.8707	1.40951	1.93652	3.2774	51.6742	4.64764	4.05777	0.388233	1.70341	1.57669	0	2.30344	0	0	3.87081	9.08185	3.24497	5.24158	2.58054	0	5.55839
Agfg2	11.7316	9.12399	7.83131	8.78823	9.16801	4.53033	3.86739	3.50008	4.06525	2.341	0	6.49758	0	3.65796	6.42592	5.19577	2.07607	4.19959	3.83919	9.44471	8.15894	7.76169	2.91997	10.8751	2.10955	8.46189	3.79108	3.12685	0	2.81901	6.77781	4.91609	3.51709	10.4572	11.1589	5.82349	5.67803	3.15337	0	0	2.50167	0	3.87081	4.37274	4.05621	7.86238	9.03188	0	5.55839
Aggf1	5.02783	3.80166	2.44728	3.19572	3.056	3.39775	1.93369	2.50005	2.03263	0.585249	5.26971	3.89855	0	1.82898	4.28395	1.73192	4.15213	3.59965	2.03251	2.24874	0	3.55744	0	1.48297	1.40637	2.60366	11.3732	1.56343	0	2.11426	2.90478	1.6387	5.14036	4.64764	2.02889	0.388233	0	0.788343	1.79419	2.30344	0	0	0	3.70001	3.24497	0	0	0	4.94079
Agk	0	1.52067	1.95783	1.59786	1.528	2.26517	2.41712	2.00004	1.52447	0.585249	2.63486	1.29952	0	1.82898	2.14197	3.46385	0	3.59965	1.12917	1.79899	3.0596	2.91064	5.83994	1.48297	4.2191	1.30183	1.89554	4.69028	0	2.81901	0.968259	2.45805	7.57527	4.64764	0	1.55293	2.27121	3.94171	1.79419	2.30344	2.50167	0	0.774162	0.672729	3.24497	2.62079	2.58054	0	2.1616
Agl	1.67594	1.52067	5.38402	3.99465	4.07467	3.39775	1.69198	6.00013	3.5571	1.75575	10.5394	3.89855	0	1.82898	0	3.46385	8.30426	1.79982	4.06503	3.59799	2.03973	3.55744	8.75991	7.90916	2.10955	3.25457	9.47769	4.69028	0	4.93327	7.74607	2.45805	3.78763	2.32382	4.05777	3.88233	2.27121	1.57669	1.79419	2.30344	2.50167	0	3.87081	3.36365	5.67869	2.62079	0	0	3.7056
Agmat	0	0	0	0	0	0	0.241712	0	0	0	0	0	0	0	0	0	0	0	0	0	1.01987	0	0	0	0	0.650915	0	0	0	0	0	0	0	0	0	0	0	0	1.79419	0	0	0	0	0	0	0	0	0	0
Agmo	5.02783	2.281	0.978914	6.39144	2.54667	6.04044	6.76793	2.50005	3.5571	6.43774	5.26971	5.19806	4.19452	5.48694	10.7099	6.35039	6.2282	2.39976	4.96837	1.34924	3.0596	5.82127	2.91997	8.40348	2.10955	3.25457	11.3732	6.25371	2.71767	2.81901	5.80955	2.45805	0.541091	1.16191	8.11554	2.71763	1.70341	3.15337	0	0	5.00334	24.5805	4.64497	2.35455	6.48993	2.62079	0	0	0
Ago1	3.35189	1.52067	3.91565	3.99465	2.03734	1.88764	3.38396	3.50008	3.5571	1.1705	7.90457	2.59903	2.09726	7.31592	4.28395	2.88654	2.07607	5.39947	1.80668	7.64572	0	1.29362	5.83994	0	2.81273	2.60366	1.89554	6.25371	0	1.40951	2.90478	2.45805	1.08218	6.97146	1.01444	0.776465	1.13561	1.57669	0	0	0	0	1.54832	3.02728	4.86745	2.62079	3.87081	0	7.71999
Ago2	1.67594	5.32233	5.87348	9.58716	8.65868	4.53033	5.07594	5.50012	3.5571	4.68199	5.26971	3.89855	10.4863	3.65796	2.14197	6.9277	16.6085	5.39947	5.8717	3.59799	6.1192	5.82127	0	5.93187	4.2191	3.25457	3.79108	9.38056	13.5884	3.52377	6.77781	4.09674	8.11636	8.13338	5.07221	5.04702	2.83902	3.15337	3.58838	4.60688	5.00334	0	7.74162	5.7182	8.11242	0	5.16108	33.2493	5.55839
Ago3	1.67594	4.562	2.93674	5.59251	5.09334	1.13258	0.966847	1.00002	3.5571	1.75575	7.90457	3.89855	2.09726	3.65796	4.28395	1.15462	0	1.79982	1.80668	2.24874	1.01987	4.20425	8.75991	1.97729	2.81273	1.95274	5.68661	7.81713	2.71767	2.81901	5.80955	5.73544	5.952	1.16191	4.05777	1.55293	3.97462	0.788343	0	6.91033	0	0	0.774162	2.01819	3.24497	2.62079	2.58054	0	4.32319
Ago4	0	0	0	0	0.509334	0	0.966847	3.50008	1.01631	1.1705	0	0	0	0	0	0.577308	0	0	0.45167	0	1.01987	0	2.91997	0	0	1.30183	0	0	0	0	0	1.6387	4.86982	1.16191	0	0.388233	1.13561	0	1.79419	0	0	0	0.774162	1.00909	0	2.62079	0	0	0.617599
Agpat1	6.70377	24.3306	18.1099	8.78823	20.3734	7.55056	8.45991	33.0007	7.11419	5.26724	15.8091	6.49758	6.29177	1.82898	8.5679	9.81424	8.30426	13.7986	9.25923	20.6884	19.3775	7.76169	17.5198	7.41484	10.5478	29.9421	15.1643	25.0148	19.0237	10.5713	6.77781	18.845	133.108	17.4287	4.05777	10.094	6.24584	4.73006	16.1477	16.1241	12.5083	0	6.19329	17.491	7.30117	10.4832	33.547	0	25.0128
Agpat2	169.27	53.2233	26.9201	71.9037	24.9574	149.123	213.915	53.0012	126.023	194.303	192.345	139.048	140.516	142.66	102.815	177.234	141.172	139.786	126.693	48.5728	118.305	163.966	113.879	141.376	106.181	152.314	147.852	12.5074	116.86	136.017	172.35	72.9221	109.3	30.2097	130.863	176.258	87.4417	130.865	125.593	29.9448	252.668	196.644	122.318	69.9639	111.951	44.5535	45.1594	0	18.8368
Agpat3	10.0557	33.4546	51.8824	9.58716	33.616	7.17303	10.6353	28.0006	11.6876	7.02299	15.8091	7.79709	10.4863	12.8029	21.4197	10.3915	12.4564	11.3989	8.80756	36.4296	14.2781	7.76169	11.6799	10.3808	7.73502	27.3384	9.47769	26.5783	2.71767	6.34278	8.71433	12.2902	156.105	51.1241	8.11554	13.9764	9.08485	13.4018	5.38257	11.5172	15.01	24.5805	2.32248	39.3547	12.1686	10.4832	18.0638	0	50.0255
Agpat4	0	1.52067	0.489457	1.59786	1.01867	1.51011	0.483423	1.50003	3.04894	0	2.63486	0	0	1.82898	0	0.577308	2.07607	0.599941	0.677504	2.24874	6.1192	0.646808	0	0.494322	2.10955	3.90549	9.47769	0	2.71767	1.40951	0.968259	4.09674	13.2567	1.16191	3.04333	2.3294	3.97462	1.57669	0	2.30344	7.505	0	0	3.70001	0.811242	7.86238	1.29027	0	1.8528
Agpat5	1.67594	4.562	4.89457	5.59251	4.58401	3.02022	2.1754	5.00011	2.03263	3.5115	2.63486	2.59903	0	0	0	1.15462	2.07607	3.59965	1.80668	1.79899	3.0596	2.58723	0	2.96593	4.2191	2.60366	1.89554	17.1977	2.71767	1.40951	2.90478	9.83219	7.84581	0	0	3.49409	2.27121	2.36503	1.79419	6.91033	0	0	1.54832	2.35455	3.24497	5.24158	2.58054	0	2.7792
Agps	3.35189	1.52067	2.93674	6.39144	3.056	3.02022	0.725135	3.00007	2.03263	0.585249	0	2.59903	2.09726	0	4.28395	1.15462	2.07607	1.79982	2.03251	4.49748	0	1.61702	5.83994	0.494322	4.2191	4.5564	3.79108	6.25371	5.43534	1.40951	1.93652	1.6387	0.811636	3.48573	0	3.10586	2.83902	0	0	9.21377	2.50167	0	0	2.01819	2.43372	0	3.87081	0	6.48479
Agr2	0	10.6447	40.1355	0	20.8827	0	0	0.500011	0.508156	0	0	0	0	0	0	0	0	0	0	26.5351	0	0	0	0	0	0	0	0	0	0	0.968259	12.2902	0	26.7239	0	0	0	0	1.79419	11.5172	0	0	0	22.5364	0	0	0	0	36.1296
Agr3	0	0	0.489457	0	0	0	0	0	0	0	0	0	0	0	0	0	0	0	0	0	0	0	0	0	0	0	0	1.56343	0	0	0	0	2.16436	0	0	0	0	0	0	0	0	0	0	0.336365	0	0	0	0	0
Agrn	8.37972	5.32233	15.1732	2.39679	8.14934	1.51011	1.69198	4.5001	3.5571	1.75575	2.63486	2.59903	2.09726	3.65796	2.14197	0	2.07607	0	2.03251	12.1432	3.0596	1.29362	0	0.494322	5.62547	1.95274	0	4.69028	0	0.704753	1.93652	4.91609	1.89382	12.781	4.05777	1.1647	1.70341	2.36503	1.79419	11.5172	0	0	1.54832	5.7182	2.43372	10.4832	3.87081	0	16.3664
Agrp	0	0.760333	0.489457	0	1.01867	0	0	0	0	0	0	0	0	0	0	0	0	0	0	2.24874	0	0	0	0	0	0.650915	0	0	0	0	0	0.819349	1.08218	1.16191	0	0	0	0	0	0	0	0	2.32248	0.336365	0	0	1.29027	0	0.617599
Agt	45.2505	28.1323	13.7048	8.78823	18.8454	45.3033	50.276	39.5009	33.5383	42.7232	10.5394	36.3864	37.7506	54.8694	55.6913	18.4739	20.7607	31.7969	34.1011	30.1331	97.9073	22.9617	26.2797	42.0174	54.8483	41.0076	32.2241	3.12685	27.1767	23.2569	47.4447	13.1096	84.6807	10.4572	36.5199	26.3998	11.9239	49.6656	50.2373	29.9448	37.525	24.5805	25.5473	26.9092	40.5621	86.4861	68.3843	33.2493	27.4832
Agtpbp1	6.70377	3.04133	2.93674	8.78823	4.07467	6.41797	2.65883	8.00018	2.54078	5.85249	2.63486	7.79709	10.4863	0	2.14197	3.46385	6.2282	0.599941	6.77504	3.14824	12.2384	3.88085	2.91997	6.42619	4.92228	13.6692	5.68661	23.4514	5.43534	3.52377	5.80955	3.2774	99.5607	5.80955	3.04333	4.65879	6.81364	6.30674	0	2.30344	2.50167	0	2.32248	11.4364	8.92366	7.86238	14.193	0	8.64639
Agtr1a	0	0	0.978914	0.79893	0	2.26517	0.725135	0	0	0.585249	2.63486	0	2.09726	0	0	1.73192	0	0.599941	0.903339	0.449748	0	0	0	0	0	0.650915	0	1.56343	2.71767	0	0	0	9.73963	0	1.01444	0	0	0.788343	0	0	2.50167	0	0	1.34546	1.62248	0	1.29027	0	0
Agtr1b	0	0	0	0	0	0	0	0	0	0	0	0	0	0	0	0	0	0.599941	0	0	0	0	0	0	0	0	0	0	0	0	0	0	1.35273	0	0	0	0	0	0	0	0	0	0	0.672729	0	0	0	0	0
Agtr2	0	0	0	0	0.509334	0	0	0	0	0	0	0	0	0	0	0	0	0	0	0	0	0	0	0	0	0	0	0	0	0	0	0	0	0	0	0	0	0	0	0	0	0	0	0	0	0	0	0	0
Agtrap	1.67594	7.60333	10.2786	3.99465	8.14934	2.26517	0.241712	0.500011	5.58972	1.75575	2.63486	1.29952	0	7.31592	2.14197	1.73192	0	1.19988	2.03251	8.99497	4.07947	1.94042	2.91997	3.95458	1.40637	4.5564	0	4.69028	0	1.40951	0	4.09674	15.6916	17.4287	2.02889	1.1647	2.83902	0.788343	1.79419	18.4275	7.505	0	3.09665	8.07275	2.43372	0	3.87081	0	11.7344
Agxt	0	0	0	0	0	0	0.483423	0	0	0	0	0	0	0	0	0	0	0	0	0	0	0	0	0	0	0	0	0	0	0	0	0	0	0	0	0.388233	0	0	1.79419	0	0	0	0	0	0	0	0	0	0
Agxt2	0	0	0	0	0	0	0.241712	0	0.508156	0	0	0	0	0	0	0	0	0	0	0	0	0.323404	0	0	0	0	0	0	0	0	0	0	0	0	0	0	0	0	0	0	0	0	0	0	0	0	0	0	0
Ahctf1	0	9.88432	5.87348	3.99465	12.224	1.51011	3.14225	3.50008	4.57341	0.585249	2.63486	3.89855	4.19452	9.1449	4.28395	1.73192	2.07607	2.99971	2.48418	5.39698	14.2781	2.91064	11.6799	4.94322	3.51592	13.0183	7.58215	17.1977	5.43534	2.81901	4.84129	5.73544	56.2734	5.80955	1.01444	3.88233	3.40682	4.73006	5.38257	6.91033	0	24.5805	2.32248	12.4455	5.67869	7.86238	14.193	0	9.88159
Ahcy	5.02783	4.562	7.34185	3.99465	6.11201	1.13258	2.41712	7.00015	2.54078	1.1705	0	1.29952	2.09726	3.65796	0	2.30923	0	1.79982	1.35501	3.59799	3.0596	1.94042	2.91997	0.494322	2.10955	3.90549	1.89554	1.56343	0	1.40951	2.90478	1.6387	8.11636	4.64764	0	1.55293	0.567803	1.57669	0	4.60688	0	0	0	5.04547	0	0	5.16108	0	7.10239
Ahcyl	0	0	0	0	0	0	0	0	0	0	0	0	0	0	0	0	0	0	0	0	0	0	0	0	0	0	0	0	0	0	0	0	0.270545	1.16191	0	0	0	0	0	0	0	0	0	0	0	0	0	0	0
Ahcyl1	8.37972	11.405	10.768	12.7829	10.1867	7.17303	4.59252	10.0002	4.06525	4.09674	2.63486	5.19806	6.29177	7.31592	12.8518	3.46385	14.5325	6.59935	5.64587	11.6935	9.17881	5.17446	8.75991	5.43755	5.62547	7.81098	3.79108	10.944	2.71767	4.22852	5.80955	6.55479	9.73963	10.4572	7.1011	3.10586	1.13561	4.73006	3.58838	16.1241	0	0	6.19329	6.72729	6.48993	7.86238	3.87081	0	14.2048
Ahcyl2	11.7316	7.60333	8.81022	14.3807	6.62134	12.8359	10.3936	3.50008	10.6713	8.77874	2.63486	7.79709	4.19452	10.9739	12.8518	12.1235	6.2282	9.59906	13.3243	5.84673	8.15894	10.9957	8.75991	7.90916	6.32865	10.4146	15.1643	17.1977	10.8707	13.3903	11.6191	12.2902	45.7222	3.48573	7.1011	10.094	9.08485	8.67177	5.38257	6.91033	2.50167	24.5805	11.6124	8.74548	9.7349	10.4832	9.03188	0	7.10239
Ahdc1	1.67594	5.32233	7.83131	0.79893	7.13068	0.377528	1.45027	2.00004	2.54078	2.92625	2.63486	0	0	1.82898	0	1.15462	0	1.19988	0.903339	6.74622	6.1192	0.646808	2.91997	1.48297	2.10955	3.90549	0	6.25371	13.5884	2.11426	2.90478	2.45805	29.4894	5.80955	4.05777	1.55293	3.40682	0.788343	1.79419	2.30344	0	0	1.54832	5.38184	3.24497	2.62079	7.74162	0	8.64639
Ahi1	0	3.80166	2.44728	0	3.056	0.755056	0.725135	2.00004	0.508156	0.585249	2.63486	1.29952	0	0	2.14197	0.577308	4.15213	0	0.225835	2.24874	5.09934	0.323404	0	0.494322	0	4.5564	1.89554	3.12685	0	0	0.968259	0.819349	82.2458	0	0	0.388233	0	0	0	0	2.50167	0	0.774162	14.1273	0.811242	0	6.45135	0	3.7056
Ahnak	129.048	52.4629	50.414	206.124	40.7467	165.357	101.035	44.501	98.0742	97.7366	115.934	122.154	136.322	106.081	126.376	169.151	172.313	111.589	176.377	17.9899	126.464	128.068	84.6791	148.791	135.011	56.6296	174.389	23.4514	182.084	153.636	165.572	56.5351	4.05818	46.4764	180.571	136.658	128.891	113.521	82.5327	64.4964	192.628	73.7414	150.962	37.0001	177.662	115.315	79.9967	66.4985	46.3199
Ahr	1.67594	1.52067	2.93674	2.39679	1.528	0.755056	0	1.00002	3.04894	0.585249	0	0	0	1.82898	0	0	2.07607	1.19988	1.12917	0.899497	0	0.323404	0	1.97729	0.703183	0.650915	1.89554	0	0	2.11426	0	0	0	0	1.01444	1.1647	0.567803	0	0	0	0	0	2.32248	0.336365	0	0	3.87081	0	2.4704
Ahrr	0	0.760333	0	0	0	0	0	0.500011	0	0	0	0	0	0	0	0	0	0	0.225835	0	0	0	0	0	0	0	0	0	0	0	0	0	0.270545	0	0	0	0	0	0	0	0	0	0	0	0	0	0	0	0
Ahsa1	15.0835	15.967	15.6626	11.185	13.2427	9.81572	9.66847	12.5003	8.63866	14.046	5.26971	6.49758	18.8753	9.1449	14.9938	13.2781	10.3803	7.79924	7.67838	14.3919	9.17881	10.3489	11.6799	14.8297	11.2509	20.8293	17.0598	28.1417	10.8707	12.6856	7.74607	18.845	36.5236	29.0478	14.2022	10.4823	10.7883	7.88343	3.58838	9.21377	10.0067	0	6.19329	18.8364	5.67869	7.86238	16.7735	33.2493	15.1312
Ahsa2	3.35189	9.12399	12.7259	6.39144	7.64001	4.90786	6.76793	11.0002	5.58972	1.75575	5.26971	6.49758	6.29177	16.4608	10.7099	7.505	6.2282	7.79924	7.45255	9.89446	8.15894	7.76169	8.75991	12.3581	7.73502	14.3201	9.47769	12.5074	13.5884	8.45704	5.80955	12.2902	29.2189	5.80955	12.1733	8.15288	3.40682	5.5184	1.79419	6.91033	7.505	24.5805	5.41913	12.7819	5.67869	10.4832	3.87081	0	9.88159
Ahsg	0	0	1.95783	0.79893	0	0	2.90054	0	0	0	0	0	4.19452	0	0	0	0	0	0.45167	0.449748	3.0596	1.29362	2.91997	4.4489	0	0	1.89554	1.56343	2.71767	0.704753	0	0	0	0	2.02889	5.82349	0	0	14.3535	0	0	0	0	0	0	0	6.45135	0	0.617599
AI182371	0	0	0	0.79893	0	0	0.241712	0	0	0	0	0	0	3.65796	0	0	0	0	0	0	0	0.646808	0	0.988645	0	0.650915	0	0	0	0	0	0	0.270545	1.16191	0	0.388233	0	0	1.79419	0	0	0	0	0.336365	0	0	1.29027	0	0.617599
AI197445	0	0	0	0	0.509334	0	0	0	0	0	0	0	0	0	0	0	0	0	0	0	0	0	0	0	0	0	0	0	0	0	0	0	0	0	0	0	0	0	0	0	0	0	0	0	0	0	0	0	0.3088
AI314278	0	0.760333	0	0	0	0.755056	0	0.500011	2.54078	0	0	0	0	0	0	0	0	0	0.225835	0	0	0	0	0	0	0	0	0	0	0	0	0	0	0	0	0	0	0	0	0	0	0	0	0	0	0	0	0	0
AI429214	0	0	0.489457	0	0.509334	0	0.241712	0.500011	0	0.585249	0	0	0	0	0	0	0	0.599941	0.225835	0.449748	1.01987	0.323404	0	0	0	1.95274	0	0	0	0	0.968259	0	7.84581	0	0	0.388233	0.567803	0	0	0	2.50167	0	0	0.336365	0	0	1.29027	0	0
AI463170	0	0.760333	0.489457	0	0	0	0	1.00002	0	0.585249	0	0	0	0	0	0.577308	0	0	0	1.34924	0	0	0	0	0	0	0	4.69028	0	0.704753	0.968259	1.6387	0	0	0	0	0	0	0	0	0	0	0	0.672729	0	0	1.29027	0	2.1616
AI463229	0	0	0	0	0	0.377528	0	0	0	0	0	0	0	0	0	0	0	0	0	0	0	0	0	0	0	0	0	0	0	0	0	0.819349	0.811636	0	0	0	0	0	0	0	0	0	0	0	0	0	0	0	0
AI467606	0	0.760333	5.38402	2.39679	3.56534	0	1.45027	0.500011	1.52447	0.585249	0	0	0	1.82898	0	0	0	0	0.677504	2.69849	1.01987	0.646808	0	0.988645	0.703183	0.650915	0	0	2.71767	1.40951	0	0	4.86982	2.32382	3.04333	1.1647	1.13561	0	3.58838	4.60688	0	0	0.774162	2.01819	0	0	0	0	1.544
AI504432	0	0	0	0	0	0	0.241712	0.500011	0.508156	0	0	0	0	0	0	0	0	0	0	0	0	0	0	0	0	0	0	0	0	0.704753	0	0	0	0	0	0.776465	0.567803	0	0	0	0	0	0	0	0	0	0	0	0
AI507597	0	2.281	1.95783	0	1.01867	0	0	4.5001	0	0	0	0	0	0	0	0	0	0	0	0.899497	8.15894	0	0	0	0	42.9604	5.68661	15.6343	0	0	0	0	136.625	1.16191	0	0	0	0	0	0	0	0	0	15.1364	0	0	1.29027	0	2.1616
AI593442	0	0	0	0	0	0	0.483423	0	0	0	0	0	0	0	0	0	0	0	0	0.449748	0	0	0	0	0	0	0	0	0	0	0	0	0.270545	0	0	0	0	0	0	0	0	0	0	0	0	0	0	0	0.3088
AI597479	6.70377	0	3.4262	2.39679	4.07467	3.39775	1.45027	4.00009	2.54078	2.341	0	0	4.19452	0	2.14197	0	0	2.39976	2.93585	3.59799	3.0596	3.23404	0	3.95458	2.81273	1.95274	3.79108	4.69028	0	7.75229	4.84129	3.2774	15.6916	1.16191	1.01444	0.776465	1.70341	0.788343	0	2.30344	0	0	1.54832	3.36365	4.05621	2.62079	1.29027	0	5.55839
AI646519	0	0	0	0	0	0	0	0	0	0	0	0	0	0	0	0	0	0	0	0	0	0	0	0	0	0	0	0	0	0	0	0	0.270545	0	0	0	0	0	0	0	0	0	0	0	0	0	0	0	0
AI661453	0	0.760333	0.489457	2.39679	0	0	0.483423	0.500011	0.508156	0.585249	2.63486	1.29952	2.09726	1.82898	0	0	0	0.599941	1.12917	0.449748	0	1.29362	2.91997	1.48297	1.40637	0.650915	0	6.25371	2.71767	0.704753	0.968259	3.2774	0.270545	1.16191	3.04333	0.388233	0.567803	1.57669	1.79419	0	0	0	0	1.34546	0.811242	0	0	0	0
AI662270	1.67594	0	0	1.59786	0.509334	0	0.725135	0	1.01631	1.1705	0	0	0	0	0	0.577308	2.07607	0	0.225835	0	0	0.646808	0	0.494322	0	0	0	0	0	0	2.90478	1.6387	0	0	0	0.388233	1.70341	0.788343	0	0	0	0	0	0	0	0	0	0	0
AI837181	1.67594	1.52067	1.95783	1.59786	2.54667	0.377528	2.65883	3.50008	1.52447	0.585249	5.26971	0	0	5.48694	0	0.577308	2.07607	2.39976	4.29086	4.49748	2.03973	2.58723	0	1.48297	2.10955	6.50915	1.89554	7.81713	2.71767	0.704753	1.93652	2.45805	6.76363	3.48573	1.01444	1.94116	2.83902	3.15337	8.97095	4.60688	2.50167	0	4.64497	3.36365	1.62248	0	0	0	2.4704
AI839979	0	1.52067	0.489457	0	0.509334	0	0	0	0	0.585249	0	0	0	0	0	0	0	0	0	0	0	0	0	0.494322	0	0	0	0	0	0	0	0	0.270545	0	0	0.388233	0	0	0	0	0	0	0	0	0	2.62079	0	0	1.2352
AI847159	0	0	0	0	0	0	0	0	0	0	0	0	0	0	0	0	0	0	0	0	0	0	0	0.988645	0	0	0	0	0	0	0	0	0	0	0	0	0	0	0	0	0	0	0	0	0	0	0	0	0
AI854703	0	0	0	0	0	0.755056	0	0	0	0	0	0	0	0	0	0	0	0	0	0.449748	0	0	0	0.494322	0	0	0	0	0	0	0	0	0.811636	1.16191	0	0	0.567803	0	0	2.30344	0	0	0	0.672729	0	0	0	0	0
AI987944	0	0.760333	1.46837	0	3.056	1.13258	1.93369	1.50003	2.03263	1.1705	0	1.29952	0	0	2.14197	0	0	0.599941	1.12917	0.899497	4.07947	0.646808	2.91997	0.494322	2.10955	0	1.89554	1.56343	0	0.704753	0	4.91609	28.6778	2.32382	0	1.55293	1.70341	0	0	0	2.50167	0	0.774162	1.34546	2.43372	0	5.16108	0	3.7056
Aida	6.70377	1.52067	1.46837	1.59786	2.54667	1.88764	2.1754	4.00009	2.54078	1.1705	0	6.49758	2.09726	1.82898	0	2.30923	8.30426	0	2.71002	2.24874	5.09934	2.58723	2.91997	1.48297	1.40637	0.650915	1.89554	3.12685	2.71767	0.704753	0	2.45805	4.32872	2.32382	0	2.3294	1.13561	0.788343	5.38257	4.60688	0	0	2.32248	2.35455	1.62248	0	2.58054	0	2.7792
Aif1	3.35189	0.760333	3.4262	2.39679	0.509334	1.13258	0.483423	1.00002	1.52447	1.1705	0	1.29952	4.19452	3.65796	0	0	4.15213	1.19988	0.225835	4.04773	9.17881	0.646808	0	0.988645	1.40637	37.1022	9.47769	20.3245	0	2.81901	0.968259	0.819349	160.704	1.16191	2.02889	1.94116	1.13561	2.36503	0	2.30344	2.50167	0	1.54832	16.8182	3.24497	0	5.16108	0	2.4704
Aif1l	0	1.52067	0	0.79893	0.509334	1.13258	0.483423	0	1.01631	0	0	1.29952	0	0	0	0	0	0	0	0.449748	0	0.323404	2.91997	0.494322	0	0	0	0	0	0	0	0.819349	1.62327	1.16191	0	0	0.567803	0	0	0	0	0	0.774162	0	0.811242	0	1.29027	0	0.3088
Aifm1	13.4075	12.9257	11.747	3.19572	12.7334	8.30561	9.18504	8.00018	9.14682	8.77874	10.5394	6.49758	8.38903	1.82898	10.7099	8.65962	16.6085	4.19959	7.90422	11.2437	15.298	6.79148	11.6799	10.8751	11.2509	3.90549	15.1643	18.7611	0	7.75229	10.6508	13.9289	6.49309	10.4572	6.08666	8.15288	9.08485	7.09508	16.1477	11.5172	5.00334	24.5805	6.96745	9.41821	7.30117	5.24158	5.16108	0	14.2048
Aifm2	23.4632	8.36366	8.81022	39.9465	7.64001	39.2629	33.3562	10.5002	27.4405	37.456	50.0623	36.3864	37.7506	20.1188	36.4136	34.0612	35.2931	35.9965	30.2619	7.19597	34.6755	31.6936	43.7995	34.6026	32.3464	16.2729	34.1197	9.38056	32.612	34.5329	38.7304	18.845	18.1265	10.4572	40.5777	38.0468	39.7462	38.6288	21.5303	23.0344	32.5217	0	30.9665	9.41821	34.0721	15.7248	18.0638	0	4.0144
Aifm3	1.67594	0	0.489457	0	0	0.377528	0	1.00002	0	0	0	0	0	0	0	0.577308	0	0	0.225835	0.449748	3.0596	0	0	0.494322	0.703183	0.650915	1.89554	1.56343	0	0	0.968259	1.6387	1.08218	0	0	0	0	0	0	0	0	0	0	0.336365	0.811242	2.62079	2.58054	0	1.544
Aig1	1.67594	8.36366	7.34185	0.79893	5.60267	1.51011	0.483423	8.00018	1.52447	0	5.26971	0	2.09726	1.82898	0	0.577308	0	1.19988	0.225835	4.49748	4.07947	0	0	0.494322	2.10955	3.90549	1.89554	7.81713	0	0.704753	0	2.45805	0.270545	2.32382	0	0.776465	1.13561	1.57669	1.79419	0	2.50167	0	0.774162	4.70911	1.62248	0	3.87081	0	7.71999
Aim2	0	0	0	0	0.509334	0.377528	0.241712	0	0.508156	0	0	0	0	0	0	0.577308	6.2282	0.599941	0	0	0	0	0	0	0	0	1.89554	0	0	0	0	0	0	1.16191	0	0.388233	0.567803	0	0	0	0	0	0	0	0	0	0	0	0
Aimp1	5.02783	7.60333	9.78914	7.9893	7.13068	2.26517	3.14225	5.50012	7.62235	4.09674	0	7.79709	2.09726	7.31592	2.14197	3.46385	6.2282	2.99971	5.1942	8.54522	7.13907	3.23404	0	5.43755	1.40637	9.76372	9.47769	15.6343	8.15301	6.34278	1.93652	8.19349	19.2087	5.80955	6.08666	4.27056	6.24584	6.30674	0	16.1241	0	0	3.09665	10.0909	3.24497	2.62079	6.45135	0	9.26399
Aimp2	0	9.88432	8.32076	5.59251	5.60267	2.26517	2.1754	4.00009	5.08156	4.68199	0	3.89855	4.19452	0	0	2.88654	0	5.99941	3.83919	5.39698	1.01987	2.91064	0	2.96593	0.703183	8.46189	9.47769	17.1977	0	4.22852	1.93652	7.37414	10.2807	4.64764	4.05777	3.10586	5.67803	1.57669	7.17676	4.60688	0	24.5805	0.774162	4.37274	4.05621	2.62079	2.58054	0	6.48479
Aip	5.02783	10.6447	16.6415	4.79358	11.7147	8.30561	9.42675	15.0003	10.1631	8.77874	7.90457	6.49758	6.29177	7.31592	2.14197	13.2781	16.6085	10.199	8.58172	9.44471	7.13907	10.3489	11.6799	16.3126	11.2509	9.11281	9.47769	15.6343	8.15301	7.75229	9.68259	11.4709	8.928	9.29529	15.2166	8.92935	12.4917	18.9202	10.7651	9.21377	0	0	9.28994	9.75458	8.11242	2.62079	3.87081	0	12.0432
Aipl1	0	0	0	0	0	0	0	0	0	0	0	0	0	0	0	0	0	0	0	0	0	0	0	0	0	0	0	0	0	0.704753	0	0	0	0	0	0	0	0	0	0	0	0	0	0	0	0	0	0	0
Aire	0	0	0	0	1.528	0	0	0	1.01631	0	0	0	0	0	0	0	0	0	0	0	1.01987	0	0	0	0	0	0	0	0	0	0	0	0	1.16191	0	0	0	0	0	0	0	0	0	0	0	0	0	0	0.3088
Airn	0	0	0	0	0.509334	1.13258	0.483423	0.500011	0	0	0	0	2.09726	1.82898	0	0	2.07607	0.599941	0.225835	0	0	0	0	1.48297	0.703183	0.650915	0	1.56343	0	0.704753	0.968259	0	0.270545	1.16191	1.01444	0.388233	0.567803	1.57669	1.79419	2.30344	0	0	0	1.00909	1.62248	0	1.29027	0	0.926399
Ajm1	0	0.760333	0	0	0	0	0	0	0	0.585249	0	0	0	0	0	0	0	0.599941	0	0.449748	0	0	0	0.494322	0	0.650915	0	0	0	0.704753	0.968259	0.819349	0	1.16191	0	0.776465	0	0	1.79419	2.30344	0	0	1.54832	0.336365	0	0	0	0	0.3088
Ajuba	0	3.04133	2.44728	1.59786	4.58401	0	0.241712	6.00013	1.52447	0	0	1.29952	2.09726	1.82898	0	1.15462	2.07607	1.19988	0.903339	4.49748	3.0596	0.970212	2.91997	0.988645	2.81273	1.95274	1.89554	3.12685	2.71767	0.704753	0.968259	2.45805	3.78763	2.32382	0	0.776465	1.70341	0	0	6.91033	0	0	1.54832	3.70001	0.811242	2.62079	6.45135	0	6.48479
Ak1	5.02783	2.281	14.1942	5.59251	8.65868	4.15281	2.1754	3.50008	6.60603	0.585249	2.63486	1.29952	0	1.82898	0	1.15462	2.07607	2.39976	2.93585	11.6935	10.1987	1.61702	8.75991	1.97729	2.10955	41.0076	13.2688	14.0708	5.43534	2.11426	2.90478	2.45805	163.409	8.13338	3.04333	2.71763	5.11023	2.36503	3.58838	4.60688	0	0	2.32248	22.2001	2.43372	2.62079	9.03188	0	8.64639
AK157302	0	0	0	0	0	0	0	0.500011	0	0	0	0	0	0	0	0	0	0	0	0	0	0	0	0	0	0	0	0	0	0.704753	0	0.819349	3.24654	0	0	0	0	0	0	0	0	0	0	0	0	0	0	0	0
Ak2	68.7137	39.5373	23.9834	63.1155	17.8267	62.6696	60.1862	34.5008	53.3564	70.2299	55.332	49.3816	88.0848	67.6723	66.4012	90.06	76.8144	88.1914	74.7513	20.6884	67.3112	83.4382	49.6395	108.751	68.912	60.5351	85.2992	26.5783	84.2478	67.6563	74.5559	29.4966	78.4581	16.2668	84.1987	78.423	76.6534	66.2208	57.4141	34.5516	95.0634	73.7414	104.512	29.2637	77.068	73.3822	32.2567	33.2493	16.984
Ak3	28.491	18.248	18.1099	26.3647	19.3547	36.2427	30.6974	16.0004	19.8181	32.1887	21.0789	22.0918	14.6808	29.2637	12.8518	28.2881	31.141	17.9982	31.1652	14.3919	28.5563	43.0127	20.4398	33.6139	23.9082	18.8765	22.7465	35.9588	19.0237	42.99	24.2065	34.4127	16.2327	24.4001	40.5777	32.6115	27.8224	18.1319	37.678	27.6413	32.5217	24.5805	32.5148	17.1546	32.4497	26.2079	18.0638	0	22.8512
Ak4	0	1.52067	3.91565	0	3.56534	0	0.241712	6.00013	0	0	0	0	0	0	0	0.577308	2.07607	0.599941	0	1.34924	1.01987	0	0	0.494322	0	0	0	0	2.71767	0	0	0.819349	4.32872	0	0	0	0	0	0	0	0	0	0	2.01819	0	0	1.29027	0	4.0144
Ak5	1.67594	0.760333	0	0	0	0	0	0.500011	0	0	0	0	0	0	0	0	0	0	0	0.899497	0	0	0	0	0	0.650915	0	0	0	0.704753	0	0	0.811636	0	0	0	0	0	0	0	0	0	0	0	1.62248	0	2.58054	0	0
Ak7	0	1.52067	0.978914	0	0	1.88764	0	0	8.1305	0.585249	0	1.29952	0	1.82898	0	0	0	0	0	0.899497	2.03973	0	0	0	2.10955	5.85823	5.68661	6.25371	0	0	0	0	41.664	0	0	0	0	0	0	11.5172	0	0	0	3.70001	0	5.24158	3.87081	0	2.1616
Ak8	0	6.08266	2.44728	0	1.01867	0	0	5.50012	0	0	0	1.29952	0	1.82898	0	0	0	0	0.225835	4.49748	12.2384	0	0	0	0	20.8293	7.58215	7.81713	0	0	0	0	154.481	0	1.01444	0.388233	0	0.788343	0	0	0	0	0	14.8	0	2.62079	10.3222	0	5.86719
Ak9	0	0	2.44728	0	5.60267	0	0	0	2.03263	0	0	1.29952	0	1.82898	0	0	0	0	0.225835	3.14824	1.01987	0	0	0	0	1.95274	0	3.12685	0	0.704753	0	0	33.5476	2.32382	0	0	0	0	0	2.30344	0	0	0	4.70911	0	2.62079	5.16108	0	4.0144
Akain1	0	0	0	0	0	0	0	0	0	0	0	0	0	0	0	0	0	0	0	0	0	0	0	0	0	0	0	0	0	0	0	0	0	0	0	0	0	0	0	0	0	0	0	0	0	0	0	0	0
Akap1	13.4075	11.405	8.81022	5.59251	5.60267	9.06067	3.38396	16.5004	1.01631	8.19349	5.26971	5.19806	10.4863	1.82898	8.5679	6.35039	8.30426	2.99971	5.1942	13.9422	19.3775	4.52765	2.91997	4.4489	2.10955	42.3095	15.1643	34.3954	8.15301	1.40951	12.5874	3.2774	461.009	5.80955	1.01444	5.43526	2.83902	4.73006	1.79419	4.60688	2.50167	24.5805	6.96745	39.3547	5.67869	10.4832	15.4832	0	13.896
Akap10	0	4.562	5.38402	0.79893	4.58401	3.77528	1.93369	1.50003	1.52447	1.1705	2.63486	1.29952	2.09726	1.82898	4.28395	1.73192	2.07607	0	1.35501	1.34924	1.01987	2.91064	5.83994	1.97729	0.703183	8.46189	3.79108	4.69028	0	2.81901	1.93652	2.45805	41.3934	6.97146	3.04333	2.71763	1.13561	1.57669	0	4.60688	0	0	0.774162	3.70001	1.62248	2.62079	9.03188	0	4.94079
Akap11	1.67594	9.88432	10.2786	3.99465	9.16801	5.66292	3.86739	14.5003	1.52447	1.75575	0	5.19806	2.09726	3.65796	8.5679	2.30923	0	2.99971	4.74253	7.64572	5.09934	1.61702	8.75991	3.46026	4.92228	4.5564	5.68661	1.56343	5.43534	2.11426	3.87304	3.2774	12.4451	6.97146	9.12998	3.10586	3.40682	2.36503	3.58838	0	7.505	0	6.96745	7.73639	6.48993	7.86238	9.03188	0	11.1168
Akap12	13.4075	15.967	10.768	10.3861	8.65868	21.5191	13.7776	23.0005	11.1794	8.19349	10.5394	15.5942	18.8753	7.31592	10.7099	7.505	8.30426	10.199	11.2917	14.3919	44.8742	11.9659	20.4398	8.40348	9.14139	89.8263	45.4929	46.9028	8.15301	17.6188	14.5239	3.2774	551.912	5.80955	16.2311	21.741	16.4663	12.6135	14.3535	9.21377	20.0133	0	8.51578	53.482	13.7911	15.7248	33.547	0	22.5424
Akap13	11.7316	11.405	19.0888	13.5818	18.8454	8.30561	8.94333	20.0004	9.65497	11.705	5.26971	11.6956	4.19452	9.1449	10.7099	8.08231	10.3803	10.7989	9.48506	18.4397	11.2185	16.817	29.1997	9.88645	10.5478	12.3674	7.58215	7.81713	2.71767	14.0951	16.4604	10.6515	7.30472	18.5906	12.1733	12.8117	11.3561	6.30674	5.38257	11.5172	10.0067	0	13.1607	11.4364	10.5461	5.24158	12.9027	0	19.1456
Akap14	0	0	0	0	0	0	0	0	0.508156	0	0	0	0	0	0	0	0	0	0	0.449748	1.01987	0	0	0	0	1.95274	0	0	0	0.704753	0	0	6.76363	0	0	0	0	0	0	0	0	0	0	2.69092	0	0	1.29027	0	0.3088
Akap17b	0	0.760333	0	1.59786	0	0.377528	0.483423	0.500011	1.52447	0	0	0	0	1.82898	2.14197	0	0	0	0.225835	0.899497	3.0596	0.323404	2.91997	0.494322	0	0	0	0	0	0.704753	0	0.819349	1.89382	0	0	0.388233	1.13561	0	0	4.60688	0	0	0	0.336365	0	0	0	0	2.1616
Akap3	0	1.52067	0.489457	0	0.509334	0	0	1.00002	0	0	0	0	0	0	0	0	0	0	0	3.14824	30.596	0	0	0	0	68.997	28.4331	37.5222	0	0	0	0	438.554	0	0	0	0	0	0	0	0	0	0	44.0638	0	0	20.6443	0	4.94079
Akap4	0	11.405	6.36294	0	9.16801	0	0	10.0002	0	0	0	1.29952	0	0	0	0	2.07607	0	0	16.6407	58.1324	0	2.91997	0	0	89.1754	39.8063	81.2982	2.71767	0	0	0	939.874	1.16191	0	0	0	0.788343	0	0	0	0	0	94.1821	0	5.24158	37.4178	0	25.6304
Akap5	0	0	0.489457	0	0	0	0.241712	0	0	1.1705	2.63486	2.59903	0	0	0	0	0	0.599941	0.225835	0	0	0	2.91997	0.494322	0	0	0	0	0	0	0	1.6387	0.270545	0	0	0.388233	0	0	0	0	0	0	1.54832	0.336365	0	0	0	0	0.3088
Akap6	0	0	0	0	0	0.377528	0	0	0	0	5.26971	1.29952	0	0	0	0.577308	0	0	0	0	0	0.323404	0	0	0.703183	0.650915	0	0	0	0	0	0	0.541091	0	1.01444	0.388233	0	0	0	0	0	0	0	0	0	0	0	0	0.3088
Akap7	0	1.52067	0.978914	3.19572	1.528	6.04044	6.04279	1.00002	3.5571	5.85249	5.26971	9.09661	6.29177	3.65796	12.8518	5.19577	8.30426	7.79924	7.22671	2.24874	3.0596	4.20425	0	5.43755	5.62547	2.60366	9.47769	1.56343	2.71767	3.52377	6.77781	2.45805	12.9862	3.48573	2.02889	3.88233	5.11023	3.94171	3.58838	2.30344	5.00334	0	3.87081	1.34546	8.92366	7.86238	2.58054	0	3.3968
Akap8	10.0557	19.7686	10.2786	9.58716	17.3174	4.53033	9.42675	15.5003	6.60603	4.68199	13.1743	5.19806	14.6808	12.8029	4.28395	8.65962	10.3803	3.59965	4.96837	13.4924	8.15894	7.43829	11.6799	10.3808	9.84457	7.81098	9.47769	25.0148	2.71767	4.93327	10.6508	17.2063	30.8422	23.2382	6.08666	4.65879	6.24584	7.09508	10.7651	9.21377	17.5117	0	6.96745	20.5182	7.30117	5.24158	18.0638	0	16.6752
Akap8l	8.37972	16.7273	18.1099	7.19037	26.4854	8.68314	6.04279	16.0004	6.60603	7.60824	2.63486	9.09661	4.19452	16.4608	12.8518	6.9277	2.07607	8.99912	5.8717	27.4346	6.1192	7.43829	20.4398	8.8978	5.62547	11.0656	3.79108	10.944	0	5.63803	5.80955	4.91609	54.6502	22.0763	8.11554	3.49409	5.11023	6.30674	14.3535	13.8207	2.50167	0	10.0641	17.1546	4.05621	7.86238	14.193	0	34.8944
Akap9	0	19.0083	16.1521	8.78823	17.8267	4.15281	3.86739	14.5003	6.60603	4.09674	5.26971	6.49758	6.29177	1.82898	2.14197	6.35039	10.3803	2.99971	8.13005	17.9899	4.07947	4.20425	8.75991	2.47161	5.62547	9.76372	5.68661	9.38056	0	6.34278	1.93652	18.0257	15.1505	15.1048	2.02889	5.82349	4.54243	7.88343	1.79419	16.1241	12.5083	0	4.64497	11.1	8.11242	5.24158	15.4832	0	22.8512
Akip1	1.67594	6.08266	2.93674	3.99465	3.056	3.02022	4.59252	5.00011	4.06525	1.75575	0	2.59903	2.09726	7.31592	0	1.73192	2.07607	1.79982	5.64587	4.04773	5.09934	3.55744	2.91997	3.95458	3.51592	7.16006	3.79108	4.69028	0	2.11426	2.90478	1.6387	14.3389	5.80955	3.04333	5.82349	5.67803	3.94171	1.79419	4.60688	2.50167	0	3.09665	5.04547	5.67869	2.62079	0	0	4.32319
Akirin1	5.02783	6.84299	9.29968	11.9839	8.14934	5.66292	6.2845	7.00015	8.63866	3.5115	0	6.49758	6.29177	7.31592	10.7099	7.505	2.07607	8.39918	6.54921	4.49748	14.2781	9.37871	2.91997	8.8978	5.62547	18.8765	5.68661	4.69028	5.43534	5.63803	5.80955	4.09674	35.712	9.29529	2.02889	10.4823	6.81364	2.36503	1.79419	9.21377	10.0067	0	6.96745	9.41821	7.30117	2.62079	5.16108	0	10.1904
Akirin2	3.35189	2.281	1.95783	0.79893	2.54667	1.13258	0.483423	0	2.03263	2.341	0	0	0	0	0	2.30923	0	0.599941	1.12917	2.24874	1.01987	0.323404	0	1.48297	1.40637	3.25457	5.68661	3.12685	0	2.81901	0	1.6387	10.2807	0	1.01444	1.55293	0.567803	1.57669	0	2.30344	2.50167	0	3.09665	1.68182	0.811242	0	1.29027	0	1.2352
Akna	0	0.760333	0	0.79893	1.01867	0.377528	1.20856	0	0.508156	0	0	1.29952	0	0	0	1.15462	0	1.19988	0.225835	0.449748	0	0.646808	0	0.988645	2.81273	6.50915	0	0	2.71767	1.40951	1.93652	2.45805	55.1912	0	3.04333	0.776465	1.13561	0	0	6.91033	0	0	0.774162	5.04547	0.811242	0	3.87081	0	0.617599
Aknad1	0	0	0	0	0	0	0	0	0	0	0	0	0	0	0	0	0	0	0	0	3.0596	0	0	0	0	3.90549	0	3.12685	0	0	0	0	11.0924	0	0	0	0	0	0	0	0	0	0	1.00909	0	0	0	0	0
Akp3	0	0	0	0	0	0	0	0	0	0	5.26971	0	0	0	0	0	0	0	0	0	0	0	0	0	0	0	0	0	0	0	0	0	0	0	0	0	0	0	0	0	0	0	0	0	0	0	0	0	0.617599
Akr1a1	75.4175	122.414	214.872	67.1101	148.216	69.8426	71.0632	105.502	95.0253	69.6447	65.8714	71.4734	69.2095	43.8955	66.4012	66.9677	66.4341	68.3933	70.9121	177.651	43.8543	54.6553	81.7591	62.7789	82.2725	78.1098	77.7171	114.13	65.2241	77.5229	79.3972	84.3929	50.592	201.011	54.7799	69.8819	79.4925	68.5858	71.7676	237.255	67.545	73.7414	61.9329	138.582	68.1443	86.4861	77.4162	0	175.089
Akr1b10	5.02783	11.405	8.81022	2.39679	11.2053	4.90786	2.90054	6.50014	2.03263	1.75575	7.90457	3.89855	2.09726	5.48694	0	5.19577	4.15213	5.99941	3.83919	8.09547	1.01987	2.26383	14.5998	1.48297	4.2191	5.20732	5.68661	12.5074	2.71767	2.81901	1.93652	7.37414	1.35273	3.48573	6.08666	1.94116	5.11023	10.2485	1.79419	9.21377	0	0	3.09665	7.06366	1.62248	0	5.16108	0	5.86719
Akr1b3	11.7316	12.1653	14.6837	12.7829	19.3547	11.3258	18.1284	14.0003	13.7202	9.94924	13.1743	5.19806	8.38903	0	10.7099	17.8965	2.07607	19.1981	15.3568	7.64572	10.1987	12.2893	11.6799	10.8751	11.9541	18.8765	11.3732	148.526	8.15301	16.9141	8.71433	72.9221	70.6123	16.2668	18.26	11.647	13.6273	14.1902	10.7651	6.91033	10.0067	0	7.74162	20.1819	7.30117	2.62079	6.45135	33.2493	16.3664
Akr1b7	0	14.4463	1.95783	0	4.58401	0	0	22.0005	0	0	0	0	0	0	0	0	0	0	0	1.79899	0	0	2035.22	0	0	3.90549	0	3.12685	2.71767	0	15.4921	0	2.70545	0	0	0	0	0.788343	0	0	0	0	0	2.69092	0	83.8654	5.16108	0	5.24959
Akr1b8	3.35189	0.760333	0	2.39679	0.509334	0.755056	2.41712	2.00004	2.03263	1.1705	0	1.29952	4.19452	1.82898	0	5.77308	0	0	2.03251	0.899497	13.2583	0.970212	2.91997	0.494322	1.40637	3.25457	3.79108	1.56343	5.43534	2.81901	2.90478	0	25.4313	2.32382	3.04333	3.49409	1.13561	3.94171	5.38257	2.30344	5.00334	0	0.774162	4.37274	3.24497	7.86238	5.16108	0	0.926399
Akr1c12	1.67594	12.9257	1.95783	1.59786	4.07467	0.377528	0	26.5006	0.508156	0	0	1.29952	0	1.82898	0	0	0	1.19988	0.225835	5.84673	0	0.323404	2.91997	0	0	6.50915	0	1.56343	0	0	0	0	1.08218	0	2.02889	1.94116	0	0.788343	1.79419	0	0	0	0	4.37274	0	0	12.9027	0	6.48479
Akr1c13	3.35189	15.2067	4.40511	3.19572	8.14934	4.90786	3.86739	21.5005	5.58972	4.09674	2.63486	6.49758	2.09726	0	2.14197	2.88654	4.15213	2.99971	3.61336	8.09547	3.0596	3.88085	8.75991	4.4489	4.2191	7.16006	3.79108	0	0	2.11426	1.93652	0.819349	3.51709	8.13338	4.05777	3.49409	6.81364	5.5184	1.79419	0	7.505	0	2.32248	5.38184	3.24497	10.4832	24.5151	0	9.57279
Akr1c14	0	0	0.978914	0	0	0.377528	0	0	1.01631	0	0	1.29952	2.09726	0	0	0	0	1.19988	0	0	0	0.323404	0	1.48297	0.703183	0	0	0	2.71767	0	0.968259	0	0.270545	0	1.01444	1.55293	0.567803	0	1.79419	0	2.50167	0	0.774162	0	0	0	2.58054	0	0.3088
Akr1c18	0	0	0	0	0	0	0	0	0	0	0	0	0	0	0	0.577308	0	0	0.45167	0	0	0	0	0.494322	0	0	0	0	0	0	0	0	0	0	0	0	0	0	0	0	0	0	0	0	0	0	0	0	0
Akr1c19	0	38.0166	5.38402	0	23.9387	0.377528	0	75.5017	1.01631	0	0	0	0	3.65796	0	0	0	0	0.225835	17.9899	2.03973	0	0	0	0	16.2729	0	3.12685	0	0	0	0	1.62327	1.16191	0	0.388233	0.567803	0	0	4.60688	0	0	0	13.4546	0.811242	7.86238	68.3843	0	21.616
Akr1c20	0	0	0.489457	0	0	0	0	0	0	0	0	0	0	0	0	0	0	0	0	0	0	0	0	0	0	0	0	0	0	0	0	0	0	0	0	0.388233	0	0	0	0	0	0	0	0	0	0	0	0	0
Akr1c21	0	0	0	0.79893	0	0	0	0	0.508156	0	0	0	0	0	0	0	0	0	0	0	0	0	0	0	0	0	0	0	0	0	0	0	0	0	0	0	0	0	0	0	0	0	0	0	0	0	0	0	0
Akr1c6	0	0	0	0	0	0	0.483423	0	0	0	0	0	0	0	0	0	0	0	0	0	0	0.323404	0	1.48297	0	0	0	0	0	0	0	0	0	0	0	0.776465	0	0	0	0	0	0	0	0	0.811242	0	0	0	0
Akr1cl	0	0	0	0	0.509334	0.377528	0	0	0.508156	0	0	0	2.09726	1.82898	0	0.577308	0	1.19988	0.677504	1.79899	37.7351	1.61702	8.75991	0	0	7.81098	3.79108	0	0	0	0	0	66.8247	0	2.02889	0	1.13561	0.788343	0	0	0	0	1.54832	7.40002	2.43372	52.4158	15.4832	0	5.55839
Akr1e1	3.35189	8.36366	7.34185	6.39144	5.09334	4.53033	4.1091	6.50014	5.58972	4.68199	10.5394	2.59903	6.29177	9.1449	6.42592	5.19577	4.15213	5.99941	5.8717	6.74622	7.13907	4.20425	5.83994	4.4489	4.2191	6.50915	5.68661	4.69028	0	6.34278	3.87304	2.45805	22.1847	9.29529	5.07221	6.21172	3.97462	4.73006	3.58838	6.91033	0	0	5.41913	6.72729	8.92366	7.86238	9.03188	0	6.17599
Akr7a5	10.0557	34.215	47.9668	3.99465	37.1814	6.41797	5.31766	20.0004	9.14682	5.85249	0	9.09661	6.29177	1.82898	10.7099	4.04116	10.3803	2.39976	5.1942	41.3768	7.13907	5.49787	8.75991	7.41484	7.73502	11.0656	7.58215	14.0708	5.43534	4.22852	6.77781	6.55479	13.7978	75.5242	5.07221	6.21172	3.40682	5.5184	7.17676	39.1585	5.00334	0	6.96745	31.2819	3.24497	5.24158	5.16108	0	53.1135
Akt1	3.35189	3.04133	7.34185	4.79358	4.07467	3.39775	3.14225	6.50014	3.5571	5.26724	7.90457	2.59903	10.4863	5.48694	6.42592	4.61846	2.07607	1.19988	6.09754	6.29648	9.17881	5.49787	8.75991	5.93187	9.14139	7.16006	3.79108	23.4514	2.71767	4.93327	1.93652	13.1096	7.03418	10.4572	3.04333	3.49409	6.24584	7.09508	3.58838	9.21377	5.00334	0	4.64497	6.05456	5.67869	5.24158	6.45135	0	7.10239
Akt1s1	5.02783	20.529	10.768	7.19037	12.7334	6.41797	4.59252	11.5003	4.57341	8.19349	10.5394	9.09661	4.19452	3.65796	4.28395	7.505	8.30426	4.79953	5.8717	7.19597	7.13907	6.14467	29.1997	7.90916	3.51592	5.20732	5.68661	10.944	2.71767	5.63803	9.68259	17.2063	15.9622	16.2668	6.08666	6.59995	6.81364	6.30674	7.17676	4.60688	5.00334	0	6.96745	4.70911	2.43372	5.24158	3.87081	0	9.57279
Akt2	23.4632	16.7273	14.6837	21.5711	17.3174	32.4674	40.8493	18.5004	25.4078	40.3822	15.8091	27.2898	20.9726	10.9739	23.5617	30.5973	51.9016	20.9979	27.326	15.2914	30.596	49.8042	14.5998	32.6253	21.0955	24.0839	30.3286	17.1977	16.306	33.1234	31.9525	27.8579	35.4414	18.5906	22.3177	27.9527	18.7375	33.1104	10.7651	18.4275	47.5317	49.1609	32.5148	13.4546	32.4497	23.5871	20.6443	0	11.1168
Akt3	3.35189	1.52067	1.46837	1.59786	1.528	1.13258	0.483423	1.50003	2.03263	0	2.63486	0	2.09726	1.82898	2.14197	0	0	0.599941	1.58084	0	2.03973	1.29362	5.83994	0.988645	0.703183	3.90549	3.79108	0	2.71767	0.704753	0	2.45805	8.65745	0	0	0.776465	0.567803	1.57669	0	0	2.50167	0	0.774162	1.34546	0	0	0	0	1.544
Aktip	6.70377	24.3306	39.646	11.185	28.5227	9.43819	6.76793	28.0006	8.63866	6.43774	7.90457	11.6956	10.4863	10.9739	4.28395	9.23693	10.3803	5.99941	9.7109	19.3392	9.17881	10.9957	17.5198	11.3694	4.2191	17.5747	13.2688	18.7611	5.43534	8.45704	8.71433	16.387	35.1709	20.9144	7.1011	10.094	9.08485	3.94171	5.38257	9.21377	12.5083	0	3.87081	19.8455	9.7349	18.3455	20.6443	0	29.9536
Alad	23.4632	39.5373	43.0722	3.19572	42.7841	18.1213	18.3701	62.5014	22.867	21.069	18.444	20.7923	8.38903	7.31592	19.2778	15.01	8.30426	21.5979	14.4534	40.4773	23.4569	14.5532	23.3597	20.7615	24.6114	38.404	11.3732	25.0148	13.5884	14.7998	16.4604	31.9546	14.88	44.1526	11.1589	15.5293	7.94925	17.3435	25.1186	27.6413	32.5217	24.5805	18.5799	34.3092	17.8473	13.104	52.901	0	51.5695
Alas1	122.344	34.9753	19.0888	53.5283	22.92	28.3146	44.7167	39.0009	45.7341	57.3544	34.2531	53.2801	41.9452	65.8433	70.6851	47.9166	122.488	56.9944	60.0721	23.8367	103.007	80.2042	90.519	110.728	82.9756	100.241	96.6724	29.7051	76.0948	81.0466	69.7146	31.1353	61.9549	29.0478	67.9677	40.3762	67.5686	55.184	44.8547	32.2482	75.05	0	66.5779	31.9546	60.8431	39.3119	29.6762	0	28.1008
Alas2	0	3.04133	0.978914	2.39679	2.54667	3.02022	3.38396	2.50005	6.09788	1.1705	2.63486	1.29952	0	3.65796	6.42592	1.73192	0	3.59965	2.03251	4.49748	3.0596	1.61702	2.91997	3.46026	2.10955	3.25457	3.79108	1.56343	2.71767	3.52377	1.93652	0.819349	16.2327	1.16191	2.02889	1.1647	2.83902	1.57669	1.79419	2.30344	2.50167	0	0	2.35455	2.43372	2.62079	5.16108	0	1.544
Alb	0	1.52067	4.89457	13.5818	0	0.755056	9.66847	1.00002	0.508156	0	0	1.29952	6.29177	1.82898	0	2.30923	0	1.19988	1.35501	3.14824	12.2384	8.0851	20.4398	3.46026	1.40637	0	13.2688	3.12685	10.8707	4.93327	2.90478	0.819349	0	8.13338	23.3322	59.7878	1.13561	2.36503	41.2664	0	2.50167	0	1.54832	1.00909	5.67869	2.62079	23.2248	66.4985	1.8528
Albfm1	0	0	0	0	0	0	0	0	0	0	0	0	0	0	0	0	0	0	0	0	0	0	0	0	0	0	0	0	0	0	0	0	0	0	0	0	0	0	0	0	0	0	0	0	0	0	0	0	0.3088
Alcam	8.37972	22.81	7.34185	19.1743	23.9387	3.39775	8.2182	7.00015	7.62235	7.02299	5.26971	14.2947	6.29177	5.48694	8.5679	4.04116	6.2282	8.39918	10.1626	8.99497	10.1987	10.6723	2.91997	6.92051	6.32865	4.5564	9.47769	15.6343	8.15301	7.04753	7.74607	17.2063	2.16436	13.9429	5.07221	8.54112	10.7883	7.88343	5.38257	2.30344	10.0067	0	8.51578	7.73639	6.48993	2.62079	5.16108	0	14.8224
Aldh16a1	1.67594	5.32233	4.89457	2.39679	5.09334	1.88764	2.1754	1.50003	6.09788	1.75575	5.26971	0	6.29177	0	0	3.46385	2.07607	4.19959	1.58084	0.899497	4.07947	2.58723	0	0.988645	4.2191	5.20732	3.79108	3.12685	2.71767	1.40951	1.93652	5.73544	25.7018	5.80955	4.05777	1.55293	2.27121	0.788343	1.79419	2.30344	5.00334	0	0.774162	5.04547	3.24497	5.24158	3.87081	0	3.088
Aldh18a1	5.02783	3.80166	3.4262	3.19572	4.58401	0.755056	0.725135	3.50008	1.52447	0.585249	0	1.29952	2.09726	1.82898	2.14197	0.577308	2.07607	0	0.903339	2.69849	3.0596	0.323404	5.83994	0.988645	0.703183	0.650915	0	32.832	2.71767	2.11426	1.93652	26.2192	4.86982	5.80955	4.05777	1.55293	1.70341	0	0	6.91033	0	24.5805	0	4.37274	0.811242	0	5.16108	0	4.63199
Aldh1a1	43.5745	283.604	250.602	54.3272	232.256	52.8539	44.2332	484.011	49.7993	64.9627	39.5229	36.3864	39.8479	38.4086	32.1296	33.4839	53.9777	27.5973	47.6511	208.233	86.6887	54.0084	43.7995	61.7903	59.7706	106.099	54.9706	34.3954	57.0711	52.8565	65.8416	27.8579	104.16	195.201	40.5777	39.2115	37.475	37.8404	55.6199	193.489	37.525	24.5805	26.3215	193.073	53.5419	91.7277	236.119	0	295.212
Aldh1a2	3.35189	3.04133	2.44728	3.99465	4.07467	1.13258	1.93369	2.50005	0.508156	1.1705	10.5394	0	2.09726	1.82898	2.14197	1.15462	0	0.599941	0.903339	1.34924	10.1987	0.323404	2.91997	0.988645	3.51592	14.3201	0	6.25371	2.71767	0	0	0.819349	61.9549	0	0	3.49409	2.83902	0	1.79419	0	2.50167	0	0	8.07275	3.24497	0	2.58054	0	2.1616
Aldh1a3	3.35189	0	0.978914	0	2.03734	2.26517	2.41712	0	3.04894	1.1705	2.63486	2.59903	6.29177	1.82898	0	0.577308	2.07607	0	2.48418	0	2.03973	0.970212	0	1.97729	0.703183	0	1.89554	0	2.71767	1.40951	0	0	0.541091	0	1.01444	0.776465	1.13561	0.788343	1.79419	2.30344	0	0	0.774162	1.34546	2.43372	0	0	0	0.617599
Aldh1a7	28.491	25.8513	75.8658	23.9679	64.1761	29.0696	24.6546	21.0005	28.9649	25.1657	18.444	19.4927	23.0698	27.4347	21.4197	28.2881	18.6846	24.5976	27.326	46.3241	23.4569	27.8127	20.4398	22.7388	21.7987	15.622	20.8509	0	24.459	25.3711	30.016	12.2902	4.86982	68.5527	24.3466	29.5057	26.119	25.227	16.1477	27.6413	47.5317	0	20.1282	39.0183	22.7148	20.9663	16.7735	0	65.7743
Aldh1b1	0	0.760333	0	0	0	0	0	0.500011	0	0	2.63486	0	0	0	0	0	0	0	0	0	0	0	8.75991	0	0	0.650915	0	0	0	0	0	0.819349	4.86982	0	1.01444	0	0	0	0	0	0	0	0	0.336365	0	0	0	0	0
Aldh1l1	28.491	7.60333	4.89457	23.169	6.62134	27.9371	32.6311	8.50019	20.3263	18.728	23.7137	25.9903	37.7506	38.4086	14.9938	25.4016	31.141	22.7978	21.6801	8.54522	33.6556	24.5787	14.5998	23.2332	18.2828	25.3857	15.1643	10.944	32.612	21.1426	29.0478	6.55479	81.4341	2.32382	21.3033	26.0116	27.8224	14.9785	39.4722	6.91033	27.5183	0	17.8057	17.491	15.4136	18.3455	14.193	0	7.41119
Aldh1l2	0	0	0	0	0	0	0	0	0.508156	0	0	0	0	0	0	0	0	0	0	0	0	0	0	0	0	0	0	4.69028	0	0	0	1.6387	0.811636	0	0	0	0	0	0	0	0	0	0	0	0	0	1.29027	0	0.926399
Aldh2	95.5288	62.3473	92.9968	43.1422	76.9094	114.013	112.638	70.0015	74.699	101.248	102.759	127.353	98.5711	104.252	89.9629	84.287	93.4229	93.5908	81.978	96.2461	98.9271	81.8212	72.9992	104.302	87.8979	78.1098	96.6724	29.7051	78.8125	94.4369	78.429	39.3287	37.3353	104.572	65.9388	64.8348	34.0682	95.3895	123.799	110.565	117.578	122.902	107.608	61.2184	112.763	112.694	87.7383	0	75.6559
Aldh3a1	0	11.405	0.978914	0	7.64001	0	0	5.50012	0	0	0	0	0	0	0	0	0	0	0	1.79899	0	0	0	0	0	4.5564	0	0	0	0	0	0	4.05818	0	0	0	0	0	0	0	0	0	0	1.00909	0	0	6.45135	0	4.63199
Aldh3a2	5.02783	10.6447	21.5361	4.79358	15.7894	4.53033	3.86739	5.50012	4.06525	3.5115	0	5.19806	2.09726	3.65796	2.14197	6.35039	0	3.59965	5.64587	11.6935	5.09934	4.85106	2.91997	1.48297	2.81273	3.25457	5.68661	3.12685	0	4.93327	2.90478	4.09674	12.4451	23.2382	3.04333	5.43526	3.97462	1.57669	1.79419	20.731	5.00334	0	3.09665	11.1	1.62248	10.4832	1.29027	0	21.3072
Aldh3b1	3.35189	1.52067	2.93674	3.19572	2.03734	1.13258	1.93369	2.00004	0.508156	1.75575	0	1.29952	0	3.65796	0	0.577308	0	0	2.03251	0.449748	0	0.646808	0	0	0.703183	11.0656	9.47769	0	2.71767	1.40951	0	0.819349	36.2531	0	2.02889	1.55293	5.67803	3.15337	0	0	0	0	0	2.69092	3.24497	2.62079	2.58054	0	1.8528
Aldh3b2	0	6.08266	2.93674	4.79358	5.09334	3.77528	4.1091	3.50008	6.60603	5.26724	0	2.59903	2.09726	7.31592	4.28395	3.46385	0	4.19959	2.48418	3.14824	4.07947	6.14467	2.91997	1.48297	2.10955	7.81098	0	9.38056	10.8707	1.40951	4.84129	1.6387	16.2327	3.48573	6.08666	3.49409	5.67803	3.94171	1.79419	0	5.00334	0	2.32248	3.36365	3.24497	2.62079	1.29027	0	2.1616
Aldh3b3	1.67594	0	0.978914	0	0.509334	0	0	0	0	0	0	0	0	0	0	0	0	0	0	0.449748	0	0	0	0	0	0	0	0	0	0	0	0	1.89382	0	0	0	0	0	1.79419	0	0	0	0	0.336365	0	0	0	0	0
Aldh4a1	8.37972	7.60333	14.1942	5.59251	10.1867	6.41797	5.07594	10.5002	7.11419	7.02299	21.0789	7.79709	16.7781	7.31592	2.14197	6.35039	2.07607	4.19959	2.71002	12.593	8.15894	6.14467	5.83994	5.93187	4.2191	5.20732	5.68661	4.69028	8.15301	5.63803	8.71433	9.01284	2.976	6.97146	4.05777	4.65879	3.97462	2.36503	8.97095	6.91033	12.5083	0	5.41913	8.07275	4.86745	7.86238	10.3222	33.2493	8.02879
Aldh5a1	0	5.32233	5.38402	0.79893	1.528	2.26517	1.93369	2.50005	2.03263	1.75575	0	2.59903	0	3.65796	0	1.73192	6.2282	1.79982	2.03251	3.59799	3.0596	3.23404	11.6799	2.47161	3.51592	0.650915	1.89554	12.5074	2.71767	0.704753	2.90478	3.2774	4.05818	4.64764	5.07221	2.71763	0.567803	4.73006	1.79419	2.30344	0	0	3.09665	3.02728	1.62248	0	0	0	2.7792
Aldh6a1	62.0099	105.686	94.9546	46.3379	108.997	94.7595	80.7317	117.003	34.5546	73.7414	47.4274	66.2753	104.863	64.0143	111.383	62.9266	78.8905	59.9941	71.3638	80.9547	83.6291	83.1148	55.4794	82.5518	74.5374	46.215	56.8661	40.6491	40.7651	47.2185	80.3655	35.232	30.0305	63.9051	45.6499	51.6349	29.5258	57.549	55.6199	57.5861	87.5584	49.1609	92.1252	61.8911	85.1804	47.1743	126.446	0	107.153
Aldh7a1	5.02783	19.0083	17.6204	8.78823	16.808	13.591	15.2278	14.0003	6.09788	7.60824	13.1743	12.9952	12.5835	10.9739	8.5679	7.505	0	5.99941	8.80756	13.9422	9.17881	8.4085	11.6799	10.8751	11.2509	12.3674	9.47769	78.1713	2.71767	9.16179	12.5874	57.3544	19.7498	16.2668	11.1589	8.54112	4.54243	7.88343	12.5593	18.4275	12.5083	0	9.28994	19.5092	9.7349	13.104	5.16108	0	19.1456
Aldh8a1	0	1.52067	0.489457	0	0	0	0.241712	1.50003	0	0	0	0	0	0	0	0	0	0	0	0	0	0	0	0	0	0	1.89554	0	0	0	0	0	0	0	0	0.388233	0	0	0	0	0	0	0	0.336365	0	0	2.58054	0	0
Aldh9a1	10.0557	6.84299	8.81022	7.9893	7.13068	7.92808	12.3273	7.50016	7.62235	5.26724	15.8091	6.49758	14.6808	3.65796	14.9938	4.61846	4.15213	5.99941	7.90422	7.19597	22.4371	10.6723	8.75991	9.88645	7.03183	9.11281	13.2688	21.888	2.71767	9.86655	8.71433	11.4709	30.8422	5.80955	4.05777	4.65879	7.94925	4.73006	5.38257	9.21377	2.50167	0	2.32248	10.7637	8.92366	10.4832	7.74162	0	5.55839
Aldoa	165.918	125.455	158.584	184.553	102.885	189.519	216.09	161.504	188.018	205.422	247.677	204.024	222.309	199.359	197.062	219.954	134.944	182.382	167.344	140.771	142.781	186.927	189.798	158.677	160.326	173.143	149.748	121.947	211.978	171.96	190.747	126.18	150.423	137.105	192.744	196.057	234.503	205.757	206.332	99.048	212.642	147.483	152.51	136.564	126.554	94.3485	77.4162	66.4985	111.785
Aldoart1	0	1.52067	0.978914	0	0	0	0	0.500011	0	0	0	0	0	0	0	0.577308	0	0.599941	0.225835	0.899497	7.13907	0	0	0	0	10.4146	3.79108	0	0	0	0	0	57.0851	0	0	0.388233	0	0	0	0	0	0	0	5.7182	0	0	0	0	0.926399
Aldoart2	0	0.760333	0.489457	0	0.509334	0	0	0.500011	0	0	0	0	4.19452	0	0	0	0	0	0.225835	1.34924	12.2384	0	0	0	0	20.1784	11.3732	12.5074	0	0	0	0	181.806	0	0	0	0	0	0	0	0	0	0	20.8546	0	0	5.16108	0	4.0144
Aldob	1.67594	0	2.44728	3.19572	0	1.13258	0.483423	0	7.11419	0	0	1.29952	2.09726	3.65796	0	0	0	0	0	0.449748	5.09934	0.323404	2.91997	0.988645	1.40637	1.95274	0	0	0	0	0	0	0.541091	0	1.01444	3.49409	0	2.36503	12.5593	0	0	0	0	1.00909	0	15.7248	1.29027	0	0.3088
Aldoc	0	3.80166	11.747	0	8.14934	0.377528	0.241712	0.500011	1.01631	0	0	0	0	0	0	0	4.15213	0	0	7.19597	2.03973	0.323404	2.91997	0	2.10955	0.650915	0	0	0	0	0	0	2.16436	13.9429	0	0	1.13561	0	3.58838	6.91033	0	0	0	6.05456	0	0	1.29027	0	6.79359
Alg1	3.35189	4.562	10.2786	6.39144	8.65868	4.90786	2.90054	14.5003	7.62235	5.85249	0	2.59903	2.09726	3.65796	4.28395	1.73192	0	2.99971	4.96837	8.54522	5.09934	2.58723	17.5198	5.43755	1.40637	5.20732	3.79108	12.5074	8.15301	6.34278	2.90478	11.4709	7.03418	12.781	3.04333	4.27056	6.24584	6.30674	0	6.91033	7.505	0	5.41913	7.73639	5.67869	0	7.74162	0	8.33759
Alg10b	13.4075	3.04133	4.89457	0.79893	4.58401	1.88764	3.38396	3.00007	1.52447	2.92625	2.63486	5.19806	0	1.82898	4.28395	5.77308	4.15213	6.59935	3.38752	1.79899	8.15894	3.23404	2.91997	1.97729	1.40637	5.20732	5.68661	1.56343	0	0.704753	2.90478	1.6387	1.89382	2.32382	2.02889	2.71763	4.54243	3.15337	5.38257	6.91033	7.505	0	3.09665	3.02728	5.67869	5.24158	3.87081	0	4.32319
Alg11	5.02783	6.08266	6.85239	6.39144	6.62134	4.15281	4.59252	3.50008	6.60603	2.341	7.90457	1.29952	2.09726	5.48694	2.14197	2.30923	0	5.99941	3.38752	3.14824	1.01987	4.52765	2.91997	3.95458	1.40637	0.650915	3.79108	14.0708	0	0	0.968259	13.9289	7.57527	5.80955	3.04333	1.55293	2.83902	4.73006	3.58838	9.21377	2.50167	0	3.09665	5.04547	5.67869	2.62079	9.03188	0	12.0432
Alg12	0	1.52067	3.91565	0.79893	2.54667	1.51011	2.1754	3.50008	1.01631	0	0	0	2.09726	0	0	0.577308	0	0	0.45167	0.449748	0	0.323404	0	1.48297	0	1.95274	0	10.944	0	0.704753	0	0.819349	13.7978	0	4.05777	1.55293	0.567803	0	0	9.21377	0	0	1.54832	2.69092	0.811242	2.62079	2.58054	0	3.3968
Alg13	0	2.281	0.978914	0.79893	1.528	0	0.725135	0.500011	1.01631	0	0	2.59903	0	1.82898	0	1.15462	0	0	1.12917	2.24874	3.0596	1.29362	0	0.494322	0.703183	4.5564	3.79108	3.12685	0	0.704753	0	0.819349	23.5374	0	0	2.3294	0.567803	1.57669	0	2.30344	0	0	2.32248	1.68182	1.62248	0	0	0	1.544
Alg14	5.02783	3.80166	7.34185	7.9893	4.07467	6.41797	5.31766	4.5001	6.60603	4.68199	2.63486	3.89855	6.29177	0	0	4.04116	6.2282	1.79982	7.22671	1.79899	3.0596	4.52765	2.91997	3.46026	4.2191	3.25457	13.2688	7.81713	5.43534	2.81901	4.84129	2.45805	1.08218	2.32382	9.12998	4.27056	3.97462	3.94171	5.38257	2.30344	0	24.5805	4.64497	6.72729	2.43372	10.4832	10.3222	0	3.7056
Alg2	10.0557	8.36366	12.2364	8.78823	10.696	3.02022	6.2845	7.00015	4.06525	6.43774	5.26971	3.89855	6.29177	0	6.42592	2.88654	8.30426	4.79953	3.16169	7.19597	6.1192	9.05531	8.75991	3.46026	5.62547	4.5564	1.89554	9.38056	0	9.16179	5.80955	6.55479	5.952	9.29529	9.12998	5.04702	2.83902	6.30674	1.79419	23.0344	17.5117	0	3.87081	7.40002	8.11242	5.24158	1.29027	0	11.7344
Alg3	1.67594	2.281	4.40511	1.59786	2.03734	0	2.1754	9.50021	6.60603	2.341	0	0	2.09726	1.82898	4.28395	0	2.07607	1.19988	2.25835	6.74622	1.01987	2.26383	0	2.96593	2.10955	5.20732	3.79108	9.38056	0	2.81901	4.84129	6.55479	9.73963	5.80955	5.07221	2.71763	3.40682	2.36503	1.79419	4.60688	0	0	2.32248	7.73639	2.43372	2.62079	10.3222	0	3.7056
Alg5	3.35189	9.12399	15.6626	11.185	14.2614	6.41797	8.45991	18.5004	9.14682	10.5345	10.5394	6.49758	8.38903	5.48694	6.42592	4.04116	12.4564	6.59935	7.67838	11.6935	12.2384	8.4085	8.75991	9.39213	11.9541	8.46189	7.58215	32.832	19.0237	7.75229	9.68259	19.6644	5.14036	17.4287	5.07221	10.8705	13.6273	7.88343	7.17676	16.1241	5.00334	0	5.41913	7.40002	8.11242	5.24158	14.193	0	13.896
Alg6	0	0.760333	2.44728	1.59786	1.528	0.377528	0.966847	1.50003	2.03263	0.585249	0	2.59903	0	5.48694	2.14197	0	0	2.39976	0.45167	2.69849	0	0.323404	2.91997	1.48297	1.40637	1.30183	0	1.56343	0	0.704753	0.968259	1.6387	0.541091	2.32382	1.01444	1.1647	0.567803	1.57669	1.79419	4.60688	0	0	0.774162	1.34546	3.24497	7.86238	0	0	3.088
Alg8	0	1.52067	2.93674	2.39679	4.07467	2.26517	1.69198	1.00002	0.508156	2.92625	0	2.59903	0	0	0	3.46385	0	2.39976	2.25835	1.79899	4.07947	1.61702	0	1.48297	2.10955	2.60366	1.89554	3.12685	0	0	1.93652	1.6387	15.4211	8.13338	2.02889	1.1647	1.70341	2.36503	3.58838	2.30344	0	0	0.774162	4.37274	4.05621	0	2.58054	0	4.0144
Alg9	0	2.281	1.95783	1.59786	2.54667	2.64269	3.14225	3.00007	3.5571	1.1705	7.90457	2.59903	2.09726	1.82898	2.14197	1.73192	0	2.99971	3.61336	3.59799	3.0596	3.23404	0	1.97729	1.40637	1.95274	3.79108	6.25371	5.43534	1.40951	1.93652	4.91609	17.856	4.64764	4.05777	1.55293	2.83902	1.57669	5.38257	0	2.50167	0	3.09665	3.02728	2.43372	2.62079	1.29027	0	3.088
Alk	0	0	0	0	0	0	0	0	0	0	0	0	0	0	0	0	0	0.599941	0	0	0	0	0	0	0	0	0	0	0	0	0	0	0	0	0	0	0	0	0	0	0	0	0	0.336365	0	0	0	0	0
Alkal2	1.67594	0.760333	0.489457	0	1.01867	1.51011	2.1754	2.00004	2.54078	2.92625	0	1.29952	0	3.65796	2.14197	0.577308	0	2.39976	0.225835	0	0	0.646808	0	1.48297	1.40637	3.90549	1.89554	1.56343	2.71767	2.11426	1.93652	0	0.811636	1.16191	1.01444	2.3294	2.83902	0.788343	3.58838	2.30344	0	0	0.774162	0	3.24497	2.62079	0	0	0.3088
Alkbh1	3.35189	11.405	9.78914	2.39679	8.14934	3.02022	2.1754	9.50021	3.04894	1.1705	5.26971	0	0	3.65796	4.28395	4.04116	8.30426	3.59965	3.83919	7.64572	6.1192	3.88085	5.83994	2.96593	0.703183	5.85823	5.68661	9.38056	0	2.81901	1.93652	6.55479	26.2429	6.97146	5.07221	1.1647	1.13561	2.36503	1.79419	6.91033	2.50167	0	4.64497	9.75458	0.811242	5.24158	10.3222	0	15.1312
Alkbh2	1.67594	3.04133	1.46837	1.59786	5.09334	1.13258	0.725135	1.00002	0.508156	1.1705	0	1.29952	4.19452	5.48694	0	0	0	1.79982	1.35501	0.449748	1.01987	0.970212	0	0.494322	2.81273	0	0	4.69028	2.71767	1.40951	0	0	0.811636	3.48573	1.01444	1.55293	1.13561	2.36503	1.79419	0	0	0	0	1.34546	2.43372	0	2.58054	0	2.1616
Alkbh3	1.67594	4.562	5.87348	3.99465	6.62134	2.64269	5.31766	4.00009	3.04894	5.26724	2.63486	3.89855	6.29177	5.48694	0	4.61846	2.07607	2.99971	5.8717	3.59799	13.2583	4.85106	2.91997	7.90916	7.03183	7.16006	0	1.56343	2.71767	4.93327	3.87304	7.37414	39.2291	5.80955	7.1011	5.43526	3.97462	6.30674	0	0	2.50167	0	7.74162	6.39093	4.86745	10.4832	3.87081	0	4.32319
Alkbh3os1	0	0	0.489457	0	0	0	0.241712	0	0	0	0	1.29952	0	0	0	0	0	0	0	0.449748	1.01987	0	0	0.494322	0	1.30183	1.89554	1.56343	0	0	0	0.819349	5.41091	0	1.01444	0.388233	0	0	0	0	0	0	0	1.00909	0	0	0	0	0
Alkbh4	0	0	2.44728	0.79893	2.54667	0.755056	0.483423	1.00002	3.04894	0.585249	0	0	0	0	0	0.577308	0	1.19988	0.225835	0	0	0	8.75991	0.988645	0.703183	0	0	4.69028	0	1.40951	0	2.45805	10.0102	2.32382	2.02889	0	0.567803	0	0	0	2.50167	0	1.54832	3.36365	0	0	1.29027	0	0.617599
[truncated: 18,668 more rows]
[truncated: 27 more columns]
