# Supplementary material for: The liver clock modulates circadian rhythms in white adipose tissue
Source: Mol Metab. 2025 Sep 12;101:102249. doi: 10.1016/j.molmet.2025.102249 (PMC12489913; doi:10.1016/j.molmet.2025.102249)
Supplement: Multimedia component 2 [file mmc2.xlsx]

## Sheet: Sheet1
	KO.Zt0_1	KO.Zt0_2	KO.Zt0_3	KO.Zt0_4	KO.Zt4_1	KO.Zt4_2	KO.Zt4_3	KO.Zt4_4	KO.Zt8_1	KO.Zt8_2	KO.Zt8_3	KO.Zt8_4	KO.Zt12_1	KO.Zt12_2	KO.Zt12_3	KO.Zt12_4	KO.Zt16_1	KO.Zt16_2	KO.Zt16_3	KO.Zt16_4	KO.Zt20_1	KO.Zt20_2	KO.Zt20_3	KO.Zt20_4	RE.Zt0_1	RE.Zt0_2	RE.Zt0_3	RE.Zt0_4	RE.Zt4_1	RE.Zt4_2	RE.Zt4_3	RE.Zt4_4	RE.Zt8_1	RE.Zt8_2	RE.Zt8_3	RE.Zt8_4	RE.Zt12_1	RE.Zt12_2	RE.Zt12_3	RE.Zt12_4	RE.Zt16_1	RE.Zt16_2	RE.Zt16_3	RE.Zt16_4	RE.Zt20_1	RE.Zt20_2	RE.Zt20_3	RE.Zt20_4	WT.Zt0_1
0610005C13Rik	1.27958	0	1.80415	0	0	2.81973	0	0	2.28821	1.23779	2.38385	0.57081	0	0	0	0	0	0	1.11098	0.918286	0	0	0	1.33905	0	1.22478	0	0.468666	0.505429	2.27556	0	0.661292	0.982537	0.866306	0	1.06452	2.81788	0	0	1.8271	0	0	1.22959	0	1.21963	0.777489	1.19899	0.696159	2.01278
0610009B22Rik	3.83875	4.85943	1.80415	3.65653	3.46019	7.04933	4.5842	4.26982	6.86463	4.95116	3.17846	7.99134	12.2107	3.52168	2.80606	6.15952	0	8.8291	6.6659	3.67315	4.44775	1.81313	5.76157	6.0257	2.03239	2.44956	4.98618	7.02999	6.57058	7.73689	8.21273	3.30646	1.96507	5.19783	4.14364	6.38714	3.52235	1.59725	6.67637	5.4813	5.258	4.54784	8.60714	5.14117	4.87852	10.8848	11.3904	4.87311	2.68371
0610009E02Rik	2.55917	3.64457	1.80415	0	0	1.40987	0	5.69309	5.72052	1.23779	0.794615	0.57081	0	3.52168	1.87071	0	0	2.64873	5.55491	0.918286	0	0.906563	1.92052	2.67809	2.03239	1.22478	0	0.468666	2.02172	0.910223	0.821273	0.661292	1.96507	2.59892	2.07182	2.12905	2.81788	1.59725	1.11273	1.8271	3.50533	0	4.91836	3.85588	0.609815	1.55498	1.79848	2.08848	0.670928
0610009L18Rik	1.27958	1.21486	0	0	0	1.40987	0	0	0	1.23779	0	0.57081	2.44214	1.17389	0	0	0	0	0	0	0	0.906563	0.640175	0	0	0	0	0	0	0.910223	0.821273	0.661292	0	0	0	0	0	1.59725	0	0	3.50533	0	0	0	0	2.33247	1.19899	0.696159	0
0610010K14Rik	2.55917	1.21486	0	3.65653	0	0	1.52807	4.26982	5.72052	3.71337	3.17846	3.42486	2.44214	1.17389	0.935355	4.92762	0	4.41455	0	0.918286	4.44775	1.81313	4.48122	2.00857	1.01619	2.44956	0	1.406	1.51629	1.82045	1.64255	0.661292	0.982537	3.46522	1.38121	2.12905	2.11341	6.38901	3.33818	0	1.75267	4.54784	2.45918	2.57059	1.21963	3.88744	2.99747	4.17695	2.01278
0610030E20Rik	7.6775	2.42971	0	1.21884	1.1534	2.81973	4.5842	0	4.57642	1.23779	4.76769	2.85405	0	2.34779	1.87071	1.2319	0	2.64873	2.22197	1.83657	0	0.906563	2.5607	1.33905	3.04858	0	0.997236	0.937332	2.02172	3.18578	2.46382	1.98387	1.96507	1.73261	2.07182	0	2.81788	4.79175	1.11273	1.8271	0	0	0	1.28529	2.43926	0	2.39797	0.696159	1.34186
0610031O16Rik	0	0	0	0	0	0	0	0	0	0	0	0	0	0	0	0	0	0	0	0	0	0	0	0	0	0	0	0	0	0	0	0	0	0	0	0	0	0	0	0	0	0	0	0	0	0	0	0	0
0610038B21Rik	0	0	0	0	0	0	0	0	0	0	0	0	0	0	0	0	0	0.88291	0	0	1.48258	0	0	0	0	0	0	0.468666	0	0	0	0	0	0	0	0	0	1.59725	0	0	0	2.27392	0	0	0	0	0	0	0.670928
0610039K10Rik	1.27958	0	0	0	1.1534	0	0	0	0	1.23779	0	1.14162	2.44214	0	1.87071	1.2319	9.61784	0.88291	0	0.918286	0	0	0	0.669523	4.06478	1.22478	0	4.68666	0	2.27556	3.28509	0	0.982537	0	1.38121	0	0.704471	0	2.22546	1.8271	1.75267	0	0	2.57059	0	0.777489	4.19646	2.08848	0
0610040B10Rik	0	0	0	1.21884	0	0	1.52807	1.42327	1.1441	1.23779	0	1.14162	2.44214	1.17389	0.935355	0	0	0	0	0.918286	1.48258	0	0.640175	0	0	1.22478	0	0	0.505429	0.455111	0	0	0.982537	0	0	0	0	0	0	0	0	0	2.45918	0	0	0	1.79848	0	0
0610040F04Rik	2.55917	0	1.80415	0	0	2.81973	0	1.42327	3.43231	1.23779	0	1.71243	0	0	0	8.62333	0	7.06328	0	0	0	0	0	0	1.01619	1.22478	0	2.34333	3.03258	0	0	0	0	0	0.690607	0	0	0	0	0	7.01067	2.27392	1.22959	2.57059	0	0	4.79595	2.08848	0
0610040J01Rik	1.27958	0	0	0	0	0	0	1.42327	1.1441	0	0	0	0	0	0	0	0	0	0	0	0	0	0	0	0	0	0	0	0	0	0.821273	0	0	0	0	0	0	0	0	0	1.75267	0	0	0	0	0	0	0	0
0610043K17Rik	0	0	0	0	0	0	0	0	0	0	0.794615	0	0	1.17389	0	0	0	0	0	0	0	0	0	0	1.01619	0	0	0	0	0	0	0	0	0.866306	0	0	0	0	0	0	0	0	0	0	0	0	0	0	0
1110002E22Rik	0	0	0	0	0	0	0	0	0	0	0	0	0	0	0	0	0	0	0	0	0	0	0	0	0	0	0	0	0	0	0	0	0	0	0	0	0	0	0	0	0	0	0	0	0	0	0	0	0
1110002L01Rik	0	0	0	0	0	0	0	0	0	0	0.794615	0.57081	2.44214	0	0	0	0	0.88291	1.11098	0	0	0	0.640175	0	1.01619	0	0	0.468666	0.505429	0	0	0	0	0.866306	0	0	0	0	0	0	0	0	0	0	0	0.777489	0	0.696159	0
1110004F10Rik	6.39791	13.3634	7.21661	2.43769	9.22717	12.6888	12.2245	11.3862	10.2969	6.18894	6.35692	13.6994	14.6528	7.04336	3.74142	8.62333	0	8.8291	3.33295	9.18286	10.3781	9.06563	4.48122	10.7124	10.1619	6.12391	4.98618	12.654	12.1303	8.64712	9.85528	9.25808	6.87776	6.93044	8.28729	7.45166	6.34023	6.38901	6.67637	10.9626	7.01067	4.54784	8.60714	7.71176	7.31778	17.1047	9.5919	5.56927	10.0639
1110006O24Rik	1.27958	0	0	0	0	0	0	0	0	1.23779	0	0	0	1.17389	0	0	0	0	0	0	0	0.906563	0	1.33905	0	0	0	0.468666	0.505429	0.455111	0.821273	0.661292	0	0	0	1.06452	0.704471	0	0	0	1.75267	0	0	0	0	0.777489	0.599494	2.08848	0
1110017D15Rik	0	0	0	0	0	2.81973	0	0	0	0	0.794615	0	0	0	0	0	0	0.88291	0	0	0	0	0	0	0	0	0	0.468666	0	0	0.821273	0	0	0	0	0	0	4.79175	0	0	1.75267	0	0	1.28529	0	0.777489	0.599494	0.696159	0
1110019D14Rik	1.27958	0	1.80415	0	1.1534	2.81973	1.52807	0	0	1.23779	0	0	0	1.17389	0	0	0	1.76582	0	0.918286	1.48258	0.906563	0.640175	0	0	1.22478	0	0	0	0	0	0	0.982537	0	0	0	0	0	1.11273	0	0	0	1.22959	0	1.21963	0.777489	0.599494	0	1.34186
1110020A21Rik	0	0	0	0	0	1.40987	0	0	1.1441	0	1.58923	0	0	0	0	0	0	0	0	0	0	0	0.640175	0.669523	0	0	0	0.468666	0	0.455111	0.821273	0	0	0.866306	0	0	0	0	0	0	0	0	0	0	0	0.777489	0.599494	0	0
1110032F04Rik	0	0	0	0	0	0	1.52807	1.42327	0	0	0	0	0	0	0	0	0	0	0	0	0	0	0	0	0	0	0	0	0	0	0	0	0	0	0	0	0	0	0	0	0	0	0	0	0.609815	0.777489	0	0	0
1110038B12Rik	0	0	1.80415	2.43769	2.30679	0	1.52807	0	2.28821	1.23779	2.38385	1.14162	0	2.34779	0	2.46381	0	2.64873	0	0	2.96517	0.906563	0.640175	0	0	4.89913	0	0	1.51629	0.455111	0.821273	0	0	0.866306	0.690607	1.06452	0.704471	0	2.22546	3.6542	1.75267	0	1.22959	1.28529	1.82944	0.777489	1.79848	1.39232	0
1110038F14Rik	0	0	0	0	2.30679	0	9.16841	1.42327	4.57642	1.23779	1.58923	1.14162	4.88428	3.52168	0.935355	1.2319	0	7.06328	2.22197	1.83657	0	2.71969	1.92052	1.33905	1.01619	3.67435	0.997236	3.74933	3.03258	1.36533	2.46382	3.96775	1.96507	0.866306	1.38121	2.12905	0	0	1.11273	1.8271	0	0	2.45918	3.85588	1.82944	2.33247	1.79848	2.08848	4.69649
1110046J04Rik	0	1.21486	0	0	0	1.40987	0	0	0	0	0	0.57081	0	0	1.87071	0	0	0.88291	0	0.918286	0	0.906563	0	0	0	2.44956	0	0.937332	0.505429	2.73067	0	0	0	0	1.38121	0	0.704471	0	1.11273	0	0	0	0	1.28529	0	1.55498	0.599494	0.696159	0
1110059E24Rik	0	2.42971	3.60831	1.21884	3.46019	1.40987	1.52807	8.53963	0	3.71337	1.58923	1.71243	0	2.34779	0.935355	1.2319	0	0.88291	2.22197	1.83657	1.48258	2.71969	0.640175	1.33905	1.01619	3.67435	1.99447	4.68666	1.51629	2.73067	2.46382	1.98387	1.96507	1.73261	2.07182	1.06452	4.22682	3.1945	2.22546	0	1.75267	0	3.68877	1.28529	0.609815	1.55498	2.99747	2.08848	2.01278
1110059G10Rik	0	1.21486	3.60831	1.21884	2.30679	1.40987	1.52807	1.42327	3.43231	2.47558	0	0.57081	4.88428	1.17389	0	1.2319	0	0.88291	2.22197	2.75486	0	0.906563	2.5607	0.669523	0	2.44956	2.99171	2.812	0	0.910223	0	1.98387	0.982537	0	0.690607	2.12905	0.704471	0	1.11273	0	1.75267	6.82177	1.22959	0	0	0	1.19899	0	2.01278
1110065P20Rik	5.11833	1.21486	0	2.43769	2.30679	4.2296	1.52807	1.42327	1.1441	2.47558	1.58923	1.14162	0	0	0.935355	1.2319	9.61784	0.88291	0	0	2.96517	3.62625	1.28035	1.33905	0	2.44956	1.99447	2.34333	2.52715	0.455111	0.821273	1.32258	4.91269	0.866306	0.690607	1.06452	0.704471	0	4.45091	3.6542	5.258	4.54784	1.22959	1.28529	1.21963	1.55498	1.79848	2.78464	0.670928
1190005I06Rik	1.27958	0	7.21661	1.21884	2.30679	0	3.05614	1.42327	3.43231	2.47558	2.38385	0	7.32642	8.21725	3.74142	3.69571	0	0.88291	1.11098	0.918286	7.41292	4.53281	1.28035	1.33905	0	0	0.997236	1.87466	0.505429	4.096	1.64255	3.96775	4.91269	0.866306	4.14364	2.12905	2.11341	3.1945	1.11273	1.8271	0	2.27392	0	2.57059	1.82944	0	0.599494	2.08848	0.670928
1300002E11Rik	0	0	0	1.21884	2.30679	1.40987	0	1.42327	1.1441	2.47558	0	0	2.44214	4.69557	1.87071	1.2319	9.61784	3.53164	4.44393	1.83657	1.48258	0.906563	1.92052	2.00857	1.01619	0	0.997236	0.937332	1.01086	0	0.821273	2.64517	1.96507	0.866306	0.690607	0	0.704471	3.1945	1.11273	0	5.258	2.27392	0	0	2.43926	0	0.599494	1.39232	2.01278
1500004A13Rik	1.27958	0	0	0	0	1.40987	0	1.42327	0	1.23779	0	0	0	0	0	0	0	1.76582	0	0.918286	0	0	0	0.669523	0	0	0	0.468666	0	0.455111	1.64255	0	0	0	0	0	0.704471	0	1.11273	0	1.75267	0	0	0	0	1.55498	1.19899	0	0
1500009L16Rik	0	0	0	0	0	1.40987	0	1.42327	1.1441	1.23779	0	0.57081	0	0	0	0	0	0	0	0	0	0	0.640175	0	0	0	0	0	0	0	0	0	0	0	0	0	0	0	0	0	0	0	1.22959	0	0	0.777489	0.599494	0	0.670928
1500011B03Rik	10.2367	1.21486	1.80415	9.75076	1.1534	15.5085	4.5842	31.312	19.4498	0	1.58923	19.9783	9.76857	0	1.87071	9.85523	0	7.06328	6.6659	5.50972	0	0	0.640175	0.669523	3.04858	6.12391	0	17.8093	13.6466	0.455111	15.6042	1.32258	0.982537	1.73261	2.07182	1.06452	0.704471	0	0	0	19.2793	4.54784	14.7551	12.8529	0.609815	25.6571	19.7833	4.17695	0.670928
1500012K07Rik	0	0	0	0	0	0	0	1.42327	0	0	0	0	0	0	0	0	0	0	0	0	0	0	0	0	0	0	0	0	0	0	0	0	0	0	0	0	0	0	0	0	0	0	0	0	0	0	0	0	0
1500015A07Rik	0	0	0	1.21884	0	0	1.52807	1.42327	0	1.23779	1.58923	0	0	0	0.935355	1.2319	0	1.76582	1.11098	0.918286	0	0	0.640175	0	0	1.22478	0	0	1.51629	0	0	0	0	0.866306	0	0	0	0	0	0	0	0	1.22959	0	0	1.55498	0.599494	0	1.34186
1500015L24Rik	0	0	0	0	0	0	1.52807	0	0	0	0	1.14162	0	0	0	1.2319	0	0	0	0	0	0	0	0	0	0	0	0.468666	1.51629	0	0	0	0	0	0	0	0	0	0	0	0	0	1.22959	0	0	0	0	0	0.670928
1500026H17Rik	0	0	0	1.21884	0	0	0	0	0	0	0	0	0	0	0	1.2319	0	0	1.11098	0	0	0.906563	0	0	0	0	0	0	0	0	0	0	0	0	0	0	0	0	0	0	1.75267	0	0	0	0	0	0	0	0
1500035N22Rik	0	0	0	0	0	0	0	0	0	0	0	0	0	0	0	0	0	0	0	0	0	0	0	0	0	0	0	0	0	0	0	0	0	0	0	0	0	0	0	0	0	0	0	0	0	0	0	0	0
1600010M07Rik	0	0	0	0	0	0	0	0	0	0	0	0	0	0	0	0	0	0	0	0	0	0	0	0	0	0	0	0	0	0	0	0	0	0	0	0	0	0	0	0	0	0	0	0	0	0	0	0	0
1600012H06Rik	3.83875	2.42971	1.80415	2.43769	1.1534	1.40987	3.05614	1.42327	3.43231	3.71337	5.56231	1.71243	7.32642	3.52168	3.74142	4.92762	0	5.29746	4.44393	2.75486	5.93034	2.71969	2.5607	4.68666	7.11336	3.67435	3.98895	0.937332	4.54886	1.82045	4.92764	3.96775	1.96507	0.866306	4.14364	4.25809	4.22682	3.1945	5.56364	3.6542	5.258	2.27392	3.68877	1.28529	3.65889	2.33247	3.59696	2.08848	4.02557
1600014C10Rik	10.2367	14.5783	28.8664	12.1884	21.9145	1.40987	9.16841	4.26982	4.57642	8.66452	15.8923	11.4162	7.32642	18.7823	18.7071	11.0871	0	5.29746	16.6647	12.856	22.2388	23.5706	17.9249	16.0685	14.2267	20.8213	33.906	4.68666	5.05429	18.2045	7.39146	13.8871	13.7555	25.1229	33.1492	25.5486	28.1788	39.9313	28.9309	23.7523	5.258	11.3696	6.14795	17.9941	17.0748	10.8848	7.19392	9.05007	24.8243
1600014C23Rik	0	0	0	0	0	0	0	0	0	0	0	0	0	0	0	0	0	0	0	0	0	0	0	0	0	0	0	0	0.505429	0	0	0	0	0	0	0	0	0	0	0	0	0	0	0	0	0	0	0	0
1600020E01Rik	0	0	0	2.43769	1.1534	0	3.05614	1.42327	1.1441	0	0	1.71243	2.44214	1.17389	0	0	0	0.88291	1.11098	0	0	0	0.640175	0.669523	0	1.22478	0	0.937332	2.02172	1.82045	0.821273	0	0	2.59892	0	0	1.40894	1.59725	0	0	1.75267	2.27392	0	2.57059	0.609815	0	1.19899	0	0.670928
1600025M17Rik	0	0	0	0	0	0	0	0	0	0	0	0	0	0	0	0	0	0	0	0	0	0	0	0	0	0	0	0	0	0	0	0	0	0	0	0	0	0	0	0	0	0	0	0	0	0	0	0	0
1600029I14Rik	0	0	0	0	0	0	0	1.42327	1.1441	0	0.794615	1.14162	0	0	0.935355	2.46381	0	0	1.11098	0	0	0	0	0	0	0	0	0.937332	0.505429	0.910223	0	0	0	0	0	0	0	0	0	0	0	4.54784	1.22959	0	0	0	1.19899	0	0
1700001C19Rik	0	0	0	0	0	4.2296	0	0	2.28821	0	0	1.14162	0	0	0	0	0	0	0	0	0	0	0	0.669523	1.01619	0	0	0	0	0	0.821273	0	0	0	0	0	0	3.1945	0	0	0	0	1.22959	0	0.609815	0	0.599494	0	0
1700001D01Rik	0	0	0	0	0	0	0	0	0	0	0	0	0	0	0	0	0	0	0	0	0	0	0	0	0	1.22478	0	0	0	0	0.821273	0	0	0	0	0	0	0	0	0	0	0	0	0	0	0	0	0	0
1700001F09Rik	0	0	0	0	0	0	0	0	0	0	0	0	0	0	0	0	0	0	0	0	0	0	0	0	0	0	0	0	0	0	0	0	0	0	0	0	0	0	0	0	0	0	0	0	0	0	0	0	0
1700001G01Rik	0	0	0	0	0	0	0	0	0	0	0	0	0	0	0	0	0	0	0	0	0	0	0	0	0	0	0	0	0	0	0	0	0	0	0	0	0	0	0	0	0	0	0	0	0	0	0	0	0
1700001G11Rik	0	0	0	0	0	1.40987	0	1.42327	0	0	0.794615	0	0	0	0	1.2319	0	0	0	0.918286	0	0.906563	0	0	0	2.44956	0.997236	0	0.505429	0	0.821273	0.661292	0	0	0	0	0	0	0	0	0	0	1.22959	1.28529	0	0	0	0	0.670928
1700001J03Rik	0	0	0	0	0	0	0	0	0	0	0	0	0	0	0	0	0	0	0	0	0	0	0	0	0	0	0	0	0	0	0	0	0	0	0	0	0	0	0	0	0	0	1.22959	0	0	0	0	0	0
1700001J04Rik	0	0	0	0	0	0	0	0	0	0	0	0	0	0	0	0	0	0	0	0	0	0	0	0	0	0	0	0	0	0	0	0	0	0	0	0	0	0	0	0	0	0	0	0	0	0	0	0	0
1700001K19Rik	0	0	0	0	0	1.40987	0	0	0	0	0.794615	0	0	0	0	0	0	0	0	0	0	0	0	0	0	0	0	0.468666	0.505429	0	0	0	0	0	0	0	0	0	0	0	0	0	0	0	0	0	0	0	0
1700001K23Rik	0	0	0	0	0	0	0	0	1.1441	0	0	0	0	0	0	0	0	0	0	0	0	0	0	0	0	0	0	0	0	0	0	0	0	0	0	0	0	0	0	0	0	0	0	0	0	0	0	0	0
1700001O22Rik	0	0	0	0	0	1.40987	0	0	0	0	0.794615	0.57081	2.44214	0	0	0	0	0	0	0	0	0	0	0	0	0	0	0.468666	0.505429	0	0.821273	0	0	0	0	0	0	1.59725	0	0	0	0	0	0	0	0	0.599494	0.696159	0
1700001P01Rik	0	0	0	0	0	1.40987	0	0	1.1441	0	0	0	0	0	0	0	0	0	0	0	0	0	0	0	0	0	0	0	0	0	0	0	0	0	0.690607	0	0	0	0	0	0	0	0	0	0	0	0	0	0
1700003C15Rik	0	0	0	0	0	0	0	0	0	0	0	0	0	0	0	0	0	0	0	0	0	0	0	0	0	0	0	0.468666	0	0	0	0	0	0	0	0	0	0	0	0	0	0	0	0	0	0	0	0	0
1700003D09Rik	0	0	0	0	0	0	0	0	0	0	0	0	0	0	0	1.2319	0	0	0	0	0	0	0	0	0	0	0	1.406	0.505429	0	0	0	0	0	0	0	0	0	0	0	1.75267	0	1.22959	0	0	0	0.599494	0	0
1700003E16Rik	0	0	0	0	0	2.81973	0	1.42327	3.43231	1.23779	0.794615	1.14162	0	0	0	0	0	0	0	0	0	0	0	0	0	0	0	0	0.505429	0	1.64255	0	0	0	0.690607	0	0	7.98626	0	0	0	2.27392	0	0	0	0.777489	0	0.696159	0
1700003E24Rik	0	0	0	0	0	0	0	0	0	0	0	0	0	0	0	0	0	0	0	0	0	0	0	0	0	0	0	0	0	0	0	0	0	0	0	0	0	0	0	0	0	0	0	0	0	0	0	0	0
1700003F12Rik	0	0	0	0	0	4.2296	0	0	2.28821	0	0	0	0	0	0	0	19.2357	0	0	0	0	0	0	0.669523	0	0	0	0	0	0.455111	0	0	0	0	0	0	0	4.79175	0	1.8271	0	0	0	0	0.609815	0	0	0.696159	0
1700003G18Rik	0	1.21486	0	0	0	0	0	0	0	0	0	0	2.44214	0	0	0	0	0	0	0	0	0	0	0	0	0	0	0	0	0	0	0	0	0	0	0	0	0	0	0	0	0	0	0	0	0	0	0	0
1700003H04Rik	0	0	0	0	0	0	0	0	1.1441	1.23779	0	0	0	0	0	0	0	0	0	0	0	0	0	0	0	0	0	0	0	0	0	0	0	0	0	0	0	3.1945	0	0	1.75267	0	0	0	0	0	0	0	0
1700003I22Rik	0	0	0	0	0	0	0	0	1.1441	0	0	0	0	0	0	0	0	0	0	0	0	0	0	0	0	0	0	0	0	0	0	0	0	0	0	0	0	0	0	0	0	0	0	0	0	0	0	0	0
1700003L19Rik	0	0	0	0	0	0	1.52807	0	0	0	0	0	0	0	0	0	0	0	0	0	0	0	0	0	0	0	0	0	0	0	0	0	0	0	0	0	0	0	0	0	0	0	0	0	0	0	0	0	0
1700003P14Rik	0	0	0	0	0	0	0	0	2.28821	0	0	0	0	0	0	0	0	0	0	0	0	0	0	0	0	0	0	0	0	0	0.821273	0	0	0	0	0	0	0	0	0	0	0	0	0	0	0	0.599494	0	0
1700006A11Rik	0	0	0	0	0	0	0	0	1.1441	0	0	0	0	0	0	0	0	0	0	0	0	0	0	0	0	0	0	0	0	0	0	0	0	0	0	0	0	0	0	0	0	0	0	0	0	0	0	0	0
1700006F04Rik	0	0	0	0	0	0	0	0	0	0	0	0	0	0	0	0	0	0	0	0	0	0	0	0	0	0	0	0	0	0	0	0	0	0	0	0	0	0	0	0	0	0	0	0	0	0	0	0	0
1700006H21Rik	0	0	0	0	0	0	0	0	0	0	0	0	0	0	0	0	0	0	0	0	0	0	0	0	0	0	0	0	0	0	0	0	0	0	0	0	0	0	0	0	0	0	0	0	0	0	0	0	0
1700007F19Rik	0	0	0	0	0	0	0	0	0	0	0	0.57081	0	0	0	0	0	0	0	0	0	0	0	0	0	0	0	0	0	0	0	0	0	0	0	0	0	0	0	0	0	0	0	0	0	0	0	0	0
1700007J10Rik	0	0	0	0	0	0	0	0	0	0	0	0	0	0	0	0	0	0	0	0	0	0	0	0	0	0	0	0.468666	0	0	0	0	0	0	0	0	0	0	0	0	0	0	0	0	0	0	0	0	0
1700007L15Rik	1.27958	0	0	0	0	0	1.52807	0	0	0	0	1.14162	0	1.17389	0.935355	1.2319	0	1.76582	0	0	2.96517	0	1.28035	0.669523	0	0	0.997236	0.468666	1.01086	0	0	0	0	0	0	1.06452	0	0	1.11273	0	0	0	1.22959	0	0	0.777489	0.599494	0.696159	0
1700007P06Rik	0	0	0	0	0	0	0	0	0	0	0	0	0	0	0	0	0	0	0	0	0	0	0	0	1.01619	0	0	0	0	0	0	0	0	0	0	0	0	0	0	0	0	0	0	0	0	0	0	0	0
1700008C04Rik	0	0	0	0	0	0	0	0	0	0	0	0	0	0	0	0	0	0	0	0	0	0	0	0	0	0	0	0	0	0	0	0	0	0	0	0	0	0	0	0	0	0	0	0	0	0	0	0	0
1700008J07Rik	0	0	0	0	0	1.40987	1.52807	0	1.1441	3.71337	0.794615	0.57081	0	0	0.935355	0	0	0.88291	0	0	0	0	0	0	0	0	0	0.468666	0	0.910223	0.821273	0.661292	0	1.73261	0	0	0	0	0	1.8271	3.50533	0	0	0	0	0	1.19899	0	0
1700008K24Rik	0	0	0	0	0	4.2296	1.52807	0	6.86463	0	0	1.14162	0	0	0	0	0	0	0	0	0	0	0	0	0	1.22478	0	0	0	0	0.821273	0	0	0	0	0	0	4.79175	0	0	0	0	0	0	0	0.777489	0	0	0
1700008O03Rik	0	0	0	0	0	0	0	1.42327	1.1441	0	0	0	0	0	0	0	0	0	0	0	0	0	0	0	0	0	0	0	0	0	0	0	0	0	0	0	0	0	0	0	0	0	0	0	0	0	0.599494	0	0
1700008P02Rik	0	0	0	0	0	0	0	0	0	0	0	0	0	0	0	0	0	0	0	0	0	0	0	0	0	0	0	0	0	0	0	0	0	0	0	0	0	0	0	0	0	0	0	0	0	0	0	0	0
1700009C05Rik	0	0	0	0	0	0	0	0	0	0	0	0	0	0	0	0	0	0	0	0	0	0	0	0	0	0	0	0	0	0	0	0	0	0	0	0	0	0	0	0	0	0	0	0	0	0	0	0	0
1700009J07Rik	0	0	0	0	0	1.40987	0	0	1.1441	0	0	0	0	0	0	1.2319	0	0	0	0	0	0	0	0	0	0	0	0.468666	0	0	2.46382	0	0	0	0	0	0	0	0	0	0	0	0	0	0	1.55498	0	0	0
1700009N14Rik	0	0	0	0	0	5.63946	1.52807	0	0	1.23779	0.794615	0	0	0	0	0	0	0	0	0	0	0	0	0	0	0	0	0	0.505429	0	0.821273	0.661292	0	0	0	0	0	4.79175	0	0	1.75267	0	0	0	0.609815	0	1.19899	0	0
1700010B08Rik	0	0	0	0	0	0	0	0	0	0	0	0	0	0	0	0	0	0	0	0	0	0	0	0	0	0	0	0	0	0	0	0	0	0	0	0	0	0	0	0	0	0	0	0	0	0	0	0	0
1700010D01Rik	0	0	0	0	0	0	0	0	0	0	0	0	0	0	0	0	0	0	0	0	0	0	0	0	0	0	0	0	0	0	0.821273	0	0	0	0	1.06452	0	0	0	0	0	0	0	0	0	0	0.599494	0	0
1700010I02Rik	0	0	0	0	0	0	0	1.42327	0	0	0	0	0	0	0	0	0	0	0	0	0	0	0	0	0	0	0	0	0	0	0	0	0	0	0	0	0	1.59725	0	0	0	0	0	0	0	0	0	0	0
1700010I14Rik	0	0	0	0	1.1534	1.40987	4.5842	1.42327	2.28821	0	1.58923	0.57081	0	0	0	0	0	0.88291	0	2.75486	0	0	0	1.33905	0	0	0	0.468666	0	0.455111	0.821273	0.661292	0.982537	0	0.690607	0	0	0	1.11273	0	0	2.27392	0	1.28529	0.609815	2.33247	1.79848	0.696159	0
1700010J16Rik	0	0	0	0	0	1.40987	0	0	0	0	0	0	0	0	0	0	0	0	0	0	0	0	0	0	0	0	0	0	0	0	0	0	0	0	0	0	0	0	0	0	0	0	0	0	0	0	0	0	0
1700010K23Rik	0	0	0	0	0	0	0	0	0	0	0	0	0	0	0	0	0	0	0	0	0	0	0	0	0	0	0	0	0	0	0	0	0	0	0	0	0	0	0	0	0	0	0	0	0	0	0	0	0
1700011B04Rik	0	0	0	0	0	0	0	0	0	0	0	0.57081	0	0	0	0	0	0	0	0	0	0	0	0	0	0	0	0	0.505429	0	0	0	0	0	0	0	0	0	0	0	0	0	0	0	0	0	0	0	0
1700011C11Rik	0	0	0	0	0	0	0	0	0	0	0	0	2.44214	0	0	0	0	0	0	0	0	0	0	0	0	0	0	0	0	0	0	0	0	0	0	0	0	0	0	0	0	0	0	0	0	0	0	0	0
1700011L22Rik	0	0	0	0	0	0	0	0	0	1.23779	0.794615	0	0	0	0	0	0	0	0	0	0	0	0	0	0	0	0	0	0	0	0	0	0	0	0	0	0	1.59725	0	0	0	0	0	0	0	0	0	0	0
1700011M02Rik	0	0	0	0	0	1.40987	0	0	0	0	0	0	0	0	0	0	0	0	0	0	0	0	0	0	0	0	0	0	0	0	0	0	0	0	0	0	0	0	0	0	0	0	0	0	0	0	0	0	0
1700012A03Rik	0	0	0	0	0	2.81973	4.5842	1.42327	1.1441	1.23779	0.794615	2.28324	0	0	0.935355	1.2319	0	0	0	0	0	0	0	0	0	0	0	0.937332	0	0	1.64255	1.32258	0	0	0	0	0	3.1945	0	0	3.50533	0	1.22959	0	0	0.777489	1.19899	0	0
1700012B07Rik	0	0	0	0	0	1.40987	0	0	1.1441	0	0	0	0	0	0	0	0	0	0	0	0	0	0	0	0	0	0	0.468666	0	0	0	0	0	0	0	0	0	3.1945	0	0	1.75267	0	1.22959	0	0	0	0	0	0
1700012B09Rik	0	0	0	0	0	1.40987	0	1.42327	0	0	0	0	0	0	0	0	0	0	0	0	0	0	0	0	0	0	0	0.468666	0	0	0	0	0	0	0	0	0	1.59725	0	0	0	0	0	0	0	0	0	0	0
1700012C14Rik	0	0	0	0	0	0	0	0	0	0	0	0	0	0	0	0	0	0	0	0	0	0	0	0	0	0	0	0	0	0	0	0	0	0	0	0	0	0	0	0	0	0	0	0	0	0	0	0	0
1700012D01Rik	0	0	0	0	0	1.40987	4.5842	1.42327	0	1.23779	0	0.57081	0	0	0	0	0	0	0	0.918286	0	0.906563	0	0.669523	0	0	0	0	1.51629	0.455111	0.821273	0.661292	0	0.866306	0.690607	0	0	1.59725	0	0	0	2.27392	0	0	0	0	0	0	0
1700012D16Rik	0	0	0	0	0	0	0	0	0	0	0	0.57081	0	0	0	0	0	0	0	0	0	0	0	0	0	0	0	0	0	0	0	0	0	0	0	0	0	0	0	0	0	0	0	0	0	0	0	0	0
1700012J15Rik	0	0	0	0	0	0	0	0	1.1441	0	0	0	0	0	0	0	0	0	0	0	0	0	0	0	0	0	0	0	0	0	0	0	0	0	0	0	0	0	0	0	0	0	0	0	0	0	0	0	0
1700013D24Rik	0	0	0	0	0	1.40987	0	0	0	0	0	0	0	0	0	0	0	0	0	0	0	0	0	0	0	0	0	0	0	0	0	0	0	0	0	0	0	0	0	0	0	0	0	0	0	0	0	0	0
1700013G24Rik	0	0	0	1.21884	0	2.81973	0	0	3.43231	0	0	1.14162	0	0	0	0	0	0	0	0	0	0	0	0	0	0	0	0.468666	0	0	0	0	0	0	0	0	0	1.59725	0	0	0	0	0	1.28529	0.609815	0.777489	1.19899	0	0
1700013H16Rik	0	0	0	0	0	0	0	0	0	0	0	0	0	0	0	0	0	0	0	0	0	0	0	0	0	0	0	0	0	0	0	0	0	0	0	0	0	0	0	0	0	0	0	0	0	0	0	0	0
1700014D04Rik	0	0	0	1.21884	0	1.40987	0	0	1.1441	0	0	0	0	0	0	0	0	0	0	0	0	0	0	0	0	0	0	0	0	0	0	0	0	0	0	0	0	0	0	0	0	0	0	0	0	0	0	0	0
1700015G11Rik	0	0	0	0	0	1.40987	0	1.42327	0	0	0	0	0	0	0	0	0	0	0	0	0	0	0	0	0	0	0	0	0	0	0	0	0	0	0	0	0	1.59725	0	0	0	0	0	0	0	0	0	0	0
1700016B01Rik	0	0	0	0	0	0	0	0	0	0	0	0	0	0	0	0	0	0	0	0	0	0	0	0	0	0	0	0	0	0	0.821273	0	0	0	0	0	0	0	0	0	0	0	0	0	0	0	0	0	0
1700016C15Rik	0	0	0	0	0	0	1.52807	0	0	0	0	0	0	0	0	0	0	0	0	0	0	0	0	0	0	0	0	0.468666	0	0	0	0	0	0	0	0	0	1.59725	0	0	0	0	0	0	0	0	0	0	0
1700016G22Rik	0	0	0	0	0	0	0	0	0	0	0	0	0	0	0	0	0	0	0	0	0	0	0	0	0	0	0	0	0	0	0	0	0	0	0	0	0	0	0	0	0	0	0	0	0	0	0	0	0
1700016H13Rik	0	0	0	0	0	1.40987	0	0	0	0	0.794615	0.57081	0	0	0.935355	0	0	0	0	0	0	0	0	0.669523	0	0	0	0	0	0	0	0	0	0	0	0	0	3.1945	0	0	1.75267	0	0	0	0	0	1.19899	0	0
1700016K05Rik	0	0	0	0	0	0	0	0	0	0	0	0	0	0	0	0	0	0	0	0	0	0	0	0	0	0	0	0	0	0	0	0	0	0	0	0	0	0	0	0	0	0	0	0	0	0	0	0	0
1700016K19Rik	0	0	0	1.21884	0	0	0	0	0	0	0	0	0	0	0.935355	0	0	0	0	0	0	0	0	0	0	0	0	0	0	0	0	0	0	0	0	0	0	0	0	0	0	0	0	0	0	0	0	0	0
1700016L21Rik	0	0	0	0	0	1.40987	0	0	0	0	0	0	0	0	0	0	0	0	0	0	0	0	0	0	0	0	0	0	0	0	0	0	0	0	0	0	0	0	0	0	0	0	0	0	0	0	0	0	0
1700016P04Rik	0	0	0	1.21884	0	0	0	0	0	0	0	0	0	0	0	0	0	0	0	0	0	0	0	0	0	0	0	0	0	0	0	0	0	0	0	0	0	0	0	0	0	0	1.22959	0	0	0	0	0	0
1700017B05Rik	3.83875	0	3.60831	2.43769	4.61358	1.40987	0	1.42327	2.28821	0	2.38385	1.14162	0	0	0.935355	1.2319	0	2.64873	4.44393	5.50972	0	3.62625	3.20087	0.669523	4.06478	2.44956	0.997236	0	2.02172	1.82045	2.46382	1.98387	0.982537	1.73261	2.76243	0	1.40894	1.59725	2.22546	1.8271	5.258	2.27392	1.22959	0	1.21963	0	4.79595	0.696159	1.34186
1700017G19Rik	0	0	0	0	0	1.40987	0	0	0	0	0	0	0	0	0	0	0	0	0	0	0	0	0	0	0	0	0	0	0	0	0	0	0	0	0	0	0	1.59725	0	0	0	0	0	0	0	0	0	0	0
1700017J07Rik	0	0	0	0	0	0	0	0	0	0	0	0	0	0	0	0	0	0	0	0	0	0	0	0	0	0	0	0	0	0	0	0	0	0	0	0	0	0	0	0	0	0	0	0	0	0	0	0	0
1700017L05Rik	0	0	0	0	0	1.40987	0	0	0	0	0	0	0	0	0	0	0	0	0	0	0	0	0	0	0	0	0	0	0	0	0	0	0	0	0	0	0	0	0	0	0	0	0	0	0	0	0	0	0
1700017M07Rik	0	0	0	0	0	0	0	0	0	0	0	0	0	0	0	0	0	0	0	0	0	0	0	0	0	0	0	0	0	0	0	0	0	0	0	0	0.704471	1.59725	0	0	0	0	0	0	0	0	0	0	0
1700017N19Rik	0	0	0	0	0	0	0	0	0	0	0	0.57081	0	0	0	0	0	0	0	0	0	0	0	0	0	0	0	0	0	0	0	0	0	0	1.38121	0	0	0	0	0	0	0	0	0	0	0	0	0	0
1700018A04Rik	1.27958	0	0	0	0	0	0	0	0	0	0.794615	0	0	0	0	0	0	0	0	0	0	0	0	0	0	0	0	0	0	0.455111	0	0	0	0	0	0	0	0	0	0	0	0	0	0	0	0.777489	0	0	0
1700018B08Rik	0	0	0	0	0	1.40987	0	0	0	0	0	0	0	0	0	0	0	0	0	0	0	0	0	0	0	0	0	0	0	0	0	0	0	0	0	0	0	3.1945	0	0	0	0	0	0	0	0	0	0	0
1700018B24Rik	0	0	0	0	0	0	0	0	0	0	0	0	0	0	0	0	0	0	0	0	0	0	0	0	0	0	0	0	0	0	0	0	0	0	0	0	0.704471	1.59725	0	0	0	0	0	0	0	0	0	0	0
1700018F24Rik	0	0	0	0	0	0	0	0	0	0	0	0	0	0	0	0	0	0	0	0	0	0	0	0	0	0	0	0	0	0	0	0	0	0	0	0	0	1.59725	0	0	0	0	0	0	0	0	0	0	0
1700018G05Rik	0	0	0	0	0	0	0	1.42327	0	0	0	0.57081	0	0	0	0	0	0	1.11098	0.918286	0	0	0	0	0	0	0	0	0	0	0	0	0	0	0	0	0	0	0	0	0	0	0	0	0	0	0.599494	0.696159	0
1700019A02Rik	0	0	0	0	0	1.40987	0	0	0	0	0	0	0	0	0	0	0	0	0	0	0	0	0	0	0	0	0	0	0	0	0	0	0	0	0	0	0	0	0	0	0	0	0	0	0	0.777489	0.599494	0	0
1700019C18Rik	0	0	0	0	0	0	0	0	0	0	0	0.57081	0	0	0	1.2319	0	0	0	0	0	0	0	0	0	0	0	0	0	0	0	0	0	0	0	0	0	0	0	0	0	0	0	0	0	0	0	0	0
1700019D03Rik	0	0	0	0	0	1.40987	0	0	1.1441	1.23779	0	1.14162	0	0	0	0	0	0	0	0	1.48258	0	0	0	0	0	0	0	0	0.455111	1.64255	0	0	0	0	0	0	1.59725	0	0	3.50533	0	1.22959	0	0	1.55498	0	0	0
1700019E08Rik	0	0	0	0	0	0	0	0	0	0	0	0	0	0	0	0	0	0	0	0	0	0	0	0	0	0	0	0	0	0	0	0	0	0	0	0	0	0	0	0	0	0	0	0	0	0	0	0	0
1700019F05Rik	0	0	0	0	0	0	0	0	0	0	0	0	0	0	0	0	0	0	0	0	0	0	0	0	0	0	0	0	0	0	0	0	0	0	0	0	0	0	0	0	0	0	0	0	0	0	0	0	0
1700019G24Rik	0	0	0	0	0	0	0	0	0	0	0	0	0	0	0	0	0	0	0	0	0	0	0	0.669523	0	0	0	0	0	0	0	0	0	0	0	0	0	0	0	0	0	0	0	0	0	0	0	0	0
1700019J19Rik	0	0	0	0	0	0	0	0	0	0	0	0	0	0	0	0	0	0	0	0	0	0	0	0	0	0	0	0	0	0	0	0	0	0	0	0	0	0	0	0	0	0	0	0	0	0	0	0	0
1700019N19Rik	0	0	0	1.21884	0	0	0	1.42327	2.28821	0	0	0	0	0	0	0	0	0	0	0	0	0	0	0.669523	0	0	0	0	0	0	0	0	0	0	0	0	0	3.1945	0	0	0	0	1.22959	0	0	0	0.599494	0	0
1700019P21Rik	0	0	0	0	0	0	0	0	0	0	0	0	0	0	0	0	0	0	0	0	0	0	0	0	0	0	0	0	0	0	0	0	0	0	0	0	0	0	0	0	0	0	0	0	0	0	0	0	0
1700020A23Rik	0	0	0	0	0	0	0	0	0	0	0	0.57081	0	0	0	0	0	0	0	0	0	0	0	0	0	0	0	0	0	0	0	0	0	0	0	0	0	0	0	0	0	0	0	0	0	0	0	0	0
1700020G17Rik	0	0	0	0	0	0	0	0	0	0	0	0	0	0	0	0	0	0	0	0	0	0	0	0	0	0	0	0	0	0	0	0	0	0	0	0	0	0	0	0	0	0	0	0	0	0	0	0	0
1700020L13Rik	0	1.21486	0	0	0	0	0	0	0	0	0	0	0	0	0	0	0	0	0	0	0	0	0	0	0	0	0	0	0	0	0	0	0	0	0.690607	0	0	0	1.11273	0	0	0	0	1.28529	0	0	0	0	0
1700020L24Rik	0	1.21486	0	0	1.1534	0	1.52807	0	0	0	0	0.57081	2.44214	1.17389	0	0	0	0	1.11098	0	0	0	0	0	0	0	0	0	0	0.455111	0	0.661292	0	0.866306	0	0	1.40894	3.1945	0	3.6542	0	0	0	0	0	0	0	0.696159	0.670928
1700020N01Rik	0	0	0	0	0	0	0	0	0	0	0	0	0	0	0	0	0	0	0	0	0	0	0	0	0	0	0	0	0	0	0	0	0	0	0	0	0	0	0	0	0	0	0	0	0	0	0	0	0
1700020N15Rik	0	0	0	0	0	0	0	0	0	0	0	0	0	0	0	0	0	0	0	0	0	0	0	0	0	0	0	0	0	0	0	0	0	0	0	0	0	0	0	0	0	0	0	0	0	0	0	0	0
1700020N18Rik	0	0	0	0	0	0	0	0	1.1441	0	0	0	0	0	0	0	0	0	0	0	0	0	0	0	0	0	0	0	0	0	0	0	0	0	0	0	0	0	0	0	0	0	0	0	0	0	0	0	0
1700021F02Rik	0	0	0	0	0	0	0	0	0	0	0	0	0	0	0	0	0	0.88291	1.11098	0	0	0	0	0	0	0	0	0	0	0	0	0	0	0	0	0	0	0	0	0	0	0	0	0	0	0	0	0.696159	0
1700021F07Rik	0	0	0	0	0	2.81973	0	0	1.1441	0	0	0	0	0	0	0	0	0	0	0	0	0	0	0	0	0	0	0	0	0	0	0	0	0	0	0	0	1.59725	0	0	0	0	0	0	0	0	0.599494	0	0
1700021G15Rik	0	0	0	0	0	0	0	0	0	0	0	0	0	0	0	0	0	0	0	0	0	0	0	0	0	0	0	0	0	0	0	0	0	0	0	0	0	0	0	0	0	0	0	0	0	0	0	0	0
1700021N21Rik	0	0	0	0	0	0	0	0	0	0	0	0	0	0	0	0	0	0	0	0	0	0	0	0	0	0	0	0	0	0	0	0	0	0	0	0	0	0	0	0	0	0	0	0	0	0	0	0	0
1700022A22Rik	0	0	0	0	0	0	0	0	0	0	0	0	0	0	0	0	0	0	0	0	0	0	0	0	0	0	0	0	0	0	0	0	0	0	0	0	0	1.59725	0	0	0	0	0	0	0	0	0	0	0
1700022E09Rik	0	0	0	0	0	0	0	0	0	0	0	0	0	0	0	0	0	0	0	0	0	0	0	0	0	0	0	0	0	0	0	0	0	0	0	0	0	0	0	0	0	0	0	0	0	0	0	0	0
1700022I11Rik	3.83875	1.21486	3.60831	6.09422	2.30679	5.63946	4.5842	7.11636	4.57642	7.42673	3.17846	6.84972	9.76857	2.34779	6.54748	7.39142	0	7.94619	6.6659	0.918286	5.93034	6.34594	6.40175	2.67809	8.12956	1.22478	9.97236	8.43599	8.5923	8.192	3.28509	4.62904	3.93015	4.33153	7.59668	5.32262	6.34023	11.1808	10.0146	5.4813	0	4.54784	4.91836	6.42646	7.31778	3.88744	10.7909	3.4808	7.38021
1700022N22Rik	2.55917	0	0	0	1.1534	0	0	0	0	0	0	0.57081	0	0	0	0	0	0	1.11098	0	0	0.906563	0	0.669523	0	0	0.997236	0	0	0.910223	0	0.661292	0	0	0	1.06452	0	0	0	0	0	0	0	0	0	0	0.599494	0	0.670928
1700023C21Rik	0	0	0	0	0	0	0	0	0	0	0	0	0	0	0	0	0	0	0	0	0	0	0	0	0	0	0	0	0	0	0	0	0	0	0	0	0	0	0	0	0	0	0	0	0	0	0	0	0
1700023F02Rik	0	0	0	0	0	0	0	0	0	0	0	0	2.44214	0	0	0	0	0	0	0	0	0	0	0	0	0	0	0	0	0	0	0	0	0	0	0	0	0	0	0	0	0	0	0	0	0	0	0	0
1700024B05Rik	0	0	0	0	0	0	0	0	0	0	0	0	0	0	0	0	0	0	0	0	0	0	0	0	0	0	0	0	0	0	0	0	0	0	0	0	0	1.59725	0	0	0	0	0	0	0	0	0	0	0
1700024B18Rik	0	0	0	0	0	0	0	0	0	0	0	0	0	0	0	0	0	0	0	0	0	0	0	0	0	0	0	0	0	0	0	0	0	0	0	0	0	0	0	0	0	0	0	0	0	0	0	0	0
1700024G13Rik	0	0	0	0	0	0	0	0	0	0	0.794615	0	0	0	0	0	0	0	1.11098	0	0	0	0	0	0	0	0	0.468666	1.01086	0	0	0	0	0	0	0	0	0	0	1.8271	0	0	0	0	0	0	0	0	0
1700024I08Rik	0	0	0	0	0	0	0	0	0	0	0	0	0	0	0	0	0	0	0	0	0	0	0	0	0	0	0	0	0	0	0	0	0	0	0	0	0	0	0	0	0	0	0	0	0	0	0	0	0
1700025B11Rik	0	0	0	0	0	0	0	0	0	0	0	0	0	0	0	0	0	0	0	0	0	0	0	0	0	0	0	0	0	0	0	0	0	0	0	0	0	0	0	0	0	0	0	0	0	0	0	0	0
1700025C18Rik	0	0	0	0	0	0	0	0	0	0	0	0	0	0	0	0	0	0	0	0	0	0	0	0	0	0	0	0	0	0	0	0	0	0	0	0	0	0	0	0	0	0	0	0	0	0	0	0	0
1700025D23Rik	0	0	0	0	0	0	0	0	0	0	0	0	0	0	0	0	0	0	0	0	0	0	0	0	0	0	0	0	0	0	0	0	0	0	0	0	0	0	0	0	0	0	0	0	0	0	0	0	0
1700025F24Rik	0	0	0	0	0	0	0	0	0	0	0	0	0	0	0	0	0	0	0	0	0	0	0	0	0	0	0	0	0	0	0	0	0	0	0	0	0	0	0	0	0	0	0	0	0	0	0	0	0
1700025G04Rik	1.27958	0	0	0	0	0	0	0	1.1441	1.23779	0	0	0	0	0	1.2319	0	2.64873	0	0.918286	0	0	0	0	0	0	0.997236	0	0	0	0	0	0	0	0	0	0	0	0	0	1.75267	0	0	0	0.609815	0	1.79848	0	0
1700025J12Rik	0	0	0	0	0	0	0	0	0	0	0	0	0	0	0	0	0	0	0	0	0	0	0	0	0	0	0	0	0	0	0	0	0	0	0	0	0	0	0	0	0	0	0	0	0	0	0	0	0
1700025K24Rik	0	0	0	0	0	0	0	0	0	0	0	0	0	0	0	0	0	0	0	0	0	0	0	0	0	0	0	0	0	0	0	0	0	0	0	0	0	0	0	0	0	0	0	0	0	0	0	0	0
1700025M24Rik	0	0	0	0	0	0	0	0	0	0	0	0	0	0	0	0	0	0	0	0	0	0	0	0	0	0	0	0	0	0	0	0	0	0	0	0	0	0	0	0	0	0	0	0	0	0	0	0	0
1700025N23Rik	0	0	0	0	0	0	0	0	0	0	0	0	0	0	0	0	0	0	0	0	0	0	0	0	0	0	0	0	0	0	0	0	0	0	0	1.06452	0	0	0	0	0	0	0	0	0	0	0	0	0
1700025O08Rik	0	0	0	0	0	0	0	0	0	0	0	0	0	0	0	0	0	0	0	0	0	0	0	0	0	0	0	0	0	0	0	0	0	0	0	0	0	0	0	0	0	0	0	0	0	0	0	0	0
1700026D11Rik	0	0	0	0	0	0	0	0	0	0	0	0	0	0	0	0	0	0	0	0	0	0	0	0	0	0	0	0	0	0	0	0	0	0	0	0	0	0	0	0	0	0	0	0	0	0	0	0	0
1700026F02Rik	0	0	0	0	0	0	0	0	0	0	0	0	0	0	0	0	0	0	0	0	0	0	0	0	0	0	0	0	0	0	0	0	0	0	0	0	0	0	0	0	0	0	0	0	0	0	0	0	0
1700026J12Rik	0	0	0	0	0	0	0	0	0	0	0	0.57081	0	0	0	0	0	0	0	0	0	0	0	0	0	0	0	0	0	0	0	0	0	0	0	0	0	0	0	0	0	0	0	0	0	0	0	0	0
1700026J14Rik	0	0	0	0	0	0	0	0	0	1.23779	0	0	0	0	0	0	0	0	0	0	0	0	0	0	0	0	0	0	0	0	0	0	0	0	0	0	0	0	0	0	0	0	0	0	0	0	0	0	0
1700027A15Rik	0	1.21486	0	0	1.1534	2.81973	1.52807	2.84654	2.28821	0	0.794615	0	0	0	0.935355	0	0	0	0	0	0	0	0	0.669523	0	0	0	0.937332	0	0	4.92764	1.32258	0	0	0	0	0.704471	6.38901	0	0	0	0	1.22959	0	0	2.33247	1.19899	0	0
1700027F09Rik	0	0	0	0	0	0	0	0	0	0	0	0	0	0	0	0	0	0	0	0	0	0	0	0	0	0	0	0	0	0	0	0	0	0	0	0	0	0	0	0	0	0	0	0	0	0	0	0	0
1700027I24Rik	0	0	0	0	0	0	0	0	0	0	0	0	0	0	0	0	0	0	0	0	0	0	0	0	0	0	0	0	0	0	0	0	0	0	0	0	0	0	0	0	0	0	0	0	0	0	0	0	0
1700027J07Rik	0	0	0	0	0	0	0	0	1.1441	0	0	0.57081	0	0	0	1.2319	0	0	0	0	0	0	0	0	0	0	0	0	0	0	0	0	0	0	0	0	0	0	0	0	0	0	0	0	0	0	0	0	0
1700028D13Rik	0	0	0	0	0	0	0	0	0	0	0	0	0	0	0	0	0	0	0	0	0	0	0	0	0	0	0	0	0	0	0	0	0	0	0	0	0	0	0	0	0	0	0	0	0	0	0	0	0
1700028E10Rik	0	0	0	0	0	0	0	0	0	0	0	0.57081	0	0	0	0	0	1.76582	1.11098	0	0	0	0	0	0	0	0	0	0.505429	0.455111	0	0	0	0	0	0	0	0	0	0	0	0	0	1.28529	0	0	0.599494	0	0.670928
1700028I16Rik	0	0	0	0	0	0	0	0	0	0	0	0	0	0	0	0	0	0	0	0	0	0	0	0	0	0	0	0	0	0	0	0	0	0	0	0	0	0	0	0	0	0	0	0	0	0	0	0	0
1700028J19Rik	0	0	0	0	0	0	0	0	4.57642	0	0	0	0	0	0	0	0	0	0	0.918286	0	0	0	0	1.01619	0	0.997236	0.468666	0	0.455111	0	0	0	0	0	0	0	3.1945	0	0	0	0	0	0	0	0	0.599494	0.696159	0
1700028K03Rik	0	0	0	0	1.1534	0	0	1.42327	1.1441	0	0	0.57081	0	0	0.935355	0	0	0	0	0	1.48258	0	1.28035	0	0	0	0	0.937332	0.505429	0.910223	0.821273	0	0.982537	0	0.690607	0	0	0	0	0	0	0	0	0	0	0.777489	0	0.696159	0.670928
1700028M03Rik	0	0	0	0	0	0	0	0	0	0	0	0	0	0	0	0	0	0	0	0	0	0	0	0	0	0	0	0	0	0	0	0	0	0	0	0	0	0	0	0	0	0	0	0	0	0	0	0	0
1700028P15Rik	0	0	0	0	0	0	0	0	0	0	0	0	0	0	0	0	0	0	0	0	0	0	0	0	0	0	0	0	0	0	0	0	0	0	0	0	0	0	0	0	0	0	0	0	0	0	0	0	0
1700029B22Rik	0	0	0	0	0	0	0	0	0	0	0	0	0	0	0	0	0	0	0	0	0	0	0	0	0	0	0	0	0	0	0	0	0	0	0	0	0	0	0	0	0	0	0	0	0	0	0	0	0
1700029F12Rik	0	0	0	0	0	0	0	0	1.1441	0	2.38385	0.57081	2.44214	0	0.935355	0	0	0.88291	0	0	0	0	0	0	0	1.22478	0	0.468666	0	0	1.64255	0	0	0	0	0	1.40894	1.59725	0	1.8271	0	0	1.22959	0	0	0.777489	0	0.696159	0
1700029H14Rik	1.27958	0	0	0	0	2.81973	0	0	5.72052	0	0	1.14162	0	0	0	0	0	0	0	0	0	0	0	0	0	0	0	0	0	0	0.821273	0.661292	0	0	0	0	0.704471	11.1808	0	0	1.75267	0	1.22959	0	0	2.33247	0.599494	0.696159	0
1700029J03Rik	0	0	0	0	0	0	0	0	0	0	0	0	0	0	0	0	0	0	0	0	0	0	0	0	0	0	0	0	0	0	0	0	0	0	0	0	0	0	0	0	0	0	0	0	0	0	0	0	0
1700029J07Rik	1.27958	0	0	0	0	0	0	1.42327	3.43231	1.23779	0	0.57081	0	0	0	1.2319	0	1.76582	1.11098	0.918286	0	0.906563	0	0.669523	0	0	0	0.937332	0	0	1.64255	0	0	0	0	1.06452	0	1.59725	0	0	5.258	0	0	0	0	1.55498	0.599494	0.696159	0.670928
1700029M03Rik	0	0	0	0	0	0	0	0	0	0	0	0	0	0	0	0	0	0	0	0	0	0	0	0	0	0	0	0	0	0	0	0	0	0	0	0	0	0	0	0	0	0	0	0	0	0	0	0	0
1700029M20Rik	0	0	0	0	0	0	0	1.42327	0	0	0	0	0	0	0	0	0	0	0	0	0	0	0	0	0	0	0	0	0	0	0	0	0	0	0	0	0	0	0	0	0	0	0	0	0	0	0	0	0
1700029N11Rik	0	0	0	0	0	0	0	0	0	0	0	0	0	0	0	0	0	0	0	0	0	0	0	0	0	0	0	0	0	0	0	0	0	0	0	0	0	0	0	0	0	0	0	0	0	0	0	0	0
1700030A11Rik	0	0	0	0	0	0	0	0	0	0	0	0	0	0	0	0	0	0	0	0	0	0	0	0	0	0	0	0	0	0	0	0	0	0	0	0	0	0	0	0	0	0	0	0	0	0	0	0	0
1700030C12Rik	0	1.21486	1.80415	0	0	1.40987	0	0	1.1441	0	0	0	0	1.17389	0	0	0	0	0	0	0	0	0	0	0	0	0	0	0	0	0	0.661292	0	0	0	0	0	3.1945	0	0	0	0	0	0	0	0	0.599494	0	0.670928
1700030C14Rik	0	0	0	0	0	0	0	0	0	0	0	0	0	0	0	0	0	0	0	0	0	0	0	0	0	0	0	0	0	0	0.821273	0	0	0	0	0	0	0	0	0	0	0	0	0	0	0	0	0	0
1700030F04Rik	0	0	0	0	0	0	0	0	1.1441	0	0	0	0	0	0	0	0	0	0	0	0	0	0	0	0	0	0	0	0	0	0	0	0	0	0	0	0	0	0	0	0	0	0	0	0	0	0	0	0
1700030J22Rik	0	0	0	0	0	2.81973	1.52807	0	0	1.23779	0	0	0	0	0	0	0	0	0	0	0	0	0.640175	0	0	0	0	0	0	0	0	0	0	0	0	0	1.40894	4.79175	0	0	0	0	0	0	0	1.55498	0	0	0
1700030K09Rik	1.27958	0	0	1.21884	1.1534	2.81973	1.52807	4.26982	3.43231	4.95116	1.58923	1.71243	0	1.17389	1.87071	0	0	0	3.33295	2.75486	1.48258	0	1.92052	1.33905	0	0	0.997236	1.406	0.505429	0.910223	0	0.661292	4.91269	2.59892	0.690607	0	3.52235	0	0	5.4813	3.50533	4.54784	3.68877	1.28529	0	3.10995	0.599494	0	1.34186
1700030L20Rik	0	0	0	0	0	0	0	0	0	0	0	0	0	0	0	0	0	0	0	0	0	0	0	0	0	0	0	0	0	0	0	0	0	0	0	0	0	0	0	0	0	0	0	0	0	0	0	0	0
1700030M09Rik	0	0	0	0	0	0	0	0	0	0	0	0	0	0	0	0	0	0	0	0	0	0	0	0	0	0	0	0	0	0	0	0	0	0	0	0	0	0	0	0	0	0	0	0	0	0	0	0	0
1700030N03Rik	0	0	0	0	0	0	0	0	0	0	0	0	0	0	0	0	0	0	0	0	0	0	0	0	0	0	0	0	0	0	0	0	0	0	0	0	0	0	0	0	0	0	0	0	0	0	0	0	0
1700030O20Rik	0	0	0	0	0	0	0	0	0	0	0	0	0	0	0	0	0	0	0	0	0	0	0	0	0	0	0	0	0	0	0	0	0	0	0	0	0	0	0	0	0	0	0	0	0	0	0	0	0
1700031F05Rik	0	0	0	0	0	0	0	0	0	0	0	0	0	0	0	0	0	0	0	0	0	0	0	0	0	0	0	0	0	0	0	0	0	0	0	0	0	0	0	0	0	0	0	0	0	0	0	0	0
1700031L13Rik	0	0	0	0	0	0	0	0	2.28821	0	0	0	0	0	0	0	0	0	0	0	0	0	0	0	0	0	0	0	0	0	0	0	0	0	0	0	0	0	0	0	0	0	0	0	0	0	0	0	0
1700031P21Rik	0	0	0	0	0	0	0	0	0	0	0	0	0	0	0	0	0	0	0	0	0	0	0	0	0	0	0	0	0	0	0	0	0	0	0	0	0	1.59725	0	0	0	0	0	0	0	0	0	0	0
1700034B16Rik	0	0	0	0	0	0	0	0	0	0	0	0	0	0	0	0	0	0	0	0	0	0	0	0	0	0	0	0	0	0	0	0	0	0	0	0	0	0	0	0	0	0	0	0	0	0	0	0	0
1700034E13Rik	0	0	0	0	0	0	0	0	0	0	0	0	0	0	0	0	0	0	0	0	0	0	0	0	0	0	0	0	0	0	0	0	0	0	0	0	0	0	0	0	0	0	0	0	0	0	0	0	0
1700034G24Rik	0	0	0	0	0	0	0	0	0	0	0	0	0	0	0	0	0	0	0	0	0	0	0	0	0	0	0	0	0	0	0	0	0	0	0	0	0	0	0	0	0	0	0	0	0	0	0	0	0
1700034H15Rik	0	0	0	0	0	0	0	0	0	0	0	0	0	0	0	0	0	0	0	0	0	0	0	0	0	0	0	0	0	0	0	0	0	0	0	0	0	0	0	0	1.75267	0	0	0	0	0	0	0	0
1700034J05Rik	1.27958	0	0	0	0	0	0	0	1.1441	0	0	0	0	0	0	0	0	0	0	0	0	0	0	0	1.01619	0	0	0.468666	0	0	0	0	0	0	0	0	0	1.59725	0	0	0	0	0	0	0	0.777489	0	0	0
1700034K08Rik	0	0	0	0	0	0	0	0	0	0	0	0	0	0	0	0	0	0	0	0	0	0	0	0	0	0	0	0	0	0	0	0	0	0	0	0	0	0	0	0	0	0	0	0	0	0	0	0	0
1700036G14Rik	0	0	0	0	0	0	0	0	0	0	0	0	0	0	0	1.2319	0	0	0	0	0	0	0	0	0	0	0	0.468666	0	0	0	0	0	0	0	0	0	0	0	0	0	0	0	0	0	0	0	0	0
1700037C18Rik	1.27958	2.42971	1.80415	1.21884	1.1534	1.40987	4.5842	2.84654	1.1441	1.23779	0	0.57081	4.88428	2.34779	3.74142	2.46381	0	2.64873	5.55491	6.428	2.96517	4.53281	0.640175	1.33905	2.03239	3.67435	1.99447	2.34333	2.52715	1.82045	3.28509	0.661292	4.91269	1.73261	0	0	2.81788	3.1945	2.22546	0	5.258	2.27392	6.14795	0	0	3.88744	1.19899	1.39232	2.01278
1700039E22Rik	0	0	0	0	0	0	0	0	0	0	0	0	0	0	0	0	0	0	0	0	0	0	0	0	0	1.22478	0	0	0	0	0	0	0	0	0	0	0	0	0	0	0	0	0	0	0	0	0	0	0
1700039M10Rik	0	0	0	0	0	0	0	0	0	0	0	0	0	0	0	0	0	0	0	0	0	0	0	0	0	0	0	0	0	0	0	0	0	0	0	0	0	0	0	0	0	0	0	0	0	0	0	0	0
1700040D17Rik	0	0	0	0	0	0	0	0	0	0	0	0	0	0	0	0	0	0	0	0	0	0	0	0	0	0	0	0	0	0	0	0	0	0	0	0	0	0	0	0	0	0	0	0	0	0	0	0	0
1700041C23Rik	0	0	0	0	0	0	0	0	0	0	0	0	0	0	0	0	0	0	0	0	0	0	0	0	0	0	0	0	0	0	0	0	0	0	0	0	0	0	0	0	0	0	0	0	0	0	0	0	0
1700041M19Rik	0	0	0	0	0	0	0	0	0	0	0	0	0	0	0	0	0	0	0	0	0	0	0	0	0	0	0	0	0	0	0	0	0	0	0	0	0	0	0	0	0	0	0	0	0	0	0	0	0
1700042O10Rik	0	0	0	0	0	0	0	0	0	0	0	0	0	0	0	0	0	0	0	0	0	0	0	0	0	0	0	0	0	0	0	0	0	0	0	0	0	0	0	0	0	0	0	0	0	0	0	0	0
1700044C05Rik	0	0	0	0	0	0	0	0	0	0	0	0	0	0	0	0	0	0	0	0	0	0	0	0	0	0	0	0	0	0	0	0	0	0	0	0	0	0	0	0	0	0	0	0	0	0	0	0	0
1700044K03Rik	0	0	0	0	0	0	0	0	0	0	0	0	0	0	0	0	0	0	0	0	0	0	0	0	0	0	0	0	0	0	0	0	0	0	0	0	0	0	0	0	0	0	0	0	0	0	0	0	0
1700045H11Rik	0	0	0	0	0	0	0	0	0	0	0	0	0	0	0	0	0	0	0	0	0	0	0	0	0	0	0	0	0	0	0	0	0	0	0	0	0	0	0	0	0	0	0	0	0	0	0	0	0
1700046C09Rik	0	0	0	0	0	0	0	0	0	0	0	0	0	0	0	0	0	0	0	0	0	0	0	0	0	0	0	0	0	0	0	0	0	0	0	0	0	0	0	0	0	0	0	0	0	0	0	0	0
1700047A11Rik	0	0	0	0	0	0	0	0	0	0	0	0.57081	0	0	0	0	9.61784	0.88291	0	0	0	0	0.640175	0	0	1.22478	0	0	0	0	0	0.661292	0	0	0	0	0	0	0	0	0	0	1.22959	0	0	0	0	0	0
1700047E10Rik	0	0	0	0	0	0	0	0	0	0	0	0	0	0	0	0	0	0	0	0	0	0	0	0	0	0	0	0	0	0	0	0	0	0	0	0	0	0	0	0	0	0	0	0	0	0	0	0	0
1700047G03Rik	2.55917	0	1.80415	3.65653	4.61358	0	0	0	0	0	0.794615	0.57081	0	0	1.87071	0	0	0.88291	0	0	0	2.71969	2.5607	5.35618	1.01619	0	1.99447	0.937332	0	1.36533	1.64255	7.27421	0	0.866306	0.690607	2.12905	3.52235	1.59725	0	0	0	6.82177	0	1.28529	2.43926	1.55498	0	2.08848	0.670928
1700047L14Rik	0	0	0	0	0	0	0	0	0	0	0	0	0	0	0	0	0	0	0	0	0	0	0	0	0	0	0	0	0	0	0	0	0	0	0	0	0	0	0	0	0	0	0	0	0	0	0	0	0
1700047M11Rik	0	0	0	0	0	0	0	0	0	0	0.794615	0	0	0	0	0	0	0	0	0	0	0	0	0	0	0	0	0	0	0	0	0	0	0	0	0	0	0	0	0	0	0	0	0	0.609815	0	0	0	0
1700048F04Rik	0	0	0	0	0	0	0	0	0	0	0	0	0	0	0	0	0	0	0	0	0	0	0	0	0	0	0	0	0	0	0	0	0	0	0	0	0	0	0	0	0	0	0	0	0	0	0	0	0
1700048M11Rik	0	0	0	0	0	0	0	0	0	0	0	0	0	0	0	0	0	0	0	0	0	0	0	0	0	0	0	0	0	0	0	0	0	0	0	0	0	0	0	0	0	0	0	0	0	0	0	0	0
1700048O14Rik	0	0	0	0	0	0	1.52807	0	0	0	0	0	0	0	0	0	0	0	0	0	0	0	0	0	0	0	0	0	0	0	0	0	0	0	0	0	0	0	0	0	0	0	0	0	0	0	0	0	0
1700048O20Rik	0	0	0	0	0	0	0	0	0	0	0	0	0	0	0	0	0	0	0	0	0	0	0	0	0	0	0	0	0	0	0	0	0	0	0	0	0	0	0	0	0	0	0	0	0	0	0	0	0
1700049E15Rik	0	0	0	0	0	0	0	0	0	0	0	0	0	0	0	0	0	0	0	0	0	0	0	0	0	0	0	0	0	0	0	0	0	0	0	0	0	0	0	0	0	0	0	0	0	0	0	0	0
1700049E22Rik	0	0	0	1.21884	0	0	0	0	0	0	0	0	0	0	0	0	0	0	0	0	0	0	0	0	0	0	0	0	0	0	0	0	0	0	0	0	0	0	0	0	0	0	0	0	0	0	0	0	0
1700051A21Rik	0	0	0	0	0	1.40987	0	0	0	0	0	0	0	0	0	0	0	0	0	0	0	0	0	0	0	0	0	0	0	0	0.821273	0	0	0	0	0	0	0	0	0	0	0	0	0	0	0	0.599494	0	0
1700052I22Rik	0	0	0	0	0	0	0	0	0	0	0	0	0	0	0	0	0	0	0	0	0	0	0	0	0	0	0	0	0	0	0	0	0	0	0	0	0	0	0	0	0	0	0	0	0	0	0	0	0
1700054A03Rik	0	0	0	0	0	0	0	0	0	0	0	0	0	0	0	0	0	0	0	0	0	0	0	0	0	0	0	0	0	0	0	0	0	0	0	0	0	0	0	0	0	0	0	0	0	0	0	0	0
1700054K19Rik	0	0	0	0	0	0	0	0	0	0	0	0	0	0	0	0	0	0	0	0	0	0	0	0	0	0	0	0	0	0	0	0	0	0	0	0	0	0	0	0	0	0	0	0	0	0	0	0	0
1700054M17Rik	0	0	0	0	0	0	0	0	0	0	0	0	0	0	0	0	0	0	0	0	0	0	0	0	0	0	0	0	0	0	0	0	0	0	0	0	0	0	0	0	0	0	0	0	0	0	0	0	0
1700055D18Rik	0	0	1.80415	0	0	1.40987	0	0	0	2.47558	0	0	0	0	0	0	0	0	1.11098	0	0	0	0	0	1.01619	0	0	0	0	0.455111	0	0	0	0	0.690607	0	1.40894	0	2.22546	0	0	0	0	0	0	0	0	0	0.670928
1700056E22Rik	0	1.21486	0	1.21884	0	0	0	0	0	0	0	0	0	1.17389	0	0	0	0	0	0	1.48258	0	0	2.00857	0	0	0	0	0	0	0.821273	0.661292	0.982537	0	0.690607	1.06452	0	0	0	0	0	0	0	1.28529	0.609815	0	0	0	0
1700057G04Rik	0	0	0	0	0	0	0	0	0	0	0	0	0	0	0	0	0	0	0	0	0	0	0	0	0	0	0	0	0	0	0	0	0	0	0	0	0	0	0	0	0	0	0	0	0	0	0	0	0
1700057H21Rik	0	0	0	0	0	0	0	0	0	0	0	0	0	0	0	0	0	0	0	0	0	0	0	0	0	0	0	0	0	0	0	0	0	0	0	0	0	0	0	0	0	0	0	0	0	0	0	0	0
1700060C20Rik	0	0	0	0	0	0	0	0	0	0	0	0	0	0	0	0	0	0	0	0	0	0	0	0	0	0	0	0	0	0	0	0	0	0	0	0	0	0	0	0	0	0	0	0	0	0	0	0	0
1700061F12Rik	0	0	0	0	0	0	0	0	0	0	0	0	0	0	0	0	0	0	0	0	0	0	0	0	0	0	0	0	0	0	0	0	0	0	0	0	0	0	0	0	0	0	0	0	0	0	0	0	0
1700061I17Rik	0	0	0	0	0	0	0	0	0	0	0	0	0	0	0	0	0	0	0	0	0	0	0.640175	0	0	0	0	0	0	0	0	0	0	0	0	0	0	0	0	0	0	0	0	0	0	0	0	0	0
1700061J23Rik	0	0	0	0	0	0	0	0	0	0	0	0	0	0	0	0	0	0	0	0	0	0	0	0	0	0	0	0	0	0	0	0	0	0	0	0	0	0	0	0	0	0	0	0	0	0	0	0	0
1700061N14Rik	0	0	0	0	0	0	0	0	0	0	0	0	0	0	0	0	0	0	0	0	0	0	0	0	0	0	0	0	0	0	0	0	0	0	0	0	0	0	0	0	0	0	0	0	0	0	0	0	0
1700063D05Rik	0	0	0	0	0	0	0	0	0	0	0	0	0	0	0	0	0	0	0	0	0	0	0	0	0	0	0	0	0	0	0	0	0	0	0	0	0	0	0	0	0	0	0	0	0	0.777489	0	0	0
1700063H04Rik	0	0	0	0	0	0	0	0	0	0	0	0	0	0	0	0	0	0	0	0	0	0	0	0	0	0	0	0	0	0	0	0	0	0	0	0	0	0	0	0	0	0	0	0	0	0	0	0	0
1700063O14Rik	0	0	0	0	0	0	0	0	0	0	0	0	0	0	0	0	0	0	0	0	0	0	0	0	0	0	0	0	0	0	0	0	0	0	0	0	0	0	0	0	0	0	0	0	0	0	0	0	0
1700064M15Rik	0	0	0	0	0	0	0	0	0	0	0	0	0	0	0	0	0	0	0	0	0	0	0	0	0	0	0	0	0	0	0	0	0	0	0	0	0	0	0	0	0	0	0	0	0	0	0.599494	0	0
1700065D16Rik	0	0	0	0	0	0	0	0	1.1441	0	0	0	0	0	0	0	0	0	0	0	0	0	0	0	0	0	0	0	0	0	0	0	0	0	0	0	0	0	0	0	0	0	0	0	0	0	0	0	0
1700065J11Rik	0	0	0	0	0	0	0	0	0	0	0	0	0	0	0	0	0	0	0	0	0	0	0	0	0	0	0	0	0	0	0	0	0	0	0	0	0	0	0	0	0	0	0	0	0	0	0	0	0
1700065L07Rik	0	0	0	0	0	0	0	0	0	0	0	0	0	0	0	0	0	0	0	0	0	0	0	0	0	0	0	0	0	0	0	0	0	0	0	0	0	0	0	0	0	0	0	0	0	0	0	0	0
1700066B17Rik	0	0	0	0	0	0	0	0	0	0	0	0	0	0	0	0	0	0	0	0	0	0	0	0	0	0	0	0	0	0	0	0	0	0	0	0	0	0	0	0	0	0	0	0	0	0.777489	0	0	0
1700066J03Rik	0	0	0	0	0	0	0	0	0	0	0	0	0	0	0	0	0	0	0	0	0	0	0	0	0	0	0	0	0	0	0	0	0	0	0	0	0	0	0	0	0	0	1.22959	0	0	0	0	0	0
1700066M21Rik	0	0	1.80415	1.21884	0	2.81973	0	1.42327	0	0	0.794615	2.85405	0	0	0	1.2319	0	1.76582	1.11098	0.918286	1.48258	1.81313	0.640175	0.669523	1.01619	0	1.99447	0.937332	1.51629	1.82045	0	1.98387	0	0	0	0	0	0	1.11273	0	3.50533	2.27392	0	0	0	0	1.19899	0	0.670928
1700066N21Rik	0	0	0	0	0	0	0	0	0	0	0	0	0	0	0	0	0	0	0	0	0	0	0	0	0	0	0	0	0	0	0	0	0	0	0	0	0	0	0	0	0	0	0	0	0	0	0	0	0
1700066O22Rik	0	0	0	0	0	0	0	0	1.1441	0	0	0	0	0	0	0	0	0.88291	0	0	0	0	0	0	0	0	0	0	0	0	0	0	0	0	0	0	0	0	0	0	0	0	0	0	0	0	0	0	0
1700067G17Rik	0	0	0	0	0	0	0	0	0	0	0	0	0	0	0	0	0	0	0	0	0	0	0	0	0	0	0	0	0	0	0	0	0	0	0	0	0	0	0	0	0	0	0	0	0	0	0	0	0
1700067K01Rik	0	0	0	0	0	0	0	0	1.1441	0	0	0.57081	0	1.17389	0	0	0	0	0	0	0	0	0	0	0	0	0	0	0	0	0	0	0	0	0	0	0	0	0	0	0	0	0	0	0	0	0	0	0
1700069L16Rik	0	0	0	0	0	0	0	0	0	0	0	0	0	0	0	0	0	0	0	0	0	0	0	0	0	0	0	0	0	0	0	0	0	0	0	0	0	1.59725	0	0	0	0	0	0	0	0	0	0	0
1700071G01Rik	0	0	0	0	0	0	0	0	0	0	0	0	0	0	0	0	0	0	0	0	0	0	0	0	0	0	0	0.468666	0	0	0	0	0	0	0	0	0	0	0	0	0	0	0	0	0	0	0	0	0
1700071M16Rik	0	0	0	0	0	0	0	0	0	0	0.794615	0.57081	0	0	0	1.2319	0	0.88291	2.22197	0	0	0	0	0	0	0	0	2.34333	0	0.910223	0	0	0	0	0	0	0	0	0	0	0	0	0	0	1.21963	3.88744	0.599494	0	0
1700072B07Rik	0	0	0	0	0	0	0	0	0	0	0	0	0	0	0	0	0	0	0	0	0	0	0	0	0	0	0	0	0	0	0	0	0	0	0	0	0	0	0	0	0	0	0	0	0	0	0	0	0
1700074H08Rik	0	0	0	0	0	0	0	0	0	0	0	0	0	0	0	0	0	0	0	0	0	0	0	0	0	0	0	0	0	0	0	0	0	0	0	0	0	0	0	0	0	0	0	0	0	0	0	0	0
1700080N15Rik	0	0	0	0	0	0	0	0	0	0	0	0	0	0	0	0	0	0	0	0	0	0	0	0	0	0	0	0	0	0	0	0	0	0	0	0	0	0	0	0	0	0	0	0	0	0	0	0	0
1700081H04Rik	0	0	0	0	0	0	0	0	0	0	0	0	0	0	0	0	0	0	0	0	0	0	0	0	0	0	0	0	0	0	0	0	0	0	0	0	0	0	0	0	0	0	0	0	0	0	0	0	0
1700083H02Rik	0	0	0	0	0	1.40987	0	0	0	0	0	0	0	0	0	0	0	0	0	0	0	0	0	0	0	0	0	0	0	0	0	0	0	0	0	0	0	0	0	0	0	0	0	0	0	0	0	0	0
1700084D21Rik	0	0	0	0	0	0	0	0	0	0	0	0	0	0	0	0	0	0	0	0	0	0	0	0	0	0	0	0	0	0	0	0	0	0	0	0	0	1.59725	0	0	0	0	0	0	0	0	0	0	0
1700084F23Rik	0	0	0	0	0	0	0	0	0	0	0	0	0	0	0	0	0	0	0	0	0	0	0	0	0	0	0	0	0	0	0	0	0.982537	0	0	0	0	0	0	0	0	0	0	0	0	0	0	0	0
1700084M14Rik	0	0	0	0	0	0	0	0	0	0	0	0	0	0	0	0	0	0	0	0	0	0	0	0	0	0	0	0	0	0	0	0	0	0	0	0	0	0	0	0	1.75267	0	0	0	0	0	0	0	0
1700086O06Rik	1.27958	3.64457	0	1.21884	0	0	4.5842	1.42327	0	2.47558	2.38385	1.71243	2.44214	0	1.87071	2.46381	0	0.88291	0	2.75486	0	0	1.92052	2.00857	2.03239	1.22478	2.99171	0.468666	1.51629	0.910223	0	0.661292	2.94761	0	0	0	0	1.59725	2.22546	1.8271	0	2.27392	1.22959	1.28529	0.609815	0.777489	0.599494	3.4808	0
1700086P04Rik	0	0	0	0	0	0	0	0	1.1441	0	0	0	0	0	0	0	0	0	0	0	0	0	0	0	0	0	0	0	0	0	0	0	0	0.866306	0	1.06452	0	0	0	0	0	0	0	0	0	0	0	0	0
1700087M22Rik	0	0	0	0	0	0	0	0	0	0	0	0	0	0	0	0	0	0	0	0	0	0	0	0	0	0	0	0	0	0	0	0	0	0	0	0	0	0	0	0	0	0	0	0	0	0	0	0	0
1700088E04Rik	5.11833	3.64457	1.80415	4.87538	1.1534	1.40987	1.52807	1.42327	4.57642	1.23779	1.58923	1.71243	0	1.17389	1.87071	1.2319	0	1.76582	2.22197	2.75486	0	0	2.5607	1.33905	5.08097	0	2.99171	3.28066	0.505429	0.910223	3.28509	0	2.94761	0.866306	0.690607	1.06452	1.40894	1.59725	1.11273	1.8271	0	2.27392	1.22959	3.85588	1.21963	0.777489	4.19646	1.39232	0.670928
1700092C02Rik	0	0	0	0	0	0	0	0	0	0	0	0	0	0	0	0	0	0	0	0	0	0	0	0	0	0	0	0	0	0	0	0	0	0	0	0	0	0	0	0	0	0	0	0	0	0	0	0	0
1700092C10Rik	0	0	0	0	0	0	0	0	0	0	0	0	0	0	0	0	0	0	0	0	0	0	0	0	0	0	0	0	0	0	0	0	0	0	0	0	0	0	0	0	0	0	0	0	0	0	0	0	0
1700092E19Rik	0	0	0	0	0	0	0	0	0	0	0	0	0	0	0	0	0	0	0	0	0	0	0	0	0	0	0	0	0	0	0	0	0	0	0	0	0	0	0	0	0	0	0	0	0	0	0	0	0
1700092K14Rik	0	0	0	0	0	0	0	0	0	0	0	0	0	0	0	0	0	0	0	0	0	0	0	0	0	0	0	0	0	0	0	0	0	0	0	0	0	0	0	0	0	0	1.22959	0	0	0	0	0	0
1700093K21Rik	0	0	0	0	0	1.40987	0	0	1.1441	2.47558	0	0	0	0	0	0	0	0	0	0	0	0	0	0	0	0	0	0	0.505429	0	0.821273	0	0	0	0	0	0	3.1945	0	0	0	0	0	0	0	0	0	0	0
1700094J05Rik	0	0	0	0	0	0	1.52807	0	0	0	0	0	0	0	0	0	0	0	0	0	0	0	0	0	0	0	0	0	0	0	0	0	0	0	0	0	0	0	0	1.8271	0	0	1.22959	0	0	0	0	0	0
1700094M24Rik	0	0	0	0	0	0	0	0	0	0	0	0	0	0	0	0	0	0	0	0	0	0	0	0	0	0	0	0	0	0	0	0	0	0	0	0	0	0	0	0	0	0	0	0	0	0	0	0	0
1700095A21Rik	0	0	0	0	0	0	0	0	0	0	0	0	0	0	0	0	0	0	0	0	0	0	0	0	0	0	0	0	0	0	0	0	0	0	0	0	0	0	0	0	0	0	0	0	0	0	0	0	0
1700095B10Rik	0	0	0	0	0	0	0	0	2.28821	0	0	0	0	0	0	0	0	0	0	0	0	0	0	0	0	0	0	0	0	0	0	0	0	0	0	0	0	4.79175	0	0	0	0	0	0	0	0	0	0	0
1700095J03Rik	0	0	0	0	0	0	0	0	0	0	0	0	0	0	0	0	0	0	0	0	0	0	0	0	1.01619	0	0	0.468666	0	0	0	0	0	0	0	0	0	1.59725	0	0	0	0	0	0	0	0	0	0	0
1700095J12Rik	0	0	0	0	0	0	0	0	0	0	0	0	0	0	0	0	0	0	0	0	0	0	0	0	0	0	0	0	0	0	0.821273	0	0	0	0	0	0.704471	0	0	0	0	0	0	0	0	0	0	0	0
1700095K22Rik	0	0	0	0	0	0	0	0	0	0	0	0	0	0	0	0	0	0	0	0	0	0	0	0	0	0	0	0	0	0	0	0	0	0	0	0	0	0	0	0	0	0	0	0	0	0	0	0	0
1700096J18Rik	0	0	0	0	0	0	0	0	0	0	0	0	0	0	0	0	0	0	0	0	0	0	0	0	0	0	0	0	0	0	0	0	0	0	0	0	0	0	0	0	0	0	0	0	0	0	0	0	0
1700096K18Rik	0	2.42971	0	0	1.1534	0	0	0	0	0	0	1.71243	0	2.34779	2.80606	0	0	0	1.11098	0	1.48258	0.906563	0	0.669523	0	0	0.997236	0.468666	0	1.82045	0	0	0	1.73261	0.690607	2.12905	0.704471	0	0	1.8271	0	0	0	1.28529	0	0	1.19899	0	0.670928
1700097N02Rik	0	0	0	0	0	0	0	0	0	0	0	0	0	0	0	0	0	0	0	0	0	0	0	0	0	0	0	0	0	0	0	0	0	0	0	0	0	0	0	0	0	0	0	0	0	0	0	0	0
1700099I09Rik	0	0	0	0	0	0	0	0	0	0	0	0.57081	0	0	0	0	0	0.88291	0	0	0	0.906563	0	0	1.01619	0	0	0	0.505429	0	0	0	0	0	0	0	0	0	0	0	0	2.27392	0	0	0	0	0	0	0
1700100I10Rik	0	0	0	0	0	0	0	0	0	0	0	1.14162	0	0	0	0	0	0	0	0	0	0	0	0	0	0	0	0	0	0	0	0	0	0	0	0	0	0	0	0	0	0	0	0	0	0	0	0	0
1700100L14Rik	0	0	0	0	0	0	0	0	1.1441	0	0	0	0	0	0	0	0	0	0	0	0	0	0	0	0	0	0	0	0	0	0	0	0	0	0	0	0	0	0	0	0	0	0	0	0	0	0	0	0
1700101I11Rik	1.27958	0	1.80415	2.43769	0	4.2296	3.05614	2.84654	2.28821	2.47558	1.58923	2.28324	0	0	0	2.46381	0	2.64873	2.22197	2.75486	0	3.62625	0	0	2.03239	3.67435	0.997236	0.937332	2.02172	2.73067	1.64255	2.64517	0	1.73261	3.45304	4.25809	3.52235	3.1945	1.11273	0	1.75267	0	2.45918	2.57059	2.43926	0	2.39797	6.26543	2.68371
1700101O22Rik	0	0	0	0	0	0	0	0	0	0	0	0	0	0	0	0	0	0	0	0	0	0	0	0	0	0	0	0	0	0	0	0	0	0	0	0	0	0	0	0	0	0	0	0	0	0	0	0	0
1700102H20Rik	0	0	0	0	0	0	0	0	0	0	0	0	0	0	0	0	0	0	0	0	0	0.906563	0	0	0	0	0	0	0	0	0	0	0	0	0	0	0	0	0	0	1.75267	0	1.22959	0	0.609815	0	0	0	0
1700102P08Rik	0	0	0	0	0	1.40987	0	0	1.1441	0	0	0	0	0	0	0	0	0	0	0	0	0	0	0.669523	0	0	0	0	0	0.455111	0	0	0	0	0	0	0	0	0	0	0	0	0	0	0	0	0	0	0
1700108F19Rik	1.27958	0	0	0	0	1.40987	0	0	0	0	0.794615	0.57081	0	0	0	0	0	0	0	0	0	0	0.640175	0	0	0	0	0	0	0.455111	0.821273	0.661292	0	0	0	0	0.704471	0	0	0	0	0	0	1.28529	0.609815	0	0	0	0
1700108J01Rik	0	0	0	0	0	0	0	0	1.1441	0	0	0	0	0	0	0	0	0	0	0	0	0	0	0	0	0	0	0	0	0	0	0	0	0	0	0	0	0	0	0	0	0	0	0	0	0	0	0	0
1700109G14Rik	0	0	0	0	0	1.40987	0	0	2.28821	0	0	0	0	0	0	0	0	0	0	0	0	0	0	0	0	0	0	0	0	0	0	0	0	0	0	0	0	0	0	0	0	0	0	0	0	0	0	0	0
1700109G15Rik	0	0	0	0	0	0	0	0	0	0	0	0	0	0	0	0	0	0	0	0	0	0	0	0	0	0	0	0	0	0	0	0	0	0	0	0	0	0	0	0	0	0	0	0	0	0	0	0	0
1700109H08Rik	0	0	0	0	1.1534	0	0	0	2.28821	0	0	0.57081	0	0	0	0	9.61784	0.88291	0	0	0	0	0.640175	0	1.01619	0	0.997236	0.468666	0	0	0.821273	0	1.96507	0	0	0	0.704471	0	0	0	0	0	2.45918	0	0	0	0	0	0
1700109I08Rik	0	0	0	0	0	0	0	0	0	0	0	0	0	0	0	0	0	0	0	0	0	0	0	0	0	0	0	0	0	0	0	0	0	0	0	0	0	0	0	0	0	0	0	0	0	0	0	0	0
1700109K24Rik	0	0	0	0	0	0	0	0	0	0	0	0	0	0	0	0	0	0	0	0	0	0	0	0	0	0	0	0	0	0	0.821273	0	0	0	0	0	0	0	0	0	0	0	0	0	0	0	0	0	0
1700110C19Rik	0	0	0	0	0	0	0	0	0	0	0	0	0	0	0	0	0	0	0	0	0	0	0	0	0	0	0	0	0	0	0	0	0	0	0	0	0	0	0	0	0	0	0	0	0	0	0	0	0
1700110I01Rik	0	0	0	0	0	0	0	0	0	0	0	0	0	0	0	0	0	0	0	0	0	0	0	0	0	0	0	0	0	0	0	0	0	0	0	0	0	0	0	0	0	0	0	0	0	0	0	0	0
1700110I07Rik	0	0	0	0	0	0	0	0	0	0	0	0	0	0	0	0	0	0	0	0	0	0	0	0	0	0	0	0	0	0	0	0	0	0	0	0	0	0	0	0	0	0	0	0	0	0	0	0	0
1700111N16Rik	0	0	0	0	0	0	0	0	0	0	0	0	0	0	0	0	0	0	0	0	0	0	0	0	0	0	0	0	0	0	0	0	0	0	0	0	0	0	0	0	0	0	0	0	0	0	0	0	0
1700112D23Rik	0	0	0	0	0	0	0	0	0	0	0	0	0	0	0	0	0	0	0	0	0	0	0	0	1.01619	0	0	0	0	0	0	0	0	0	0	1.06452	0	0	0	0	0	0	0	0	0	0	0	0.696159	0
1700112H15Rik	0	0	0	0	0	0	0	0	0	0	0	0	0	0	0	0	0	0	0	0	0	0	0	0	0	0	0	0	0	0	0	0	0	0	0	0	0	0	0	0	0	0	0	0	0	0	0	0	0
1700112J05Rik	0	0	0	0	0	0	0	0	1.1441	0	0	0	0	0	0	1.2319	0	0	0	0	0	0	0	0	0	0	0	0	0	0	0	0	0	0	0	0	0	0	0	0	0	0	0	0	0	0	0	0	0
1700112J16Rik	0	0	0	0	0	0	0	0	1.1441	2.47558	0.794615	0	0	0	0	0	0	0	0	0.918286	0	0	0.640175	0	0	0	0.997236	0	0	0.455111	0.821273	0	1.96507	0	0	0	0.704471	0	0	0	0	0	0	0	0	0.777489	0	0	0
1700113A16Rik	0	1.21486	1.80415	0	0	1.40987	0	1.42327	1.1441	1.23779	0.794615	2.85405	0	2.34779	0.935355	0	0	0	2.22197	0	1.48258	0.906563	1.92052	0.669523	0	1.22478	0	2.34333	1.01086	0.455111	0.821273	0	0.982537	0.866306	2.07182	0	0.704471	0	0	5.4813	0	0	0	0	0	0.777489	1.19899	0.696159	1.34186
1700113B09Rik	0	0	0	0	0	0	0	0	0	0	0	0	0	0	0	0	0	0	0	0	0	0	0	0	0	0	0	0	0	0	0	0	0	0	0	0	0	0	0	0	0	0	0	0	0	0	0	0	0
1700113H08Rik	0	0	0	0	0	0	0	0	1.1441	0	0	0	0	0	0	0	0	0	0	0	0	0	0	0	0	0	0	0	0	0	0	0	0	0.866306	0.690607	0	0	0	0	0	0	0	0	0	0	0	0	0	0
1700116B05Rik	0	0	0	0	0	0	0	0	0	0	0	0	0	0	0	0	0	0	0	0	0	0	0	0	0	0	0	0	0	0	0	0	0	0	0	0	0	0	0	0	0	0	0	0	0	0	0	0	0
1700119H24Rik	0	0	0	0	0	0	0	0	0	0	0	0	0	0	0	0	0	0	0	0	0	0	0	0	0	0	0.997236	0	0	0	0	0	0	0	0	0	0	0	0	0	0	0	0	0	0	0	0	0	0
1700120C14Rik	0	1.21486	0	2.43769	0	0	0	1.42327	0	0	0	0.57081	0	0	0	0	0	0	0	0	0	0	0	0.669523	1.01619	0	0	1.406	0	0	0	0.661292	0	0	0.690607	0	0	1.59725	0	0	0	0	0	0	0	1.55498	0.599494	0	0
1700120G07Rik	0	0	0	0	0	0	0	0	0	0	0	0	0	0	0	0	0	0	0	0	0	0	0	0	0	0	0	0	0	0	0	0	0	0	0	0	0	0	0	0	0	0	0	0	0	0	0	0	0.670928
1700120K04Rik	0	0	0	0	0	0	0	0	0	0	0	0	0	0	0	0	0	0	0	0	0	0	0	0	0	0	0	0	0	0	0	0	0	0	0	0	0	0	0	0	0	0	0	0	0	0	0	0	0
1700121N20Rik	0	0	0	0	0	0	0	0	0	0	0	0	0	0	0	0	0	0	0	0	0	0	0	0	0	0	0	0	0	0	0	0	0	0	0	0	0	0	0	0	0	0	0	0	0	0	0	0	0
1700122C19Rik	0	0	0	0	0	0	0	0	1.1441	0	0	0	0	0	0	0	0	0	0	0	0	0	0	0	0	0	0	0	0	0	0	0	0	0	0	0	0	0	0	0	0	0	0	0	0	0	0	0	0
1700122H20Rik	0	0	0	0	0	0	0	0	0	0	0	0	0	0	0	0	0	0	0	0	0	0	0	0	0	0	0	0	0	0	0	0	0	0	0	0	0	0	0	0	0	0	0	0	0	0	0	0	0
1700122O11Rik	0	0	0	0	0	0	0	0	0	0	0	0	0	0	0	0	0	0	0	0	0	0	0	0	0	0	0	0	0	0	0	0	0	0	0.690607	0	0	0	0	0	0	0	0	0	0	0	0	0	0
1700123K08Rik	0	0	0	0	0	0	0	0	0	0	0	0	0	0	0	0	0	0	0	0	0	0	0	0	0	0	0	0	0	0	0	0	0	0	0	0	0	0	0	0	0	0	0	0	0	0	0	0	0
1700123O12Rik	0	0	0	0	0	0	0	0	0	0	0	0	0	0	0	0	0	0	0	0	0	0	0	0	0	0	0	0	0	0	0	0	0	0	0	0	0	0	0	0	0	0	0	0	0	0	0	0	0
1700123O20Rik	5.11833	1.21486	3.60831	1.21884	5.76698	8.45919	0	1.42327	0	3.71337	4.76769	3.99567	2.44214	3.52168	7.48284	2.46381	19.2357	4.41455	1.11098	0.918286	2.96517	3.62625	1.92052	4.01714	3.04858	1.22478	7.97789	7.96732	4.04344	5.00623	9.85528	4.62904	5.89522	3.46522	4.14364	8.51619	4.22682	4.79175	5.56364	3.6542	3.50533	13.6435	6.14795	1.28529	3.65889	3.88744	6.59443	4.87311	2.68371
1700124L16Rik	0	0	0	0	0	0	0	0	0	0	0	0.57081	0	0	0	0	0	0	0	0	0	0	0	0	0	0	0	0	0.505429	0	0	0	0	0	0	0	0	0	0	0	0	0	0	0	0	0	0	0	0
1700125G02Rik	0	0	0	0	0	0	0	0	0	0	0	0	0	0	0	0	0	0	0	0	0	0	0	0	0	0	0	0	0	0	0	0	0	0	0	0	0	0	0	0	0	0	0	0	0	0	0	0	0
1700125G22Rik	0	0	0	0	0	0	0	0	0	0	0	0	0	0	0	0	0	0	0	0	0	0	0	0	0	0	0	0	0	0	0	0	0	0	0	0	0	0	0	0	0	0	0	0	0	0	0	0	0
1700125H03Rik	0	0	0	0	0	0	0	0	0	0	0	0	0	0	0	0	0	0	1.11098	0	0	0	0	0	0	0	0	0	0	0	0	0	0	0	0	0	0	0	0	0	0	0	0	0	0	0	0	0	0
1700128A07Rik	0	0	0	0	0	0	0	0	1.1441	0	0	0	0	0	0	0	0	0	0	0	0	0	0	0	0	0	0	0	0	0	0	0	0	0	0	0	0	0	0	0	0	0	0	0	0	0	0	0	0
1700129C05Rik	0	0	0	0	0	2.81973	0	0	1.1441	0	0	0	0	0	0.935355	0	0	0	0	0	0	0	0	0	0	0	0	0.468666	0	0	0	0	0	0	0.690607	0	0.704471	1.59725	0	0	0	0	0	0	0	0	0	0	0
1810006J02Rik	0	0	0	0	0	0	0	0	0	0	0	0	0	0	0	0	0	0	0	0	0	0	0	0	0	0	0	0.468666	0	0	0	0	0	0	0	0	0	0	0	0	0	0	0	0	0	0	0	0	0
1810008I18Rik	0	0	0	0	0	0	0	0	0	0	0	0	0	0	0	0	0	0	0	0	0	0	0	0	1.01619	0	0	0	0	0	0	0	0	0	0	0	0	0	0	0	0	0	0	0	0	0	0	0	1.34186
1810009A15Rik	2.55917	2.42971	3.60831	4.87538	6.92037	7.04933	4.5842	7.11636	9.15283	1.23779	0.794615	1.14162	2.44214	7.04336	4.67677	3.69571	0	6.18037	3.33295	5.50972	1.48258	3.62625	5.1214	3.34761	0	3.67435	1.99447	3.28066	3.53801	3.64089	3.28509	5.95162	5.89522	1.73261	1.38121	7.45166	5.63576	0	1.11273	9.1355	3.50533	0	6.14795	3.85588	3.65889	3.10995	6.59443	5.56927	4.02557
1810010H24Rik	0	0	0	0	0	0	1.52807	0	1.1441	0	0	0	0	0	0	0	0	0	0	0	0	0	0.640175	1.33905	0	0	0	0.937332	0	0	0.821273	0.661292	0	1.73261	0	1.06452	0.704471	0	1.11273	0	0	0	0	0	0	0.777489	0	0	0.670928
1810012K16Rik	0	0	0	0	0	0	0	0	1.1441	0	0	0	0	0	0	0	0	0	0	0	0	0	0	0	0	0	0	0	0	0	0	0	0	0	0	0	0	0	0	0	0	0	0	0	0	0	0.599494	0	0
1810013D15Rik	0	0	0	0	0	0	0	0	0	0	0	0	0	0	0	0	0	0	0	0	0	0	0	0	0	0	0	0	0	0.455111	0	0	0	0	0	0	0	0	0	0	0	0	0	0	0	0	0	0	0
1810019D21Rik	2.55917	0	3.60831	0	0	2.81973	1.52807	2.84654	4.57642	1.23779	0.794615	2.28324	2.44214	0	0	2.46381	0	2.64873	2.22197	0.918286	0	0	0	0	1.01619	0	0	0.937332	2.52715	0	3.28509	0	0	0	0	0	0	0	0	0	5.258	2.27392	1.22959	1.28529	0	2.33247	1.79848	1.39232	0
1810019N24Rik	0	0	0	0	0	0	1.52807	0	0	0	0	0.57081	0	0	0	0	0	0	0	0	0	0	0	0	0	0	0	0	0	0	0	0	0	0	0	0	0	0	0	0	0	0	0	0	0	0	0	0	0
1810021B22Rik	0	0	0	0	1.1534	0	0	0	1.1441	0	0	0	2.44214	1.17389	0.935355	0	0	0	0	0	0	0	0	1.33905	0	1.22478	0.997236	0.937332	1.01086	0.455111	0.821273	0	0.982537	0	0	1.06452	1.40894	1.59725	2.22546	0	0	0	0	1.28529	0	0.777489	0	1.39232	0
1810024B03Rik	0	0	0	0	0	0	0	1.42327	0	0	0	0	0	0	0	0	0	0	0	0	1.48258	0	0	0	0	1.22478	0	0	0	0	0.821273	0	0	0	0.690607	0	0	0	0	0	0	0	0	0	0	0.777489	1.19899	0	0
1810030O07Rik	0	0	0	3.65653	4.61358	4.2296	4.5842	2.84654	0	2.47558	2.38385	1.71243	2.44214	2.34779	0	0	0	0	2.22197	0.918286	0	2.71969	2.5607	2.67809	4.06478	1.22478	0.997236	1.87466	3.53801	0.910223	1.64255	1.98387	3.93015	0.866306	1.38121	3.19357	0.704471	11.1808	1.11273	0	0	0	3.68877	2.57059	4.2687	2.33247	3.59696	2.78464	3.35464
1810034E14Rik	0	0	0	0	0	0	1.52807	0	0	0	0.794615	0	0	0	0.935355	0	0	0	0	0	1.48258	1.81313	0.640175	0	0	0	0.997236	0	0	0	0	0	0	0	0	0	0	0	1.11273	0	0	0	0	0	0	0	0.599494	0	0
1810037I17Rik	7.6775	6.07428	5.41246	9.75076	8.07377	1.40987	6.11227	9.96291	17.1616	6.18894	3.17846	12.5578	4.88428	4.69557	7.48284	9.85523	0	11.4778	6.6659	10.1011	5.93034	3.62625	10.2428	4.01714	6.09717	7.34869	6.98065	12.1853	8.5923	7.28178	16.4255	11.242	7.8603	6.06414	2.76243	5.32262	4.93129	1.59725	5.56364	7.3084	7.01067	11.3696	7.37755	6.42646	6.09815	11.6623	14.3878	8.35391	6.03835
1810041H14Rik	0	0	0	0	0	0	0	0	0	0	0	0.57081	0	0	0	1.2319	0	0	0	0	0	0	0	0	0	0	0	0	0	0	0	0	0	0.866306	0	0	0	0	0	0	0	0	0	0	0.609815	0	0	0	0
1810044D09Rik	0	1.21486	0	0	0	0	1.52807	2.84654	1.1441	1.23779	0.794615	0.57081	0	0	0.935355	0	0	0.88291	0	2.75486	1.48258	0	0	0	1.01619	1.22478	0	2.34333	0	0.910223	0.821273	0.661292	0.982537	0	0	0	0	0	0	0	0	0	1.22959	0	0.609815	2.33247	1.19899	0	0
1810049I09Rik	0	0	0	0	0	1.40987	0	0	0	0	0	0	0	0	0	0	0	0	0	0	0	0	0	0	0	0	0	0	0	0	0	0	0	0	0	0	0	1.59725	0	0	0	0	0	0	0	0.777489	0	0	0
1810053B23Rik	0	0	0	0	0	0	0	0	0	0	0	0	0	0	0	0	0	0	0	0	0	0	0	0	0	0	0	0	0	0	0	0	0	0	0	0	0	0	0	0	0	0	0	0	0	0	0	0	0
1810055G02Rik	1.27958	0	1.80415	0	1.1534	1.40987	1.52807	1.42327	0	0	0.794615	1.71243	2.44214	0	0	0	0	0.88291	2.22197	1.83657	1.48258	0.906563	1.28035	2.00857	2.03239	3.67435	0.997236	1.87466	1.51629	0.455111	0	0.661292	0.982537	0	0.690607	1.06452	0	0	1.11273	0	0	0	7.37755	0	1.82944	0.777489	4.79595	0.696159	1.34186
1810062G17Rik	0	1.21486	0	1.21884	0	1.40987	0	2.84654	0	0	0	0.57081	2.44214	0	0	0	0	0.88291	0	0	0	0	0	0	1.01619	0	0	1.87466	2.02172	0	2.46382	0	0.982537	0	0	0	0.704471	0	0	0	0	2.27392	1.22959	0	0.609815	0	0	0	0.670928
1810062O18Rik	0	1.21486	1.80415	0	0	0	0	0	0	0	0.794615	1.14162	0	0	0	2.46381	0	0.88291	0	0	0	0	0.640175	0.669523	0	0	0	0.468666	0	0	0.821273	0	0	0	0	1.06452	0	0	0	1.8271	1.75267	0	0	1.28529	0	0.777489	1.19899	0	0
1810064F22Rik	0	0	0	0	0	1.40987	0	0	2.28821	0	0	1.14162	0	0	0	0	0	0	0	0.918286	0	0	0	0	0	0	0	0.468666	0.505429	0.455111	0	0	0	0	0.690607	0	0	0	0	0	0	0	0	0	0	0	1.79848	0	0
1810065E05Rik	0	0	0	0	0	0	0	1.42327	0	0	0	0	0	0	0	0	0	0	0	0	0	0	0	0	0	0	0	0	0	0	0	0	0	0	0	0	0	0	0	0	0	0	0	0	0	0	0	0	0
1810073O08Rik	0	0	0	0	0	0	0	0	1.1441	0	0	0	0	0	0	0	0	0	0	0	0	0	0	0	0	0	0	0	0	0	0	0	0	0	0	0	0	0	0	0	0	0	0	0	0	0	0	0	0
2010001A14Rik	0	1.21486	0	0	0	0	0	0	2.28821	1.23779	0	0.57081	0	0	0	0	0	0	0	0.918286	0	0	0	0	0	0	0.997236	0	0.505429	0.455111	0	0	0	0	0	0	0	0	1.11273	1.8271	5.258	0	0	0	0	0	0.599494	0.696159	0.670928
2010003K11Rik	3.83875	6.07428	7.21661	6.09422	4.61358	2.81973	4.5842	1.42327	1.1441	2.47558	1.58923	1.14162	4.88428	2.34779	3.74142	0	0	0.88291	2.22197	2.75486	7.41292	5.43938	2.5607	4.01714	2.03239	4.89913	6.98065	0.937332	2.02172	2.73067	4.10637	2.64517	3.93015	5.19783	4.83425	3.19357	5.63576	9.58351	4.45091	7.3084	1.75267	2.27392	0	0	4.87852	1.55498	2.39797	2.78464	0.670928
2010009K17Rik	0	0	0	0	0	0	0	0	0	0	0	0	0	0	0	0	0	0	0	0	0	0	0	0	1.01619	0	0	0	0	0	0	0	0	0	0	0	0	0	0	0	0	0	0	0	0	0	0	0	0
2010016I18Rik	3.83875	1.21486	1.80415	0	0	2.81973	7.64034	1.42327	0	2.47558	5.56231	0.57081	0	3.52168	2.80606	3.69571	9.61784	0.88291	2.22197	0.918286	0	2.71969	0	5.35618	0	2.44956	1.99447	0.468666	0.505429	3.18578	0	0	1.96507	0	0.690607	1.06452	2.11341	4.79175	0	3.6542	0	0	0	1.28529	1.21963	0	1.19899	0.696159	1.34186
2010106E10Rik	0	0	0	0	0	0	0	0	0	0	0	0	0	0	0	0	0	0	0	0	0	0	0	0	0	0	0	0	0	0	0	0	0	0	0	0	0	0	0	0	0	0	0	0	0	0	0	0	0
2010109A12Rik	0	0	0	0	0	0	0	0	0	0	0	1.14162	0	0	0	0	0	0.88291	0	0	0	0	0	0	0	0	0	0	0	0	0	0	0	0	0	0	0	0	0	0	1.75267	0	0	0	0	0.777489	0	0	0
2010308F09Rik	0	0	0	0	0	0	0	0	0	0	0	0	0	0	0	0	0	0	0	0	0	0	0	0	0	0	0	0	0	0.455111	0	0	0	0	0	0	0	0	0	0	0	0	0	0	0	0	0	0	0
2010315B03Rik	1.27958	1.21486	0	2.43769	0	4.2296	3.05614	1.42327	3.43231	1.23779	0	0.57081	0	1.17389	0	1.2319	0	0.88291	1.11098	0.918286	1.48258	0	0.640175	0	1.01619	0	0	0.468666	1.51629	0	2.46382	1.98387	0	0.866306	0.690607	2.12905	0.704471	0	0	0	3.50533	2.27392	2.45918	1.28529	1.82944	2.33247	1.79848	0	0.670928
2200002D01Rik	1.27958	3.64457	1.80415	2.43769	3.46019	0	1.52807	1.42327	4.57642	1.23779	5.56231	3.42486	0	2.34779	0.935355	2.46381	0	0	2.22197	0.918286	0	1.81313	3.20087	0	0	1.22478	1.99447	0.937332	2.02172	0.910223	4.10637	1.98387	1.96507	1.73261	0	3.19357	2.11341	4.79175	1.11273	1.8271	5.258	2.27392	2.45918	1.28529	0.609815	3.10995	2.99747	2.78464	0
2200002J24Rik	0	0	0	0	0	0	0	0	0	0	0	0	0	0	0	0	0	0	0	0	0	0	0	0	0	0	0	0	0	0	0	0	0	0	0	0	0	0	0	0	0	0	0	0	0	0	0	0	0
2210016F16Rik	7.6775	8.504	5.41246	7.31307	11.534	9.86906	9.16841	11.3862	4.57642	8.66452	7.94615	12.5578	14.6528	12.9128	13.095	7.39142	0	10.5949	6.6659	5.50972	7.41292	6.34594	12.1633	11.3819	8.12956	7.34869	7.97789	7.49865	10.1086	10.4676	11.4978	9.91937	2.94761	8.66306	9.6685	11.7098	9.86259	14.3753	12.24	10.9626	10.516	9.09569	6.14795	7.71176	7.92759	10.8848	4.79595	9.05007	5.36742
2210016L21Rik	2.55917	1.21486	1.80415	3.65653	0	7.04933	3.05614	2.84654	2.28821	1.23779	3.17846	1.14162	0	1.17389	2.80606	4.92762	28.8535	2.64873	1.11098	5.50972	1.48258	2.71969	2.5607	3.34761	5.08097	1.22478	5.98342	1.406	6.06515	2.27556	4.10637	3.30646	4.91269	0	1.38121	4.25809	1.40894	1.59725	1.11273	5.4813	8.76333	2.27392	0	2.57059	2.43926	4.66493	2.39797	4.87311	2.68371
2210039B01Rik	0	0	0	0	0	0	0	0	0	0	0.794615	0	0	0	0	0	0	0	0	0	0	0	0	0	0	0	0	0	0.505429	0	0	0	0	0	0	0	0	0	0	0	0	0	1.22959	0	0	0	0.599494	0	0
2210406O10Rik	1.27958	0	0	0	0	0	0	1.42327	1.1441	0	0	0.57081	0	1.17389	0	0	0	0	0	0.918286	0	0	0	0	0	0	0	0.468666	1.01086	0	0	0	0	0.866306	0	1.06452	0	0	0	0	0	0	0	0	0	0.777489	0.599494	0.696159	0
2210408F21Rik	0	2.42971	7.21661	0	1.1534	2.81973	0	0	0	0	0	1.71243	2.44214	0	0	0	9.61784	0	0	0	0	0.906563	1.28035	0.669523	0	0	0	1.406	1.01086	1.82045	0.821273	1.32258	0.982537	0.866306	0.690607	1.06452	1.40894	1.59725	1.11273	1.8271	0	0	3.68877	1.28529	0.609815	0	1.19899	2.08848	0.670928
2210408I21Rik	3.83875	0	1.80415	0	1.1534	1.40987	0	1.42327	1.1441	2.47558	3.17846	2.28324	0	0	0.935355	0	0	3.53164	0	0	1.48258	0.906563	0	1.33905	2.03239	0	1.99447	0.937332	0.505429	1.36533	0	0.661292	1.96507	0.866306	1.38121	2.12905	1.40894	1.59725	0	1.8271	0	0	1.22959	1.28529	0.609815	1.55498	0	1.39232	1.34186
2210409D07Rik	0	0	0	0	0	0	0	0	0	0	0	0	0	0	0	0	0	0	0	0	0	0	0	0	0	0	0	0	0	0	0	0	0	0	0	0	0	0	0	0	0	0	0	0	0	0	0	0	0
2210416O15Rik	1.27958	3.64457	0	1.21884	1.1534	1.40987	7.64034	0	5.72052	6.18894	3.97308	2.85405	4.88428	0	3.74142	2.46381	0	6.18037	7.77688	1.83657	7.41292	1.81313	1.92052	1.33905	1.01619	3.67435	1.99447	1.406	3.53801	1.82045	2.46382	0	2.94761	1.73261	0.690607	1.06452	2.11341	3.1945	1.11273	3.6542	7.01067	2.27392	2.45918	1.28529	0.609815	3.88744	4.79595	0	0.670928
2300002M23Rik	0	0	0	1.21884	0	0	0	0	0	0	0	0	0	0	0	1.2319	0	0	0	0	0	0	0	0	0	0	0	0	0.505429	0	0	0	0	0	0	0	0	0	0	0	0	0	0	0	0	0	0	0	0
2300009A05Rik	1.27958	0	1.80415	0	0	0	0	0	2.28821	1.23779	0	0	0	0	0	3.69571	0	0	1.11098	0.918286	0	0.906563	1.92052	0	2.03239	0	0	0.468666	0.505429	0.455111	0	1.98387	0.982537	0.866306	0	1.06452	0.704471	1.59725	0	1.8271	0	0	0	0	0.609815	0.777489	0.599494	2.08848	0.670928
2310001H17Rik	2.55917	0	0	1.21884	0	0	0	2.84654	0	0	0	0	0	0	0	0	0	2.64873	0	1.83657	0	0	0.640175	0	0	0	0.997236	0.468666	0	0.455111	1.64255	0	0.982537	0	0	0	0	0	0	0	0	2.27392	2.45918	0	0	0.777489	0.599494	0	0
2310001K24Rik	2.55917	1.21486	1.80415	0	2.30679	0	0	0	0	0	0.794615	0	0	2.34779	0	1.2319	9.61784	0	1.11098	1.83657	0	2.71969	0.640175	0.669523	1.01619	2.44956	2.99171	0	0.505429	3.18578	0	1.98387	0.982537	2.59892	2.07182	0	2.11341	0	1.11273	0	0	0	1.22959	0	0.609815	0.777489	0.599494	1.39232	0.670928
2310002L09Rik	0	0	0	0	0	0	0	0	0	0	0	0	0	0	0	0	0	0	0	0	0	0	0	0	0	0	0	0	0	0	0	0	0	0.866306	0	0	0	0	0	0	0	0	0	0	0	0	0	0	0
2310005A03Rik	0	0	0	0	0	0	0	0	0	0	0	0	0	0	0	0	0	0	0	0	0	0	0	0	0	0	0	0	0	0	0	0	0	0	0	0	0	0	0	0	0	0	0	0	0	0	0	0	0
2310009B15Rik	0	0	0	1.21884	0	1.40987	0	1.42327	1.1441	0	0.794615	0.57081	0	1.17389	0.935355	0	0	0	1.11098	0.918286	0	0	0	0	0	0	0	0	0.505429	0	2.46382	0	0	0.866306	0	1.06452	0.704471	0	0	0	1.75267	4.54784	0	0	1.21963	0.777489	0	0.696159	2.01278
2310010J17Rik	0	1.21486	0	1.21884	0	0	3.05614	0	0	0	0	0.57081	4.88428	1.17389	0	0	0	0	0	0	0	0	0	0	0	0	0	0	0	0.455111	0	0.661292	0	0	0	0	0	1.59725	0	0	0	2.27392	0	2.57059	0	0	0	0	0
2310011J03Rik	7.6775	3.64457	1.80415	6.09422	6.92037	2.81973	3.05614	9.96291	9.15283	4.95116	5.56231	6.84972	7.32642	8.21725	4.67677	6.15952	0	1.76582	5.55491	4.59143	2.96517	7.2525	3.20087	2.67809	5.08097	7.34869	4.98618	3.74933	6.06515	7.28178	5.74891	7.27421	3.93015	6.06414	5.52486	5.32262	5.63576	1.59725	7.7891	7.3084	0	2.27392	4.91836	3.85588	3.65889	7.77489	5.39544	6.26543	2.01278
2310015D24Rik	0	0	0	0	0	0	0	0	0	0	0	0	0	0	0	0	0	0	0	0	0	0	0	0	0	0	0	0	0	0	0	0	0	0	0	0	0	0	0	0	0	0	0	0	0	0	0	0	0
2310020H05Rik	0	0	0	0	0	0	0	0	0	0	0	0	0	0	0	0	0	0	0	0	0	0	0	0	0	0	0	0	0	0	0	0	0	0	0	0	0	0	0	0	0	0	0	0	0	0	0	0	0
2310022A10Rik	1.27958	0	0	1.21884	1.1534	0	1.52807	0	2.28821	2.47558	0.794615	1.14162	0	0	0	2.46381	0	0	0	0.918286	0	0.906563	0.640175	0.669523	0	1.22478	1.99447	0.937332	0	0.455111	0.821273	0.661292	0	1.73261	0	0	0.704471	0	1.11273	0	1.75267	0	0	0	1.21963	0.777489	0	0.696159	0.670928
2310022B05Rik	2.55917	3.64457	0	1.21884	1.1534	1.40987	1.52807	1.42327	4.57642	2.47558	2.38385	3.42486	4.88428	2.34779	2.80606	0	0	1.76582	3.33295	2.75486	2.96517	3.62625	2.5607	1.33905	1.01619	2.44956	0	1.87466	1.01086	2.73067	1.64255	1.32258	0.982537	0.866306	2.76243	3.19357	1.40894	0	1.11273	3.6542	1.75267	4.54784	0	0	0.609815	0	0.599494	1.39232	0
2310030G06Rik	2.55917	0	0	3.65653	0	2.81973	0	1.42327	2.28821	2.47558	1.58923	3.42486	2.44214	0	0	1.2319	0	0.88291	1.11098	1.83657	0	0	0	0	0	2.44956	0	2.812	2.52715	0	0.821273	0	0	0	0	0	0	0	0	0	1.75267	0	2.45918	0	0	0.777489	2.99747	0.696159	0.670928
2310033P09Rik	8.95708	0	5.41246	1.21884	2.30679	2.81973	1.52807	2.84654	4.57642	2.47558	1.58923	5.7081	4.88428	5.86947	1.87071	11.0871	9.61784	7.06328	2.22197	1.83657	0	2.71969	0	0.669523	4.06478	2.44956	0.997236	4.21799	4.54886	3.18578	5.74891	3.96775	1.96507	2.59892	1.38121	0	0.704471	0	0	3.6542	3.50533	4.54784	2.45918	1.28529	0.609815	2.33247	4.19646	0.696159	2.68371
2310034O05Rik	1.27958	0	0	0	0	0	0	2.84654	1.1441	0	0	1.71243	0	0	0	0	0	0	0	0	0	0	0	0	0	0	0	0	0	0.455111	0.821273	0	0	0	0	0	0	0	0	0	1.75267	0	0	0	0	0	1.19899	0	0
2310039H08Rik	5.11833	4.85943	5.41246	6.09422	2.30679	8.45919	6.11227	4.26982	4.57642	7.42673	6.35692	4.56648	0	3.52168	5.61213	3.69571	0	3.53164	0	4.59143	5.93034	2.71969	0.640175	2.67809	1.01619	3.67435	2.99171	5.15533	4.04344	3.64089	9.85528	2.64517	3.93015	3.46522	0	4.25809	4.22682	4.79175	4.45091	3.6542	5.258	2.27392	6.14795	2.57059	2.43926	9.32986	5.99494	4.87311	2.01278
2310039L15Rik	0	0	0	0	0	0	0	0	0	0	0	0	0	0	0	0	0	0	0	0	0	0	0	0	0	0	0	0	0	0	0	0	0	0	0	0	0	0	0	0	0	0	0	0	0	0	0	0	0
2310040G24Rik	1.27958	0	0	0	0	0	1.52807	0	1.1441	0	0	0	0	0	0	0	0	0	0	0	0	0	0	0.669523	1.01619	0	0	0.937332	1.01086	0	0	0	0	0	0	0	0	0	0	0	0	0	0	0	0	0	0	0	0.670928
2310043M15Rik	0	0	0	1.21884	1.1534	0	0	0	0	0	0	0.57081	0	0	0	1.2319	0	0	1.11098	0	0	0	0	0	0	0	0	0	0	0	0.821273	0	0.982537	0	0	0	0.704471	0	0	0	0	0	0	0	0	0	0.599494	0	1.34186
2310057M21Rik	0	0	3.60831	0	1.1534	1.40987	1.52807	1.42327	1.1441	1.23779	0	0.57081	0	0	0	2.46381	0	0.88291	1.11098	1.83657	1.48258	0	2.5607	2.00857	4.06478	0	0.997236	0.937332	2.52715	1.82045	1.64255	0	0.982537	0.866306	1.38121	1.06452	2.81788	0	0	1.8271	0	2.27392	2.45918	1.28529	0	0.777489	0.599494	0	0.670928
2310061I04Rik	5.11833	3.64457	0	2.43769	3.46019	2.81973	1.52807	2.84654	3.43231	1.23779	3.17846	3.42486	0	4.69557	0.935355	0	9.61784	0	1.11098	2.75486	2.96517	0.906563	1.92052	1.33905	1.01619	2.44956	3.98895	0.937332	2.52715	0.455111	4.10637	1.32258	4.91269	1.73261	0.690607	2.12905	2.81788	1.59725	1.11273	3.6542	3.50533	2.27392	0	2.57059	1.21963	0.777489	2.99747	0.696159	0.670928
2310065F04Rik	0	0	0	0	0	0	0	0	0	0	0	0	0	0	0	0	0	0	0	0	0	0	0	0	0	0	0	0	0	0	0	0	0	0	0	0	0	0	0	0	0	0	0	0	0	0	0	0	0
2310068J16Rik	0	0	0	1.21884	1.1534	0	0	0	0	0	0.794615	0	0	0	0	0	0	0	1.11098	0	0	0	0	0.669523	0	0	0.997236	0.468666	0.505429	0	0	0	0	0	0	0	0.704471	1.59725	1.11273	0	0	0	1.22959	0	0	1.55498	0	0	0
2310069B03Rik	0	0	0	0	0	0	0	0	0	0	0	0	0	0	0	0	0	0.88291	0	0	0	0	0	0	0	0	0	0	0	0	0	0	0	0	0	0	0	0	0	0	0	0	0	0	0	0	0	0	0
2310079G19Rik	0	0	0	0	0	0	0	0	0	0	0	0	0	0	0	0	0	0	0	0	0	0	0	0	0	0	0	0	0	0	0	0	0	0	0	0	0	0	0	0	0	0	0	0	0	0	0	0	0
2410002F23Rik	5.11833	1.21486	0	6.09422	1.1534	4.2296	3.05614	2.84654	5.72052	3.71337	2.38385	5.13729	7.32642	1.17389	2.80606	3.69571	9.61784	1.76582	1.11098	5.50972	0	1.81313	0.640175	0.669523	3.04858	1.22478	0.997236	5.15533	3.53801	1.36533	3.28509	1.32258	0	0	1.38121	0	0.704471	0	1.11273	3.6542	3.50533	2.27392	2.45918	3.85588	1.21963	5.44242	7.79342	2.78464	2.68371
2410004B18Rik	1.27958	2.42971	3.60831	0	3.46019	0	1.52807	0	1.1441	0	4.76769	3.42486	2.44214	0	0	6.15952	9.61784	0	3.33295	0.918286	2.96517	1.81313	3.84105	1.33905	1.01619	2.44956	2.99171	2.34333	1.51629	0.910223	2.46382	1.32258	0.982537	0	0	1.06452	0.704471	1.59725	0	3.6542	1.75267	6.82177	2.45918	0	1.21963	1.55498	1.79848	1.39232	1.34186
2410004I01Rik	0	0	0	0	0	0	0	0	0	0	0	0	0	0	0	0	0	0	0	0	0	0	0	0	0	0	0	0	0	0	0	0	0	0	0	0	0	0	0	0	0	0	0	0	0	0	0	0	0
2410004P03Rik	0	0	0	0	0	1.40987	0	0	0	0	0	0.57081	0	0	0.935355	0	0	0	1.11098	0	0	0	0	0	0	0	0	0	0.505429	0	0	0	0	0	0	0	0	0	0	0	0	2.27392	0	0	0	0	0	0.696159	0
2410006H16Rik	1.27958	1.21486	1.80415	2.43769	1.1534	1.40987	1.52807	5.69309	11.441	3.71337	2.38385	4.56648	9.76857	4.69557	1.87071	6.15952	0	4.41455	9.99884	0.918286	2.96517	0.906563	1.92052	1.33905	2.03239	6.12391	0.997236	4.68666	5.55972	0.455111	2.46382	3.96775	2.94761	1.73261	0	2.12905	2.11341	0	0	0	5.258	2.27392	3.68877	3.85588	1.21963	7.77489	4.19646	2.78464	2.01278
2410022M11Rik	0	2.42971	0	0	0	1.40987	0	0	0	0	0.794615	0	0	0	0	0	0	1.76582	0	0.918286	0	0	0	0.669523	0	1.22478	0	0	0.505429	0.910223	0.821273	0	0	0	0	0	0.704471	1.59725	0	1.8271	0	0	0	1.28529	0	0	0	0	0
2410137M14Rik	0	0	0	0	0	0	0	0	0	0	0	0	0	0	0	0	0	0	0	0	0	0	0	0	0	0	0	0	0	0	0	0	0	0	0	0	0	0	0	0	0	0	0	0	0	0	0	0	0
2500002B13Rik	0	4.85943	0	0	1.1534	0	0	0	0	0	0.794615	0	0	0	0	0	0	0.88291	0	0	1.48258	0	0	0	1.01619	0	1.99447	0	0.505429	0	0	0	0	0	0.690607	0	0.704471	0	0	0	0	0	0	0	0	0	1.19899	0.696159	0.670928
2500004C02Rik	0	0	0	0	0	0	0	1.42327	0	0	0	1.14162	0	0	0	0	0	1.76582	0	1.83657	0	0	0	0.669523	0	1.22478	0	0.937332	0.505429	0.455111	0	0	0.982537	0	0	0	0	0	1.11273	0	0	0	0	0	0	0	0.599494	0.696159	0
2510002D24Rik	2.55917	3.64457	0	0	0	4.2296	4.5842	4.26982	8.00873	1.23779	2.38385	3.99567	2.44214	1.17389	7.48284	2.46381	0	0.88291	3.33295	1.83657	4.44775	0.906563	3.20087	0.669523	3.04858	0	0.997236	2.34333	7.07601	1.36533	3.28509	1.98387	0	0.866306	1.38121	5.32262	0.704471	1.59725	1.11273	1.8271	1.75267	2.27392	3.68877	5.14117	1.21963	5.44242	2.99747	2.08848	4.69649
2510009E07Rik	0	0	1.80415	1.21884	4.61358	1.40987	1.52807	0	2.28821	4.95116	0.794615	4.56648	2.44214	0	1.87071	2.46381	0	4.41455	1.11098	0.918286	2.96517	3.62625	1.28035	4.68666	0	0	0	0.937332	2.02172	0	0	1.98387	0.982537	0	1.38121	2.12905	2.11341	4.79175	0	1.8271	7.01067	0	3.68877	1.28529	2.43926	0	1.79848	2.08848	2.01278
2510039O18Rik	1.27958	0	1.80415	0	0	1.40987	0	4.26982	0	3.71337	1.58923	0.57081	2.44214	0	2.80606	4.92762	0	0.88291	0	0	0	2.71969	1.92052	2.67809	0	0	0.997236	1.406	1.01086	0.455111	2.46382	0.661292	0.982537	0	2.07182	5.32262	1.40894	1.59725	0	0	1.75267	0	1.22959	5.14117	2.43926	1.55498	0	1.39232	0
2610008E11Rik	0	0	0	1.21884	1.1534	0	0	0	0	1.23779	0	2.85405	0	0	0.935355	0	0	1.76582	3.33295	2.75486	0	0.906563	1.28035	0	0	1.22478	0.997236	4.68666	2.52715	0.455111	1.64255	0	0.982537	0	2.07182	0	0.704471	0	1.11273	1.8271	5.258	0	0	1.28529	0.609815	1.55498	1.19899	2.08848	0.670928
2610016A17Rik	1.27958	4.85943	3.60831	3.65653	6.92037	1.40987	3.05614	0	0	2.47558	4.76769	1.14162	7.32642	9.39115	8.41819	0	0	0.88291	1.11098	5.50972	4.44775	9.97219	8.32227	11.3819	4.06478	2.44956	1.99447	0	0.505429	7.28178	4.10637	6.61292	9.82537	2.59892	6.90607	6.38714	4.22682	0	5.56364	7.3084	0	2.27392	1.22959	2.57059	7.92759	3.10995	1.19899	7.65775	4.69649
2610020C07Rik	0	3.64457	1.80415	2.43769	0	1.40987	0	1.42327	1.1441	0	0	0.57081	0	0	0	0	0	0.88291	0	1.83657	2.96517	2.71969	1.92052	0	3.04858	0	1.99447	0.468666	0	1.36533	1.64255	1.32258	0	1.73261	0	0	1.40894	0	1.11273	0	0	0	0	0	1.82944	0	0	0	0.670928
2610027K06Rik	3.83875	0	0	0	0	0	3.05614	1.42327	0	0	0	1.14162	0	0	0	4.92762	0	1.76582	0	0.918286	0	0	0	0.669523	1.01619	1.22478	0	1.406	1.51629	0	0	0	0	0.866306	0	1.06452	0	1.59725	1.11273	0	1.75267	0	2.45918	0	0	3.88744	1.19899	0	1.34186
2610028E06Rik	0	0	0	0	0	0	0	0	0	0	0	0	0	0	0	0	0	0	0	0	0	0	0	0	0	1.22478	0	0	0	0	0	0	0	0	0	0	0	0	0	0	0	0	0	0	0	0	0	0	0
2610028H24Rik	0	0	0	0	0	0	0	0	0	0	0	0.57081	0	0	1.87071	0	0	0	1.11098	0	0	0	0	0.669523	1.01619	0	0	0.937332	0.505429	0	0	0	0	0	0	0	0	0	0	0	0	0	1.22959	0	0	0	0	0	0
2610035D17Rik	0	1.21486	0	0	0	4.2296	1.52807	4.26982	0	0	0.794615	0.57081	0	1.17389	0.935355	2.46381	0	2.64873	1.11098	0	0	0	0.640175	0	0	0	0	1.406	0	0.910223	0	0	0	0	0.690607	0	1.40894	0	0	0	1.75267	0	0	0	0	1.55498	0	0	0.670928
2610042L04Rik	0	0	0	0	0	0	0	0	0	0	0	0	0	0	0	0	0	0	0	0	0	0	0	0	0	0	0	0	0	0	0	0	0	0	0	0	0	0	0	0	0	0	0	0	0	0	0	0	0
2610044O15Rik8	0	0	0	1.21884	0	0	0	0	1.1441	0	1.58923	1.71243	0	0	0	2.46381	0	0.88291	0	0.918286	0	1.81313	1.28035	0	3.04858	0	2.99171	1.87466	0	0.455111	0.821273	1.32258	1.96507	0.866306	2.76243	1.06452	1.40894	0	2.22546	1.8271	3.50533	0	1.22959	0	0.609815	0.777489	0.599494	2.08848	1.34186
2610206C17Rik	0	0	1.80415	0	1.1534	1.40987	0	0	0	0	0.794615	0.57081	2.44214	0	0	0	0	0.88291	0	0	0	0	0	0.669523	0	2.44956	0	1.87466	0.505429	0	0	0	0	0.866306	0.690607	0	0.704471	0	1.11273	0	0	0	0	0	0	0	0	0.696159	0
2610300M13Rik	0	0	0	0	0	0	0	0	0	0	0	0	0	0	0	0	0	0	0	0	0	0	0	0	0	0	0	0	0	0	0	0	0	0	0	0	0	0	0	0	0	0	0	0	0	0	0	0	0
2610306M01Rik	0	0	0	0	0	0	0	0	0	0	0	0	0	1.17389	0	0	0	0.88291	0	0	0	0	0	0.669523	0	0	0	1.406	1.01086	0	2.46382	0	0	2.59892	1.38121	0	0.704471	0	1.11273	0	1.75267	0	0	0	1.21963	1.55498	1.19899	2.08848	0
2610307P16Rik	0	0	0	0	0	0	0	1.42327	0	0	0	0	0	0	0.935355	0	0	0	0	0	0	0	0	0	0	0	0	0.937332	0.505429	0	0.821273	0	0	0.866306	0	0	0	0	0	0	0	0	0	1.28529	0	0	0	0	0
2610316D01Rik	0	0	0	0	0	0	0	0	1.1441	0	0	0	0	0	0	0	0	0	0	0	0	0	0	0	0	0	0	0	0	0	0	0	0	0	0	0	0	0	0	0	0	0	0	0	0	0	0.599494	0	0
2610318N02Rik	0	0	0	0	0	4.2296	0	0	3.43231	0	0.794615	2.28324	0	0	0	0	0	0.88291	0	0	0	0	0	0	0	0	0	0.468666	0	0	3.28509	0	0	0	0	0	0	4.79175	0	0	1.75267	0	0	0	0	0.777489	0	0.696159	0
2610507I01Rik	1.27958	0	0	1.21884	0	1.40987	0	0	1.1441	3.71337	0	0.57081	0	0	0.935355	1.2319	0	0	0	0	0	0	0.640175	0.669523	0	0	1.99447	0	1.01086	0	0.821273	0.661292	0.982537	0	0.690607	2.12905	0	0	0	0	3.50533	0	0	0	0.609815	0	1.19899	0.696159	2.01278
2610528J11Rik	0	0	0	0	0	1.40987	0	4.26982	4.57642	1.23779	0	2.28324	0	0	0	1.2319	0	5.29746	2.22197	0	0	0	0	0	1.01619	0	0	0.937332	1.51629	0	0.821273	0	0	0	0	0	0	0	0	0	1.75267	0	0	0	0	0.777489	1.79848	0	0
2700038G22Rik	1.27958	0	0	0	0	1.40987	0	0	1.1441	0	0	0	2.44214	0	0	0	0	0.88291	0	0	0	0	0	0	0	0	0.997236	0.468666	0	0	0	0	0	0	0	0	0	0	0	0	0	0	1.22959	0	0	0.777489	0.599494	0	0.670928
2700046A07Rik	0	0	0	0	0	0	0	0	0	0	0	0	0	0	0	0	0	0	0	0	0	0	0	0	0	0	0	0	0	0	0	0	0	0	0	0	0	0	0	0	0	0	0	0	0	0	0	0	0
2700049A03Rik	0	0	0	0	0	0	0	0	0	0	0.794615	0	0	0	0	0	0	0.88291	1.11098	0	0	0	0	0	0	0	0	2.34333	0.505429	0	0	0	0	0	0.690607	0	0	0	0	0	0	0	1.22959	0	0.609815	0.777489	1.19899	0.696159	0
2700054A10Rik	0	0	0	0	0	0	1.52807	0	0	0	0	0	0	0	0	0	0	0	0	0	0	0	0	0	1.01619	0	0	0	0	0	0	0	0	0	0	0	0	0	0	1.8271	0	0	0	0	0	0	0	0	0
2700062C07Rik	1.27958	3.64457	0	3.65653	0	5.63946	1.52807	2.84654	2.28821	3.71337	0.794615	2.85405	2.44214	1.17389	3.74142	1.2319	0	2.64873	0	3.67315	1.48258	0	0.640175	0.669523	1.01619	0	0.997236	2.34333	1.01086	0.455111	1.64255	3.30646	0	0.866306	0	1.06452	1.40894	0	1.11273	1.8271	0	2.27392	2.45918	0	0.609815	2.33247	2.39797	2.78464	0.670928
2700097O09Rik	1.27958	0	1.80415	1.21884	0	0	0	1.42327	1.1441	1.23779	1.58923	1.14162	0	1.17389	0.935355	2.46381	0	0	0	0	2.96517	0.906563	0.640175	1.33905	1.01619	2.44956	0	1.87466	1.01086	0.455111	0.821273	1.98387	0	0	1.38121	0	0	3.1945	2.22546	0	0	0	0	1.28529	0.609815	0.777489	2.39797	1.39232	0
2810001G20Rik	1.27958	0	1.80415	0	0	1.40987	0	2.84654	2.28821	0	0.794615	2.28324	0	0	0.935355	1.2319	0	0.88291	0	0	0	0.906563	0	0	0	0	0.997236	2.812	3.03258	0	0	0	0	0	0.690607	0	0.704471	0	0	0	5.258	0	3.68877	2.57059	0	0	3.59696	0.696159	0
2810004N23Rik	2.55917	1.21486	9.02077	3.65653	2.30679	4.2296	0	0	3.43231	3.71337	2.38385	1.71243	2.44214	3.52168	0	4.92762	0	3.53164	0	3.67315	0	3.62625	2.5607	4.68666	4.06478	2.44956	1.99447	0.937332	1.51629	3.18578	1.64255	5.95162	4.91269	1.73261	2.76243	4.25809	3.52235	1.59725	0	3.6542	5.258	0	1.22959	2.57059	5.48833	1.55498	1.79848	2.78464	4.69649
2810013P06Rik	1.27958	0	1.80415	1.21884	0	0	3.05614	1.42327	0	1.23779	2.38385	2.85405	4.88428	2.34779	0	2.46381	0	1.76582	2.22197	1.83657	0	0.906563	1.28035	0	2.03239	1.22478	0.997236	1.406	1.51629	0.910223	1.64255	1.32258	2.94761	0.866306	1.38121	3.19357	0.704471	1.59725	0	3.6542	1.75267	0	0	0	1.21963	0.777489	1.79848	4.17695	4.02557
2810021J22Rik	1.27958	0	0	6.09422	0	0	0	4.26982	0	0	2.38385	0	0	2.34779	0	0	0	2.64873	0	0	2.96517	0	0.640175	0	0	0	0	1.406	2.02172	0	0	0	0	0	0.690607	0	0	0	0	0	0	0	1.22959	0	0	0	0.599494	0.696159	0.670928
2810029C07Rik	0	0	0	0	0	1.40987	0	0	0	0	0	0.57081	0	0	0.935355	0	0	0.88291	0	0	0	0	0	0	0	0	0	0	0	0	0	0	0	0	0	0	0	0	0	0	1.75267	0	1.22959	0	0	0.777489	0	0	0
2810032G03Rik	0	0	0	0	0	0	0	0	0	0	0	0	0	0	0	0	0	0.88291	0	0	0	0	0	0	0	0	0	0	0	0	0	0	0	0	0	0	0	0	0	0	0	0	0	0	0	0	0	0	0
2810403D21Rik	0	0	0	0	1.1534	1.40987	1.52807	0	0	1.23779	0	1.71243	0	1.17389	1.87071	1.2319	0	0.88291	1.11098	1.83657	1.48258	0	0	0	0	0	0	0	0.505429	0.455111	0.821273	0.661292	0	0.866306	0	0	0	0	0	0	1.75267	0	3.68877	0	1.21963	0.777489	1.79848	0.696159	0.670928
2810404M03Rik	0	0	0	0	0	0	0	0	0	0	0	0	0	0	0	0	0	0	0	0	0	0	0	0	0	0	0	0	0	0	0	0	0	0	0	0	0	0	0	0	0	0	0	0	0	0	0	0	0
2810408A11Rik	0	0	0	1.21884	0	0	0	0	2.28821	0	0	0.57081	0	0	0	0	0	1.76582	0	0	0	0	0	0	1.01619	0	0	0.468666	0.505429	0.455111	3.28509	0.661292	0	0	0.690607	0	0	4.79175	0	0	1.75267	0	1.22959	0	0	3.10995	2.39797	0	0
2810408I11Rik	0	0	0	1.21884	0	1.40987	0	0	0	0	0	0	0	0	0	0	0	0	0	0	0	0	0	0	0	0	0	0	0	0	0	0	0	0	0	0	0	0	0	0	0	0	1.22959	0	0	0	0	0	0
2810414N06Rik	0	0	0	0	1.1534	1.40987	0	0	0	1.23779	0.794615	0.57081	0	0	0	0	0	0	2.22197	0.918286	1.48258	0	0.640175	0	0	2.44956	0.997236	0	0.505429	1.36533	1.64255	0	0	0.866306	2.76243	1.06452	0.704471	1.59725	0	0	1.75267	0	1.22959	0	0.609815	0.777489	0.599494	0	0.670928
2810429I04Rik	0	0	0	0	0	0	0	0	0	0	0	0.57081	0	0	0	0	0	0	0	0	0	0	0	0	0	0	0	0.468666	0	0	0	0	0	0	0	1.06452	0	0	0	0	0	0	2.45918	0	0	0	0	0	0
2810454H06Rik	0	0	0	0	0	0	0	0	0	1.23779	0	0.57081	0	0	0	1.2319	0	0	0	0	0	0.906563	0	0	0	0	0	0	0	0	1.64255	0	0.982537	0	0	0	0	1.59725	0	0	1.75267	0	0	0	0	0	0	0	0
2810459M11Rik	2.55917	0	0	1.21884	0	7.04933	4.5842	0	9.15283	0	0	4.56648	4.88428	0	0	6.15952	0	13.2436	2.22197	0	0	0	0.640175	0	1.01619	0	0	4.68666	1.01086	0.455111	0	0	0	0	0	0	0	0	0	0	5.258	2.27392	3.68877	3.85588	0.609815	3.10995	5.39544	1.39232	1.34186
2900005J15Rik	0	1.21486	0	0	0	0	0	1.42327	1.1441	0	0.794615	2.28324	0	1.17389	0	1.2319	0	1.76582	0	1.83657	0	0.906563	0.640175	0.669523	1.01619	2.44956	0	0	0.505429	0.455111	1.64255	1.98387	0.982537	2.59892	0.690607	0	0	0	0	0	3.50533	0	2.45918	2.57059	0	1.55498	4.19646	0	0
2900009J06Rik	0	0	0	0	0	0	0	0	0	0	0	0	0	0	0	0	0	0	0	0	0	0	0	0	0	0	0	0	0	0	0	0	0	0	0	0	0	0	0	0	0	0	0	0	0	0	0	0	0
2900026A02Rik	3.83875	1.21486	1.80415	2.43769	1.1534	2.81973	1.52807	0	1.1441	2.47558	1.58923	2.28324	2.44214	1.17389	3.74142	2.46381	0	2.64873	2.22197	0	0	0	1.28035	2.00857	3.04858	1.22478	0.997236	2.34333	3.03258	0.455111	0	0	0.982537	0	0.690607	1.06452	0	0	0	3.6542	0	2.27392	3.68877	2.57059	2.43926	0.777489	2.99747	0.696159	4.69649
2900052N01Rik	0	0	0	0	0	0	0	0	0	0	0	0	0	0	0	0	0	0	0	0	0	0	0	0	0	0	0	0	0	0	0	0	0	0	0	0	0	0	0	0	0	0	0	0	0	0	0	0	0
2900060B14Rik	0	0	0	0	0	0	0	0	0	0	0	0	0	0	0	0	0	0	0	0	0	0	0	0	0	0	0	0	0	0	0	0	0	0.866306	0	0	0	0	0	0	0	0	0	0	0	0	0	0	0
2900060N12Rik	0	0	0	0	0	0	0	0	0	0	0	0	0	0	0	0	0	0	0	0	0	0	0	0	0	0	0	0	0	0	0	0	0	0	0	0	0	0	0	0	0	0	0	0	0	0.777489	0.599494	0	0
2900076A07Rik	1.27958	0	1.80415	1.21884	0	1.40987	0	0	1.1441	0	0	2.28324	0	2.34779	0.935355	0	0	0.88291	2.22197	0	0	0.906563	0.640175	0.669523	1.01619	1.22478	1.99447	0.468666	0.505429	0.910223	1.64255	0.661292	0	0.866306	0	1.06452	0.704471	1.59725	0	0	1.75267	0	1.22959	1.28529	0.609815	0.777489	0.599494	2.08848	0.670928
2900092C05Rik	0	0	0	0	0	0	0	0	0	0	0	0	0	0	0	0	0	0	0	0	0	0	0	0	0	0	0	0	0	0	0	0	0	0	0	0	0	0	0	0	0	0	0	0	0	0	0	0	0
2900093K20Rik	2.55917	0	1.80415	0	0	0	0	1.42327	6.86463	1.23779	0.794615	0.57081	0	1.17389	0	2.46381	0	0.88291	3.33295	0.918286	0	0.906563	0	0.669523	0	0	0	0	0	0	0.821273	0	1.96507	0	0	1.06452	0	0	0	1.8271	0	2.27392	0	1.28529	0	0.777489	2.39797	0	0
3010001F23Rik	0	0	0	0	0	0	0	0	0	0	0	0	0	0	0	0	0	0	0	0	0	0	0	0	0	0	0	0	0	0	0	0	0	0	0	0	0	0	0	0	0	0	0	0	0	0	0	0	0.670928
3010003L21Rik	0	0	0	0	0	0	1.52807	0	0	0	0	0	0	0	0	0	0	0.88291	0	0	0	0	0	0	0	0	0	0	0	0	0	0	0	0	0	0	0	0	0	0	0	0	0	0	0	0	0	0	0
3110006O06Rik	0	0	0	0	0	0	0	0	0	0	0	0	0	0	0	0	0	0	0	0	0	0	0.640175	0	0	0	0	0	0	0	0	0	0	0	0	0	0	0	0	0	0	0	0	0	0	0	0	0	0
3110009E18Rik	0	0	0	0	0	0	0	1.42327	0	2.47558	0	0	0	0	0	0	0	0	0	0	0	0	0	0.669523	0	1.22478	0	0.468666	0	0	0	0	0	0	0	1.06452	0.704471	0	0	1.8271	0	2.27392	0	0	0	0	0	0	0
3110040N11Rik	7.6775	1.21486	0	1.21884	0	2.81973	0	1.42327	5.72052	1.23779	2.38385	3.42486	4.88428	2.34779	0.935355	1.2319	0	3.53164	2.22197	2.75486	4.44775	1.81313	5.1214	2.00857	1.01619	0	0.997236	3.74933	1.51629	4.55111	3.28509	2.64517	0.982537	0.866306	0.690607	5.32262	4.22682	4.79175	0	3.6542	0	0	3.68877	1.28529	1.82944	2.33247	6.59443	3.4808	2.01278
3110045C21Rik	0	0	0	0	0	0	0	0	0	0	0	0.57081	0	0	0	0	0	0.88291	0	0	0	0	0	0.669523	0	0	0	0.468666	0.505429	0	0.821273	0.661292	0.982537	0	0	1.06452	1.40894	0	0	0	0	0	0	0	1.82944	0	0.599494	0.696159	0.670928
3110070M22Rik	0	0	0	0	0	2.81973	1.52807	0	0	0	0	0.57081	0	0	0	0	0	0	0	0	0	0	0	0.669523	0	0	0	0	0	0	0	0	0	0	0.690607	0	0	0	0	0	0	0	0	0	0	0.777489	0	0	0
3110082I17Rik	1.27958	0	0	0	0	1.40987	0	1.42327	1.1441	1.23779	0.794615	0.57081	2.44214	0	0.935355	1.2319	0	3.53164	5.55491	0.918286	0	1.81313	0	0.669523	1.01619	1.22478	0.997236	1.406	1.51629	0.455111	1.64255	0.661292	1.96507	0.866306	0	1.06452	0	0	1.11273	0	5.258	4.54784	1.22959	0	0	3.10995	1.79848	1.39232	0.670928
3200001D21Rik	0	0	0	0	0	0	0	0	0	0	0	0	0	0	0	0	0	0	0	0	0	0	0	0	0	0	0	0	0	0.455111	0	0	0	0	0	0	0	0	0	0	0	0	0	0	0	0	0	0	0
3300002I08Rik	0	0	0	0	0	0	0	0	0	0	0	0	0	0	0	0	0	0	0	0	0	0	0	0	0	0	0	0	0	0	1.64255	0	0	0	0	0	0	0	0	0	0	2.27392	0	1.28529	0.609815	0	0	0	0
3300005D01Rik	0	0	0	0	0	0	0	0	0	0	0	0	0	0	0	0	0	0	0	0	0	0	0	0	0	0	0	0	0	0	0	0	0	0	0	0	0	0	0	0	0	0	0	0	0	0	0	0	0
3632454L22Rik	0	0	0	0	0	0	0	0	1.1441	0	0	0	0	0	0	0	0	0	0	0	0	0	0	0	0	0	0	0	0	0	0	0	0	0	0	0	0	0	0	0	0	0	0	0	0	0	0	0	0
3830403N18Rik	0	0	0	0	0	1.40987	0	0	0	0	0	0	0	0	0	0	0	0	0	0	0	0	0	0	0	0	0.997236	0	0	0	0	0.661292	0	0	0	0	0.704471	0	0	0	0	0	0	0	0	0	0	0	0
3830406C13Rik	7.6775	2.42971	1.80415	4.87538	4.61358	5.63946	12.2245	7.11636	10.2969	1.23779	1.58923	6.84972	4.88428	3.52168	3.74142	0	0	3.53164	7.77688	4.59143	5.93034	0.906563	2.5607	0.669523	7.11336	3.67435	4.98618	2.812	2.02172	3.64089	3.28509	2.64517	8.84284	4.33153	2.07182	5.32262	6.34023	3.1945	0	0	1.75267	2.27392	3.68877	8.99705	2.43926	6.9974	4.79595	4.17695	2.68371
3830408C21Rik	0	0	0	0	0	0	0	0	1.1441	1.23779	1.58923	0	0	0	0	0	0	0	0	0.918286	0	0	0	0	0	1.22478	0	0.937332	0	0	0	0	0	0	0	0	0	0	0	0	1.75267	0	0	0	0.609815	0.777489	0	0	0
3830432H09Rik	0	0	0	0	0	0	0	0	0	0	0	0	0	0	0	0	0	0	0	0	0	0	0	0	0	0	0	0	0	0	0	0	0	0	0	0	0	0	0	0	0	0	0	0	0	0	0	0	0
3930402G23Rik	0	1.21486	0	0	0	0	0	0	0	0	0	0	0	0	0	0	0	0.88291	0	0	0	0	0	0	0	0	0.997236	0	0	0.455111	0	0.661292	0	0	0	0	0	0	0	0	0	0	0	0	0	0.777489	0	0	0
4631405J19Rik	1.27958	0	0	0	0	0	1.52807	1.42327	0	0	0	0.57081	0	0	0	2.46381	0	2.64873	0	0	0	0	0	0	0	0	0	0.468666	0	0	0	0	0	0	0	0	0	0	0	0	1.75267	0	0	0	0	0	0	0	0
4632404H12Rik	0	0	0	1.21884	0	1.40987	1.52807	1.42327	0	0	1.58923	0	0	0	0	0	0	1.76582	0	0.918286	0	0.906563	1.28035	0.669523	0	0	0.997236	0.937332	1.01086	0	0.821273	0	0.982537	0	1.38121	0	2.11341	0	0	1.8271	0	2.27392	1.22959	1.28529	0	0	0	0	1.34186
4632427E13Rik	1.27958	1.21486	0	0	2.30679	4.2296	6.11227	1.42327	4.57642	0	2.38385	6.27891	0	2.34779	2.80606	1.2319	0	2.64873	2.22197	2.75486	2.96517	0	1.92052	2.00857	1.01619	1.22478	0	4.21799	2.52715	0.455111	1.64255	0.661292	1.96507	1.73261	0	0	1.40894	0	0	0	1.75267	4.54784	3.68877	0	0	2.33247	2.39797	3.4808	0.670928
4632428C04Rik	0	0	0	0	0	0	0	0	1.1441	0	0	0	0	0	0	0	0	0.88291	0	0	0	0	0	0	0	0	0	0	0.505429	0	0	0	0	0	0	0	0	0	0	0	3.50533	0	0	0	0	0	0	0	0
4732414G09Rik	0	0	0	0	0	0	0	1.42327	0	0	0	0	0	0	0	0	0	0	0	0	0	0	0	0	0	0	0	0	0	0	0	0	0	0	0	0	0	0	0	0	0	0	0	0	0	0.777489	0	0	0
4732419C18Rik	0	0	0	0	0	0	0	0	0	0	0	0	0	0	0	0	0	0	0	0	0	0	0	0	0	0	0	0	0	0	0	0	0	0	0	0	0	0	0	0	0	0	0	0	0	0	0	0	0
4732471J01Rik	23.0325	40.0903	34.2789	10.9696	50.7494	14.0987	21.393	12.8095	8.00873	29.7069	38.9362	12.5578	12.2107	36.3907	20.5778	8.62333	0	5.29746	16.6647	16.5292	11.8607	32.6363	19.2052	40.1714	22.3563	44.0922	37.895	14.06	11.1194	42.7805	18.8893	39.6775	52.0745	51.112	61.4641	42.5809	54.2442	47.9175	61.2001	34.7149	0	29.561	7.37755	23.1353	39.638	15.5498	7.19392	29.2387	38.2429
4732490B19Rik	0	0	0	0	0	0	0	0	0	0	0	0	0	0	0.935355	0	0	0	0	0	0	0	0	0	0	0	0	0	0.505429	0	0	0	0	0	0	0	0	0	0	0	0	0	0	0	0	0.777489	0	0	0
4732491K20Rik	0	0	0	0	2.30679	0	0	0	1.1441	0	0	0	0	0	0	0	0	0	0	0	0	0.906563	0.640175	0	2.03239	0	0	0.937332	1.51629	0	0	0.661292	0	0.866306	0	0	0	0	0	0	1.75267	0	0	0	0.609815	0.777489	0	0	0.670928
4833407H14Rik	0	0	0	0	0	0	0	0	0	0	0	0.57081	0	0	0	0	9.61784	0.88291	0	0	0	0	0	0	0	0	0	0.937332	0	0	0	0	0	0	0	0	0	0	0	0	0	0	0	0	0	0	0	0	0.670928
4833411C07Rik	0	0	0	0	0	0	0	0	0	0	0	0	0	0	0	0	0	0	0	0	0	0	0	0	0	0	0	0	0.505429	0	0	0	0	0	0	0	0	0	0	0	0	0	0	0	0	0	0	0	0
4833417C18Rik	0	0	0	0	0	0	0	0	0	0	0	0	0	0	0	0	0	0	0	0	0	0	0	0	0	0	0	0	0	0	0	0	0	0.866306	0	0	0	0	0	0	0	0	0	1.28529	0	0.777489	0	0	0
4833418N02Rik	1.27958	1.21486	0	0	0	1.40987	0	1.42327	0	1.23779	0.794615	0	0	0	0.935355	0	0	0	0	2.75486	0	0	0	0	0	0	0	0	0	0.455111	0.821273	0	0	0	0	0	0.704471	0	0	0	0	0	2.45918	0	0	1.55498	1.19899	0	0
4833419F23Rik	0	0	0	1.21884	0	0	1.52807	0	0	0	0	0.57081	0	0	0.935355	0	0	0	1.11098	0	0	0	0.640175	0	1.01619	0	0	0.468666	0	0	0	0	0	0	0	0	0	0	0	0	0	0	0	0	0	0.777489	0	0	0
4833420G17Rik	1.27958	2.42971	0	1.21884	0	1.40987	3.05614	4.26982	1.1441	1.23779	5.56231	2.85405	0	4.69557	2.80606	4.92762	0	2.64873	3.33295	4.59143	1.48258	0	0.640175	0.669523	2.03239	1.22478	2.99171	6.56132	1.51629	2.73067	1.64255	3.30646	0.982537	5.19783	2.07182	0	1.40894	3.1945	3.33818	1.8271	7.01067	4.54784	3.68877	5.14117	1.21963	5.44242	2.39797	1.39232	6.70928
4833422C13Rik	0	0	0	0	0	0	0	0	0	0	0	0	0	0	0	0	0	0.88291	0	0	0	0	0	0	1.01619	0	0	0.468666	0.505429	0	0	0	0	0	0	0	0.704471	0	0	0	0	0	0	0	0	0	0.599494	0	0
4833427F10Rik	0	0	0	0	0	1.40987	0	0	1.1441	0	0	1.71243	0	0	0	2.46381	0	0.88291	0	0	0	0	0	0.669523	0	0	0	0.937332	2.02172	0.455111	0	0	0	0	0	0	0	0	0	0	0	0	0	0	0	0	0.599494	0	0
4833438C02Rik	3.83875	1.21486	0	1.21884	0	1.40987	0	0	1.1441	0	1.58923	1.14162	2.44214	0	0	2.46381	0	0.88291	2.22197	0.918286	0	0.906563	0.640175	0	2.03239	1.22478	1.99447	0.937332	2.02172	2.27556	2.46382	0	0.982537	0	1.38121	0	0.704471	0	0	0	1.75267	0	1.22959	0	1.21963	0.777489	0.599494	0.696159	2.01278
4833439L19Rik	12.7958	13.3634	7.21661	10.9696	13.8407	12.6888	16.8087	8.53963	11.441	11.1401	12.7138	7.99134	2.44214	12.9128	10.2889	11.0871	28.8535	15.8924	14.4428	8.26458	8.89551	9.06563	7.04192	8.7038	7.11336	13.4726	10.9696	12.654	12.6357	9.10223	13.1404	8.59679	18.6682	10.3957	10.3591	15.9678	14.7939	9.58351	25.5928	3.6542	8.76333	4.54784	9.83673	15.4235	6.70796	17.8822	7.19392	10.4424	13.4186
4921504A21Rik	0	0	0	0	0	0	0	0	1.1441	0	0	0	0	0	0	3.69571	0	0.88291	0	0	0	0	0	0	0	0	0	0	1.01086	0	0.821273	0	0	0	0	0	0	0	0	0	0	0	1.22959	0	0	0	0	0	0
4921504E06Rik	0	0	0	0	0	0	0	0	0	0	0	0	0	0	0	0	0	0	0	0	0	0	0	0	0	0	0	0	0	0	0	0	0	0	0	0	0	0	0	0	0	0	0	0	0	0	0	0	0
4921507G05Rik	0	0	0	0	0	0	0	0	0	0	0	0	0	0	0	0	0	0	0	0	0	0	0	0	0	0	0	0	0	0	0	0	0	0	0	0	0.704471	0	0	0	0	0	0	0	0	0	0	0	0
4921507P07Rik	0	0	0	0	0	1.40987	0	0	3.43231	1.23779	0	0	0	0	0	0	0	0	1.11098	0	0	0	0	0	0	0	0	0	0	0.455111	1.64255	0	0	0	0	0	0	3.1945	0	0	0	0	2.45918	0	0	0	0.599494	0.696159	0
4921509C19Rik	0	0	0	0	0	0	0	0	0	0	0	0	0	0	0	0	0	0	0	0	0	0	0	0	0	0	0	0	0	0	0	0	0	0	0	0	0	1.59725	0	0	0	0	0	0	0	0	0	0	0
4921509O07Rik	0	0	0	0	0	0	0	0	0	0	0	0	0	0	0	0	0	0	0	0	0	0	0	0	0	0	0	0	0	0	0	0	0	0	0	0	0	0	0	0	0	0	0	0	0	0	0	0	0
4921511C10Rik	0	0	0	1.21884	0	0	0	1.42327	0	0	0	0	0	0	0	0	0	0	0	0	0	0	0	0	0	0	0.997236	0	0	0	0.821273	0	0	0	0	0	0	0	0	0	0	0	0	0	0	0	0	0	0.670928
4921511I17Rik	0	0	0	0	0	0	1.52807	0	0	0	0	0	0	0	0	0	0	0	0	0	0	0.906563	0	0	0	0	0	0	0	0	0	0	0	0	0	0	0	0	0	0	0	0	0	0	0	0	0	0	0
4921513I03Rik	0	0	0	0	1.1534	0	1.52807	0	0	0	0	0	0	0	0.935355	0	0	0	0	0	0	0	0	0	0	0	0	0	0	0	0	0	0	0	0	0	0	0	0	0	0	0	0	0	0	0	0	0	0
4921515E04Rik	0	0	0	0	0	0	0	0	0	0	0	0	0	0	0	0	0	0	0	0	0	0	0	0	0	0	0	0	0	0	0.821273	0	0	0	0	0	0	0	0	0	0	0	0	0	0	0	0	0	0
4921517D22Rik	0	0	0	0	0	0	0	0	0	0	0	0	0	0	0	0	0	0	0	0	0	0	0	0	0	0	0	0	0	0	0	0	0	0	0	0	0	0	0	0	0	0	0	0	0	0	0	0	0
4921518K17Rik	0	0	0	0	0	0	0	0	0	0	0	0	0	0	0	0	0	0	0	0	0	0	0	0	0	0	0	0	0	0	0	0	0	0	0	0	0	0	0	0	0	0	0	0	0	0	0	0	0
4921524J17Rik	0	2.42971	1.80415	3.65653	0	1.40987	1.52807	1.42327	2.28821	2.47558	1.58923	3.42486	7.32642	2.34779	0.935355	2.46381	0	0.88291	1.11098	0	0	1.81313	1.28035	2.67809	1.01619	3.67435	1.99447	0.937332	3.03258	1.82045	4.10637	1.32258	0	2.59892	0	1.06452	0.704471	1.59725	1.11273	1.8271	0	0	0	0	1.82944	1.55498	0.599494	1.39232	1.34186
4921524L21Rik	0	0	0	0	0	1.40987	0	0	0	0	0	0	0	0	0	0	0	0	0	0	0	0	0	0	0	0	0	0	0	0	0	0	0	0	0	0	0	0	0	0	0	0	0	0	0	0	0	0	0
4921525O09Rik	0	0	0	0	0	0	0	0	0	0	0	0	0	0	0	0	0	0	0	0	0	0	0	0	0	0	0	0	0	0	0	0	0	0	0	0	0	0	0	0	0	0	0	0	0	0	0	0	0
4921528I07Rik	0	0	0	0	0	0	1.52807	0	2.28821	0	0	0	0	0	0	0	0	0	0	0	0	0	0	0	0	0	0	0	0	0	0	0	0	0	0	0	0	0	0	0	0	0	0	0	0	0	0	0	0
4921531C22Rik	0	0	0	0	0	0	0	1.42327	0	0	0	0	0	1.17389	0.935355	0	0	0.88291	0	0.918286	0	0.906563	0	0	0	0	0	0	0	0.910223	0	0.661292	0	0	0	0	0	1.59725	0	0	0	0	0	2.57059	0	0	0.599494	0	0
4921531P14Rik	0	0	0	0	0	0	0	0	0	0	0	0	0	0	0	0	0	0	0	0	0	0	0	0	0	0	0	0	0	0	0	0	0	0	0	0	0	0	0	0	0	0	0	0	0	0	0	0	0
4921534H16Rik	0	0	0	0	0	0	0	0	0	0	0	0	0	0	0	0	0	0	0	0	0	0	0.640175	0	0	0	0	0	0	0	0	0	0	0	0	0	0	0	0	0	0	0	0	0	0	0	0	0	0
4921536K21Rik	0	0	0	0	1.1534	1.40987	0	0	0	0	0.794615	0	0	0	0	0	0	0	0	0	0	0.906563	0	0	0	0	0	0.468666	0.505429	0.455111	0	0	0	0.866306	0	0	0	1.59725	0	0	0	0	0	0	0	0	0	0	0
4921539E11Rik	0	0	0	0	0	0	0	0	0	0	0	0	0	0	0	0	0	0	0	0	0	0	0	0	0	0	0	0	0	0	0	0	0	0	0	0	0	1.59725	0	0	0	0	0	0	0	0	0	0	0
4930401G09Rik	0	0	0	0	0	0	0	0	0	0	0	0	0	0	0	0	0	0	0	0	0	0	0	0	0	0	0	0	0	0	0	0	0	0	0	0	0	0	0	0	0	0	0	0	0	0	0	0	0
4930401O10Rik	0	0	0	0	0	0	0	0	0	0	0	0	0	0	0	0	0	0	0	0	0	0	0	0	0	0	0	0	0	0	0	0	0	0	0	0	0	0	0	0	0	0	0	0	0	0	0	0	0
4930401O12Rik	0	0	0	0	0	0	0	0	0	0	0	0	0	0	0	0	0	0	0	0	0	0	0	0	0	0	0	0	0	0	0	0	0	0	0	0	0	0	0	0	0	0	0	0	0	0	0	0	0
4930402F06Rik	0	0	0	0	0	0	0	0	0	0	0	0	0	0	0	0	0	0	0	0	0	0	0	0	0	0	0	0	0	0	0	0	0	0	0	0	0	0	0	0	0	0	0	0	0	0	0	0	0
4930402F11Rik	0	0	0	0	0	0	0	0	0	0	0	0	0	0	0	0	0	0	0	0	0	0	0	0	0	0	0	0	0	0	0	0	0	0	0	0	0	0	0	0	0	0	0	0	0	0	0	0	0
4930402K13Rik	0	0	0	0	0	0	0	0	0	0	0	0	0	0	0	0	0	0	0	0	0	0	0	0	0	0	0	0	0	0	0	0	0	0	0	0	0	0	0	0	0	0	0	0	0	0	0	0	0
4930404A05Rik	0	0	0	0	0	0	0	0	0	0	0	0	0	0	0	0	0	0	0	0	0	0	0	0	0	0	0	0	0	0	0	0	0	0	0	0	0	0	0	0	0	0	0	0	0	0	0	0	0
4930404H11Rik	0	1.21486	0	0	0	0	0	0	0	0	0	0	0	0	0	0	0	0	0	0	0	0	0	0	0	0	0	0	0	0	0	0	0	0	0	0	0	0	0	0	0	0	0	0	0	0	0	0	0
4930404I05Rik	0	1.21486	0	1.21884	0	0	0	1.42327	0	3.71337	0	1.14162	0	2.34779	0.935355	1.2319	0	5.29746	0	0	0	0.906563	1.28035	0.669523	1.01619	0	0.997236	0.468666	1.01086	0.455111	0.821273	1.32258	0	1.73261	0	0	2.11341	4.79175	0	1.8271	0	2.27392	0	0	1.21963	0.777489	1.19899	0.696159	3.35464
4930405A10Rik	0	0	0	0	0	0	0	0	0	0	0.794615	0	0	0	0	0	0	0	0	0	0	0	0	0	0	0	0	0	0	0	0	0	0	0	0	0	0	0	0	0	0	0	0	0	0	0	0	0	0
4930405A21Rik	0	0	0	0	0	0	0	0	0	0	0	0	0	0	0	1.2319	0	0	0	0	0	0	0	0	0	0	0	0.937332	0	0	0	0	0	0	0	0	0	1.59725	0	0	0	0	0	0	0	0	0	0	0
4930405D11Rik	0	0	0	0	0	0	0	0	0	1.23779	0	0	0	0	0	0	0	0	0	0	0	0	0	0	0	0	0	0	0	0	0	0	0	0	0	0	0	0	0	0	0	0	0	0	0	0	0	0	0
4930405J17Rik	0	0	0	0	0	0	0	0	0	0	0	0	0	0	0	0	0	0	0	0	0	0	0	0	0	0	0	0	0	0	0	0	0	0	0	0	0	0	0	0	0	0	0	0	0	0	0	0	0
4930405L22Rik	0	0	0	0	0	0	0	0	0	0	0	0	0	0	0	0	0	0	0	0	0	0	0	0	0	0	0	0	0	0	0	0	0	0	0	0	0	0	0	0	0	0	0	0	0	0	0	0	0
4930405O22Rik	0	0	0	0	0	0	0	0	0	0	0	0	0	0	0	0	0	0	0	0	0	0	0	0	0	0	0	0.468666	0	0	0	0	0	0	0	0	0	0	0	0	0	0	0	0	0	0	0	0	0
4930406D18Rik	0	0	0	0	0	0	0	0	0	0	0	0.57081	0	0	0	0	0	0	0	0	0	0	0	0	0	0	0	0	0	0	0	0	0	0	0	0	0	0	0	0	0	0	0	0	0	0	0	0	0
4930407G08Rik	0	0	0	0	0	0	0	0	0	0	0	0	0	0	0	0	0	0	0	0	0	0	0	0	0	0	0	0	0	0	0	0	0	0	0	0	0	0	0	0	0	0	0	0	0	0	0	0	0
4930407I10Rik	0	0	0	0	0	1.40987	0	0	1.1441	0	0	0	0	0	0	0	0	0	0	0	0	0	0	0	0	0	0	0	0	0	0	0	0	0	0.690607	0	0	3.1945	0	0	0	0	0	0	0.609815	0	0	0	0
4930407I19Rik	0	0	0	0	0	0	0	0	0	0	0	0	0	0	0	0	0	0	0	0	0	0	0	0	0	0	0	0	0	0	0	0	0	0	0	0	0	0	0	0	0	0	0	0	0	0	0	0	0
4930412E21Rik	0	0	0	0	0	0	0	0	0	0	0	0	0	0	0	0	0	0	0	0	0	0	0	0	0	0	0	0	0	0	0	0	0	0	0	0	0	0	0	0	0	0	0	0	0	0	0	0	0
4930412M03Rik	0	0	0	0	0	0	0	0	0	0	0.794615	0	0	0	0	0	0	0	0	0	0	0	0	0.669523	0	0	0	0	0	0	0	0	0	0	0	0	0	0	0	0	0	0	0	0	0	0.777489	0	0	0
4930413E15Rik	0	0	0	0	0	0	0	0	0	0	0	0	0	0	0	0	0	0	0	0	0	0	0	0	0	0	0	0	0	0	0	0	0	0	0	0	0	0	0	0	0	0	0	0	0	0	0	0	0
4930413F20Rik	1.27958	0	0	0	0	0	0	0	0	0	0	0.57081	0	0	0	0	0	0.88291	0	0	0	0	0	0	1.01619	0	0	0	0	0	0.821273	0	0	0	0	0	0	0	0	0	0	0	0	0	0	0	0	0	0
4930414N06Rik	0	0	0	0	0	1.40987	0	0	1.1441	0	0	0	0	0	0.935355	0	0	0	0	0	0	0.906563	0	0	0	0	0	0.468666	0.505429	0.455111	0.821273	0.661292	0	0	0	0	0	0	0	0	0	0	0	0	0.609815	0	0	0.696159	0
4930417O13Rik	0	0	0	0	0	0	0	0	0	0	0	0.57081	0	0	0	1.2319	0	0	0	0	0	0	0	0	0	0	0	0	0	0	0	0	0	0	0	0	0	1.59725	0	0	0	0	0	0	0	0	0	0	0
4930417O22Rik	0	0	0	0	0	0	0	0	0	0	0	0	0	0	0	0	0	0	0	0	0	0	0	0	0	0	0	0	0	0	0	0	0	0	0	0	0	0	0	0	0	0	0	0	0	0	0	0	0
4930419G24Rik	0	0	0	0	0	0	0	0	0	0	0	0	0	0	0	0	0	0	0	0	0	0	0	0	0	0	0	0	0	0	0	0	0	0	0	0	0	0	0	0	0	0	0	0	0	0	0	0	0
4930422M22Rik	0	0	0	0	0	0	0	0	1.1441	1.23779	0	0	0	0	0	0	0	0	0	0	0	0	0	0	0	0	0	0	0	0	0	0	0	0	0	0	0	0	0	0	0	0	0	0	0	0	0	0	0
4930423D24Rik	0	0	0	0	0	0	0	0	0	0	0	0	0	0	0	0	0	0	0	0	0	0	0	0	0	0	0	0	0	0	0	0	0	0	0	0	0	0	0	0	0	0	0	0	0	0	0	0	0
4930423M02Rik	0	0	0	0	0	0	0	0	0	0	0	0	0	0	0	0	0	0	0	0	0	0	0	0	0	0	0	0	0	0	0	0	0	0	0	0	0	0	0	0	0	0	0	0	0	0	0.599494	0	0
4930425K10Rik	0	0	0	0	0	0	0	0	0	0	0	0	0	0	0	0	0	0	0	0	0	0	0	0	0	0	0	0	0	0	0	0	0	0	0	0	0	0	0	0	0	0	0	0	0	0	0	0	0
4930425L21Rik	0	0	0	0	0	0	0	0	0	0	0	0	0	0	0	0	0	0	0	0	0	0	0	0	0	0	0	0	0	0	0	0	0	0	0.690607	0	0	0	0	0	0	0	0	0	0	0	0	0	0
4930425O10Rik	0	0	0	0	0	0	0	0	0	0	0	0	0	0	0	0	0	0	0	0	0	0	0	0	0	0	0	0	0	0	0	0	0	0	0	0	0	0	0	0	0	0	0	0	0	0	0	0	0
4930426D05Rik	1.27958	0	0	7.31307	0	0	1.52807	4.26982	5.72052	2.47558	2.38385	2.28324	0	0	0	3.69571	0	0	5.55491	0.918286	0	0	0	0	2.03239	2.44956	0	3.74933	2.52715	0	1.64255	0	0	0.866306	0	0	0	0	0	0	1.75267	0	1.22959	1.28529	0	3.10995	4.19646	0	0
4930428D20Rik	0	0	0	0	0	0	0	0	0	0	0	0	0	0	0	0	0	0	0	0	0	0	0	0	0	0	0	0	0	0	0	0	0	0	0	0	0	0	0	0	0	0	0	0	0	0	0	0	0
4930428E07Rik	0	0	0	0	0	0	0	0	0	0	0	0	0	0	0	0	0	0	0	0	0	0	0	0	0	0	0	0	0	0	0	0	0	0	0	0	0	0	0	0	0	0	0	0	0	0	0	0	0
4930429C20Rik	0	0	0	0	0	0	0	0	0	0	0	0	0	0	0	0	0	0	0	0	0	0	0	0	0	0	0	0	0	0	0	0	0	0	0	0	0	0	0	0	0	0	0	0	0	0	0	0	0
4930429D17Rik	0	0	0	0	0	0	0	1.42327	0	0	0	0	0	0	0	0	0	0	0	0	0	0	0	0	0	0	0	0.468666	0	0	0	0	0	0	0	0	0	0	0	0	0	0	0	0	0	0	0	0	0
4930429F24Rik	0	0	0	0	0	1.40987	0	0	0	0	0	0	0	0	0	0	0	0	0	0	0	0	0	0	0	0	0	0	0	0	0	0	0	0	0	0	0	0	0	0	1.75267	0	0	0	0	0	0	0	0
4930429H19Rik	0	0	0	0	0	0	0	0	0	0	0	0	0	0	0	0	0	0	0	0	0	0	0	0	0	0	0	0	0	0	0	0	0	0	0	0	0	0	0	0	0	0	0	0	0	0	0	0	0.670928
4930430F08Rik	1.27958	1.21486	0	0	0	2.81973	1.52807	1.42327	1.1441	0	0	0.57081	0	0	0	2.46381	0	1.76582	0	0	2.96517	0.906563	0.640175	1.33905	0	1.22478	1.99447	1.87466	1.51629	0	0.821273	1.98387	0.982537	0	0	0	0.704471	0	1.11273	0	3.50533	0	2.45918	1.28529	0	0	0	0.696159	0
4930430F21Rik	0	0	0	0	0	0	0	0	0	0	0	0	0	0	0	0	0	0	0	0	0	0	0	0	0	0	0	0	0	0	0	0	0	0	0	0	0	0	0	0	0	0	0	0	0	0	0	0	0
4930431F10Rik	0	0	0	0	0	0	0	1.42327	0	0	0	0	0	0	0	0	0	0	0	0	0	0	0	0	0	0	0	0	0	0	0	0	0	0	0	0	0	0	0	0	0	0	1.22959	0	0	0	0	0	0
4930431F12Rik	0	0	0	0	0	0	0	0	0	0	0	0	0	0	0	0	0	0	0	0	0	0	0	0	0	0	0	0	0	0	0	0	0	0	0	0	0	0	0	0	0	0	0	0	0	0	0	0	0
4930431P03Rik	0	0	0	0	0	0	0	0	0	0	0	0	0	0	0	0	0	0	0	0	0	0	0	0	0	0	0	0	0	0	0	0	0	0	0	0	0	0	0	0	0	0	0	0	0	0	0	0	0
4930431P22Rik	0	0	0	0	0	0	0	0	0	0	0	0	0	0	0	0	0	0	0	0	0	0	0	0	0	0	0	0	0	0	0	0	0	0	0	0	0	0	0	0	0	0	0	0	0	0	0	0	0
4930432J09Rik	0	0	0	0	0	0	0	0	0	0	0	0	0	0	0	0	0	0	0	0	0	0	0	0	0	0	0	0	0	0	0	0	0	0	0	0	0	0	0	0	0	0	0	0	0	0	0	0	0
4930432L08Rik	0	0	0	0	0	0	0	0	0	0	0	0	0	0	0	0	0	0	0	0	0	0	0	0	0	0	0	0	0	0	0	0	0	0	0	0	0	0	0	0	0	0	0	0	0	0	0	0	0
4930432O09Rik	0	0	0	0	0	0	0	0	0	0	0	0	0	0	0	0	0	0	0	0	0	0	0	0	0	0	0	0	0	0	0	0	0	0	0	0	0	0	0	0	0	0	0	0	0	0	0	0	0
4930433B08Rik	0	0	0	0	0	0	0	0	0	0	0	0	0	0	0	1.2319	0	0	0	0	0	0	0	0	0	0	0	0	0	0	0	0	0	0	0	0	0	0	0	0	0	0	0	0	0	0	0	0	0
4930433I11Rik	0	0	0	0	0	0	0	0	0	0	0	0	0	0	0	0	0	0	0	0	0	0	0	0	0	0	0	0	0	0	0	0	0	0	0	0	0	0	0	0	0	0	0	0	0	0	0	0	0
4930433N12Rik	0	0	0	0	0	1.40987	0	0	0	0	0	0	0	0	0	0	0	0	0	0	0	0	0	0	0	0	0	0	0	0	0	0	0	0	0	0	0	0	0	0	0	0	0	0	0	0	0	0	0
4930434J06Rik	0	0	0	0	0	0	0	0	0	0	0	0	0	0	0	0	0	0	0	0	0	0	0	0	0	0	0	0	0	0	0	0	0	0	0	0	0	0	0	0	0	0	0	0	0	0	0	0	0
4930435F18Rik	0	0	0	0	0	0	0	0	0	0	0	0	0	0	0	0	0	0	0	0	0	0	0	0	0	0	0	0	0	0	0	0	0	0	0	0	0	0	0	0	0	0	0	0	0	0	0	0	0
4930437M23Rik	0	0	0	0	0	0	0	0	0	0	0	0	0	0	0	0	0	0	0	0	0	0	0	0	0	0	0	0	0	0	0	0	0	0	0	0	0	0	0	0	0	0	0	0	0	0	0	0	0
4930438A08Rik	0	0	0	0	0	0	0	1.42327	1.1441	0	0	0	0	0	0	0	0	0	0	0.918286	0	0	0	0	0	0	0	0	0	0	0	0	0	0	0	0	0	0	0	0	0	0	0	0	0	0	0	0	0
4930438E09Rik	0	0	0	0	0	0	0	0	0	0	0	0	0	0	0	0	0	0	0	0	0	0	0	0	0	0	0	0	0	0	0	0	0	0	0	0	0	0	0	0	0	0	0	0	0	0	0	0	0
4930440C22Rik	0	0	0	0	0	0	0	0	0	0	0	0	0	0	0	0	0	0	0	0	0	0	0	0	0	0	0	0	0	0	0	0	0	0	0	0	0	1.59725	0	0	0	0	0	0	0	0	0	0	0
4930441H08Rik	0	0	0	0	0	0	0	0	0	0	0	0	0	0	0	0	0	0	0	0	0	0	0	0	0	0	0	0	0	0	0	0	0	0	0	0	0	0	0	0	0	0	0	0	0	0	0	0	0
4930441J16Rik	0	0	0	0	0	0	0	0	0	0	0	0	0	0	0	0	0	0	0	0	0	0	0	0	0	0	0	0	0	0	0	0	0	0	0	0	0	0	0	0	0	0	0	0	0	0	0	0	0
4930442J19Rik	0	0	0	0	0	0	0	0	0	0	0	0	0	0	0	0	0	0	0	0	0	0	0	0	0	0	0	0	0	0	0	0	0	0	0	0	0	0	0	0	0	0	0	0	0	0	0	0	0
4930442L01Rik	0	0	0	0	0	2.81973	1.52807	0	0	0	0	0.57081	0	0	0	1.2319	0	2.64873	0	0.918286	0	0	0	0	0	0	0	0.468666	1.01086	0	0	0	0	0	0	0	0	0	0	0	1.75267	0	1.22959	2.57059	0	0	2.39797	0	0
4930443O20Rik	0	0	0	0	0	0	0	0	1.1441	0	0	0	0	0	0	0	0	0	0	0	0	0	0	0	0	0	0	0	0	0	0	0	0	0	0	0	0	0	0	0	0	0	0	0	0	0	0	0	0
4930444P10Rik	0	0	0	1.21884	0	0	0	0	0	0	0	0	0	0	0	0	0	0	0	0	0	0	0	0	0	0	0	0	0	0	0	0	0	0	0	0	0	0	0	0	0	0	0	0	0	0	0	0	0
4930445N18Rik	0	0	0	0	0	0	0	0	0	0	0	0	0	0	0	0	0	0	0	0	0	0	0	0	0	0	0	0.468666	0	0	0	0	0	0	0	0	0	0	0	0	0	0	0	0	0	0	0	0	0
4930447A16Rik	0	0	0	0	0	0	0	0	0	0	0	0	0	0	0	0	0	0	0	0	0	0	0	0	0	0	0	0	0	0	0	0	0	0	0	0	0	0	0	0	0	0	0	0	0	0	0	0	0
4930447C04Rik	0	0	0	0	0	0	0	0	0	0	0	0	0	0	0.935355	0	0	0	0	0	0	0	0	0	0	0	0	0	0	0.455111	0	0	0	0	0	0	0	0	0	0	0	0	0	0	0	0	0	0	0
4930447F24Rik	0	0	0	0	0	0	0	0	0	0	0	0	0	0	0	0	0	0	0	0	0	0	0	0	0	0	0	0	0	0	0	0	0	0	0	0	0	0	0	0	1.75267	0	0	0	0	0	0	0.696159	0
4930447J18Rik	0	0	0	0	0	0	0	0	0	0	0	0	0	0	0	0	0	0	0	0	0	0	0	0	0	0	0	0	0	0	0	0	0	0	0	0	0	0	0	0	0	0	0	0	0	0	0	0	0
4930447K03Rik	0	0	0	0	0	0	0	0	0	0	0	0	0	0	0	0	0	0	0	0	0	0	0	0	0	0	0	0	0	0	0	0	0	0	0	0	0	0	0	0	0	0	0	0	0	0	0	0.696159	0
4930447N08Rik	0	0	0	0	0	0	0	0	0	0	0	0	0	0	0	0	0	0	0	0	0	0	0	0.669523	0	0	0.997236	0	0	0	0	0	0	0	0	0	0.704471	1.59725	0	0	0	0	0	0	0	0	0	0	0
4930448C13Rik	0	0	0	0	0	0	0	0	0	0	0	0	0	0	0	0	0	0	0	0	0	0	0	0	0	0	0	0	0	0	0	0	0	0	0	0	0	0	0	0	0	0	0	0	0	0	0	0	0
4930448E22Rik	0	0	0	0	0	0	0	0	0	0	0	0	0	0	0	0	0	0	0	0	0	0	0	0	0	0	0	0	0	0	0	0	0	0	0	0	0	0	0	0	0	0	0	0	0	0	0	0	0
4930448F12Rik	0	0	0	0	0	0	0	0	0	0	0	0	0	0	0	0	0	0	0	0	0	0	0	0	0	0	0	0	0	0	0	0	0	0	0	0	0	0	0	0	0	0	0	0	0	0	0	0	0
4930448H16Rik	0	0	0	0	0	0	0	0	0	0	0	0	0	0	0	0	0	0	0	0	0	0	0	0	0	0	0	0	0	0	0	0	0	0	0	0	0	0	0	0	0	0	0	0	0	0	0	0	0
4930448I06Rik	0	0	0	0	0	0	0	0	0	0	0	0	0	0	0	0	0	0	0	0	0	0	0	0	0	0	0	0	0	0	0	0	0	0	0	0	0	0	0	0	0	0	0	0	0	0	0	0	0
4930449E01Rik	0	0	0	0	0	0	0	0	0	0	0	0	0	0	0	0	0	0	0	0	0	0	0	0	0	0	0	0	0	0	0	0	0	0	0	0	0	0	0	0	0	0	0	0	0	0	0	0	0
4930449E18Rik	1.27958	0	0	0	0	0	0	0	0	0	0	0	0	0	0	0	0	0	0	0	0	0	0	0	0	0	0	0	0	0	0	0	0	0	0	0	0	0	0	0	0	0	0	0	0	0	0	0	0
4930449I24Rik	0	0	0	0	0	0	0	0	0	0	0	0	0	0	0	0	0	0	0	0	0	0	0	0	0	0	0	0	0	0	0	0	0	0	0	0	0	0	0	0	0	0	0	0	0	0	0	0	0
4930451E10Rik	0	0	0	0	1.1534	0	0	1.42327	1.1441	1.23779	0.794615	0	0	0	1.87071	1.2319	0	0.88291	0	0.918286	0	0	0	0	0	0	0	0.937332	1.01086	1.82045	1.64255	0.661292	0.982537	0	1.38121	0	0	0	0	0	0	0	0	0	0.609815	0	0.599494	0.696159	0
4930451I11Rik	0	0	0	0	0	0	0	1.42327	0	0	0	0	0	0	0	0	0	0	0	0	0	0	0	0	0	0	0	0	0	0	0	0	0	0	0	0	0	0	0	0	0	0	0	0	0	0	0	0	0
4930452A19Rik	0	0	0	0	0	0	0	0	0	0	0	0	0	0	0	0	0	0	0	0	0	0	0	0	0	0	0	0	0	0	0	0	0	0	0	0	0	0	0	0	0	0	0	0	0	0	0	0	0
4930452G13Rik	0	0	0	0	0	0	0	0	0	0	0	0	0	0	0	0	0	0	0	0	0	0	0	0	0	0	0	0	0	0	0	0	0	0	0	0	0	3.1945	0	0	0	0	0	0	0	0	0	0	0
4930453H23Rik	0	0	0	0	0	0	0	0	0	0	0	0	0	0	0	0	0	0	0	0	0	0	0	0	0	0	0	0	0	0	0	0	0	0	0	0	0	0	0	0	0	0	0	0	0	0	0	0	0
4930453L07Rik	0	0	0	0	0	0	0	0	0	0	0	0	0	0	0	0	0	0	0	0	0	0	0	0	0	0	0	0	0	0	0	0	0	0	0	0	0	0	0	0	0	0	0	0	0	0	0	0	0
4930453N24Rik	0	1.21486	3.60831	2.43769	3.46019	2.81973	1.52807	2.84654	3.43231	3.71337	2.38385	0.57081	0	4.69557	3.74142	1.2319	0	4.41455	2.22197	0.918286	7.41292	0	6.40175	4.68666	3.04858	1.22478	3.98895	1.87466	2.52715	2.27556	0.821273	3.96775	1.96507	5.19783	1.38121	2.12905	1.40894	11.1808	1.11273	3.6542	0	6.82177	1.22959	0	1.82944	2.33247	5.99494	2.78464	2.01278
4930455B14Rik	0	0	0	0	0	0	0	0	0	0	0	0	0	0	0	0	0	0	0	0	0	0	0	0	0	0	0	0	0	0	0	0	0	0	0	0	0	0	0	0	0	0	0	0	0	0	0	0	0
4930455C13Rik	0	0	1.80415	0	0	0	1.52807	1.42327	0	0	0	0.57081	0	1.17389	0	1.2319	0	0.88291	0	0.918286	0	0.906563	0	1.33905	0	1.22478	0	0.468666	0.505429	0	1.64255	0	1.96507	0	2.07182	0	2.11341	0	2.22546	0	0	2.27392	0	1.28529	1.21963	0	0.599494	0	0
4930455H04Rik	2.55917	1.21486	0	0	0	0	1.52807	0	0	1.23779	1.58923	0.57081	0	2.34779	0.935355	0	0	0	0	0	0	0	1.92052	1.33905	0	1.22478	0	0.468666	0.505429	3.64089	0.821273	1.32258	0.982537	0.866306	1.38121	0	0	0	0	3.6542	0	2.27392	0	1.28529	0.609815	0	0.599494	0.696159	1.34186
4930455J16Rik	0	0	0	0	0	0	0	0	0	0	0	0	0	0	0	0	0	0	0	0	0	0	0	0	0	0	0	0	0	0	0	0	0	0	0	0	0	0	0	0	0	0	0	0	0	0	0	0	0
4930456L15Rik	0	0	0	0	0	0	0	0	0	0	0	0	0	0	0	0	0	0	0	0	0	0	0	0	0	0	0	0	0	0	0	0	0	0	0	0	0	0	0	0	0	0	0	0	0	0	0	0	0
4930459C07Rik	0	0	0	0	0	0	0	0	0	0	0	0	0	0	0	0	0	0	0	0	0	0	0	0	0	0	0	0	0	0	0	0	0	0	0	0	0	0	0	0	0	0	0	0	1.21963	0	0	0	0
4930461G14Rik	0	0	0	0	0	0	0	0	0	0	0	0	0	0	0	1.2319	0	0	0	0	0	0	0	0	0	0	0	0	0	0	0	0	0	0	0	0	0	0	0	0	0	0	0	0	0	0	0	0	0
4930463O16Rik	0	0	0	0	0	0	0	0	0	0	0	0	0	0	0	0	0	0	0	0	0	0	0	0	0	0	0	0	0	0	0	0	0	0	0	0	0	0	0	0	0	0	0	0	0	0	0	0	0
4930465M20Rik	0	0	0	0	0	0	0	0	0	0	0	0	0	0	0	0	0	0	0	0	0	0	0	0	0	0	0	0	0	0	0	0	0	0	0	0	0	0	0	0	0	0	0	0	0	0	0	0	0
4930467J12Rik	0	0	0	0	0	0	0	0	0	0	0	0	0	0	0	0	0	0	0	0	0	0	0	0	0	0	0	0	0	0	0	0	0	0	0	0	0	0	0	0	0	0	0	0	0	0	0	0	0
4930467K11Rik	0	0	0	0	0	0	0	0	0	0	0	0	0	0	0	0	0	0	0	0	0	0	0	0	0	0	0	0	0	0	0	0	0	0	0	0	0.704471	0	0	0	0	0	0	0	0	0	0	0	0
4930469K13Rik	0	0	0	1.21884	0	0	1.52807	0	1.1441	0	0	0	0	0	0	0	0	0	0	0	0	0	0	0	0	0	0	0	0	0	0	0	0	0	0	0	0	0	0	0	0	0	0	0	0	0.777489	0.599494	0	0
4930470H14Rik	0	0	0	0	0	0	0	0	0	0	0	0	0	0	0	0	0	0	0	0	0	0	0	0	0	0	0	0	0	0	0	0	0	0	0	0	0	0	0	0	0	0	0	0	0	0	0	0	0
4930470O06Rik	0	0	0	0	0	0	0	0	0	0	0	0	0	0	0	0	0	0	0	0	0	0	0	0	0	0	0	0	0	0	0	0	0	0	0	0	0	0	0	0	0	0	0	0	0	0	0	0	0
4930470P17Rik	0	0	0	0	0	0	0	0	0	0	0	0	0	0	0	0	0	0	0	0	0	0	0	0	0	0	0	0	0	0	0	0	0	0	0	0	0	0	0	0	0	0	0	0	0	0	0	0	0
4930471C04Rik	0	0	0	0	0	0	0	0	0	0	0	0	0	0	0	0	0	0	0	0	0	0	0	0	0	0	0	0	0	0	0	0	0	0	0	0	0	0	0	0	0	0	0	0	0	0	0	0	0
4930471G03Rik	0	0	0	0	0	0	0	1.42327	2.28821	0	0	0	0	0	0	0	0	0	0	0	0	0	0	0	0	0	0	0	0	0	0.821273	0	0	0	0	0	0	0	0	0	0	0	0	0	0	0	0.599494	0	0
4930471L23Rik	0	0	0	0	0	0	0	0	0	0	0	0.57081	0	0	0	0	0	0	0	0	0	0	0	0	0	0	0	0	0	0	0	0	0	0	0	0	0	0	0	0	0	0	0	0	0	0	0	0	0
4930473A02Rik	1.27958	3.64457	0	0	1.1534	1.40987	1.52807	0	0	2.47558	2.38385	0.57081	2.44214	3.52168	4.67677	2.46381	0	4.41455	1.11098	2.75486	1.48258	1.81313	3.20087	0.669523	0	0	0	0	1.01086	2.27556	2.46382	1.32258	4.91269	0.866306	0.690607	0	2.81788	1.59725	3.33818	1.8271	0	0	2.45918	1.28529	1.82944	0	1.79848	2.78464	1.34186
4930473H19Rik	0	0	1.80415	0	0	0	0	0	0	3.71337	2.38385	0	0	0	0	0	0	0	0	0	0	0.906563	0	0.669523	0	0	0	0.468666	0.505429	0.910223	0	0	0	0	0	0	0	0	0	0	1.75267	0	0	0	0	0	0	0	0
4930473O22Rik	0	0	0	0	0	0	0	0	0	0	0	0	0	0	0	0	0	0	0	0	0	0	0	0	0	0	0	0	0	0	0	0	0	0	0	0	0	0	0	0	0	0	0	0	0	0	0	0	0
4930474G06Rik	0	0	0	0	0	0	0	0	0	0	0	0	0	0	0	0	0	0	0	0	0	0	0	0	0	0	0	0	0	0	0	0	0	0	0	0	0	0	0	0	0	0	0	0	0	0	0	0	0
4930474H20Rik	0	0	0	0	0	0	0	0	0	0	0	0	0	0	0	0	0	0	0	0	0	0	0	0	0	0	0	0	0	0	0	0	0	0	0	0	0	0	0	0	0	0	0	0	0	0	0	0	0
4930474M22Rik	0	0	0	0	0	0	0	0	0	0	0	0	0	0	0	0	0	0	0	0	0	0	0	0	0	0	0	0	0	0	0	0	0	0	0	0	0	0	0	0	0	0	0	0	0	0	0	0	0
4930474N05Rik	0	0	0	0	0	0	0	0	0	0	0	0	0	0	0	0	0	0	0	0	0	0	0	0	0	0	0	0	0	0	0	0	0	0	0	0	0	0	0	0	0	0	0	0	0	0	0	0	0
4930474N09Rik	0	0	0	0	0	0	0	0	0	0	0	0	0	0	0	0	0	0	0	0	0	0	0	0	0	0	0	0	0	0	0	0	0	0	0	0	0	0	0	0	0	0	0	0	0	0	0	0	0
4930477N07Rik	0	0	0	0	0	0	0	0	0	0	0	0	0	0	0	0	0	0	0	0	0	0	0	0	0	0	0	0	0	0	0	0	0	0	0	0	0	0	0	0	0	0	0	0	0	0	0	0	0
4930478L05Rik	0	0	0	0	0	0	0	0	0	0	0	0	0	0	0	0	0	0	0	0	0	0.906563	0	0	0	0	0	0	0	0	0	0	0	0	0	0	0	0	0	0	0	0	0	0	0	0	0	0	0
4930478P22Rik	0	0	0	0	0	0	0	0	0	0	0	0	0	0	0	0	0	0	0	0	0	0	0	0	0	0	0	0	0	0	0	0	0	0	0	0	0	0	0	0	0	0	0	0	0	0	0	0	0
4930479D17Rik	0	0	0	0	0	0	0	0	0	0	0	0	0	0	0	0	0	0	0	0	0	0	0	0	0	0	0	0	0	0	0	0	0	0	0	0	0	0	0	0	0	0	0	0	0	0	0	0	0
4930480E11Rik	0	0	0	0	0	0	0	0	0	0	0	0	0	0	0	0	0	0	0	0	0	0	0	0	0	0	0	0	0	0	0	0	0	0	0	0	0.704471	0	0	0	0	0	0	0	0	0	0	0	0
4930480K15Rik	0	0	0	0	0	0	0	0	0	0	0	0	0	0	0	0	0	0	0	0	0	0	0	0	0	0	0	0	0	0	0	0	0	0	0	0	0	0	0	0	0	0	0	0	0	0	0	0	0
4930481A15Rik	1.27958	1.21486	0	0	1.1534	1.40987	0	0	1.1441	2.47558	3.17846	3.42486	0	1.17389	1.87071	0	0	1.76582	0	0	0	0.906563	1.92052	0	1.01619	1.22478	0	1.87466	2.02172	0.910223	0	0	0	0.866306	1.38121	0	0.704471	1.59725	1.11273	3.6542	3.50533	2.27392	0	2.57059	0	1.55498	1.19899	1.39232	0.670928
4930483J18Rik	0	0	0	0	0	0	0	0	0	0	0	0	0	0	0	0	0	0	0	0	0	0	0	0	0	0	0	0	0	0	0	0	0	0	0	0	0	1.59725	0	0	0	0	0	0	0	0	0	0	0
4930483K19Rik	1.27958	0	0	2.43769	0	0	0	0	0	0	0	1.71243	0	0	0	1.2319	0	0.88291	0	0	4.44775	0	0	0	0	1.22478	0.997236	0.468666	0.505429	0.455111	0.821273	0.661292	0	0	2.07182	0	1.40894	1.59725	1.11273	1.8271	0	0	1.22959	0	0.609815	0	0.599494	0	1.34186
4930484H19Rik	0	0	0	0	0	0	0	0	0	0	0	0	0	0	0	0	0	0	0	0	0	0	0	0	0	0	0	0	0	0	0	0	0	0	0	0	0	1.59725	0	0	0	0	0	0	0	0	0	0	0
4930486F22Rik	0	0	0	0	0	0	0	0	0	0	0	0	0	0	0	0	0	0	0	0	0	0	0	0	0	0	0	0	0	0	0	0	0	0	0	0	0	0	0	0	0	0	0	0	0	0	0	0	0
4930486I03Rik	0	0	0	0	0	0	0	0	0	0	0	0	0	0	0	0	0	0	0	0	0	0	0	0	0	0	0	0	0	0	0	0	0	0	0	0	0	0	0	0	0	0	0	0	0	0	0	0	0
4930486L24Rik	0	0	0	0	0	0	0	0	0	0	0	0	0	1.17389	0	0	0	0.88291	0	0	0	0	0	0	0	1.22478	0	0	0	0.455111	0	0	2.94761	0	0	0	0.704471	0	0	0	0	0	0	0	0	0	0	1.39232	0
4930487D11Rik	0	0	0	0	0	0	0	0	0	0	0	0	0	0	0	0	0	0	0	0	0	0	0	0	0	0	0	0	0	0	0	0	0	0	0	0	0	0	0	0	0	0	0	0	0	0	0	0	0
4930500A05Rik	0	0	0	0	0	0	0	0	0	0	0	0	0	0	0	1.2319	0	0	0	0	0	0	0	0	0	0	0	0	0	0	0	0	0	0	0	0	0	0	0	0	0	0	0	0	0	0	0	0	0
4930500F04Rik	0	0	0	0	0	0	0	0	0	0	0	0	0	0	0	0	0	0	0	0	0	0	0	0	0	0	0	0.468666	0	0	0	0	0	0	0	0	0	0	0	0	0	0	0	0	0	0	0	0	0
4930500H12Rik	0	0	0	0	0	0	0	0	0	0	0	0	0	0	0	0	0	0	0	0	0	0	0	0	0	0	0	0	0	0	0	0	0	0	0	0	0	1.59725	0	0	0	0	0	0	0	0	0	0	0
4930502A04Rik	0	0	0	0	0	0	0	0	0	0	0	0	0	0	0	0	0	0	0	0	0	0	0	0	0	0	0	0	0	0	0	0	0	0	0	0	0	0	0	0	0	0	0	0	0	0	0	0	0
4930502E09Rik	0	0	0	0	0	0	0	0	0	0	0	0	0	0	0	0	0	0	0	0	0	0	0	0	0	0	0	0	0	0	0	0	0	0	0	0	0	0	0	0	0	0	0	0	0	0	0	0	0
4930503E14Rik	0	0	0	0	0	0	0	0	0	0	0	0	0	0	0	0	0	0	0	0	0	0	0	0	0	0	0	0	0	0	0	0	0	0	0	0	0	0	0	0	0	0	0	0	0	0	0	0	0
4930503F20Rik	0	0	0	0	0	0	0	0	0	0	0	0	0	0	0	0	0	0	0	0	0	0	0	0	0	0	0	0	0	0	0	0	0	0	0	0	0	0	0	0	0	0	0	0	0	0	0	0	0
4930503L19Rik	0	0	0	0	0	2.81973	0	1.42327	1.1441	0	1.58923	0	0	1.17389	0	2.46381	0	0.88291	1.11098	0	0	0	0.640175	0	0	0	0	0.468666	0	0	1.64255	0.661292	0	0	2.07182	1.06452	0.704471	0	0	0	0	2.27392	0	2.57059	0	0	0.599494	0.696159	1.34186
4930503O07Rik	0	0	0	0	0	0	0	0	0	0	0	0	0	0	0	0	0	0	0	0	0	0	0	0	0	0	0	0	0	0	0	0	0	0	0	0	0	0	0	0	0	0	0	0	0	0	0	0	0
4930505A04Rik	0	0	0	0	0	0	3.05614	0	1.1441	0	0	0.57081	0	0	0	0	0	0	0	0	0	0	0	0	0	0	0.997236	0	0	0	0	0	0	0	0	0	0	0	0	0	0	0	0	0	0	0	0	0	0
4930505G20Rik	0	0	0	0	0	0	0	0	0	0	0	0	0	0	0	0	0	0	0	0	0	0	0	0	0	0	0	0	0	0	0	0	0	0	0	0	0	0	0	0	0	0	0	0	0	0	0	0	0
4930505K13Rik	0	0	0	0	0	0	0	0	0	0	0	0	0	0	0	0	0	0	0	0	0	0	0	0	0	0	0	0	0	0	0	0	0	0	0	0	0	0	0	0	0	0	0	0	0	0	0	0	0
4930505K14Rik	0	0	0	0	0	0	0	0	0	0	0	0	0	0	0	0	0	0	0	0	0	0	0	0	0	0	0	0	0	0	0	0	0	0	0	0	0	0	0	0	0	0	0	0	0	0	0	0	0
4930505M18Rik	0	0	0	0	0	0	0	0	0	0	0	0	0	0	0	0	0	0	0	0	0	0	0	0	0	0	0	0	0	0	0	0	0	0	0	0	0	0	0	0	0	0	0	0	0	0	0	0	0
4930505N22Rik	0	0	0	0	0	1.40987	0	0	0	0	0	0	0	1.17389	0	0	0	0	0	0	0	0	0	0	0	0	0	0	0	0	0	0	0	0	0	0	0	0	0	1.8271	0	0	0	0	0	0	0	0	0
4930506C21Rik	11.5162	10.9337	14.4332	9.75076	23.0679	8.45919	7.64034	2.84654	0	12.3779	8.74077	11.987	29.3057	19.9562	10.2889	27.1019	9.61784	4.41455	13.3318	9.18286	20.7562	19.0378	20.4856	20.0857	9.14575	13.4726	26.9254	9.84198	18.1955	26.8516	26.2807	29.7581	13.7555	33.7859	26.9337	21.2905	10.5671	38.334	30.0437	12.7897	0	4.54784	2.45918	5.14117	26.222	19.4372	20.3828	22.9732	6.70928
4930507D05Rik	0	0	0	0	0	0	0	0	0	0	0	0	0	1.17389	0	0	0	0	0	0	0	0	0.640175	0	0	1.22478	0.997236	0	0.505429	0	0	0	0	0	0.690607	0	0	0	0	0	1.75267	0	0	0	0	0	0	0	0
4930507D10Rik	0	0	0	0	0	0	0	0	0	0	0	0	0	0	0	0	0	0	0	0	0	0	0	0	0	0	0	0	0	0	0	0	0	0	0	0	0	0	0	0	0	0	0	0	0	0	0	0	0
4930509E16Rik	0	0	0	0	0	0	0	0	0	0	0	0	0	0	0	0	0	0	0	0	0	0	0	0	0	0	0	0	0	0	0	0	0	0	0	0	0	0	0	0	0	0	0	0	0	0	0	0	0
4930509G22Rik	0	0	0	0	0	1.40987	0	0	0	0	0	0	0	0	0	0	0	0	0	0	0	0	0	0	0	0	0	0	0	0	0	0	0	0	0	0	0	0	0	0	0	0	0	0	0	0	0	0	0
4930509J09Rik	0	0	0	0	0	0	0	0	0	0	0	0	0	0	0	0	0	0	0	0	0	0	0	0	0	0	0	0	0	0	0	0	0	0	0	0	0	0	0	0	0	0	0	0	0	0	0	0	0
4930511A02Rik	0	0	0	0	0	0	0	0	0	0	0	0	0	0	0	0	0	0	0	0	0	0	0	0	0	0	0	0	0	0	0	0	0	0	0	0	0	0	0	0	0	0	0	0	0	0	0	0	0
4930511E03Rik	0	0	0	0	0	0	0	0	0	0	0	0	0	0	0.935355	0	0	0	0	0	0	0	0	0	0	0	0	0	0	0	0	0.661292	0	0.866306	0.690607	0	0	0	0	0	0	0	0	0	0.609815	0	0.599494	0	0
4930511M06Rik	2.55917	0	0	0	0	0	0	0	0	0	0	0	0	0	0.935355	0	0	0	0	0	0	0	0	0	0	0	0	0	0	0	0	0	0	0	0	0	0	0	0	0	0	0	0	0	0	0	0	0	0
4930512J16Rik	0	0	0	0	0	0	0	0	0	0	0	0	0	0	0	0	0	0	0	0	0	0	0	0	0	0	0	0	0	0	0	0	0	0	0	0	0	0	0	0	0	0	0	0	0	0	0	0	0
4930513D17Rik	0	0	0	0	0	0	0	0	0	0	0	0	0	0	0	0	0	0	0	0	0	0	0	0	0	0	0	0	0	0	0	0	0	0	0	0	0	0	0	0	0	0	0	0	0	0	0	0	0
4930513L16Rik	0	0	0	0	0	0	0	0	0	0	0	0	0	0	0	0	0	0	0	0	0	0	0	0	0	0	0	0	0	0	0	0	0	0	0	0	0	1.59725	0	0	0	0	0	0	0	0	0	0	0
4930513N10Rik	0	0	0	0	0	1.40987	0	1.42327	1.1441	0	0	0.57081	0	0	0	0	0	0	0	0	0	0	0	0	1.01619	0	0.997236	0.468666	0.505429	0	0	0	0	0	0	0	0	0	0	0	0	0	1.22959	0	0	0.777489	0.599494	0	0
4930513O06Rik	0	0	0	0	0	0	0	0	0	0	0	0	0	0	0	0	0	0	0	0	0	0	0	0	0	0	0	0	0	0	0	0	0	0	0	0	0	0	0	0	0	0	0	0	0	0	0	0	0
4930515B02Rik	0	0	0	0	0	0	0	0	0	0	0	0	0	0	0	0	0	0	0	0	0	0	0	0	0	0	0	0	0	0	0	0	0	0	0	0	0	0	0	0	0	0	0	0	0	0	0	0	0
4930515G01Rik	0	0	0	0	0	0	1.52807	0	0	0	0	0	0	0	0	0	0	0	0	0	0	0	0.640175	0	0	0	0	0.468666	0.505429	0	0	0	0	0	0	1.06452	0	0	0	0	0	0	0	0	0	0	0.599494	0	0.670928
4930515L19Rik	0	0	0	0	0	0	0	0	0	0	0	0	0	0	0	0	0	0	0	0	0	0	0	0	0	0	0	0	0	0	0	0	0	0	0	0	0	0	0	0	0	0	0	0	0	0	0	0	0
4930517M08Rik	0	0	0	0	0	0	0	0	0	0	0	0	0	0	0	0	0	0	0	0	0	0	0	0	0	0	0	0	0	0	0	0	0	0	0	0	0	0	0	0	0	0	0	0	0	0	0	0	0
4930518P08Rik	0	0	0	0	0	0	0	0	0	0	0	0	0	0	0	0	0	0	0	0	0	0	0	0	0	0	0	0	0	0	0	0	0	0	0	0	0	0	0	0	0	0	0	0	0	0	0	0	0
4930519D14Rik	0	0	0	0	0	0	0	0	0	0	0	0	0	0	0	0	0	0	0	0	0	0	0	0	0	0	0	0	0	0	0	0	0	0	0	0	0	0	0	0	0	0	0	0	0	0	0	0	0
4930519F24Rik	0	0	0	0	0	0	0	0	0	0	0	0	0	0	0	0	0	0	0	0	0	0	0	0	0	0	0	0	0	0	0	0	0	0	0	0	0	0	0	0	0	0	0	0	0	0	0	0	0
4930519G04Rik	0	0	0	0	0	0	0	0	0	0	0	0	0	0	0	0	0	0	0	0	0	0	0	0	0	0	0	0	0	0	0	0	0	0	0	0	0	0	0	0	1.75267	0	0	0	0	0	0	0	0
4930519H02Rik	0	0	0	0	0	0	0	0	0	0	0	0	0	0	0	0	0	0	0	0	0	0	0	0	0	0	0	0	0	0	0	0	0	0	0	0	0	0	0	0	0	0	0	0	0	0	0	0	0
4930519K11Rik	0	0	0	0	0	0	0	0	0	0	0	0	0	0	0	0	0	0	0	0	0	0	0	0	0	0	0	0	0	0	0	0	0	0	0	0	0	0	0	0	0	0	0	0	0	0	0	0.696159	0
4930520O04Rik	0	0	0	0	0	0	0	0	0	0	0	0	0	0	0	0	0	0	1.11098	0	0	0	0	0	0	0	0	0	0	0	0	0	0	0	0	0	0	0	0	0	0	0	0	0	0	0	0	0	0
4930520P13Rik	0	0	0	0	0	0	0	0	0	0	0	0	0	0	0	0	0	0	0	0	0	0	0	0	0	0	0	0	0	0	0	0	0	0	0	0	0	0	0	0	0	0	0	0	0	0	0	0	0
4930521E06Rik	0	0	0	0	0	0	0	0	0	0	0	0	0	0	0	0	0	0	0	0	0	0	0	0	0	0	0	0	0	0	0	0	0	0	0	0	0	0	0	0	0	0	0	0	0	0	0	0	0
4930521O11Rik	0	0	0	0	0	0	0	0	0	0	0	0	0	0	0	0	0	0	0	0	0	0	0	0	0	0	0	0	0	0	0	0	0	0	0	0	0	0	0	0	0	0	0	0	0	0	0	0	0
4930522H14Rik	0	0	0	0	0	0	0	0	1.1441	0	0	0	0	0	0	0	0	0	0	0	0	0	0	0	0	0	0	0	0	0	0	0	0	0	0	0	0	1.59725	0	0	0	0	0	0	0	0	0	0	0
4930522L14Rik	1.27958	0	0	0	0	0	0	0	1.1441	0	0	0.57081	0	0	0	0	0	0	0	0	0	0	0	0	0	0	0	0	0.505429	0	0.821273	0	0	0.866306	0	0	0	0	0	0	0	0	1.22959	0	0	1.55498	0	0	0
4930522O17Rik	0	0	0	0	0	0	0	0	0	0	0	0	0	0	0	0	0	0	0	0	0	0	0	0	0	0	0.997236	0	0	0	0	0	0	0	0	0	0	1.59725	0	0	0	0	0	0	0	0	0	0	0
4930523C07Rik	0	4.85943	1.80415	1.21884	1.1534	4.2296	6.11227	1.42327	1.1441	1.23779	3.97308	1.14162	0	5.86947	0.935355	2.46381	0	1.76582	3.33295	2.75486	5.93034	2.71969	1.28035	3.34761	2.03239	1.22478	0.997236	2.34333	2.52715	1.36533	0	3.30646	2.94761	2.59892	2.76243	1.06452	6.34023	3.1945	4.45091	3.6542	0	4.54784	0	1.28529	2.43926	2.33247	0.599494	2.08848	4.02557
4930523O13Rik	0	0	0	0	0	0	0	0	0	0	0	0	0	0	0	0	0	0	0	0	0	0	0	0	0	0	0	0	0	0	0	0	0	0	0	0	0	0	0	0	0	0	0	0	0	0	0	0	0
4930524B15Rik	0	0	0	0	0	0	0	0	0	0	0	0	0	0	0	0	0	0	0	0	0	0	0	0	0	0	0	0	0	0	0	0	0	0	0	0	0	0	0	0	0	0	0	0	0	0	0	0	0
4930524B17Rik	0	0	0	0	0	0	0	0	0	0	0	0	0	0	0	0	0	0	0	0	0	0	0	0	0	0	0	0	0	0	0	0	0	0	0	0	0	0	0	0	0	0	0	0	0	0	0	0	0
4930524C18Rik	0	0	0	0	0	0	0	0	0	0	0	0	0	0	0	0	0	0	0	0	0	0	0	0	0	0	0	0	0	0	0	0	0	0	0	0	0	0	0	0	0	0	0	0	0	0	0	0	0
4930524O08Rik	0	0	0	0	0	0	0	0	0	0	0	0	0	0	0	0	0	0.88291	0	0	0	0	0	0	0	0	0	0	0	0	0	0	0	0	0	0	0	0	0	0	0	0	1.22959	0	0	0.777489	0	0	0
4930525C09Rik	0	0	0	0	0	0	0	0	0	0	0	0	0	0	0	0	0	0	0	0	0	0	0	0	0	0	0	0	0	0	0	0	0	0	0	0	0	0	0	0	0	0	0	0	0	0	0	0	0
4930525G20Rik	0	0	0	0	0	0	0	1.42327	0	0	0	0	0	0	0	0	0	0	0	0	0	0	0	0	1.01619	0	0	0	0	0	0	0	0	0.866306	0	0	1.40894	1.59725	0	0	0	0	0	0	0	0	0	0	0
4930526F13Rik	0	0	0	0	0	0	0	0	0	0	0	0	0	0	0	0	0	0	0	0	0	0	0	0	0	0	0	0	0	0	0	0	0	0	0	0	0	1.59725	0	0	0	0	0	0	0	0	0	0	0
4930527F14Rik	0	0	0	0	0	0	0	0	0	0	0	0	0	0	0	0	0	0	0	0	0	0	0	0	0	0	0	0	0	0	0	0	0	0	0	0	0	0	0	0	0	0	0	0	0	0	0	0	0
4930527G23Rik	0	0	0	0	0	0	0	0	0	0	0	0	0	0	0	0	0	0	0	0	0	0	0	0	0	0	0	0	0	0	0	0	0	0	0	0	0	0	0	0	0	0	0	0	0	0	0	0	0
4930528D03Rik	0	0	0	0	0	0	0	0	0	0	0	0	0	0	0	0	0	0	0	0	0	0	0	0	0	0	0	0	0	0	0	0	0	0	0	0	0	0	0	0	0	0	0	0	0	0	0	0	0
4930528H21Rik	0	0	0	0	0	0	0	0	0	0	0	0	0	0	0	0	0	0	0	0	0	0	0	0	0	0	0	0	0	0	0	0	0	0	0	0	0	0	0	0	0	0	0	0	0	0	0	0	0
4930528P14Rik	0	0	0	0	0	0	0	0	0	0	0	0	0	0	0	0	0	0	0	0	0	0	0	0	0	0	0	0	0	0	0	0	0	0	0	0	0	0	0	0	0	0	0	0	0	0	0	0	0
4930529K09Rik	0	0	0	0	0	0	0	0	0	0	0	0	0	0	0	0	0	0	0	0	0	0	0	0	0	0	0	0	0	0	0	0	0	0	0	0	0	0	0	0	0	0	0	0	0	0	0	0	0
4930529N20Rik	0	0	0	0	0	0	0	0	0	0	0	0	0	0	0	0	0	0	0	0	0	0	0	0	0	0	0	0	0	0	0	0	0	0	0	0	0	0	0	0	0	0	0	0	0	0	0	0	0
4930532I03Rik	0	0	0	0	0	0	0	0	0	0	0	0	0	0	0	0	0	0	0	0	0	0	0	0	0	0	0	0	0	0	0	0	0	0	0	0	0	0	0	0	0	0	0	0	0	0	0	0	0
4930532M18Rik	0	0	0	0	0	0	0	0	0	0	0	0	0	0	0	0	0	0	0	0	0	0	0	0	0	0	0	0	0	0	0	0	0	0	0	0	0	0	0	0	0	0	0	0	0	0	0	0	0
4930533B01Rik	0	0	0	0	0	0	0	0	0	0	0	0	0	0	0	0	0	0	0	0	0	0	0	0	0	0	0	0	0	0	0	0	0	0	0	0	0	0	0	0	0	0	0	0	0	0	0	0	0
4930533K18Rik	2.55917	0	0	0	0	0	0	0	0	0	0.794615	0.57081	0	0	0.935355	1.2319	0	2.64873	0	0	0	0	0	2.67809	2.03239	1.22478	0	0.468666	1.01086	0.455111	0.821273	0.661292	0	0	0.690607	0	0.704471	0	1.11273	0	0	0	2.45918	0	0	0.777489	1.19899	0.696159	0.670928
4930533N22Rik	0	0	0	0	0	0	0	0	0	0	0	0	0	0	0	0	0	0	0	0	0	0	0	0	0	0	0	0	0	0	0	0	0	0	0	0	0	0	0	0	0	0	0	0	0	0	0	0	0
4930534H03Rik	0	0	0	0	0	0	0	0	0	0	0	0	0	0	0	0	0	0	0	0	0	0	0	0	0	0	0	0	0	0	0	0	0	0	0	0	0	0	0	0	0	0	0	0	0	0	0	0	0
4930535L15Rik	0	0	0	0	0	0	1.52807	0	0	0	0	0	0	0	0	0	0	0	0	0	0	0	0	0	0	0	0	0	0	0	0	0	0	0	0	0	0	0	0	0	0	0	0	0	0	0	0	0	0
4930538E20Rik	0	0	0	0	0	0	0	0	0	0	0	0	0	0	0	0	0	0	0	0	0	0	0	0	0	0	0	0	0	0	0	0	0	0	0	0	0	0	0	0	0	0	0	0	0	0	0	0	0
4930538L07Rik	0	0	0	0	0	0	0	0	0	0	0	0	0	0	0	0	0	0	0	0	0	0	0	0	0	0	0	0	0	0	0	0	0	0	0	0	0	0	0	0	0	0	0	0	0	0	0	0	0
4930539C22Rik	0	0	0	0	0	0	0	0	0	0	0	0	0	0	0	0	0	0	0	0	0	0	0	0	0	0	0	0	0	0	0	0	0	0	0	0	0	0	0	0	0	0	0	0	0	0	0	0	0
4930539J05Rik	1.27958	0	0	0	4.61358	0	0	0	0	0	0	0.57081	0	3.52168	0	0	19.2357	0	3.33295	0.918286	2.96517	0	0	0.669523	0	0	0	0.468666	1.01086	0.910223	0	1.32258	0.982537	2.59892	0.690607	1.06452	0.704471	0	0	0	1.75267	0	0	1.28529	0	0.777489	1.19899	3.4808	1.34186
4930539M17Rik	0	0	0	0	0	0	0	0	0	0	0	0	0	0	0	0	0	0	0	0	0	0	0	0	0	0	0	0	0	0	0	0	0	0	0	0	0	0	0	0	0	0	0	0	0	0	0	0	0
4930540M03Rik	0	0	0	0	0	0	0	0	0	0	0	0	0	0	0	0	0	0	0	0	0	0	0	0	0	0	0	0	0	0	0	0	0	0	0	0	0	0	0	0	0	0	0	0	0	0	0	0	0
4930541O19Rik	0	0	0	0	0	0	0	0	0	0	0	0	0	0	0	0	0	0	0	0	0	0	0	0	0	0	0	0	0	0	0	0	0	0	0	0	0	0	0	0	0	0	0	0	0	0	0	0	0
4930542D17Rik	0	0	0	0	0	1.40987	0	0	0	1.23779	0	0	0	0	0	0	0	0	0	0	0	0	0	0	0	0	0	0	0	0	0	0	0	0	0	0	0	0	0	0	0	0	0	0	0	0	0	0	0
4930542M03Rik	0	0	0	0	0	0	0	0	0	0	0	0	0	0	0	0	0	0	0	0	0	0	0	0	0	0	0	0	0	0	0	0	0	0	0	0	0	0	0	0	0	0	0	0	0	0	0	0	0
4930543E12Rik	0	0	0	0	0	0	0	0	0	0	0	0	0	0	0	0	0	0	0	0	0	0	0	0	0	0	0	0	0	0	0	0	0	0	0	0	0	0	0	0	0	0	0	0	0	0	0	0	0
4930543N07Rik	0	0	0	0	0	0	0	0	0	0	0	0	0	0	0	0	0	0	0	0	0	0	0	0	0	0	0	0	0	0	0	0	0	0	0	0	0	0	0	0	0	0	0	0	0	0	0	0	0
4930544D05Rik	0	0	0	0	0	2.81973	0	1.42327	1.1441	0	0	0.57081	0	0	0	0	0	0	0	0	0	0	0	0	0	0	0	0	0	0	0	0.661292	0	0	0	0	0	0	0	0	0	0	0	0	0	0	0	0	0
4930544G11Rik	1.27958	0	0	0	0	0	0	0	3.43231	0	0	0	0	0	0	0	0	0	0	0	0	0	0	0	0	0	0	0.468666	0	0	0	0	0	0	0	0	0	1.59725	0	0	0	0	0	0	0	0	0	0	0
4930545E07Rik	0	0	0	0	0	0	0	0	0	0	0	0	0	0	0	0	0	0	0	0	0	0	0	0	0	0	0	0	0	0	0	0	0	0	0	0	0	0	0	0	0	0	0	0	0	0	0	0	0
4930545H06Rik	0	0	0	0	0	0	0	0	0	0	0	0	0	0	0	0	0	0	0	0	0	0	0	0	0	0	0	0	0	0	0	0	0	0	0	0	0	0	0	0	0	0	0	0	0	0	0	0	0
4930545L23Rik	0	0	0	0	0	0	0	0	0	0	0	0	0	1.17389	0	0	0	0	0	0	0	0	0	0	0	0	0	0	0	0	0	0	0	0	0	0	0	0	0	0	0	0	0	0	0	0	0	0	0
4930546C10Rik	0	0	0	0	0	0	0	0	0	0	0	0	0	0	0	0	0	0	0	0	0	0	0	0	0	0	0	0	0	0	0	0	0	0	0	0	0	0	0	0	0	0	0	0	0	0	0	0	0
4930546K05Rik	0	0	0	0	0	0	0	0	0	0	0	0	0	0	0	0	0	0	0	0	0	0	0	0	0	0	0	0	0	1.36533	0	0	0	0	0	0	0	0	0	0	0	0	0	0	0	0	0	0	0
4930547E14Rik	0	0	0	0	0	0	0	0	0	0	0	0.57081	0	0	0	0	0	0	0	0.918286	0	0	0.640175	0	0	0	0	0	0	0	0	0	0	0	0	0	0	0	0	0	0	0	0	0	0	0	0.599494	0.696159	0
4930547H16Rik	0	0	0	0	0	0	0	0	0	0	0	0	0	0	0	0	0	0	0	0	0	0	0	0	0	0	0	0	0	0	0	0	0	0	0	0	0	1.59725	0	0	0	0	0	0	0	0	0	0	0
4930548G14Rik	0	0	0	0	0	0	0	0	0	0	0	0	0	0	0	0	0	0	0	0	0	0	0	0	0	0	0	0	0	0	0	0	0	0	0	0	0	0	0	0	0	0	0	0	0	0	0	0	0
4930548J01Rik	0	0	0	0	0	1.40987	0	0	0	0	0	0	0	0	0	0	0	0	0	0	0	0	0	0	0	0	0	0	0	0	0	0	0	0	0	0	0	0	0	0	0	0	0	0	0	0	0	0	0
4930548K13Rik	0	0	0	0	0	0	0	0	0	0	0	0	0	0	0	0	0	0	0	0	0	0	0	0	0	0	0	0	0	0	0	0	0	0	0	0	0	0	0	0	0	0	0	0	0	0	0	0	0
4930549C15Rik	0	0	0	0	0	0	0	0	0	0	0	0	0	0	0	0	0	0	0	0	0	0	0	0	0	0	0	0	0	0	0	0	0	0	0	0	0	0	0	1.8271	0	0	0	0	0	0	0	0	0
4930549G23Rik	0	0	0	0	0	0	0	0	1.1441	0	0.794615	0	0	0	0	0	0	0	0	0	1.48258	0	0	0	1.01619	1.22478	0.997236	0.468666	1.01086	0.455111	0.821273	0.661292	0	0.866306	0	0	0	0	2.22546	0	0	0	0	0	0	0	1.19899	0	0
4930550C14Rik	0	0	0	0	0	0	0	0	0	0	0	0	0	0	0	0	0	0	0	0	0	0	0	0	0	0	0	0.468666	0	0	0	0	0	0	0	0	0	3.1945	0	0	0	0	0	0	0.609815	0	0	0.696159	0
4930552N02Rik	0	0	0	0	0	0	0	0	0	0	0	0	0	0	0	0	0	0	0	0	0	0	0	0	0	0	0	0	0	0	0	0	0	0	0	0	0	0	0	0	0	0	0	0	0	0	0	0	0
4930553E22Rik	0	0	0	0	0	0	0	0	0	0	0	0	0	0	0	0	0	0	0	0	0	0	0	0	0	0	0	0	0	0	0	0	0	0	0	0	0	0	0	0	0	0	0	0	0	0	0	0	0
4930553J12Rik	0	0	0	0	0	0	0	0	0	0	0	0	0	0	0	0	0	0	0	0	0	0	0	0	0	0	0	0	0	0	0	0	0	0	0	0	0	0	0	0	0	0	0	0	0	0	0	0	0
4930553P18Rik	0	0	0	0	0	0	0	0	0	0	0	0	0	0	0	0	0	0	0	0	0	0	0	0	0	0	0	0	0	0	0	0	0	0	0	0	0	0	0	0	0	0	0	0	0	0	0	0	0
4930554C24Rik	0	0	0	0	0	0	0	0	0	0	0	0	0	0	0	0	0	0	0	0	0	0	0	0	0	0	0	0	0	0	0	0	0	0	0	0	0	0	0	0	0	0	0	0	0	0	0	0	0
4930554G24Rik	0	0	0	0	0	0	0	0	0	0	0	0	0	0	0	0	0	0	0	0	0	0	0	0	0	0	0	0	0	0	0	0	0	0	0	0	0	0	0	0	0	0	0	0	0	0	0	0	0
4930554I06Rik	0	0	0	0	0	0	0	0	0	0	0	0	0	0	0	0	0	0	0	0	0	0	0	0	0	0	0	0	0	0	0	0	0	0	0	0	0	0	0	0	0	0	0	0	0	0	0	0	0
4930555A03Rik	0	0	0	0	0	0	0	0	0	0	0	0	2.44214	0	0	0	0	0	0	0	0	0	0	0	0	0	0	0	0	0	0	0	0	0	0	0	0	0	0	0	0	0	0	0	0	0	0	0	0
4930555B11Rik	0	0	0	0	0	0	0	0	0	0	0	0	0	0	0	0	0	0	0	0	0	0	0	0	0	0	0	0	0	0	0	0	0	0	0	0	0	0	0	0	0	0	0	0	0	0	0	0	0
4930555F03Rik	0	0	0	0	0	0	0	0	0	0	0	0	0	0	0	0	0	0	0	0	0	0	0	0	0	0	0	0	0	0	0	0	0	0	0	0	0	0	0	0	0	0	0	0	0	0	0	0	0
4930555M17Rik	0	0	0	0	0	0	0	0	0	0	0	0	0	0	0	0	0	0	0	0	0	0	0	0	0	0	0	0	0	0	0	0	0	0	0	0	0	0	0	0	0	0	0	0	0	0	0	0	0
4930556C24Rik	0	0	0	0	0	0	0	0	0	0	0	0	0	0	0	0	0	0	0	0	0	0	0	0	0	0	0	0	0	0	0	0	0	0	0	0	0	0	0	0	0	0	0	0	0	0	0	0	0
4930556J02Rik	0	0	0	0	0	0	0	0	0	0	0	0.57081	0	0	0	0	0	0	0	0	0	0	0	0	0	0	0	0	0	0	0.821273	0	0	0	0	0	0	1.59725	0	0	0	0	0	0	0	0	0	0	0
4930556L07Rik	0	0	0	0	0	0	0	0	0	0	0	0	0	0	0	0	0	0	0	0	0	0	0	0	0	0	0	0	0	0	0	0	0	0	0	0	0	0	0	0	0	0	0	0	0	0	0	0	0
4930556M19Rik	0	0	0	0	0	0	0	0	0	0	0	0.57081	0	0	0	0	0	0	0	0	0	0	0	0	0	0	0	0	0	0	0	0	0	0	0	0	0.704471	0	0	0	0	0	0	0	0	0	0.599494	0.696159	0
4930556N09Rik	0	0	0	0	0	0	0	0	0	0	0	0	0	0	0	0	0	0	0	0	0	0	0	0	0	0	0	0	0	0	0	0	0	0	0	0	0	0	0	0	0	0	0	0	0	0	0	0	0
4930556N13Rik	0	0	0	0	0	0	0	0	0	0	0	0	0	0	0	0	0	0	0	0	0	0	0	0	0	0	0	0	0	0	0	0	0	0	0	0	0	0	0	0	0	0	0	0	0	0	0	0	0
4930557F10Rik	0	0	0	0	0	1.40987	0	0	0	0	0	0	0	0	0	0	0	0	0	0	0	0	0	0	0	0	0	0	0	0	0	0	0	0	0	0	0	0	0	0	0	0	0	0	0	0	0	0	0
4930557J02Rik	1.27958	0	0	0	0	0	0	0	0	0	0	0	0	0	0	0	0	0	0	0	0	0	0	0	0	0	0	0	0	0	0	0	0	0	0	0	0	0	0	0	0	0	0	0	0	0	0	0	0
4930557K07Rik	0	0	0	0	0	0	0	1.42327	0	0	0	0.57081	0	0	0	0	0	0	0	0	0	0	0	0	0	0	0	0.468666	0.505429	0	0	0	0	0	0	0	0	0	0	0	0	0	0	0	0	0	0.599494	0.696159	0
4930558J18Rik	0	0	0	0	0	0	0	1.42327	1.1441	0	0	0	0	0	0	0	0	0	0	0	0	0	0	0	0	0	0	0	0	0	0	0	0	0	0	0	0	0	0	0	0	0	0	0	0	0	0	0.696159	0
4930558K02Rik	0	0	0	0	0	0	0	0	0	0	0	0	0	0	0	0	0	0	0	0	0	0	0	0	0	0	0	0	0	0	0	0	0	0	0	0	0	0	0	0	0	0	0	0	0	0	0	0	0
4930559C10Rik	0	0	0	0	0	0	0	0	0	0	0	0	0	0	0	0	0	0	0	0	0	0	0	0	0	0	0	0	0	0	0	0	0	0	0	0	0	0	0	0	0	0	0	0	0	0	0	0	0
4930562C15Rik	0	0	0	0	0	0	0	0	0	0	0	0	0	0	0	0	0	0	0	0	0	0	0	0	0	0	0	0	0	0	0	0.661292	0	0	0	0	0	0	0	0	0	0	0	0	0	0	0	0	0
4930562F07Rik	0	1.21486	1.80415	1.21884	1.1534	0	3.05614	0	0	0	2.38385	0.57081	0	1.17389	0	0	0	2.64873	1.11098	0	0	0.906563	0	0	2.03239	0	0.997236	0.468666	0	0.455111	0	0.661292	1.96507	0.866306	0	0	1.40894	1.59725	1.11273	0	0	0	0	1.28529	1.21963	0.777489	0	0.696159	0
4930562F17Rik	0	0	0	0	0	0	0	0	0	0	0	0	0	0	0	0	0	0	0	0	0	0	0	0	0	0	0	0	0	0	0	0	0	0	0	0	0	0	0	0	0	0	0	0	0	0	0	0	0
4930563E18Rik	0	0	0	0	0	0	0	0	0	0	0	0	0	0	0	0	0	0	0	0	0	0	0	0	0	0	0	0	0	0	0	0	0	0	0	0	0	0	0	0	0	0	0	0	0	0	0	0	0
4930563E22Rik	0	0	0	0	0	0	0	0	1.1441	0	0	0	0	0	0	0	0	0	0	0	0	0	0	0	0	0	0.997236	0	0.505429	0	0	0	0	0	0	0	0	0	0	0	0	0	1.22959	0	0.609815	0	1.19899	0	0
4930563F08Rik	0	0	0	0	0	0	0	0	0	0	0	0	0	0	0	0	0	0.88291	0	0	0	0	0	0	0	0	0	0	0	0	0	0	0	0	0	0	0	0	0	0	0	2.27392	0	0	0	0	0	0	0
4930563H07Rik	1.27958	0	0	0	0	0	0	0	0	0	0	0	0	0	0.935355	0	0	0	0	0	0	0	0	0	2.03239	0	0	0	0	0	0	0	0	0	0	0	0	0	0	0	0	0	1.22959	1.28529	0	0	0	0	0
4930563M21Rik	0	0	0	0	0	0	0	0	1.1441	0	0	0	0	0	0	0	0	0	0	0	0	0	0	0	0	0	0	0.468666	0	0	0	0	0	0	0	0	0	0	0	0	0	0	0	0	0	0	0	0	0
4930564D02Rik	0	0	0	0	0	0	0	0	0	0	0	0	0	0	0	0	0	0	0	0	0	0	0	0	0	0	0	0	0	0	0	0	0	0	0	0	0	0	0	0	0	0	0	0	0	0	0	0	0
4930565D16Rik	0	0	0	0	0	0	0	0	0	0	0	0	0	0	0	0	0	0	0	0	0	0	0	0	0	0	0	0	0	0	0	0	0	0	0	0	0	0	0	0	0	0	0	0	0	0	0	0	0
4930565N06Rik	0	0	0	0	0	0	0	1.42327	0	0	0	0	0	0	0	0	0	0	0	0	0	0	0	0	0	0	0	0	0	0	0	0	0	0	0	0	0	0	0	0	0	0	0	0	0	0.777489	0	0	0
4930567H12Rik	0	0	0	0	0	0	0	0	0	0	0	0	0	0	0	0	0	0	0	0	0	0	0	0	0	0	0	0	0	0	0	0	0	0	0	0	0	0	0	0	0	0	0	0	0	0	0	0	0
4930567H17Rik	0	0	0	0	0	0	0	0	0	0	0	0	0	0	0	0	0	0	0	0	0	0	0	0	0	0	0	0	0	0	0	0	0	0	0	0	0	0	0	0	0	0	0	0	0	0	0	0	0
4930567J20Rik	0	0	0	0	0	0	0	0	0	0	0	0	0	0	0	0	0	0	0	0	0	0	0	0	0	0	0	0	0	0	0	0	0	0	0	0	0	0	0	0	0	0	0	0	0	0	0	0	0
4930567K12Rik	0	0	0	0	0	0	0	0	0	0	0	0	0	0	0	0	0	0	0	0	0	0	0	0	0	0	0	0	0	0	0	0	0	0	0	0	0	0	0	0	0	0	0	0	0	0	0	0	0
4930567K20Rik	0	0	0	1.21884	0	0	0	0	0	0	0	0	0	0	0	0	0	0	0	0	0	0	0	0	0	0	0	0	0	0	0	0	0	0	0	0	0	0	0	0	0	0	0	0	0	0	0	0	0
4930568D16Rik	0	0	0	0	0	0	0	0	0	0	0	0	0	0	0	0	0	0	0	0	0	0	0	0	0	0	0	0	0	0	0	0	0	0	0	0	0	0	0	0	0	0	0	0	0	0	0	0	0
4930568E12Rik	0	0	0	0	0	0	0	0	0	0	0	0	0	0	0	0	0	0	0	0	0	0	0	0	0	0	0	0	0	0	0	0	0	0	0	0	0	1.59725	0	0	0	0	0	0	0	0	0	0	0
4930568G15Rik	0	0	0	0	0	0	0	0	0	0	0	0	0	0	0	0	0	0	0	0	0	0	0	0	0	0	0	0	0	0	0	0	0	0	0	0	0	0	0	0	0	0	0	0	0	0	0	0	0
4930570E03Rik	0	0	0	0	0	0	0	0	0	0	0	0.57081	0	0	0	1.2319	0	0	0	0	0	0	0	0	0	0	0	0	0	0	0	0	0	0	0	0	0	0	0	0	0	0	0	0	0	0	0	0	0
4930570G19Rik	0	0	0	0	0	0	0	0	0	0	0	0	2.44214	0	0	0	0	0	0	0	0	0	0	0	0	0	0	0	0	0	0	0	0	0.866306	0	0	0	0	0	0	0	0	0	0	0.609815	0	0	0	0
4930571K23Rik	0	0	0	2.43769	0	7.04933	3.05614	1.42327	2.28821	1.23779	0	2.28324	0	0	0	0	0	0	0	0	0	0	0	0	0	0	0	0.468666	1.01086	0	4.92764	0	0	0	0	0	0	1.59725	0	0	0	0	0	0	0	0.777489	0.599494	0	0.670928
4930572K03Rik	0	0	0	0	0	0	0	0	0	0	0	0	0	0	0	0	0	0	0	0	0	0	0	0	0	0	0	0	0	0	0	0	0	0	0	0	0	0	0	0	0	0	0	0	0	0	0	0	0
4930572O03Rik	0	0	0	0	0	0	0	0	0	0	0	0	0	0	0	0	0	0	0	0	0	0	0	0	0	0	0	0	0	0	0	0	0	0	0	0	0	0	0	0	0	0	0	0	0	0	0	0	0
4930572O13Rik	0	0	0	0	0	0	0	0	0	1.23779	0	0	0	0	0	0	0	0	0	0	0	0	0	0	0	0	0	0	0	0	0	0	0	0	0	0	0	0	0	0	0	0	0	0	0	0	0	0	0
4930573H18Rik	0	0	0	0	0	0	0	0	0	0	0	0	0	0	0	0	0	0	0	0	0	0	0	0	0	0	0	0	0	0	0	0	0	0	0	0	0	0	0	0	0	0	0	0	0	0	0	0	0
4930578E11Rik	0	0	0	0	0	0	0	0	0	0	0	0	0	0	0	0	0	0	0	0	0	0	0	0	0	0	0	0	0	0	0	0	0	0	0	0	0	0	0	0	0	0	0	0	0	0	0	0	0
4930578I06Rik	0	0	0	0	0	1.40987	0	1.42327	0	0	0	0	2.44214	0	0	0	0	0	0	0	0	0	0	0	0	0	0	0	0	0	0	0	0	0	0	0	0	0	0	0	0	0	0	0	0	0.777489	0	0	0.670928
4930578M01Rik	0	0	0	1.21884	0	0	0	1.42327	0	0	0.794615	0.57081	0	0	0	1.2319	0	0.88291	0	0	0	0	0	0.669523	0	1.22478	0	0	0	0.455111	0	0	0	0	0	0	1.40894	0	1.11273	0	1.75267	0	0	0	0.609815	0	0	0.696159	0.670928
4930578N18Rik	0	0	0	0	0	0	0	0	0	0	0	0	0	0	0	0	0	0	0	0	0	0	0	0	0	0	0	0	0	0	0	0	0	0	0	0	0	0	0	0	0	0	0	0	0	0	0	0	0
4930579C12Rik	0	0	0	0	0	0	0	0	0	0	0	0	0	0	0	0	0	0	0	0	0	0	0	0	0	0	0	0	0	0	0	0	0	0	0	0	0	0	0	0	0	0	0	0	0	0	0	0	0
4930579D09Rik	0	0	0	0	0	0	0	0	0	0	0	0	0	0	0	0	0	0	0	0	0	0	0	0	0	0	0	0	0	0	0	0	0	0	0	0	0	0	0	0	0	0	0	0	0	0	0	0	0
4930579F01Rik	0	0	0	0	0	0	0	0	0	0	0	0	0	0	0	0	0	0	0	0	0	0	0	0	0	0	0	0	0	0	0.821273	0	0	0	0	0	0	1.59725	0	0	0	0	0	0	0	0	0	0	0
4930579G24Rik	0	0	1.80415	1.21884	0	0	0	0	0	0	0	0	0	0	0	0	0	0	0	1.83657	0	0	0	0	1.01619	0	0.997236	0.937332	0	0.910223	0.821273	0.661292	0	1.73261	0	0	0	0	1.11273	0	0	0	2.45918	0	0	0	0	0	0.670928
4930579H20Rik	0	0	0	0	0	0	0	0	0	0	0	0	0	0	0	0	0	0	0	0	0	0	0	0	0	0	0	0	0	0	0	0	0	0	0	0	0	0	0	0	0	0	0	0	0	0	0	0	0
4930579J19Rik	0	0	0	0	0	0	0	0	0	0	0	0	0	0	0	0	0	0	0	0	0	0	0	0	0	0	0	0	0	0	0	0	0	0	0	0	0	0	0	0	0	0	0	0	0	0	0	0	0
4930579P08Rik	0	0	0	0	0	0	0	0	0	0	0	0	0	0	0	0	0	0	0	0	0	0	0	0	0	0	0	0	0	0	0	0	0	0	0	0	0	0	0	0	0	0	0	0	0	0	0	0	0
4930581F22Rik	0	0	0	1.21884	0	0	0	1.42327	0	1.23779	0	1.71243	2.44214	2.34779	0	2.46381	0	1.76582	1.11098	0.918286	1.48258	0	0	0	0	0	0	2.34333	0.505429	0	1.64255	0	0	0	0	1.06452	0	0	0	1.8271	1.75267	0	1.22959	0	0	0.777489	0.599494	0.696159	0
4930583K01Rik	0	1.21486	0	0	0	0	0	0	0	0	0	0	0	0	0	0	0	0	0	0	0	0	0	0	0	0	0	0	0	0	0	0	0	0	0	0	0	0	0	0	0	0	0	0	0	0	0	0	0
4930583P06Rik	0	0	0	0	0	0	0	0	0	0	0	0	0	0	0	0	0	0	0	0	0	0	0	0	0	0	0	0	0	0	0	0	0	0	0	0	0	0	0	0	0	0	0	0	0	0	0	0	0
4930584F24Rik	0	0	0	0	0	0	0	0	0	0	0	0	0	0	0	0	0	0	0	0	0	0	0	0	0	0	0	0	0	0	0	0	0	0	0	0	0	0	0	0	0	0	0	0	0	0	0	0	0
4930586N03Rik	0	0	1.80415	0	0	0	0	0	0	0	0	0	0	0	0	0	0	0	0	0	0	0	0	0	0	0	0	0	0	0.455111	0	0	0	0.866306	0	0	0	0	0	1.8271	0	0	0	0	0	0	0	0	0
4930587E11Rik	0	0	0	0	0	0	0	0	0	0	0	0	0	0	0	0	0	0	0	0	0	0	0	0	0	0	0	0	0	0	0	0	0	0	0	0	0	0	0	0	0	0	0	0	0	0	0	0	0
4930588J15Rik	0	0	0	0	0	0	0	0	1.1441	0	0	0	0	0	0	0	0	0	0	0	0	0	0	0	0	0	0	0	0	0	0	0	0	0	0	0	0	0	0	0	0	0	0	0	0	0	0	0	0
4930588K23Rik	0	0	0	0	0	0	0	0	0	0	0	0	0	0	0	0	0	0	0	0	0	0	0	0	0	0	0	0	0	0	0	0	0	0	0	0	0	0	0	0	0	0	0	0	0	0	0	0	0
4930589L23Rik	0	0	0	0	0	0	0	0	0	0	0	0	0	0	0	0	0	0	0	0	0	0	0	0	0	0	0	0	0	0	0	0	0	0	0	0	0	0	0	0	0	0	0	0	0	0	0	0	0
4930590J08Rik	0	0	0	0	0	0	0	0	1.1441	0	0	0	0	0	0	0	0	0	0	0	0	0	0	0	1.01619	0	0	0	0	0	0	0	0	0	0.690607	0	0	1.59725	0	0	0	0	0	0	0	0	0	0	0
4930590L20Rik	0	0	0	0	0	0	0	0	0	0	0	0	0	0	0	0	0	0	0	0	0	0	0	0	0	0	0	0	0	0	0	0	0	0	0	0	0	0	0	0	0	0	0	0	0	0	0	0	0
4930591A17Rik	0	0	0	0	0	0	0	0	0	0	0	0	0	0	0	0	0	0	0	0	0	0	0	0	0	0	0	0	0	0	0	0	0	0	0	0	0	0	0	0	0	0	0	0	0	0	0	0	0
4930592A05Rik	2.55917	1.21486	1.80415	1.21884	1.1534	9.86906	3.05614	1.42327	3.43231	4.95116	0.794615	2.85405	0	0	3.74142	2.46381	0	2.64873	2.22197	0	0	0.906563	3.20087	2.67809	1.01619	1.22478	1.99447	1.87466	9.09773	1.36533	0.821273	1.32258	3.93015	0	0	2.12905	1.40894	1.59725	2.22546	0	0	2.27392	6.14795	2.57059	6.70796	2.33247	2.99747	2.08848	4.69649
4930592C13Rik	0	0	0	0	0	0	0	0	0	0	0	0	0	0	0	0	0	0	0	0	0	0	0	0	0	0	0	0	0	0	0	0	0	0	0	0	0	0	1.11273	0	0	0	0	0	0	0	0.599494	0	0
4930592I03Rik	0	0	0	0	0	0	0	0	0	0	0	0	0	0	0	0	0	0	0	0	0	0	0	0	0	0	0	0	0	0	0	0	0	0	0	0	0	0	0	0	0	0	0	0	0	0	0	0	0.670928
4930593A02Rik	0	0	0	0	0	0	0	0	0	0	0	0	0	0	0	0	0	0	0	0	0	0	0	0	0	0	0	0	0	0	0	0	0	0	0	0	0	0	0	0	0	0	0	0	0	0.777489	0.599494	0	0
4930593C16Rik	0	0	0	0	0	0	0	0	0	0	0	0	0	0	0	0	0	0	0	0	0	0	0	0	0	0	0	0	0	0	0	0	0	0	0	0	0	1.59725	0	0	0	0	0	0	0	0	0	0	0
4930594M22Rik	1.27958	0	1.80415	0	0	0	0	0	0	0	0.794615	0	0	0	0	1.2319	0	0	0	0.918286	0	0	0	0	0	1.22478	0	0	0	0	0	0	0	0	0.690607	0	0	0	0	0	0	0	0	0	0.609815	0	0	0	0
4930594O21Rik	0	0	0	0	0	0	0	0	0	0	0	0	0	0	0	0	0	0	0	0	0	0	0	0	0	0	0	0	0	0	0	0	0	0	0	0	0	0	0	0	0	0	0	0	0	0	0	0	0
4930595D18Rik	0	0	0	0	0	0	0	0	0	0	0	0	0	0	0	0	0	0	0	0	0	0	0	0	0	0	0	0	0	0	0	0	0	0	0	0	0	0	0	0	0	0	0	0	0	0	0	0	0
4930595M18Rik	0	0	0	0	0	0	0	0	0	0	0	0	0	0	0	0	0	0	0	0	0	0	0	0	0	0	0	0	0	0	0	0	0	0	0	0	0	0	0	0	0	0	0	0	0	0	0	0	0
4930596D02Rik	0	0	0	0	0	1.40987	0	0	0	0	0	0	0	0	0	0	0	0	0	0	0	0	0	0	0	0	0	0	0	0	0	0	0	0	0	0	0	1.59725	0	0	0	0	0	0	0	0	0	0	0
4930596I21Rik	0	0	0	0	0	0	0	0	0	0	0	0.57081	0	0	0	0	0	0	0	0	0	0	0	0	0	0	0	0.468666	0	0	0	0	0	0	0	0	0	0	0	0	0	0	0	0	0	0	0	0	0
4930597A21Rik	0	0	0	0	0	0	0	0	0	0	0	0	0	0	0	0	0	0	0	0	0	0	0	0	0	0	0	0	0	0	0	0	0.982537	0	0	0	0	0	0	0	0	0	0	0	0	0	0	0	0
4930597G03Rik	0	0	0	0	0	0	0	0	0	0	0	0	0	0	0	0	0	0	0	0	0	0	0	0	0	0	0	0	0	0	0	0	0	0	0	0	0	0	0	0	0	0	0	0	0	0	0	0	0
4930598N05Rik	0	0	0	0	0	0	0	0	0	0	0	0	0	0	0	0	0	0	0	0	0	0	0	0	0	0	0	0	0	0	0	0	0	0	0	0	0	0	0	0	0	0	0	0	0	0	0	0	0
4930599N23Rik	0	0	0	0	0	0	0	1.42327	1.1441	1.23779	1.58923	0	2.44214	0	0	0	0	0.88291	0	0	0	1.81313	0	0	1.01619	0	0	0	0	0.455111	0	0	0	0.866306	0.690607	0	1.40894	0	2.22546	0	0	0	2.45918	0	0.609815	0	0	0	0.670928
4931403E22Rik	0	1.21486	0	0	0	0	0	0	0	0	2.38385	1.14162	0	1.17389	0	0	0	0	0	0	0	0	0	0.669523	0	0	0.997236	0	0.505429	0	0	0	1.96507	0	0	0	0	0	0	0	0	0	0	0	0	1.55498	0	0.696159	0
4931406B18Rik	0	0	0	0	0	0	0	0	0	0	0	0	0	0	0	0	0	0	0	0	0	0	0	0	0	0	0	0	0	0	0	0	0	0	0	0	0	0	0	0	0	0	0	0	0	0	0	0	0
4931406C07Rik	17.9142	15.7931	30.6706	10.9696	25.3747	14.0987	12.2245	4.26982	6.86463	11.1401	11.9192	4.56648	14.6528	10.565	15.901	7.39142	0	8.8291	17.7757	12.856	31.1343	15.4116	13.4437	12.0514	10.1619	18.3717	30.9143	6.56132	6.57058	15.0187	9.85528	13.8871	16.7031	12.9946	22.79	14.9033	35.2235	41.5285	31.1564	14.6168	5.258	11.3696	2.45918	21.85	13.4159	6.21991	6.59443	11.8347	16.1023
4931408C20Rik	0	0	0	0	0	0	0	0	0	0	0	0	0	0	0	0	0	0	0	0	0	0	0	0	0	0	0	0	0	0	0	0	0	0	0	0	0	0	0	0	0	0	0	0	0.609815	0	0	0	0
4931414P19Rik	0	1.21486	0	0	0	0	0	0	0	1.23779	0.794615	0.57081	0	0	0.935355	1.2319	0	0	0	0	0	0.906563	1.28035	0	1.01619	0	0	0	0.505429	0.455111	0	0.661292	0	0	0.690607	0	0.704471	0	0	0	0	0	0	1.28529	0.609815	0	0	0.696159	0
4931415C17Rik	0	0	0	0	0	0	0	0	1.1441	0	0	0	0	0	0	0	0	0	0	0	0	0	0	0	0	0	0	0	0	0	0	0	0	0	0	0	0	0	0	0	0	0	0	0	0	0	0	0	0
4931419H13Rik	0	0	0	0	0	0	0	0	0	0	0	0	0	0	0	0	0	0	0	0	0	0	0	0	0	0	0	0	0	0	0	0	0	0	0	0	0	0	0	0	0	0	0	0	0	0	0	0	0
4931420L22Rik	0	0	0	0	0	0	0	0	0	0	0	0	0	0	0	0	0	0	0	0	0	0	0	0	0	0	0	0	0	0	0	0	0	0	0	0	0	0	0	0	0	0	0	0	0	0	0	0	0
4931422A03Rik	0	0	0	1.21884	2.30679	0	0	0	0	0	0.794615	0	0	1.17389	0	0	0	0	0	0	0	0	0	1.33905	0	1.22478	0	0	0	0	0.821273	0	0.982537	0	0	0	0	0	0	1.8271	0	2.27392	0	1.28529	0.609815	0	0	0	0
4931428L18Rik	0	0	0	0	0	0	0	0	0	0	0	0	0	0	0.935355	0	0	0	0	0	0	1.81313	0.640175	0	0	1.22478	0	0	0.505429	0.455111	0.821273	0	0	2.59892	0.690607	0	2.11341	0	1.11273	1.8271	0	0	0	0	0.609815	0	0	0	0.670928
4931429L15Rik	0	0	0	0	0	1.40987	0	0	0	0	0	0	0	0	0	0	0	0	0	0	0	0	0	0	0	0	0	0	0	0	0	0	0	0	0	0	0	4.79175	0	0	0	0	0	0	0	0	0	0	0
4931431B13Rik	0	0	0	0	0	0	0	0	0	0	0	0	0	0	0	0	0	0	0	0	0	0	0	0	0	0	0	0	0	0	0	0	0	0	0	0	0	0	0	0	0	0	0	0	0	0	0	0	0
4931431C16Rik	1.27958	1.21486	0	1.21884	0	0	0	0	1.1441	0	0.794615	1.71243	0	1.17389	0	1.2319	0	0.88291	1.11098	0	0	0	0	0	0	1.22478	0	0.468666	1.51629	0	0	0	0	0	0.690607	2.12905	0	0	0	0	0	0	1.22959	0	0	2.33247	0	0	0.670928
4931439C15Rik	0	0	0	0	0	0	0	0	0	0	0	0	0	0	0	0	0	0	0	0	0	0	0	0	0	0	0	0	0	0	0	0	0	0	0	0	0	0	0	0	0	0	0	0	0	0	0	1.39232	0
4932412D23Rik	0	0	0	0	0	0	0	0	0	0	0	0	0	0	0	0	0	0	0	0	0	0	0	0	0	0	0	0	0	0	0	0	0	0	0	0	0	0	0	0	0	0	0	0	0	0	0	0	0
4932413F04Rik	0	0	0	0	0	0	0	0	0	0	0	0	0	0	0	0	0	0	0	0	0	0	0	0	0	0	0	0	0	0	0	0	0	0	0	0	0	0	0	0	0	0	0	0	0	0	0	0	0
4932414J04Rik	0	0	0	0	0	0	0	0	0	0	0	0	0	0	0	0	0	0	0	0	0	0	0	0	0	0	0	0	0	0	0	0	0	0	0	0	0	0	0	0	0	0	0	0	0	0	0	0	0
4932414N04Rik	0	0	0	0	0	0	0	0	1.1441	0	0	0	0	0	0	0	0	0	0	0	0	0	0	0	0	0	0	0	0	0	0	0	0	0	0	0	0	1.59725	0	0	0	0	0	0	0	0	0	0	0
4932429P05Rik	0	0	0	0	0	0	0	0	0	0	0	0	0	0	0	0	0	0	0	0	0	0	0	0	0	0	0	0	0	0	0	0	0	0	0	0	0	0	0	0	0	0	0	0	0	0	0	0	0
4932435O22Rik	0	0	0	0	0	0	0	0	0	0	0	0	0	0	0	0	0	0	0	0	0	0	0	0	0	0	0	0	0	0	0	0	0	0	0	0	0	0	0	0	0	0	0	0	0	0	0	0	0
4932438H23Rik	0	0	0	2.43769	0	1.40987	0	0	1.1441	0	0	2.28324	2.44214	1.17389	0	1.2319	0	2.64873	0	0	0	0	0	0	0	0	0.997236	0.937332	0.505429	0	1.64255	0.661292	0	0	0	0	0	0	0	0	1.75267	0	1.22959	0	0	0	0.599494	0	0
4932441J04Rik	1.27958	0	0	0	0	0	0	0	0	0	0	1.14162	0	1.17389	0.935355	0	0	0.88291	0	0	0	0	0	0	0	0	0	0	0	0	0	0	0	0	0	1.06452	0	0	0	0	0	0	0	0	0	0	0.599494	0.696159	0
4932702P03Rik	1.27958	0	0	0	0	0	1.52807	0	1.1441	0	0.794615	0	0	0	0.935355	0	0	0.88291	0	0	1.48258	1.81313	0.640175	0.669523	0	0	0	0.468666	0.505429	0	0	0.661292	0	0.866306	0	0	0	0	1.11273	0	0	0	0	1.28529	1.21963	0	0	1.39232	0
4933400L20Rik	0	0	0	0	0	0	0	0	0	0	0	0	0	0	0	0	0	0	0	0	0	0	0	0	0	0	0	0	0	0	0	0	0	0	0	0	0	0	0	0	0	0	0	0	0	0	0	0	0
4933401D09Rik	0	0	0	0	0	0	0	0	0	0	0	0	0	0	0	0	0	0	0	0	0	0	0	0	0	0	0	0	0	0	0	0	0	0	0	0	0	0	0	0	0	0	0	0	0	0	0	0	0
4933401H06Rik	0	0	0	0	0	0	0	0	0	0	0	0	0	0	0	0	0	0	0	0	0	0	0	0	0	0	0	0	0	0	0	0	0	0	0	0	0	0	0	0	0	0	0	0	0	1.55498	0	0	0
4933402C06Rik	0	0	0	0	1.1534	0	0	0	0	0	0	0	0	0	0	0	0	0	0	0	0	0	0	0	0	0	0	0	0	0	0	0	0	0	0	0	0	0	0	0	0	0	0	0	0	0	0	0	0
4933402D24Rik	0	0	0	0	0	1.40987	0	0	0	0	0	0	0	0	0	0	0	0	0	0	0	0	0	0	0	0	0	0	0	0	0	0	0	0	0	0	0	0	0	0	0	0	0	0	0	0	0	0	0
4933402J07Rik	0	0	0	1.21884	0	0	1.52807	0	3.43231	0	0	0	0	0	0	0	0	0	0	0	0	0	0	0	0	0	0	0	0.505429	0	0	0	0	0	0	1.06452	0	0	0	0	1.75267	0	0	0	0	0.777489	0	0	0
4933402J10Rik	0	0	0	0	0	0	0	0	0	0	0	0	0	0	0	0	0	0	0	0	0	0	0	0	0	0	0	0	0	0	0	0	0	0	0	0	0	1.59725	0	0	0	0	0	0	0	0	0	0	0
4933402N03Rik	0	0	0	0	0	0	0	0	0	0	0	0	0	0	0	0	0	0	0	0	0	0	0	0	0	0	0	0	0	0	0	0	0	0	0	0	0	0	0	0	0	0	0	0	0	0	0	0	0
4933402N22Rik	0	0	0	0	0	0	0	0	0	0	0	0	0	0	0	0	0	0	0	0	0	0	0	0	0	0	0	0	0	0	0	0	0	0	0	0	0	1.59725	0	0	0	0	0	0	0	0	0	0	0
4933404G15Rik	0	0	0	0	0	0	0	0	1.1441	0	0	0	0	0	0	0	0	0	0	0	0	0	0	0	0	0	0	0	0	0	0	0	0	0	0	0	0	0	0	0	0	0	0	0	0	0	0	0	0
4933404K08Rik	0	0	0	0	0	0	0	0	0	1.23779	0	0	0	0	0	0	0	0	0	0	0	0	0	0	0	0	0	0	0	0	0	0	0	0	0	0	0	0	0	0	0	0	0	0	0	0	0	0	0
4933404K13Rik	0	0	0	0	0	0	0	0	0	0	0	0	0	0	0	0	0	0	0	0	0	0	0	0	0	0	0	0	0	0	0	0	0	0	0	0	0	0	0	0	0	0	0	0	0	0	0	0	0
4933404O12Rik	0	0	0	0	0	0	0	0	0	0	0	0.57081	0	0	0	0	0	0	0	0	0	0	0	0	0	0	0	0	0	0	0	0	0	0	0	0	0	0	0	0	0	0	0	0	0	0	0	0	0
4933405D12Rik	0	0	0	0	0	0	0	0	0	0	0	0	0	0	0	0	0	0	0	0	0	0	0	0	0	0	0	0	0	0	0.821273	0	0	0	0	1.06452	0	0	0	0	0	0	0	0	0	0	0	0	0
4933405E24Rik	0	0	0	0	0	0	0	0	0	0	0	0	0	0	0	0	0	0.88291	0	0	0	0	0	0	0	0	0	0	0	0	0	0	0	0	0	0	0	0	0	0	0	0	0	0	0	0	0	0	0
4933405L10Rik	1.27958	0	0	0	0	1.40987	0	0	1.1441	0	0	0	0	0	0	0	0	0	0	0	0	0	0	0	0	0	0	0	0	0	0	1.32258	0	0.866306	0	0	0	0	1.11273	0	0	0	0	0	0	0.777489	0	0	0
4933405O20Rik	0	0	0	0	0	2.81973	0	0	1.1441	1.23779	0	0	0	0	0	0	0	0	0	0	0	0	0	0.669523	0	0	0	0	0	0	0	0	0	0	0	0	0	1.59725	0	0	0	0	0	0	0	0	0	0	0
4933406B17Rik	0	0	0	0	0	0	0	1.42327	0	0	0	0	2.44214	0	0	0	0	0	0	0	0	0	0	0	0	0	0	0	0.505429	0	0	0	0	0	0	0	0	0	0	0	0	0	0	0	0	0.777489	0	0	0
4933406C10Rik	0	0	0	0	0	0	0	0	0	1.23779	0.794615	0	0	0	0	0	0	0.88291	1.11098	0	0	0	0	0	0	1.22478	0	0	0.505429	0	0	0	0	0	0	0	0	0	0	0	0	0	1.22959	0	0	0	0	0.696159	0
4933406D12Rik	0	0	0	0	0	0	0	0	0	0	0	0	0	0	0	0	0	0	0	0	0	0	0	0	0	0	0	0	0	0	0	0	0	0	0	0	0	0	0	0	0	0	0	0	0	0	0	0	0
4933406F09Rik	0	0	0	0	0	0	0	0	0	0	0	0	0	0	0	0	0	0	0	0	0	0	0	0	0	0	0	0	0	0	0	0	0	0	0	0	0	0	0	0	0	0	0	0	0	0	0	0	0
4933406G16Rik	0	0	0	0	0	0	0	0	0	0	0	0	0	0	0	0	0	0	0	0	0	0	0	0	0	0	0	0	0	0	0	0	0	0	0	0	0	0	0	0	0	0	0	0	0	0	0	0	0
4933406I18Rik	0	0	0	0	0	0	0	0	0	0	0.794615	0	0	0	0	0	0	0	0	0	0	0	0	1.33905	0	1.22478	0	0	0	0	0	0	0	0.866306	0	0	0	0	0	0	0	0	0	0	0	0	0	0	0
4933406J09Rik	0	0	0	0	0	0	0	0	0	0	0	0	0	0	0	0	0	0	0	0	0	0	0	0	0	0	0	0	0	0	0	0	0	0	0	0	0	0	0	0	0	0	0	0	0	0	0	0	0
4933406J10Rik	0	0	0	0	0	0	0	0	0	0	0	0	0	0	0	0	0	0	0	0	0	0	0	0	0	0	0	0	0	0	0	0	0	0	0	0	0	0	0	0	0	0	0	0	0	0	0	0	0
4933406K04Rik	0	0	0	0	0	0	0	0	0	0	0	0	0	0	0	0	0	0	0	0	0	0	0	0	0	0	0	0	0	0	0	0	0	0	0	0	0	1.59725	0	0	0	0	0	0	0	0	0	0	0
4933407I05Rik	0	0	0	0	0	0	1.52807	0	0	0	0	0	0	0	0	0	0	0	0	0	0	0	0	0	0	0	0	0	0	0	0	0	0	0	0	0	0	1.59725	0	0	0	0	0	0	0	0	0	0	0
4933407K13Rik	1.27958	0	0	1.21884	0	0	0	1.42327	0	1.23779	0	0	0	1.17389	0	0	0	0.88291	0	0	0	0	0	0	1.01619	0	0	0	0	0	0	0	0	0	0	0	0	0	0	1.8271	1.75267	0	0	0	0	1.55498	0	0	1.34186
4933407L21Rik	0	0	0	0	0	0	0	0	0	0	0	0.57081	0	0	0	0	0	0	0	0	0	0	0	0	0	0	0	0	0	0	0	0	0	0	0	0	0	0	0	0	0	0	2.45918	0	0	0	0	0	0
4933408J17Rik	0	0	1.80415	2.43769	1.1534	0	1.52807	0	3.43231	0	0	1.71243	2.44214	0	0	1.2319	0	1.76582	0	0	1.48258	0.906563	0	0	0	1.22478	0	1.406	1.51629	0.455111	0.821273	0	0	0	0	0	0	0	0	1.8271	1.75267	2.27392	2.45918	0	0	2.33247	4.19646	0.696159	0
4933408N05Rik	0	0	0	0	0	0	0	0	0	0	0	0	0	0	0	0	0	0	0	0	0	0	0	0	0	0	0	0	0	0	0	0	0	0	0	0	0	0	0	0	0	0	0	0	0	0	0	0	0
4933409F18Rik	0	0	0	0	0	0	0	0	0	0	0	0	0	0	0	0	0	0	0	0	0	0	0	0	0	0	0	0	0	0	0	0	0	0	0	0	0	0	0	0	0	0	0	0	0	0	0	0	0
4933409G03Rik	0	0	0	0	0	0	0	0	0	0	0	0	0	0	0	0	0	0	0	0	0	0	0	0	0	0	0	0	0	0	0	0	0	0	0	0	0	1.59725	0	0	0	0	0	0	0	0	0	0	0
4933411E08Rik	0	0	0	0	0	0	0	0	0	0	0	0	0	0	0	0	0	0	0	0	0	0	0	0	0	0	0	0	0	0	0	0	0	0	0	0	0	0	0	0	0	0	0	0	0	0	0	0	0
4933411G06Rik	0	0	0	0	0	0	0	0	1.1441	0	0	0	0	0	0	0	0	0	0	0	0	0	0	0	0	0	0	0	0	0	0	0	0	0	0	0	0	0	0	0	0	0	0	0	0	0	0	0	0
4933411K16Rik	0	0	0	2.43769	0	7.04933	1.52807	2.84654	8.00873	0	0.794615	2.28324	0	0	0	0	0	0.88291	0	0	0	0	0	0	0	0	0	0.468666	0	0	1.64255	0.661292	0	0	0	0	0	6.38901	1.11273	0	1.75267	0	1.22959	1.28529	0.609815	3.88744	0.599494	0.696159	0
4933412E12Rik	0	0	0	0	0	1.40987	0	0	1.1441	1.23779	0	1.71243	0	1.17389	0	0	0	0	1.11098	0	0	0	0	0	0	0	0	1.406	1.01086	0	1.64255	0	0	0	0.690607	0	0	1.59725	0	0	0	0	1.22959	1.28529	0	3.10995	1.19899	1.39232	0
4933412E24Rik	0	0	0	0	0	0	0	0	0	0	0	0	0	0	0	0	0	0	0	0	0	0	0	0	0	0	0	0	0	0	0	0	0	0	0	0	0	0	0	0	0	0	0	0	0	0	0	0	0
4933412O06Rik	0	0	0	0	0	0	0	0	0	0	0	0	0	0	0	0	0	0	0	0	0	0	0	0	0	0	0	0	0	0	0	0	0	0	0	0	0	1.59725	0	0	0	0	0	0	0	0	0	0	0
4933413J09Rik	0	0	0	0	0	0	0	0	0	0	0	0	0	0	0	0	0	0	0	0	0	0	0	0	0	0	0	0	0	0	0	0	0	0	0	0	0	0	0	0	0	0	0	0	0	0	0	0	0
4933413L06Rik	0	0	0	0	0	0	0	0	0	0	0	0	0	0	0	0	0	0	0	0	0	0	0.640175	0	0	0	0	0	0	0	0	0	0	0	0	0	0	0	0	0	0	0	0	0	0	0	0	0	0
4933414I15Rik	0	0	0	0	0	0	0	0	0	0	0	0	0	0	0	0	0	0	0	0	0	0	0	0	0	0	0	0	0	0	0	0	0	0	0	0	0	3.1945	0	0	0	0	0	0	0	0	0	0	0
4933416E03Rik	0	0	0	0	0	0	0	0	0	0	0	0	0	0	0	0	0	0	0	0	0	0	0	0	0	0	0	0	0	0	0	0	0	0	0	0	0	0	0	0	0	0	0	0	0	0	0	0	0
4933416I08Rik	0	0	1.80415	0	0	0	1.52807	0	0	0	0	0	0	0	0	0	0	0	0	0	0	0	0.640175	0	0	0	0	0	0	0.455111	0.821273	0.661292	0	0.866306	0	0	0	0	0	0	0	0	0	0	0	0	0	0	0.670928
4933416M06Rik	0	0	0	0	0	0	0	0	0	0	0	0	0	0	0	0	0	0	0	0	0	0	0	0	0	0	0	0	0	0	0	0	0	0	0	0	0	0	0	0	0	0	0	0	0	0	1.19899	0	0
4933416O17Rik	0	0	0	0	0	1.40987	0	0	0	0	0	0	0	0	0	0	0	0	0	0	0	0	0	0	0	0	0	0	0	0	0	0	0	0	0	0	0	0	0	0	0	0	0	0	0	0	0	0	0
4933417D19Rik	0	0	0	0	0	0	0	0	0	0	0	0	0	0	0	0	0	0	0	0	0	0	0	0	0	1.22478	0	0	0	0	0	0	0	0	0.690607	1.06452	0	0	0	0	0	0	0	0	0	0	0.599494	0	0
4933417E11Rik	0	0	0	0	0	0	0	0	0	0	0	0	0	0	0	0	0	0	0	0	0	0	0	0	0	0	0	0	0	0	0	0	0	0	0	0	0	0	0	0	0	0	0	0	0	0	0	0	0
4933417O13Rik	0	1.21486	0	0	0	0	0	0	0	0	0	0	0	0	0	0	0	0	0	0	0	0	0	0	0	0	0	0	0	0	0	0	0	0	0	0	0	0	0	0	0	0	0	0	0	0	0	0	0
4933421I07Rik	0	0	0	0	0	1.40987	0	0	1.1441	0	0	0	0	0	0	0	0	0	0	0	0	0	0	0	0	0	0	0	0	0	0	0	0	0	0	0	0	0	0	0	0	0	0	0	0	0	0	0	0
4933421O10Rik	1.27958	1.21486	0	1.21884	0	1.40987	0	1.42327	0	0	0.794615	1.14162	0	1.17389	0	0	0	0	0	0	0	0	0	0.669523	0	0	0	0	0.505429	0	0	0	1.96507	0	0	0	0	0	0	0	1.75267	0	3.68877	0	0	0	0.599494	0	0.670928
4933422A05Rik	0	0	0	0	0	0	0	0	0	0	0	0	0	0	0	0	0	0	0	0	0	0	0	0	0	0	0	0	0	0	0	0	0	0	0	0	0	0	0	0	0	0	0	0	0	0	0	0	0.670928
4933424G05Rik	0	0	0	0	0	0	0	0	0	0	0	0	0	0	0	0	0	0	0	0	0	0	0	0	0	0	0	0	0	0	0	0	0	0	0	0	0	0	0	0	0	0	0	0	0	0	0	0	0
4933424G06Rik	0	0	0	0	0	1.40987	0	0	0	0	0	0	0	0	0	0	0	0	0	0	0	0	0	0	0	0	0	0	0	0	0	0	0	0	0	0	0	0	0	0	1.75267	0	0	0	0	0	0	0	0
4933424L21Rik	0	0	0	0	0	0	0	0	0	0	0	0	0	0	0	0	0	0.88291	0	0	0	0	0	0	0	0	0	0	0	0	0	0	0	0	0	0	0	0	0	0	0	0	0	0	0	0.777489	0	0	0
4933424M12Rik	0	0	0	0	0	0	0	0	0	0	0	0.57081	0	0	0	0	0	0	0	0	0	0	0	0	0	0	0	0	0	0	0	0	0.982537	0	0	0	0	0	0	0	0	0	0	0	0	0	0	0	0
4933425B07Rik	0	0	0	0	0	0	0	0	0	0	0	0	0	0	0	0	0	0	0	0	0	0	0	0	0	0	0	0	0	0	0	0	0	0	0	0	0	0	0	0	0	0	0	0	0	0	0	0	0
4933427D06Rik	0	0	0	0	0	0	0	0	0	0	0	0	0	0	0	0	0	0	0	0	0	0	0	0	0	0	0	0	0	0	0	0	0	0	0	0	0	0	0	0	0	0	0	0	0	0	0	0	0
4933427D14Rik	0	1.21486	0	1.21884	0	0	1.52807	4.26982	1.1441	0	0	1.71243	0	0	0.935355	2.46381	0	1.76582	1.11098	0.918286	0	0	0.640175	0	3.04858	1.22478	0.997236	0.468666	2.52715	0	1.64255	0	0.982537	0.866306	0.690607	1.06452	0	0	0	0	1.75267	0	2.45918	2.57059	0	0	3.59696	0.696159	2.68371
4933427E11Rik	0	0	0	0	0	0	0	0	0	0	0	0	0	0	0	1.2319	0	0	0	0	0	0	0	0	0	0	0	0	0	0	0	0	0	0	0	0	0	0	0	0	0	0	0	0	0	0	0	0	0
4933427E13Rik	0	0	0	0	0	0	0	0	0	0	0	0	0	0	0	0	0	0	0	0	0	0	0	0	0	0	0	0	0	0	0	0	0	0	0	0	0	0	0	0	0	0	0	0	0	0	0	0	0
4933427I04Rik	0	0	0	0	0	0	0	0	1.1441	0	0	0	0	0	0	0	0	0	0	0	0	0	0	0	0	0	0	0	0	0	0	0	0	0	0	0	0.704471	0	0	0	0	0	0	0	0	0	0	0	0
4933427I22Rik	0	0	0	0	0	0	0	0	0	0	0	0	0	0	0	0	0	0	0	0	0	0	0	0	0	0	0	0	0	0	0	0	0	0	0	0	0	0	0	0	0	0	0	0	0	0	0	0	0
4933428C19Rik	0	0	0	0	0	0	0	0	0	0	0	0	0	0	0	0	0	0	0	0	0	0	0	0	0	0	0	0	0	0	0	0	0	0	0	0	0	0	0	0	0	0	0	0	0	0	0	0	0
4933428G20Rik	0	0	0	0	0	0	0	0	1.1441	0	0	0	0	0	0	0	0	0	0	0	0	0	0	0	1.01619	0	0	0	0	0	0	0	0	0	0	0	0	0	0	0	0	0	0	0	0	0	0	0	0
4933428M09Rik	0	0	0	0	0	1.40987	0	0	0	0	0	0	0	0	0	0	0	0	0	0	0	0	0	0	0	0	0	0	0	0	0	0	0	0	0	0	0	0	0	0	0	0	0	0	0	0	0	0	0
4933429O19Rik	0	0	0	0	0	0	0	0	0	0	0	0	0	0	0	0	0	0	0	0	0	0	0	0	0	0	0	0	0	0	0	0	0	0	0	0	0	0	0	0	0	0	0	0	0	0	0	0	0
4933430H16Rik	0	0	0	0	0	0	0	0	0	0	0	0	0	0	0	0	0	0	0	0	0	0	0	0	0	0	0	0	0	0	0	0	0	0	0	0	0	0	0	0	0	0	0	0	0	0	0	0	0
4933430I17Rik	0	0	0	0	0	0	0	0	0	0	0	0	0	0	0	0	0	0	0	0	0	0	0	0	0	0	0	0	0	0	0	0	0	0	0	0	0	0	0	0	0	0	0	0	0	0	0	0	0
4933430N04Rik	0	0	0	0	0	0	0	0	0	0	0	0	0	0	0	0	0	0	0	0	0	0	0	0	0	0	0	0	0	0	0	0	0	0	0	0	0	0	0	0	0	0	0	0	0	0	0	0	0
4933431E20Rik	1.27958	2.42971	0	1.21884	2.30679	4.2296	1.52807	4.26982	3.43231	0	3.17846	2.28324	0	0	1.87071	1.2319	0	0	1.11098	3.67315	0	0.906563	1.28035	0.669523	0	2.44956	0	5.15533	2.02172	0	4.10637	0	0	0.866306	0.690607	1.06452	0	0	0	0	1.75267	4.54784	1.22959	1.28529	0.609815	3.88744	2.99747	1.39232	0
4933431G14Rik	0	0	0	0	0	0	0	0	0	0	0	0	0	0	0	0	0	0	0	0	0	0	0	0	0	0	0	0	0	0	0	0	0	0	0	0	0	0	0	0	0	0	0	0	0	0	0	0	0
4933432I09Rik	0	0	0	0	0	0	0	0	0	0	0	0	0	0	0	1.2319	0	0	0	0	0	0	0	0	0	0	0	0	0	0	0	0	0	0	0	0	0	0	0	0	0	0	0	0	0	0	0	0	0
4933433G08Rik	0	0	0	0	0	0	0	0	0	0	0	0	0	0	0	0	0	0	0	0	0	0	0	0	0	0	0	0	0	0	0	0	0	0	0	0	0	0	0	0	0	0	1.22959	0	0	0	1.19899	0	0
4933433G15Rik	0	0	0	0	0	0	0	0	0	0	0	0.57081	0	0	0	0	0	0	0	0	0	0	0	0	1.01619	0	0	0	0	0	0	0	0	0	0	0	0	0	1.11273	0	0	0	0	0	0	0	0	0	0.670928
4933433G19Rik	1.27958	1.21486	0	0	0	1.40987	0	0	1.1441	1.23779	0	2.28324	0	1.17389	0	0	0	0.88291	0	1.83657	1.48258	0.906563	0.640175	1.33905	1.01619	1.22478	0.997236	0.468666	1.01086	0.910223	0	1.32258	0	0.866306	0.690607	1.06452	0	0	0	0	1.75267	0	0	1.28529	2.43926	0.777489	0	0.696159	1.34186
4933433H22Rik	0	0	0	0	0	0	0	0	0	0	0	0	0	0	0	0	0	0	0	0	0	0	0	0	0	0	0	0	0	0	0	0	0	0	0	0	0	0	0	0	0	0	0	0	0	0	0	0	0
4933434E20Rik	8.95708	9.71885	7.21661	8.53191	14.9941	25.3776	12.2245	14.2327	9.15283	8.66452	6.35692	15.4119	26.8636	11.7389	11.2243	16.0148	9.61784	12.3607	9.99884	11.9377	5.93034	9.97219	17.9249	15.399	8.12956	11.023	4.98618	16.4033	15.6683	14.1085	6.57019	11.9032	9.82537	7.79675	6.90607	8.51619	9.15812	12.778	6.67637	14.6168	12.2687	9.09569	19.6735	8.99705	7.92759	14.7723	14.9873	3.4808	12.7476
4933436E23Rik	0	0	0	0	0	0	0	0	0	0	0	0	0	0	0	0	0	0	0	0	0	0	0	0	0	0	0	0	0	0	0	0	0	0	0	0	0	0	0	0	0	0	0	0	0	0	0	0	0
4933436H12Rik	0	0	0	0	0	0	0	0	0	0	0	0.57081	0	0	0	0	0	0	0	0	0	0	0	0	0	0	0	0	0	0	0	0	0	0	0	0	0	0	0	0	0	0	0	0	0	0	0	0	0
4933436I01Rik	0	0	0	0	0	0	0	0	1.1441	0	0	0	0	0	0	0	0	0	0	0	0	0	0	0	0	0	0	0	0	0	0	0	0	0	0	0	0	0	0	0	0	0	0	0	0	0	0	0	0
4933438B17Rik	0	0	0	0	0	0	0	0	0	0	0	0	0	0	0	0	0	0	0	0	0	0	0	0	0	0	0	0	0	0	0	0	0	0	0	0	0	0	0	0	0	0	0	0	0	0	0	0	0
4933438K21Rik	0	0	0	0	0	0	0	0	0	0	0	0	0	0	0	0	0	0	0	0	0	0	0	0	0	0	0	0	0	0	0	0	0	0	0	0	0	1.59725	0	0	0	0	0	0	0	0	0	0	0
4933439C10Rik	3.83875	0	1.80415	0	0	1.40987	0	8.53963	4.57642	1.23779	0.794615	2.85405	0	0	0	2.46381	0	2.64873	0	1.83657	0	0.906563	0	0.669523	3.04858	0	0	0	2.52715	0.455111	0.821273	0	0.982537	0	0.690607	0	0.704471	0	0	0	0	0	0	2.57059	0.609815	0	1.19899	0	0
4933439K11Rik	1.27958	0	0	0	0	0	0	0	0	0	0	0	2.44214	0	0	0	0	0	0	0	0	0	0	0	0	0	0	0	0	0	0	0	0	0	0	0	0	0	0	0	0	0	0	2.57059	0	0	0.599494	0	0
4933440J02Rik	0	0	0	0	0	0	0	0	0	0	0	0	0	0	0	0	0	0	0	0	0	0	0	0	0	0	0	0	0	0	0	0	0	0	0	0	0	0	0	0	0	0	0	0	0	0	0	0	0
4933440M02Rik	0	0	0	0	0	0	0	0	0	0	0	0	0	0	0	0	0	0	0	0	0	0	0	0	0	0	0	0	0	0	0	0	0	0	0	0	0	0	0	0	0	0	0	0	0	0	0	0	0
5031425E22Rik	0	0	1.80415	0	1.1534	2.81973	0	1.42327	3.43231	0	2.38385	1.71243	2.44214	0	2.80606	2.46381	0	0.88291	2.22197	0.918286	0	2.71969	0	1.33905	0	1.22478	2.99171	3.28066	3.53801	2.27556	1.64255	0	0.982537	0.866306	2.07182	3.19357	0.704471	0	1.11273	1.8271	1.75267	2.27392	0	1.28529	0.609815	2.33247	0.599494	0.696159	0.670928
5031439G07Rik	3.83875	1.21486	3.60831	1.21884	1.1534	4.2296	1.52807	2.84654	1.1441	0	2.38385	2.28324	0	0	3.74142	0	0	1.76582	1.11098	2.75486	1.48258	4.53281	0.640175	2.00857	4.06478	1.22478	1.99447	3.28066	4.04344	1.82045	0	0	0.982537	0.866306	0.690607	3.19357	2.11341	0	2.22546	1.8271	5.258	0	4.91836	3.85588	0.609815	0.777489	3.59696	3.4808	2.01278
5033403F01Rik	0	0	0	0	0	0	0	0	0	0	0	0	0	0	0	1.2319	0	0	0	0	0	0	0	0	0	0	0	0	0.505429	0	0	0	0	0	0	0	0	0	0	0	0	0	0	0	0	0	0.599494	0	0
5033403H07Rik	0	0	0	0	0	2.81973	1.52807	0	1.1441	0	0	1.71243	0	0	0.935355	1.2319	0	0	2.22197	5.50972	0	0	0	0	1.01619	0	0	2.34333	1.01086	0	0	0	0	0	0	0	0	0	0	0	3.50533	0	3.68877	0	0	1.55498	5.39544	2.08848	0.670928
5033406O09Rik	0	0	0	1.21884	0	0	0	1.42327	0	0	0	0.57081	2.44214	0	0	1.2319	0	0.88291	0	0	0	0	0	0	0	0	0	0.468666	0.505429	0	0	0	0	0	0	0	0	0	0	0	0	0	0	0	0	0.777489	0.599494	0	0
5033417F24Rik	0	1.21486	0	0	0	0	0	0	0	0	0	0.57081	0	0	0	0	0	0	0	0	0	0	0.640175	0	0	0	0	0.468666	0	0	0	0	0	0	0	0	0	0	0	0	0	0	0	0	0	0	0.599494	0	0
5033430I15Rik	0	1.21486	0	0	0	0	0	0	0	0	0	0	0	0	0	0	0	0	2.22197	0	0	0	0	0.669523	0	0	0	0.468666	0	0	0	0	0	0	0	0	0	0	0	0	0	0	0	0	0	0.777489	0	0	0
5330413P13Rik	0	0	0	0	0	0	0	0	0	0	0.794615	0	0	0	0.935355	0	0	0	0	0	0	0	0	0	0	0	0	0	0	0	0	0	0	0	0	0	0	0	0	0	0	0	0	0	0	0	0	0	0
5330439B14Rik	0	0	0	0	0	0	0	0	0	0	0	0	0	0	0	0	0	0	0	0	0	0	0	0	0	0	0	0	0	0	0	0	0	0	0	0	0	0	0	0	0	0	0	0	0	0	0	0	0.670928
5430401H09Rik	0	0	0	0	0	0	0	0	0	0	0	0	0	0	0	0	0	0	0	0	0	0	0	0	0	0	0	0	0	0.455111	0	0	0	0	0	0	0	0	0	0	0	0	0	0	0	0	0	0	0
5430402O13Rik	0	0	0	1.21884	0	0	0	0	1.1441	1.23779	0	0	0	0	0	1.2319	0	0	0	0.918286	0	0	0	0	0	0	0	0	0	0	0.821273	0	0	0	0	1.06452	0	0	0	0	0	0	1.22959	0	0	1.55498	1.19899	1.39232	0
5430403G16Rik	0	0	0	0	0	0	0	0	0	0	0	0	0	0	0	0	0	0.88291	0	0	0	0	0	0	0	0	0	0.468666	0.505429	0	0	0	0	0	0	0	0	0	0	0	0	0	0	0	0	0	0	0	0
5430405H02Rik	0	1.21486	0	0	0	0	0	1.42327	0	1.23779	2.38385	0	0	0	0	0	0	1.76582	0	0.918286	0	0	0	1.33905	1.01619	0	0	1.406	0.505429	0.455111	1.64255	1.32258	0	0.866306	0	0	0.704471	0	0	0	0	0	1.22959	0	0.609815	0.777489	0.599494	0	0
5430416N02Rik	1.27958	0	0	0	0	1.40987	0	0	3.43231	0	0	1.71243	0	1.17389	0.935355	2.46381	0	0.88291	0	0.918286	0	0	0	0	0	0	0	0	0.505429	0	0.821273	0	0.982537	0	0	0	0	0	0	0	0	0	0	1.28529	0	0.777489	0	0.696159	0.670928
5430421F17Rik	0	0	0	0	0	0	0	0	0	0	0	0	0	0	0	0	0	0	0	0	0	0	0	0	0	0	0	0	0	0	0	0	0	0	0	0	0	0	0	0	1.75267	0	0	0	0	0	0	0	0
5430431A17Rik	0	0	0	0	0	0	0	0	1.1441	1.23779	0	0	0	0	0	0	0	0	1.11098	0	0	0	0	0.669523	0	0	0	0	0	0.455111	0	0	0	0.866306	0	0	0	0	0	0	0	0	0	0	0	0	0.599494	0	0
5430440P10Rik	0	0	0	0	0	0	0	0	0	0	0	0	0	0	0	0	0	0	0	0	0	0	0	0	0	0	0	0	0	0	0	0	0	0	0	0	0	0	0	0	0	0	0	1.28529	0	0	0	0	0
5530601H04Rik	0	0	0	1.21884	1.1534	0	0	1.42327	0	3.71337	0	2.28324	0	1.17389	0.935355	1.2319	0	1.76582	1.11098	0	0	0	0	0	0	0	0.997236	0.468666	0.505429	0.455111	0.821273	1.98387	0	0	0	0	0	0	1.11273	1.8271	0	0	3.68877	0	1.21963	1.55498	1.79848	0	2.01278
5730403I07Rik	0	0	0	0	0	0	0	0	0	0	0	0	0	0	0	0	0	0	0	0	0	0	0	0	0	0	0	0	0	0	0	0	0	0	0	0	0	0	0	0	0	0	0	0	0	0	0	0	0
5730405O15Rik	0	0	0	0	0	2.81973	0	0	0	0	0	1.71243	0	0	0	0	0	0	0	0.918286	0	0	0	0	0	0	0	0	0.505429	0	0	0	0	0.866306	0	0	0	0	2.22546	1.8271	1.75267	0	0	1.28529	0.609815	0.777489	0	0.696159	0.670928
5730409E04Rik	0	1.21486	0	2.43769	1.1534	1.40987	1.52807	0	1.1441	0	2.38385	1.14162	4.88428	0	1.87071	0	9.61784	0	0	0.918286	1.48258	2.71969	1.92052	2.00857	1.01619	0	0	0.937332	0.505429	0.910223	0.821273	4.62904	1.96507	0.866306	2.07182	1.06452	1.40894	1.59725	0	1.8271	0	0	0	2.57059	1.82944	0	2.39797	0.696159	0
5730412P04Rik	0	0	0	0	0	0	0	0	0	0	0	0	0	0	0	0	0	0	0	0	0	0	0	0	0	0	0	0	0	0	0	0	0	0	0	0	0	0	0	0	0	0	0	0	0	0	0	0	0
5730420D15Rik	1.27958	0	0	0	1.1534	0	0	0	0	0	0	0	0	0	0	0	0	0	0	0	0	0	0	0	0	0	0	0	0	0	0	0	0	0	0	0	0	0	0	0	0	0	0	0	0	0	0	0	0
5730455P16Rik	1.27958	0	0	0	1.1534	0	1.52807	1.42327	1.1441	0	3.17846	1.14162	0	3.52168	2.80606	3.69571	0	2.64873	2.22197	0.918286	4.44775	0	0.640175	0.669523	1.01619	0	0.997236	0.937332	2.02172	3.18578	2.46382	0	1.96507	1.73261	4.14364	1.06452	0.704471	0	1.11273	1.8271	0	2.27392	1.22959	0	0.609815	1.55498	1.19899	3.4808	2.68371
5730507C01Rik	0	0	0	0	0	0	0	0	0	0	0	0	0	0	0	0	0	0	0	0	0	0	0	0	0	0	0	0	0	0	0	0	0	0	0	0	0	0	0	0	1.75267	0	0	0	0	0	0	0	0
5830416I19Rik	0	0	0	0	0	0	0	1.42327	0	0	0	0.57081	0	0	0	0	9.61784	0	0	0	0	0	0	0	0	0	0	0	0	0	0	0	0	0	0	0	0	0	0	0	0	0	0	0	0	0	0	0	0
5830428M24Rik	0	0	0	0	0	1.40987	0	0	1.1441	1.23779	0.794615	1.14162	0	0	0	2.46381	0	4.41455	0	0.918286	0	0	0	0	0	0	0	0.937332	1.01086	0.455111	0	0	0	0	0	0	0	0	0	0	1.75267	0	1.22959	0	0	0	2.99747	0.696159	0
5830432E09Rik	0	0	0	0	0	0	0	0	0	0	0	0	0	0	0	0	0	0	0	0	0	0.906563	0.640175	0	0	0	0	0	0	0.455111	0	0	0	0	0.690607	0	0	0	0	0	0	0	0	0	0	0	0	0	0
5830444B04Rik	0	0	0	0	0	0	0	0	1.1441	1.23779	0	0.57081	0	0	0	0	0	0	0	0	0	0	0	0	0	0	0	0	0.505429	1.36533	0	0.661292	0	0	0	0	0	1.59725	0	0	0	0	0	1.28529	0	0	0	0	0
5830454E08Rik	2.55917	0	0	1.21884	0	1.40987	0	0	0	0	0	0	0	0	0	0	0	0	0	0	0	0	0	0	0	0	0	0.468666	0	0	0	0	0	0.866306	0	0	0	0	0	0	0	0	0	0	0	0	0	0	0
5930430L01Rik	1.27958	1.21486	0	0	2.30679	0	0	0	0	0	0.794615	0.57081	0	0	0.935355	0	0	0.88291	0	0.918286	0	1.81313	0	0	1.01619	1.22478	0	0.468666	0.505429	0.455111	0	0	1.96507	0.866306	0	1.06452	1.40894	0	0	0	0	0	1.22959	0	0	0	1.19899	0	1.34186
5930438M14Rik	0	0	0	0	0	0	0	0	0	0	0	0	0	0	0	0	0	0	0	0	0	0	0	0	0	0	0	0.468666	0	0	0	0	0	0	0	0	0	0	0	0	0	0	0	0	0	0	0	0	0
6030442K20Rik	0	0	0	1.21884	0	0	0	0	0	1.23779	0	0.57081	0	0	1.87071	1.2319	0	0	0	0	1.48258	0.906563	0	0.669523	1.01619	0	0	0	0	0.455111	0	0	0	0	0	1.06452	0	1.59725	0	0	1.75267	0	1.22959	0	0	0	0	0	0.670928
6030443J06Rik	1.27958	0	0	0	0	0	0	0	0	1.23779	0	0	0	0	0	0	0	0	0	0	0	0	0	0	1.01619	0	0	0	0	0	0.821273	0	0	0	0	1.06452	0.704471	0	0	0	0	0	0	0	0	0.777489	0.599494	0	0
6030458C11Rik	3.83875	0	1.80415	2.43769	3.46019	4.2296	4.5842	2.84654	1.1441	0	0.794615	2.85405	2.44214	0	2.80606	1.2319	0	0	3.33295	1.83657	0	1.81313	0.640175	0	3.04858	0	1.99447	4.21799	0	1.36533	0.821273	0.661292	0	0	0	0	1.40894	0	3.33818	0	0	2.27392	6.14795	0	3.65889	0	1.19899	2.78464	3.35464
6030466F02Rik	0	0	0	0	0	0	0	0	0	0	0	0	0	0	0	0	0	0	0	0	0	0	0	0	0	0	0	0	0	0	0	0	0	0	0	0	0	0	0	0	0	0	0	0	0	0	0	0.696159	0
6230400D17Rik	0	0	0	1.21884	0	0	1.52807	1.42327	2.28821	1.23779	0.794615	1.14162	2.44214	0	0	0	9.61784	0	0	2.75486	0	0	0.640175	1.33905	0	1.22478	0.997236	0	1.51629	0.455111	0	1.32258	0.982537	0	0.690607	0	0.704471	1.59725	1.11273	0	0	2.27392	1.22959	0	0	0.777489	1.19899	0	2.01278
6330403K07Rik	0	0	0	0	0	0	0	1.42327	1.1441	0	0	0.57081	0	0	0	0	0	0	0	0	0	0	0	0	0	0	0	1.87466	0	0	0	0	0	0	0	0	0	0	0	0	0	0	0	0	0	0	0	0	0
6330409D20Rik	0	0	0	1.21884	0	0	0	0	0	0	0	0	0	1.17389	0	0	0	0	0	0	0	0	0	0	0	0	0	0	0	0	0	0	0	0	0	0	0	0	0	0	0	0	0	0	0	0	0	0	0
6330410L21Rik	0	0	0	0	0	0	0	0	0	0	0	0	0	0	0	0	0	0	0	0	0	0	0	0	0	0	0	0	0	0	0	0	0	0	0	0	0	0	0	0	0	0	0	0	0	0	0	0	0
6330415G19Rik	0	0	0	1.21884	0	0	0	0	0	0	0	0	0	0	0	0	0	0	0	0	0	0	0	0	1.01619	0	0	0.937332	0	0	0	0	0	0	0	0	0	0	0	0	0	0	0	0	0	0.777489	0	0	0.670928
6330418K02Rik	0	0	1.80415	1.21884	1.1534	2.81973	0	1.42327	1.1441	0	0	2.85405	0	1.17389	0	0	0	0.88291	1.11098	2.75486	0	0.906563	0.640175	0	0	0	0	1.406	1.51629	0	1.64255	0.661292	0	0	0	0	0	0	0	0	1.75267	0	4.91836	0	0	3.88744	1.79848	0	0
6430548M08Rik	0	1.21486	0	0	0	1.40987	0	0	0	2.47558	0.794615	0.57081	0	0	1.87071	0	0	1.76582	2.22197	0.918286	0	0	1.28035	0.669523	3.04858	0	0	1.87466	1.01086	0.455111	0	0	0.982537	0.866306	0	0	0	1.59725	0	0	3.50533	0	0	1.28529	0	1.55498	0.599494	0.696159	2.01278
6430550D23Rik	0	0	0	0	0	0	1.52807	0	0	0	0.794615	0	0	0	0.935355	2.46381	0	0	0	0.918286	0	0	0	0	1.01619	0	1.99447	0.937332	0	0	0.821273	0.661292	1.96507	0.866306	0	1.06452	0	1.59725	0	0	3.50533	0	0	0	0	0.777489	0.599494	0	0.670928
6430571L13Rik	1.27958	0	1.80415	0	0	1.40987	0	0	0	0	0	0	0	0	0	0	0	0	0	1.83657	1.48258	0	0	0.669523	0	0	0.997236	0.468666	0	0	0	0.661292	0.982537	1.73261	0.690607	0	0	0	0	0	0	0	0	2.57059	1.21963	0	0.599494	0	0
6430573P05Rik	0	0	0	0	0	0	0	0	0	0	0.794615	0	0	0	0	0	0	0	0	0.918286	0	0	0.640175	0.669523	0	0	0	0	0.505429	0	0	0	0	0	0	0	0	0	0	0	0	0	0	0	0	0	0	0	0
6430584L05Rik	0	0	0	0	0	0	0	0	0	0	0	0	0	0	0	0	0	0	0	0	0	0	0	0	0	0	0	0	0	0	0	0	0	0	0	0	0	0	0	0	0	0	0	0	0	0	0	0	0.670928
6430590A07Rik	0	0	3.60831	0	0	0	0	0	0	1.23779	0	1.71243	2.44214	1.17389	0	0	0	0.88291	0	0	0	0.906563	0.640175	0	0	0	0	0	0	0.455111	0	0	0	0.866306	0.690607	1.06452	0.704471	0	0	0	0	2.27392	0	1.28529	0	0.777489	0	0	0.670928
6430710C18Rik	1.27958	0	0	0	0	0	0	0	0	0	0	0	0	0	0	0	0	0	0	0	0	0	0	0	0	0	0	0	0	0	0	0	0	0	0	0	0	0	0	0	0	0	0	0	0	0	0	0	0
6530402F18Rik	2.55917	1.21486	0	0	1.1534	0	0	1.42327	0	0	0.794615	0	0	0	0	0	0	0	0	0	0	0.906563	0.640175	0.669523	0	0	0	0	0	0.455111	1.64255	0	0	0	0	1.06452	0.704471	0	2.22546	1.8271	0	0	0	0	1.21963	0	0.599494	0	0
6720468P15Rik	0	0	0	0	0	0	0	0	0	0	0	0	0	0	0	0	0	0	0	0	0	0	0	0	0	0	0	0.468666	0	0	0	0	0	0	0	0	0	0	0	0	0	0	0	0	0	0	0	0	0
6720489N17Rik	0	0	0	0	1.1534	0	0	0	0	0	0	0	0	0	0	0	0	0	0	0	0	0	0	0	0	0	0	0	0	0	0	0	0.982537	0	0	0	0	0	0	0	0	0	0	0	0	0	0	0.696159	0
6820408C15Rik	0	0	0	0	0	0	0	0	1.1441	0	0.794615	0	0	0	0.935355	1.2319	0	0	1.11098	0	0	0	0.640175	0	1.01619	0	0	0.468666	0	0.455111	0	0	0.982537	0	0	0	0	0	0	0	0	0	0	0	0	0	0	0	0
6820426E19Rik	0	0	0	0	0	0	0	0	0	0	0	0	0	0	0	0	0	0	0	0	0	0	0	0	0	0	0	0	0	0	0	0	0	0	0	0	0	0	0	0	0	0	0	0	0	0	0	0	0
7530416G11Rik	0	0	0	0	0	0	0	0	0	0	0	0	0	0	0	0	0	0	0	0	0	0	0	0	0	0	0	0	0	0	0	0	0	0	0	0	0	0	0	0	0	0	0	0	0	0	0	0	0
8030423F21Rik	0	0	0	0	0	0	0	0	0	0	0	0	0	0	0	0	0	0	0	0	0	0	0	0	0	0	0	0	0	0	0	0	0	0	0	0	0	0	0	0	0	0	1.22959	0	0	0	0	0	0
8030443G20Rik	0	0	0	0	0	0	0	0	0	0	0	0	0	0	0	0	0	0	0	0	0	0	0	0	0	0	0	0	0	0	0	0	0	0	0	0	0	0	0	0	0	0	0	0	0	0	0	0	0
8030453O22Rik	0	0	0	0	0	0	0	0	0	0	0	0	0	0	0	0	0	0	0	0	0	0	0	0	0	0	0	0	0	0	0	0	0	0	0	0	0	0	0	0	0	0	0	0	0	0	0	0	0
8030462N17Rik	3.83875	0	1.80415	3.65653	1.1534	0	1.52807	2.84654	0	0	0.794615	2.85405	2.44214	0	0.935355	4.92762	0	4.41455	1.11098	4.59143	4.44775	4.53281	1.92052	1.33905	0	4.89913	2.99171	2.34333	0.505429	2.27556	0.821273	2.64517	0	1.73261	0.690607	5.32262	1.40894	0	2.22546	1.8271	3.50533	2.27392	0	2.57059	3.04907	0.777489	2.39797	2.78464	1.34186
8030474K03Rik	0	0	0	0	0	0	0	0	0	0	0	0	0	0	0	0	0	0	0	0	0	0	0	0	0	0	0	0	0	0	0	0	0	0	0	0	0	0	0	0	0	0	0	0	0	0	0	0	0
8430426J06Rik	0	0	0	0	0	0	0	0	1.1441	0	0	1.14162	0	0	0	0	0	0	1.11098	0	0	0	0	0	0	0	0	0	0	0	0	0	0	0	0	0	0	0	0	0	0	0	0	0	0	0	0	0	0
8430429K09Rik	1.27958	0	0	0	1.1534	0	0	0	0	0	0	1.14162	0	0	0	1.2319	0	0.88291	2.22197	0	0	0	0.640175	0	0	0	0	0	0.505429	0.455111	0.821273	0	0	0	0	1.06452	0	0	1.11273	0	0	0	0	0	0.609815	0	0	0.696159	1.34186
8430430B14Rik	0	0	0	0	0	0	0	0	0	0	0	0	0	0	0	0	0	0	0	0	0	0	0	0	0	1.22478	0	0	0	0	0	0	0	0	0	0	0	0	0	0	0	0	0	0	0	0	0	0	0
9030025P20Rik	0	0	0	0	1.1534	0	0	0	0	1.23779	0	0	0	0	1.87071	0	0	0	0	0.918286	0	0	0.640175	0	1.01619	0	0.997236	0	0	0	0	0	0	0	0	0	0.704471	0	0	0	1.75267	2.27392	0	0	0	0	0	0	0
9030612E09Rik	0	0	0	0	0	0	0	0	0	0	0	0	0	0	0	0	0	0	0	0	0	0	0	0	0	0	0	0	0	0.455111	0	0	0	0	0	0	0	0	0	0	0	0	0	0	0	0	0	0	0
9030624G23Rik	1.27958	0	0	0	0	0	0	0	0	0	0	0	0	0	0	0	0	0	0	0	0	0	0	0	0	0	0	0	0	0	0	0	0	0	0	0	0	0	0	0	0	0	0	0	0	0	0	0	0
9030625G05Rik	1.27958	1.21486	0	0	0	1.40987	0	1.42327	3.43231	1.23779	0	2.28324	0	0	0	2.46381	0	2.64873	0	0	0	0	0	0	0	0	0	0.937332	0	0	0	0	0	0	0	0	0	0	0	0	1.75267	0	1.22959	3.85588	0	0	2.39797	0	0
9130008F23Rik	0	0	0	0	0	0	0	0	0	1.23779	0	0	0	0	0	0	0	0	0	0	0	0	0	0	0	0	0	0.937332	0	0	0	0	0	0	0	0	0	0	0	0	0	0	2.45918	0	0	0	0	0	0
9130019O22Rik	0	0	0	0	0	0	0	0	0	0	0	1.71243	0	0	0	0	0	0.88291	0	0	0	0	0.640175	0	0	0	0.997236	0.468666	0.505429	0	0	0	1.96507	0	0.690607	0	0.704471	1.59725	0	0	0	0	0	1.28529	0	2.33247	0.599494	0	0
9130019P16Rik	0	0	0	0	0	0	0	0	0	0	0	0.57081	0	0	0	1.2319	0	0.88291	0	0	1.48258	0	0	0	1.01619	0	0	0	0.505429	0	0	0	0	0	0	0	0.704471	0	0	0	0	0	0	0	0	0	0	0	0
9130023H24Rik	0	2.42971	0	1.21884	0	2.81973	1.52807	1.42327	1.1441	1.23779	2.38385	1.14162	0	0	0	0	0	1.76582	0	0	0	0.906563	0.640175	1.33905	3.04858	0	0.997236	1.406	0.505429	0	1.64255	0.661292	1.96507	0	2.07182	2.12905	1.40894	4.79175	2.22546	1.8271	1.75267	0	0	3.85588	0	0	1.79848	0	1.34186
9130024F11Rik	0	0	0	0	0	1.40987	0	0	0	0	0	0	0	0	0	0	0	0	0	0	0	0	0	0	0	0	0	0	0	0	0	0	0	0	0	0	0	0	0	0	0	0	0	0	0	0	0	0	0
9130209A04Rik	0	0	0	0	0	0	0	0	0	0	0	0	0	0	0	0	0	0	0	0	0	0	0	0	0	0	0	0	0	0	0	0	0	0	0	0	0	0	0	0	0	0	0	0	0	0	0	0	0
9130213A22Rik	0	0	0	0	0	0	0	0	0	0	0	0	0	0	0	0	0	0	0	0	0	0	0	0	0	0	0	0	0	0	0	0	0	0	0	0	0	0	0	0	0	0	0	0	0	0	0	0	0
9130221H12Rik	1.27958	0	0	0	0	0	0	1.42327	2.28821	4.95116	2.38385	2.28324	2.44214	2.34779	0.935355	1.2319	0	5.29746	1.11098	3.67315	1.48258	0.906563	1.28035	1.33905	1.01619	0	1.99447	1.406	0.505429	1.36533	2.46382	0	0	0.866306	0.690607	2.12905	2.11341	1.59725	2.22546	1.8271	3.50533	0	4.91836	1.28529	0	0.777489	1.19899	2.78464	1.34186
9130227L01Rik	0	0	0	0	0	0	0	0	0	0	0	0	0	0	0	0	0	0	0	0	0	0	0	0	0	0	0	0	0	0	0	0	0	0	0	0	0	0	0	0	0	0	0	0	0	0	0	0	0
9130230L23Rik	8.95708	0	0	7.31307	0	4.2296	1.52807	7.11636	16.0175	2.47558	2.38385	5.13729	7.32642	0	0.935355	2.46381	0	5.29746	4.44393	0	0	0	0	0	1.01619	2.44956	0.997236	8.43599	4.54886	0.910223	9.85528	1.32258	0	0	0	0	0	0	0	0	10.516	0	8.60714	2.57059	0	4.66493	9.5919	3.4808	0
9130401M01Rik	2.55917	3.64457	12.6291	3.65653	5.76698	5.63946	3.05614	0	3.43231	2.47558	3.17846	2.85405	9.76857	2.34779	2.80606	2.46381	0	0	6.6659	4.59143	7.41292	2.71969	0	5.35618	1.01619	1.22478	9.97236	2.34333	6.06515	2.73067	0.821273	1.98387	4.91269	4.33153	4.83425	1.06452	4.22682	0	1.11273	1.8271	1.75267	4.54784	2.45918	0	4.2687	6.9974	5.99494	4.87311	4.02557
9230009I02Rik	0	0	0	0	0	0	0	0	0	0	0	0	0	0	0	0	0	0	1.11098	0	0	0	0	0	0	0	0	0.468666	0	0	0	0	0	0	0	0	0	0	0	0	0	0	0	0	0	0	0	0	0
9230020A06Rik	0	0	0	0	0	1.40987	0	0	0	0	0	1.14162	2.44214	0	0	0	0	1.76582	0	0	0	0	0	0	0	0	0	1.406	1.01086	0	0	0	0	0	0	0	0	0	0	0	0	2.27392	2.45918	1.28529	0	0.777489	0.599494	0	0
9230102K24Rik	0	0	0	0	0	0	0	0	2.28821	0	0	1.14162	0	0	0	1.2319	9.61784	1.76582	0	0	0	0	0	0	0	0	0	0.468666	2.02172	0	0	0	0	0	0	0	0	0	0	0	0	0	1.22959	0	0	0	1.79848	0	0
9230105E05Rik	1.27958	1.21486	0	0	0	0	1.52807	4.26982	9.15283	3.71337	0	1.71243	0	0	0.935355	1.2319	9.61784	8.8291	1.11098	0	0	0	0	0	0	0	0	4.21799	4.54886	0.455111	0	0	0	0	0	0	0	0	0	0	1.75267	0	8.60714	1.28529	0	1.55498	3.59696	0.696159	0
9230112J17Rik	0	0	0	0	0	0	0	0	0	0	0	0	0	0	0	0	0	0	0	0	0	0	0	0	0	1.22478	0	0	0	0	1.64255	0	0	0	0	0	0	0	0	0	0	0	0	0	0	0	0.599494	0	0
9230114K14Rik	0	0	0	1.21884	0	0	0	0	0	0	0.794615	0	0	2.34779	0	0	0	0	0	0.918286	0	0	0.640175	1.33905	0	0	0	0	0.505429	0.455111	0	0.661292	0.982537	0	0	1.06452	1.40894	0	0	0	0	2.27392	0	1.28529	0	0.777489	0	0.696159	1.34186
9230116L04Rik	0	1.21486	0	0	0	0	0	0	1.1441	0	0	0.57081	0	0	0	0	0	0	0	0	0	0	0.640175	0	0	0	0	0	0	0.910223	0	0	0	0	0.690607	0	0	0	0	0	0	0	0	0	0.609815	0.777489	1.19899	0	0
9230116N13Rik	0	0	0	1.21884	0	0	0	0	0	0	0	0.57081	0	0	0	0	0	0	1.11098	0	0	0	0	0	0	0	0	0	0.505429	0	0	0.661292	0	0	0	0	0	0	0	0	0	0	0	0	0.609815	0	0.599494	0	0
9230117E06Rik	2.55917	0	0	0	0	0	0	0	0	0	0	0.57081	0	0	0	0	0	0.88291	0	0	0	0	0	0	0	0	0	0.468666	0.505429	0	0	0	0	0	0	0	0	0	0	0	5.258	0	2.45918	0	0	0	0	0	0
9330102E08Rik	0	0	1.80415	2.43769	0	0	4.5842	0	0	1.23779	2.38385	0	0	0	0.935355	1.2319	0	0	0	0.918286	1.48258	0	0	0	1.01619	0	0.997236	0	0	0.455111	0	0	1.96507	0.866306	0.690607	1.06452	0.704471	1.59725	0	0	0	0	0	0	1.21963	0	0	0	0.670928
9330104G04Rik	0	0	0	0	0	0	0	0	0	0	0	0	0	0	0	1.2319	0	0	0	0	0	0	0	0	0	0	0	0.468666	0.505429	0.455111	0.821273	0.661292	0	0	0	0	0	0	0	0	0	0	1.22959	0	0	0	0	0	0
9330111N05Rik	0	0	0	0	0	0	0	0	0	0	0	0	0	0	0	0	0	0	0	0	0	0	0	0	0	0	0	0	0	0	0	0	0	0	0	0	0.704471	0	0	0	0	0	0	0	0	0	0	0	0
9330117O12Rik	0	0	0	0	0	0	0	0	0	0	0	0	0	0	0	0	0	0	0	0	0	0	0	0	0	0	0	0	0	0	0	0	0	0	0	1.06452	0	0	0	0	0	0	0	0	0	0	0	0	0
9330136K24Rik	0	0	0	0	0	0	0	0	0	2.47558	0	0.57081	0	0	0	0	0	0.88291	0	0	0	0	0	0	0	0	0	0	0	0	0	0	0	0	0	1.06452	0	0	0	0	0	0	0	0	0	0.777489	0.599494	0	0
9330151L19Rik	0	1.21486	0	0	0	2.81973	0	0	1.1441	0	0	0.57081	2.44214	1.17389	0	0	0	2.64873	0	0.918286	0	0	0.640175	0	0	0	0	1.406	0.505429	0	0.821273	0	0	0.866306	2.07182	1.06452	0.704471	0	0	0	0	0	1.22959	0	0.609815	0	1.19899	0.696159	0
9330159F19Rik	0	0	0	0	1.1534	0	3.05614	0	0	0	0.794615	1.71243	7.32642	0	0	1.2319	0	2.64873	1.11098	1.83657	0	2.71969	1.28035	0.669523	1.01619	0	0	1.406	2.02172	0	0	1.32258	0.982537	0	0.690607	1.06452	0	0	0	1.8271	1.75267	2.27392	2.45918	1.28529	0	0	0	0	1.34186
9330159M07Rik	0	0	1.80415	2.43769	0	0	0	0	0	0	0.794615	0	0	0	0	0	0	0	0	0	1.48258	0.906563	0.640175	2.00857	0	0	1.99447	0	0	0.455111	0.821273	0	1.96507	0.866306	0.690607	0	0	1.59725	0	0	0	0	0	0	0.609815	0.777489	0	0.696159	0
9330162B11Rik	0	0	0	0	0	0	0	0	0	0	0	0	0	0	0	0	0	0.88291	0	0	0	0	0	0	0	0	0	0	0	0	0	0	0	0	0	0	0	0	0	0	0	0	0	0	0	0	0	0	0
9330175M20Rik	0	0	0	0	0	0	0	0	0	0	0	0	0	0	0	0	0	0	0	0	0	0	0	0	0	0	0	0	0	0	0	0	0	0	0	0	0	0	0	0	0	0	0	0	0	0	0	0	0
9330179D12Rik	0	0	0	0	0	0	0	0	0	0	0	0	0	0	0	0	0	0	0	0	0	0	0	0	0	0	0	0.468666	0.505429	0	0	0	0	0.866306	0	0	0	0	0	0	0	0	0	0	0.609815	0	0	0	0
9330182O14Rik	0	0	0	0	0	0	0	0	0	0	0	0	0	0	0	0	0	0	0	0	0	0	0	0	0	0	0	0	0	0	0	0	0	0	0	0	0	0	0	0	0	0	0	0	0	0	0	0	0
9430015G10Rik	0	0	0	3.65653	0	4.2296	3.05614	1.42327	0	0	0	1.14162	0	0	1.87071	0	0	1.76582	0	0	0	0	0	0	0	0	0	1.87466	0	0.455111	0.821273	0.661292	0	0.866306	0	0	0.704471	0	0	0	0	2.27392	0	0	0	0.777489	1.19899	0	2.01278
9430018G01Rik	0	0	0	0	0	0	0	0	0	0	0	0	0	0	0	0	0	0	0	0	0	0	0	0	0	0	0	0	0	0	0	0	0	0	0	0	0	0	0	0	0	0	0	0	0	0	0	0	0
9430037G07Rik	0	1.21486	0	0	0	0	0	0	0	0	0	0	0	0	0	0	0	0	0	0	0	0	0	0	0	1.22478	0	0	0	0	0	0	0.982537	0	0	0	0	0	0	0	0	0	0	0	0	0	0	0	0
9430038I01Rik	0	1.21486	0	1.21884	2.30679	0	0	1.42327	0	3.71337	0.794615	0.57081	4.88428	0	0.935355	0	9.61784	0	1.11098	0	1.48258	0	1.92052	0	1.01619	0	0.997236	0.468666	1.01086	0.455111	0	0	0.982537	0	0.690607	1.06452	0	0	0	0	0	0	1.22959	0	2.43926	0.777489	1.19899	0	1.34186
9430041J12Rik	0	0	0	0	0	0	0	0	0	0	0	0	0	0	0	0	0	0	0	0	0	0	0	0	0	0	0	0	0	0	0	0	0	0	0	0	0	0	0	0	0	0	0	0	0	0	0	0	0
9430060I03Rik	0	0	0	0	0	0	0	0	0	0	0.794615	0	0	0	0	0	0	0	0	0	0	0	0	0	0	0	0.997236	0.937332	0.505429	0	0.821273	0	0	0	0	0	0	0	0	0	0	0	1.22959	0	0	0	0	0	0
9430065F17Rik	1.27958	0	0	0	0	0	0	0	0	0	0	0.57081	0	0	0	1.2319	0	0	0	0	0	0	1.28035	0	0	0	0	0	0	0	0	0	0	0	0	0	0.704471	0	0	0	3.50533	0	0	0	0	1.55498	0	0	0
9430069I07Rik	0	0	1.80415	0	1.1534	0	0	0	1.1441	0	0.794615	0	0	1.17389	0	0	0	0	0	0.918286	0	0	0	0	0	1.22478	0	0	0	0	0	0	0	1.73261	0	1.06452	0	0	1.11273	0	0	2.27392	0	1.28529	0.609815	0.777489	0.599494	0.696159	2.01278
9430078K24Rik	0	0	0	0	0	0	0	0	0	0	0	0	0	0	0	0	0	0	0	0	0	0	0	0	0	0	0	0	0	0.455111	0	0	0	0	0	0	0	0	0	0	0	0	0	0	0	0	0	0	0
9530002B09Rik	0	0	0	0	0	0	0	0	0	0	0	0	0	0	0	0	0	0	0	0	0	0	0	0	0	0	0	0	0	0	0	0	0	0	0	0	0	0	0	0	0	0	0	0	0	0	0	0	0
9530020I12Rik	0	0	0	1.21884	0	0	0	0	0	0	0	0	0	0	0	0	0	0	0	0	0	0	0	0	0	0	0	0	0	0	0	0	0	0	0	0	0	0	0	0	0	0	0	0	0	0	0	0	0
9530026P05Rik	2.55917	1.21486	1.80415	1.21884	0	0	3.05614	1.42327	0	0	1.58923	1.14162	0	0	0.935355	0	0	0	2.22197	0	0	0	0	0	0	0	0	1.406	0.505429	0.455111	0	0	0	0.866306	0	1.06452	0.704471	0	1.11273	0	0	0	1.22959	1.28529	0.609815	0	0.599494	0	1.34186
9530034E10Rik	0	0	0	0	0	0	1.52807	0	0	0	0	1.14162	0	0	0	0	0	0	0	0	0	0	0	0	0	0	0	0	0.505429	0	0.821273	0.661292	0	0	0	0	0	0	0	0	0	0	0	0	0	0	0	0	0
9530036O11Rik	0	1.21486	0	0	0	0	0	1.42327	0	0	0	0.57081	0	0	0	0	0	0	0	0	0	0	0	0	0	0	0	0	0	0	0	0	0	0	0	0	0	0	0	0	0	0	0	0	0	0	0	0	0
9530051G07Rik	0	0	0	0	0	0	0	0	0	0	0	0	0	0	0	0	0	0	1.11098	0	0	0	0	0	0	0	0	0	0	0	0	0	0	0	0	0	0	0	0	0	0	0	0	0	0	0	0	0	0
9530052E02Rik	0	0	0	0	0	0	0	0	0	0	0	0	2.44214	0	0	0	0	0	0	0	0	0	0	0	0	0	0	0	0	0.455111	0	0	0	0	0	0	0	0	0	0	0	0	0	0	0	0	0.599494	0	0
9530059O14Rik	0	0	0	0	0	0	0	0	0	0	0	0	0	0	0	0	0	0	0	0	0	0	0	0	0	0	0	0	0	0	0	0	0	0	0	0	0	0	0	0	0	0	0	0	0	0	0	0	0
9530062K07Rik	0	0	0	0	0	0	3.05614	0	1.1441	0	0.794615	0	0	0	0	0	0	0	0	0	0	0	0.640175	0	1.01619	0	0	0	0	0	0.821273	0	0	0	0.690607	0	0	0	0	0	0	2.27392	1.22959	0	0	0	0	0	0
9530068E07Rik	16.6346	9.71885	10.8249	8.53191	10.3806	12.6888	9.16841	17.0793	5.72052	12.3779	8.74077	14.8411	17.095	8.21725	10.2889	12.319	0	8.8291	5.55491	11.9377	2.96517	10.8788	6.40175	12.7209	23.3725	9.79826	15.9558	12.654	18.1955	8.64712	11.4978	11.242	11.7904	8.66306	13.1215	6.38714	7.74918	6.38901	8.90183	7.3084	15.774	18.1914	24.5918	20.5647	10.3669	6.9974	11.3904	4.17695	18.1151
9530080O11Rik	0	0	0	0	0	0	0	0	0	0	0	0	0	0	0	0	0	0	0	0	0	0	0	0	0	0	0	0.468666	0	0	0.821273	0	0	0	0	0	0	0	0	0	0	0	0	1.28529	0	0	0	0	0
9530082P21Rik	2.55917	0	0	1.21884	0	2.81973	3.05614	2.84654	3.43231	3.71337	3.17846	1.71243	4.88428	3.52168	1.87071	4.92762	0	5.29746	2.22197	1.83657	1.48258	0.906563	1.28035	5.35618	4.06478	0	1.99447	1.87466	2.52715	2.73067	0.821273	1.98387	1.96507	0.866306	6.21547	3.19357	1.40894	0	1.11273	0	3.50533	2.27392	1.22959	5.14117	3.04907	1.55498	2.99747	3.4808	0
9630001P10Rik	0	0	0	0	0	0	0	0	0	0	0	0	0	0	0	1.2319	0	0	0	0	0	0	0	0	0	1.22478	0	0	0	0	0.821273	0	0	0	0	0	0	0	0	0	0	0	0	0	0	0.777489	0	0	0
9630013K17Rik	1.27958	0	0	0	0	0	0	1.42327	1.1441	1.23779	0	0.57081	0	0	0	1.2319	0	0.88291	0	0	1.48258	0	0.640175	0	0	0	0	1.406	0	0.910223	0.821273	0.661292	0	0	0	0	0	0	0	0	0	2.27392	0	3.85588	0	0.777489	0	0	0
9630015K15Rik	0	0	0	0	0	0	0	0	0	0	0	0	0	0	0	0	0	0	0	0	0	0	0	0	0	0	0	0	0	0	0	0	0	0	0	0	0	0	0	0	0	0	0	0	0.609815	0	0	0	0
9630028H03Rik	0	0	0	0	0	0	0	0	0	0	0	0.57081	0	0	0	0	0	0	0	0	0	0	0	0	0	0	0	0	0	0	0	0	0	0	0	0	0	0	0	0	0	0	0	1.28529	0	0	0	0	0
9630028I04Rik	0	0	0	0	0	0	0	1.42327	0	0	0	0	0	0	0	0	0	0	0	0	0	0	0	0	0	0	0	0.468666	0.505429	0	0	0	0	0	0	0	0	0	0	0	0	0	0	0	0	0	0	0	0
9830166K06Rik	0	0	0	0	0	0	0	0	0	0	0	0	0	0	0	0	0	0	0	0	0	0	0	0	0	0	0	0	0	0	0	0	0	0	0	0	0	0	0	0	0	0	0	0	0	0	0.599494	0	0
9930012K11Rik	0	0	0	0	0	1.40987	0	0	0	0	0.794615	0	0	0	0.935355	0	0	0	0	0.918286	0	0	0	0	0	0	0	0.468666	0	0.455111	0	0	0	0	0	0	0	0	0	0	0	0	0	0	0	0	0.599494	0	0.670928
9930021J03Rik	1.27958	0	1.80415	0	1.1534	1.40987	0	0	2.28821	0	2.38385	1.71243	0	1.17389	0	2.46381	0	0	2.22197	1.83657	0	0.906563	1.28035	0	0	0	0.997236	1.87466	1.01086	0	0.821273	0.661292	0	0.866306	2.07182	2.12905	0.704471	0	1.11273	0	1.75267	2.27392	2.45918	0	0	0.777489	4.19646	0.696159	2.01278
9930104L06Rik	0	0	0	1.21884	2.30679	0	1.52807	0	2.28821	0	0.794615	1.14162	0	1.17389	1.87071	0	0	0	3.33295	0	0	0	3.20087	0	2.03239	3.67435	0	0.937332	0.505429	0.455111	0.821273	0.661292	0	1.73261	1.38121	0	0.704471	1.59725	0	0	1.75267	0	2.45918	3.85588	0.609815	0	0	1.39232	2.01278
9930111H07Rik	0	0	0	0	0	0	0	0	0	0	0	0	0	0	0	0	0	0	0	0	0	0	0	0	0	0	0	0	0	0	0	0	0	0	0	0	0	0	0	0	0	0	0	0	0	0	0	0	0
9930111J21Rik1	0	0	0	0	0	0	0	0	0	0	0	0	0	0	0	0	0	0	0	0.918286	0	0	0	0	0	0	1.99447	0	0	0	0	0	0	0	0	0	0	0	0	0	0	0	0	0	0	0	0	0	0
9930111J21Rik2	0	0	0	0	0	1.40987	0	1.42327	0	1.23779	0	0	0	0	0	0	9.61784	0	0	0	0	0.906563	0	0	0	0	0	0	0.505429	0	0	0	0	0	0	0	0	0	0	0	0	2.27392	0	0	0.609815	0	0	0	0.670928
a	0	0	0	0	1.1534	0	1.52807	0	1.1441	0	0	0	0	0	0	0	0	0	0	0	1.48258	0	0	0.669523	1.01619	0	0	0.468666	0.505429	0.455111	0	0	0	0	0	0	0	0	0	0	0	0	0	0	0.609815	0	0	0	0
A130010J15Rik	2.55917	0	0	0	2.30679	2.81973	1.52807	0	1.1441	0	0	0	0	1.17389	0	0	0	0.88291	0	0	0	0	0	0	3.04858	0	0	1.406	1.51629	0.455111	0.821273	0	0.982537	0.866306	0	0	0	1.59725	0	0	0	0	3.68877	2.57059	0	3.10995	1.79848	0.696159	0.670928
A1bg	0	0	0	0	0	0	0	0	0	0	0	0	0	0	0	0	0	0	0	0	0	0	0	0	0	0	0	0	0	0	0	0	0	0	0	0	0	0	0	0	0	2.27392	0	0	0	0	0	0	0
A1cf	0	0	0	0	0	0	0	0	0	1.23779	0.794615	0	0	0	0	0	0	0	0	0	0	0.906563	0	0	0	0	0	0.468666	0	0	0	0	0	0	0	0	0	0	0	0	0	0	0	0	0	0	0	0	0
A230009B12Rik	0	0	0	0	0	0	0	0	0	0	0	0	0	0	0	0	0	0	0	0	0	0	0	0	0	0	0	0	0.505429	0	0	0	0	0	0	0	0	0	0	0	0	0	0	0	0	0	0	0	0
A230020J21Rik	1.27958	0	0	0	0	0	0	0	0	0	0	0	0	0	0	0	0	0	0	0	0	0	0	0.669523	0	0	0	0	0	0	0	0	0	0	0	0	0	0	0	0	0	0	0	0	0	0	0	0	0
A230028O05Rik	0	0	0	0	0	0	0	0	0	0	0	0	0	0	0	0	0	0	0	0	0	0	0	0	0	0	0	0	0.505429	0	0	0	0	0	0	0	0	0	0	0	0	0	0	0	0	0	0	0	0
A230057D06Rik	0	0	0	0	0	0	0	0	0	0	0	0	0	0	0	0	0	0	0	0	0	0	0	0	0	0	0	0	1.01086	0	0	0	0	0	0	0	0	0	0	0	0	0	0	0	0	0	0	0	0
A230072C01Rik	1.27958	2.42971	0	2.43769	0	1.40987	1.52807	0	0	0	1.58923	1.14162	0	1.17389	0	1.2319	0	0.88291	2.22197	0	0	0.906563	0.640175	2.00857	0	1.22478	0.997236	0	1.01086	1.82045	1.64255	1.32258	0	0	0.690607	1.06452	1.40894	3.1945	1.11273	0	0	0	0	0	0	1.55498	1.19899	1.39232	1.34186
A230072E10Rik	0	0	0	0	0	0	0	0	1.1441	0	0.794615	0	0	0	0	0	0	0	0	0	0	0	0.640175	0	1.01619	0	0	0	1.51629	0	0	0	0.982537	0	0	1.06452	0	1.59725	0	0	0	0	0	0	0	0	1.19899	0	2.01278
A230083G16Rik	0	0	0	0	0	0	0	0	0	0	0	0	0	0	0	0	0	0	0	0	0	0	0	0	0	0	0	0	0	0.455111	0	0	0	0	0.690607	0	0	0	0	0	0	0	1.22959	0	0	0	0	0	0.670928
A230103J11Rik	0	0	0	0	1.1534	2.81973	0	2.84654	0	0	0	1.14162	0	1.17389	0.935355	0	0	0.88291	0	2.75486	0	0	0.640175	0	0	1.22478	0.997236	0.468666	2.52715	0.455111	0.821273	0.661292	0	0.866306	1.38121	1.06452	0.704471	0	1.11273	0	1.75267	0	1.22959	0	1.21963	0.777489	1.79848	0	0.670928
A230103O09Rik	0	0	0	0	0	0	0	0	0	0	0	0	0	0	0	0	0	0	0	0	0	0	0	0	0	0	0	0	0	0	0	0	0	0	0	0	0	0	0	0	0	0	0	0	0	0	0	0	0
A230107N01Rik	0	0	0	0	0	1.40987	0	0	0	0	0	0	0	0	0	0	0	0	0	0	0	0	0	0	0	0	0	0	0	0	0	0	0	0	0	0	0	1.59725	0	0	0	0	1.22959	0	0	0	0	0	0.670928
A230108P19Rik	0	0	0	0	0	0	0	0	0	0	0	0	0	0	0	0	0	0	0	0	0	0	0	0	0	0	0	0	0	0	0	0	0	0	0	0	0	0	0	0	0	0	0	0	0	0	0	0	0
A2m	0	0	0	0	0	0	0	0	0	0	0	0	0	0	0	0	0	0	0	0	0	0	0	0	0	0	0	0	0	0	0	0	0	0	0.690607	0	0	0	0	0	0	0	0	0	0	0	0	0	0
A2ml1	0	0	0	2.43769	0	0	1.52807	2.84654	2.28821	0	0	2.85405	0	1.17389	0	1.2319	0	0.88291	1.11098	0.918286	0	0	0	0	4.06478	0	0	1.406	1.51629	0	0	0	0	0	0	0	0	0	0	0	0	0	0	0	0	3.10995	1.19899	0	0
A330009N23Rik	0	0	0	0	0	0	0	0	0	0	0	0	0	1.17389	0.935355	1.2319	0	0	0	0	0	0	1.28035	0	0	0	0	0.468666	0.505429	0	0	0	0	0	0	0	0.704471	0	0	0	0	0	0	0	0	0	0	0	0
A330015K06Rik	0	0	0	0	0	0	0	0	1.1441	0	0	0	0	0	0	0	0	0	0	0	0	0	0	0	0	0	0	0	0	0	0	0	0	0	0	0	0.704471	0	0	0	0	0	0	0	0	0	0	0	0
A330023F24Rik	1.27958	1.21486	0	0	0	0	0	1.42327	1.1441	0	0	0	0	0	0	3.69571	0	0.88291	2.22197	0	0	0.906563	0	0	3.04858	0	0	1.406	0.505429	0.455111	0.821273	0	0	0	0	1.06452	0	0	0	0	1.75267	0	2.45918	0	0	0	1.19899	0	0.670928
A330032B11Rik	0	1.21486	0	0	0	0	0	0	0	0	0	0	0	0	0	0	0	0	0	0	0	0	0	0.669523	0	0	0	0	0	0	0	0	0	0	0	0	0	0	0	0	0	0	0	0	0	0	0	0	0
A330033J07Rik	0	0	0	0	0	0	0	0	0	0	0	0	0	0	0	0	0	0	0	0	0	0	0	0	0	0	0	0	0	0	0	0	0	0	0	0	0	0	0	0	0	0	0	0	0	0	0	0	0
A330040F15Rik	0	0	0	0	1.1534	0	0	0	0	0	0.794615	1.14162	0	1.17389	0	0	0	0.88291	0	0	0	0	0	0	1.01619	1.22478	0	0	0	0.455111	0.821273	0.661292	0	0	0	0	0	1.59725	0	0	0	0	0	0	0	0	0	0.696159	0
A330041J22Rik	5.11833	7.28914	1.80415	0	2.30679	1.40987	1.52807	0	2.28821	0	0.794615	0	0	2.34779	0	1.2319	0	0	0	0	4.44775	0	0.640175	1.33905	2.03239	3.67435	9.97236	1.406	0.505429	1.36533	2.46382	3.96775	1.96507	11.262	6.90607	2.12905	4.22682	6.38901	11.1273	1.8271	0	2.27392	0	1.28529	1.82944	0	0.599494	2.08848	0
A330048O09Rik	0	0	0	0	0	0	0	0	0	0	0	0	0	0	0	0	0	0	0	0	0	0	0	0	0	0	0	0	0.505429	0	0	0	0	0	0	0	0	0	0	0	0	0	0	0	0	0	0	0	0
A330070K13Rik	0	0	0	0	0	0	0	0	0	0	0	0	0	0	0	0	0	0	0	0	0	0	0	0	0	0	0	0	0	0	0	0	0	0	0	0	0	0	0	0	0	0	0	0	0	0	0	0	0
A330074K22Rik	0	0	0	0	0	1.40987	0	0	0	0	0	0	0	0	0	0	0	0	0	0	0	0	0	0	0	0	0	0	0	0	0	0	0	0	0	0	0	0	0	0	0	0	0	0	0	0	0	0	0
A330076C08Rik	0	0	0	0	0	0	0	0	0	0	0	0	0	0	0	0	0	0	0	0	0	0	0	0	0	0	0	0	0	0	0	0	0	0	0	0	0	0	0	0	0	0	0	0	0	0	0	0	0
A3galt2	0	0	0	0	0	0	0	0	0	0	0	0	0	0	0	0	0	0	0	0	0	0	0	0	0	0	0	0	0	0	0	0	0	0	0	0	0	0	0	0	0	0	0	0	0	0	0	0	0
A430005L14Rik	0	1.21486	3.60831	9.75076	2.30679	0	0	2.84654	3.43231	1.23779	0.794615	5.13729	0	1.17389	1.87071	4.92762	0	0.88291	1.11098	2.75486	1.48258	3.62625	1.92052	0.669523	4.06478	2.44956	0.997236	3.74933	3.53801	1.82045	4.10637	1.98387	0	3.46522	2.07182	1.06452	1.40894	4.79175	4.45091	0	1.75267	2.27392	1.22959	5.14117	4.2687	4.66493	4.79595	1.39232	2.01278
A430018G15Rik	0	4.85943	0	2.43769	1.1534	1.40987	3.05614	0	1.1441	1.23779	0	3.42486	0	2.34779	2.80606	0	0	0.88291	2.22197	0.918286	1.48258	0.906563	2.5607	0.669523	0	1.22478	2.99171	2.34333	2.02172	0.910223	1.64255	1.32258	0	0	2.07182	0	2.11341	1.59725	0	1.8271	1.75267	2.27392	0	1.28529	2.43926	1.55498	1.19899	2.08848	0.670928
A430033K04Rik	0	0	0	0	0	1.40987	0	0	1.1441	1.23779	0	1.71243	0	1.17389	0	0	0	1.76582	0	0	0	0	0	0	0	0	0	1.406	1.01086	0	0.821273	1.32258	0	0	0	0	0	0	0	0	0	0	0	0	0	0	0	0	0.670928
A430035B10Rik	1.27958	1.21486	0	1.21884	1.1534	1.40987	1.52807	2.84654	0	0	0.794615	0	0	1.17389	0.935355	0	0	0	0	1.83657	0	0	0.640175	0.669523	0	0	1.99447	0.937332	0.505429	0	0	0	0	0	0.690607	1.06452	0	0	0	0	0	0	0	1.28529	0	0.777489	0	2.08848	1.34186
A430057M04Rik	0	0	1.80415	1.21884	1.1534	1.40987	0	0	2.28821	0	0.794615	0.57081	0	2.34779	4.67677	2.46381	0	0.88291	1.11098	0.918286	0	0.906563	0	0	1.01619	2.44956	0	0.937332	2.52715	0.455111	1.64255	0.661292	0	0.866306	0	0	2.11341	1.59725	0	0	1.75267	2.27392	3.68877	0	1.82944	1.55498	1.19899	0	0
A430078I02Rik	0	0	0	0	0	0	0	0	0	0	0	0.57081	0	0	0.935355	0	0	0.88291	0	1.83657	0	0	0	0	0	0	0	0	0	0	0	0	0	0	0	1.06452	0	0	0	0	1.75267	0	0	0	0	0	0	0	0
A430088P11Rik	0	0	0	0	0	0	0	0	0	0	0	0	0	0	0	0	0	0	0	0	0	0	0	0	0	0	0	0	0	0	0	0	0	0.866306	0	0	0	0	0	0	1.75267	0	0	0	0	0	0	0	0
A430090L17Rik	0	2.42971	0	0	0	0	0	0	0	1.23779	0	0	0	0	0	0	0	0.88291	0	0	0	0.906563	0	0.669523	0	0	0	0	0	0	0	0	0	0	0	1.06452	0	0	0	0	0	0	0	0	0	0	0	1.39232	0
A430108G06Rik	0	0	0	0	0	0	1.52807	0	0	0	0	0	0	0	0	0	0	0	0	0	0	0	0	0	0	0	0	0	0	0	0	0	0	0	0	0	0	0	0	0	0	0	0	0	0	0	0	0	0
A4galt	1.27958	0	0	1.21884	0	0	0	0	2.28821	0	0.794615	1.71243	0	1.17389	1.87071	1.2319	0	1.76582	0	0	0	0	0	1.33905	1.01619	1.22478	2.99171	0.937332	1.01086	0	1.64255	0	0.982537	0	0	2.12905	0	0	0	0	1.75267	0	2.45918	0	0	0	0	1.39232	1.34186
A530010L16Rik	0	0	0	0	0	0	0	0	0	0	0	1.14162	0	0	0	0	0	0	0	0	0	0	0	0	0	0	0	0	0	0.455111	0	0	0	0	0	0	0	0	0	0	0	0	0	0	0	0.777489	0.599494	0	0.670928
A530013C23Rik	1.27958	0	1.80415	0	1.1534	1.40987	1.52807	0	0	0	0	1.14162	0	2.34779	0	1.2319	0	0	1.11098	0	0	0	0	0	0	0	0.997236	0	0	0	0	0.661292	0	1.73261	0	1.06452	0.704471	0	1.11273	1.8271	0	0	1.22959	0	0	0	0	0.696159	0
A530016L24Rik	20.4733	29.1566	39.6914	23.158	32.2951	15.5085	9.16841	5.69309	3.43231	13.6157	22.2492	6.27891	12.2107	16.4345	14.9657	7.39142	28.8535	11.4778	9.99884	23.8754	45.9601	38.0756	24.9668	34.1457	11.1781	31.8443	44.8756	6.56132	7.07601	21.3902	18.068	18.5162	36.3539	26.8555	31.0773	20.2259	30.9967	44.723	36.72	27.4065	1.75267	29.561	2.45918	10.2823	31.1006	11.6623	8.99241	16.7078	21.4697
A530021J07Rik	0	0	0	0	0	0	0	0	0	0	0	0	0	0	0	0	0	0	0	0	0	0	0	0	0	0	0	0	0	0	0	0	0	0	0	0	0	0	0	0	0	0	0	0	0	0	0	0	0
A530032D15Rik	0	0	0	0	0	0	0	0	0	0	0	0	0	1.17389	0	0	0	0	0	0	0	0	0	0.669523	0	1.22478	0	0	0	0	0	0	0	0	0	0	0	0	0	0	0	0	0	0	0	0	0	0	0
A530053G22Rik	2.55917	6.07428	3.60831	1.21884	3.46019	5.63946	6.11227	1.42327	1.1441	6.18894	2.38385	2.28324	4.88428	4.69557	6.54748	0	0	0	7.77688	4.59143	4.44775	7.2525	5.76157	7.36475	2.03239	0	3.98895	1.406	1.01086	4.55111	2.46382	5.95162	2.94761	4.33153	6.90607	1.06452	4.22682	1.59725	4.45091	1.8271	0	4.54784	1.22959	2.57059	7.92759	1.55498	2.99747	4.87311	5.36742
A530064D06Rik	0	0	0	0	0	0	0	0	0	0	0	0	0	0	0	0	0	0	0	0	0	0	0	0	0	0	0	0	0	0	0	0	0	0	0	0	0	0	0	0	0	0	0	0	0	0	0	0	0
A530072M11Rik	0	0	0	0	0	0	0	0	0	0	0	0	0	0	0	0	0	0	0	0	0	0	0	0	1.01619	0	0	0	0.505429	0	0	0.661292	0	0	0.690607	0	0	0	0	0	0	0	0	1.28529	0.609815	0	0	0	0
A530088E08Rik	0	0	0	0	0	0	1.52807	0	0	0	0	0	0	0	0	0	0	0	0	0	0	0	0	0	0	0	0	0	0	0.455111	0	0	0	0	0	0	0	0	0	0	0	0	0	0	0	0	0	0	0
A630001G21Rik	0	0	0	0	0	0	0	0	1.1441	1.23779	0	0	0	0	0	0	0	0	0	0	0	0	0.640175	0	0	0	0	0	1.01086	0	0	0	0	0	0	0	0	0	0	0	0	0	0	0	0	0	0	0	0
A630012P03Rik	0	0	0	0	0	0	0	0	0	0	0	0.57081	0	0	0	0	0	0	0	0	0	0	0	0	0	0	0	0	0	0	0	0	0	0	0	0	0	0	0	0	0	0	0	0	0	0	0	0	0
A630023A22Rik	0	0	0	0	0	1.40987	0	0	0	0	0	0	0	0	0	0	0	0	0	0	0	0	0	0	0	0	0	0	0	0	0	0	0	0	0.690607	0	0	0	0	0	0	0	0	0	0	0	0	0	0
A630072M18Rik	0	1.21486	1.80415	0	1.1534	0	0	1.42327	0	0	0	1.14162	0	2.34779	0	1.2319	0	2.64873	0	2.75486	4.44775	3.62625	1.28035	3.34761	0	1.22478	0	0.937332	0	0.910223	1.64255	0.661292	0.982537	0	0.690607	1.06452	0	1.59725	2.22546	5.4813	0	0	0	0	1.21963	3.10995	0	1.39232	0.670928
A630076J17Rik	0	0	0	0	0	0	0	0	0	0	0	0	0	0	0	0	0	0	0	0	0	0	0	0	1.01619	0	0	0	0	0	0	0	0	0	0	0	0	0	0	0	0	0	0	0	0	0	0	0	0
A630089N07Rik	0	0	0	1.21884	0	0	0	1.42327	1.1441	0	0	0	2.44214	0	0	0	0	0	0	0	0	0.906563	0	0	1.01619	0	0	0.468666	0	0.455111	0	0	0	0.866306	0	0	0	0	0	0	1.75267	0	0	0	0	0	0.599494	0	0
A630095N17Rik	0	0	0	0	0	0	0	0	1.1441	0	0	0	0	0	0	0	0	0	0	0	0	0	0	0	0	0	0	0	0	0	0	0	0	0	0	0	0	0	0	0	0	0	0	0	0	0	0.599494	0	0
A730006G06Rik	0	0	0	0	0	0	0	0	0	0	0	0.57081	0	0	0	0	0	0	0	0	0	0	0	0	0	0	0	0	0	0	0	0	0	0	0	0	0	0	0	0	0	0	0	0	0	0.777489	0	0	0
A730008H23Rik	12.7958	4.85943	3.60831	6.09422	1.1534	8.45919	6.11227	7.11636	9.15283	7.42673	0.794615	11.987	7.32642	3.52168	4.67677	12.319	0	27.3702	11.1098	5.50972	2.96517	1.81313	6.40175	2.67809	5.08097	0	3.98895	11.248	9.60316	3.18578	7.39146	1.98387	2.94761	2.59892	4.14364	5.32262	1.40894	6.38901	3.33818	5.4813	17.5267	4.54784	23.3622	6.42646	3.04907	3.10995	7.79342	1.39232	5.36742
A730020M07Rik	0	0	0	0	0	0	0	0	0	0	0	0	0	0	0	0	0	0.88291	0	0	0	0	0	0	1.01619	0	0	0	0	0	0	0	0	0	0.690607	0	0	0	0	0	0	0	0	0	0	0	0	0	0
A730032A03Rik	0	0	0	0	0	0	0	0	0	0	0	0	0	0	0	0	0	0.88291	0	0	1.48258	0	0	0	0	0	0	0	0	0	0	0	0	0	0	0	0	0	0	0	0	0	0	0	0	0	0	0	0
A730043L09Rik	0	0	0	0	0	0	0	0	0	0	0	0	0	0	0	0	0	0	0	0	0	0	0	0	0	0	0	0	0	0	0	0	0	0	0	0	0	0	0	0	0	0	0	0	0	0	0	0	0
A730049H05Rik	0	0	0	0	1.1534	0	0	0	1.1441	0	0	0	0	1.17389	0	0	0	0.88291	0	0	0	0	0	0	0	0	0	0	0	0	0.821273	0	0	0	0	1.06452	0.704471	1.59725	0	0	0	0	0	0	0	0	0	0	0
A730056A06Rik	0	0	0	0	0	0	0	0	0	0	0	0	0	0	0	0	0	0	0	0	0	0	0	0	0	0	0	0	0	0	0.821273	0	0	0	0	0	0	0	0	0	0	0	0	0	0.609815	0	0.599494	0	0.670928
A730081D07Rik	0	0	1.80415	0	2.30679	0	1.52807	1.42327	0	0	0	0	0	2.34779	0	0	0	0.88291	0	0	1.48258	0.906563	0	0	1.01619	0	0.997236	0.468666	0	1.36533	0	0.661292	0	1.73261	0	0	3.52235	0	0	0	1.75267	0	0	0	0	0	0	2.08848	0.670928
A830005F24Rik	0	0	0	0	0	0	0	0	0	0	0	0	0	0	0	0	0	0	0	0	0	0	0	0	0	0	0	0	0	0	0	0	0	0	0	0	0	0	0	0	0	0	0	0	0	0	0	0	0
A830009L08Rik	0	0	0	0	0	0	0	0	0	0	0	0	0	0	0	0	0	0	0	0	0	0	0	0	0	0	0	0	0	0	0	0	0	0	0	0	0.704471	0	0	0	0	0	0	0	0	0	0	0	0
A830018L16Rik	1.27958	0	0	0	1.1534	1.40987	0	0	0	0	0	0	0	0	0	0	0	0	0	0	0	0	0	0	0	0	3.98895	0	0	0	0	0	0.982537	0	0	0	0	0	0	0	0	0	0	0	0	0	0	0	1.34186
A830021F12Rik	0	0	0	0	0	1.40987	0	0	0	0	0	0	0	0	0	2.46381	0	0	0	0	0	0	0	0	0	0	0	0	0	0	0	0	0	0	0	0	0	0	0	0	0	0	0	0	0	0	0	0	0
A830035O19Rik	0	0	0	0	0	0	0	0	0	0	0	0.57081	0	0	0	0	0	0	0	0	0	0	0.640175	0	0	0	0	0	0	0	0	0	0	0	0	0	0	0	0	0	0	0	0	0	0	1.55498	0	0	0
A830036E02Rik	0	0	0	0	0	0	0	0	1.1441	0	0	0	0	0	0	0	0	0	0	0	0	0	0	0	0	0	0	0	0	0	0	0	0	0	0	0	0	0	0	0	0	0	0	0	0	0	0	0	0
A830082K12Rik	0	0	0	1.21884	0	0	0	0	0	0	0	0	0	0	0	0	0	0	0	0	0	0	0.640175	0	0	0	0	0	0	0.455111	0	0	0.982537	0	0	0	0	0	0	0	0	0	0	0	0	0	0	0.696159	0
A830082N09Rik	0	0	0	0	0	0	0	0	0	0	0	0.57081	2.44214	0	0	0	0	0	0	0	0	0	0	0	0	0	0	0	0	0	0	0	0	0.866306	0	0	0	0	0	0	0	0	0	0	0	0.777489	0.599494	0	0
A930001C03Rik	2.55917	1.21486	1.80415	4.87538	6.92037	0	0	2.84654	5.72052	3.71337	1.58923	2.28324	2.44214	1.17389	4.67677	1.2319	0	3.53164	1.11098	4.59143	1.48258	8.15906	4.48122	6.0257	0	9.79826	1.99447	4.68666	5.05429	1.36533	3.28509	3.96775	1.96507	0.866306	1.38121	7.45166	5.63576	3.1945	0	5.4813	1.75267	4.54784	1.22959	3.85588	4.87852	6.21991	1.79848	6.26543	0.670928
A930002C04Rik	0	0	0	0	0	0	0	0	0	0	0	0	0	0	0	0	0	0	0	0	0	0	0	0	0	0	0	0	0	0	0	0	0	0	0.690607	0	0	0	0	0	0	0	0	0	0	0	0	0	0
A930003O13Rik	0	0	0	0	0	0	0	0	0	0	0	0	0	0	0	0	0	0	0	0	0	0	0	0	0	0	0	0	0	0	0	0	0	0	0	0	0.704471	1.59725	0	0	0	0	0	0	0	0	0	0	0
A930004D18Rik	0	0	1.80415	0	0	0	0	0	0	1.23779	0	0	0	0	0	0	0	0	0	0	1.48258	0	0	0.669523	1.01619	0	0	0	0	0.910223	0	0.661292	0	0	0	0	2.11341	0	1.11273	1.8271	0	0	0	0	0	0.777489	0.599494	0.696159	0
A930005H10Rik	0	1.21486	0	0	1.1534	0	1.52807	0	0	0	0	0	0	0	0	0	0	0.88291	0	0.918286	0	0	0	1.33905	1.01619	0	0	0	0.505429	0.455111	2.46382	0.661292	0.982537	0	0.690607	0	1.40894	0	2.22546	0	0	0	0	0	1.82944	0	0	0	0
A930006K02Rik	0	1.21486	0	0	0	0	0	0	0	1.23779	0.794615	0	0	0	0	0	0	0	0	0	0	0	0	0	0	0	0	0	0	0	0	0	0	0	0	0	0	0	0	0	0	0	0	0	0	0	0	0	0
A930007I19Rik	0	0	0	0	0	0	0	0	0	1.23779	0	0	0	0	0.935355	0	0	0	0	0	0	0	0	0	0	0	0	0.468666	0	0	0	0	0	0	0	0	0.704471	0	0	0	0	0	0	0	0	0	0	0	0
A930011G23Rik	1.27958	2.42971	0	0	0	0	1.52807	2.84654	6.86463	1.23779	0	4.56648	4.88428	0	0	1.2319	0	1.76582	5.55491	1.83657	0	1.81313	0	0	0	1.22478	0	2.34333	3.03258	0.455111	1.64255	0	0	0.866306	0.690607	0	0	0	0	0	1.75267	0	2.45918	0	0	3.10995	1.79848	2.08848	0
A930012L18Rik	0	0	0	0	0	0	0	0	0	0	0	0	2.44214	1.17389	0	0	0	0	0	0	0	0	0	0	0	0	0	0	0	0	0	0	0	0	0	0	0	0	0	0	0	0	0	0	0	0	0.599494	0	0
A930016O22Rik	1.27958	1.21486	0	1.21884	0	0	0	0	0	0	0	0	0	0	0	1.2319	0	0	0	0	0	0	0	0	0	0	0	0	0	0	0	0	0	20.7913	3.45304	0	0	0	0	0	0	4.54784	0	0	0	0	0	0	0
A930017K11Rik	0	0	0	2.43769	0	0	0	1.42327	0	0	0	0	0	0	0	0	0	0	0	0	0	0	0	0	0	0	0	0	0	0	0	0	0	0	0	0	0	0	0	0	0	0	0	0	0	0	0.599494	0	0
A930018P22Rik	0	0	0	1.21884	0	0	0	0	0	0	0	0	2.44214	0	0	0	0	0	0	0	0	0	0	0	0	0	0	0	0	0	0	0.661292	0	0	0	0	0	0	1.11273	1.8271	0	0	0	0	0	0	0	0	0
A930019D19Rik	0	0	0	0	0	0	0	0	0	0	0	0	0	0	0	0	0	0	0	0	0	0	0	0	0	0	0	0	0	0	0	0	0.982537	0	0	0	0	0	0	0	0	0	0	0	0	0	0	0	0
A930024E05Rik	0	0	0	0	0	0	0	0	0	0	0	0.57081	0	0	0	0	0	0	0	0	0	0	0	0	0	0	0	1.87466	0	0.455111	1.64255	0	0	0	0	0	0	0	0	0	0	0	0	1.28529	0	0	0	0	0
A930033H14Rik	0	0	1.80415	1.21884	0	1.40987	0	0	0	0	0	0.57081	0	0	0	1.2319	0	0	0	0	0	0	0	0	0	0	0	0.937332	0.505429	0	0	0	0	0	0	0	0	0	0	0	0	0	1.22959	0	0	0	0	0	0
A930037H05Rik	1.27958	1.21486	1.80415	1.21884	1.1534	0	0	0	1.1441	2.47558	1.58923	1.14162	0	0	0.935355	1.2319	0	1.76582	1.11098	0	0	0.906563	0	0	1.01619	0	0.997236	0	1.01086	0.910223	0	1.32258	0	0	1.38121	0	0	0	2.22546	0	1.75267	0	0	1.28529	0	0.777489	1.19899	2.08848	1.34186
A930038B10Rik	0	0	0	0	0	0	0	0	0	0	0	0	0	0	0	0	0	0	0	0	0	0	0	0	0	0	0	0	0.505429	0	0	0	0	0	0	0	0	0	0	0	0	0	0	0	0	0	0	0	0
A930041C12Rik	0	0	0	0	0	0	0	0	0	0	0	0	0	0	0	0	0	0	0	0	0	0	0	0	0	0	0	0	0	0	0	0	0	0	0	0	0	0	0	0	1.75267	0	0	0	0	0	0	0	0
AA387883	0	0	0	0	0	0	0	0	0	0	0	0.57081	0	0	0	0	0	0	0	0	0	0	0	0	0	0	0	0	0	0	0	0	0	0	0	0	0	0	0	0	0	0	0	0	0	0	0	0	0
AA465934	0	0	0	0	0	1.40987	1.52807	0	0	0	0	0	2.44214	1.17389	0	0	0	0.88291	0	2.75486	0	0.906563	0	0	1.01619	0	0	0	0	0.455111	0	0	0.982537	0	0	0	0	0	0	0	0	0	1.22959	0	0	0	0	0.696159	0
AA467197	0	0	0	0	0	0	0	0	0	0	0	0.57081	0	0	0	0	0	0.88291	0	0	1.48258	0	0	0	0	0	0	0	0.505429	0	0	0	0	0	0	0	0.704471	0	0	0	1.75267	0	0	0	0	0	0	0	0
AA986860	0	0	0	1.21884	0	1.40987	0	1.42327	0	1.23779	0	1.14162	0	0	0	0	0	0	0	0	0	0	0	0	0	0	0	0	0	0	0	0	0	0	0	0	0	0	0	0	0	0	0	0	0	0.777489	0	0	0
Aaas	1.27958	1.21486	0	1.21884	0	1.40987	0	1.42327	0	0	1.58923	1.14162	0	1.17389	3.74142	4.92762	0	0.88291	2.22197	0.918286	0	0	0	0.669523	1.01619	1.22478	0	1.406	1.01086	1.82045	2.46382	0	0.982537	0	0.690607	0	1.40894	1.59725	1.11273	0	0	4.54784	0	3.85588	1.21963	2.33247	1.19899	0.696159	2.01278
Aacs	16.6346	57.0983	55.9287	45.0972	46.1358	16.9184	15.2807	14.2327	10.2969	7.42673	18.2762	6.84972	7.32642	4.69557	7.48284	11.0871	0	11.4778	24.4416	32.14	45.9601	46.2347	33.2891	42.8495	15.2429	36.7435	53.8508	16.4033	12.6357	16.8391	14.7829	25.7904	23.5809	12.9946	29.6961	8.51619	24.6565	15.9725	34.4946	14.6168	0	38.6567	13.5255	23.1353	42.0772	24.8796	13.1889	23.6694	62.3963
Aadac	0	0	0	0	0	0	0	0	0	1.23779	0.794615	1.14162	0	0	0	0	0	0	0	0	0	0.906563	0	0.669523	0	0	0	0.468666	0.505429	0	0	1.98387	0	0	0	0	0	0	0	0	3.50533	0	1.22959	0	0	0.777489	0	0	2.68371
Aadacl2fm2	0	0	0	0	0	0	0	0	0	0	0	0	0	0	0	0	0	0	0	0	0	0	0	0	0	0	0	0	0	0	0	0	0	0	0	0	0	0	0	0	0	0	0	0	0	0	0	0	0
Aadacl4fm2	0	0	0	0	0	0	0	0	0	0	0	0	0	0	0	0	0	0	0	0	0	0	0	0	0	0	0	0	0	0	0	0	0	0	0	0	0	0	0	0	0	0	0	0	0	0	0	0	0
Aadat	0	0	0	0	0	0	0	0	0	1.23779	0	0	0	0	0	0	0	0	0	0	0	0	0	0	0	0	0	0	0	0	0	0	0	0	0	0	0	0	0	0	0	0	0	0	0	0	0	0	0.670928
Aagab	1.27958	1.21486	3.60831	1.21884	8.07377	4.2296	1.52807	4.26982	5.72052	1.23779	3.97308	3.99567	2.44214	2.34779	6.54748	4.92762	0	5.29746	3.33295	2.75486	2.96517	5.43938	3.84105	4.01714	4.06478	6.12391	4.98618	4.21799	6.06515	2.73067	2.46382	3.30646	5.89522	2.59892	6.90607	2.12905	7.74918	3.1945	3.33818	3.6542	1.75267	9.09569	8.60714	2.57059	3.65889	3.88744	5.39544	2.08848	7.38021
Aak1	6.39791	0	3.60831	2.43769	3.46019	4.2296	4.5842	0	3.43231	4.95116	0	2.85405	4.88428	2.34779	1.87071	4.92762	0	2.64873	1.11098	4.59143	4.44775	0.906563	1.28035	2.00857	3.04858	4.89913	0.997236	1.87466	3.03258	3.18578	3.28509	3.30646	2.94761	2.59892	2.07182	0	1.40894	0	2.22546	1.8271	5.258	4.54784	0	3.85588	1.21963	1.55498	1.19899	1.39232	3.35464
Aamdc	7.6775	2.42971	10.8249	7.31307	8.07377	7.04933	1.52807	7.11636	4.57642	2.47558	4.76769	3.42486	2.44214	8.21725	8.41819	3.69571	0	3.53164	3.33295	9.18286	11.8607	2.71969	11.5231	4.01714	6.09717	4.89913	8.97513	4.21799	3.03258	6.82667	8.21273	7.9355	4.91269	8.66306	4.83425	2.12905	4.22682	3.1945	11.1273	7.3084	3.50533	0	3.68877	3.85588	3.04907	4.66493	3.59696	2.78464	5.36742
Aamp	25.5917	26.7268	27.0623	20.7204	29.9883	21.148	16.8087	28.4654	32.0349	32.1825	24.6331	22.2616	31.7478	21.1301	20.5778	30.7976	0	28.2531	18.8867	22.9572	17.791	20.8509	24.9668	24.7723	30.4858	22.0461	23.9337	23.902	22.7443	22.3005	21.3531	21.1613	30.4587	20.7913	28.3149	28.7421	28.1788	25.556	24.48	20.0981	33.3007	15.9175	30.7398	42.4147	23.173	20.2147	26.9772	17.404	19.4569
Aanat	0	0	0	0	0	0	0	0	0	0	0	0	0	0	0	0	0	0	0	0	0	0	0	0	0	0	0	0	0	0	0	0	0	0	0	0	0	0	0	0	1.75267	0	0	0	0	0	0	0	0
Aar2	1.27958	2.42971	3.60831	4.87538	5.76698	1.40987	4.5842	2.84654	4.57642	3.71337	0.794615	2.28324	4.88428	0	0.935355	1.2319	0	1.76582	1.11098	2.75486	5.93034	5.43938	3.20087	4.01714	6.09717	2.44956	3.98895	3.74933	3.53801	5.00623	1.64255	1.32258	2.94761	1.73261	4.14364	2.12905	2.81788	1.59725	1.11273	3.6542	0	4.54784	3.68877	2.57059	4.2687	1.55498	1.79848	4.17695	6.03835
Aard	0	0	0	0	0	0	0	0	0	0	0	0	0	0	0	0	0	0	0	0	0	0	0	0	0	0	0	0	0	0	0	0	0	0	0	0	0	3.1945	0	0	0	0	0	0	0	0	0	0	0
Aars	7.6775	12.1486	7.21661	14.6261	10.3806	7.04933	7.64034	12.8095	11.441	17.329	10.33	18.2659	9.76857	4.69557	6.54748	9.85523	0	15.8924	7.77688	8.26458	5.93034	17.2247	11.5231	13.3905	12.1943	9.79826	13.9613	11.248	8.5923	16.384	13.9616	14.5484	9.82537	8.66306	13.1215	8.51619	7.74918	7.98626	10.0146	9.1355	17.5267	11.3696	13.5255	10.2823	10.3669	10.1074	11.9899	9.05007	13.4186
Aars2	1.27958	2.42971	1.80415	1.21884	1.1534	1.40987	1.52807	1.42327	0	0	0	1.14162	0	0	0	1.2319	0	0	1.11098	0	1.48258	0	2.5607	2.00857	0	0	3.98895	0.468666	1.51629	0.455111	0.821273	0	0.982537	0.866306	0	0	1.40894	0	1.11273	1.8271	1.75267	0	0	0	1.21963	2.33247	0.599494	0	1.34186
Aarsd1	1.27958	6.07428	3.60831	6.09422	3.46019	2.81973	3.05614	4.26982	3.43231	3.71337	0.794615	1.71243	4.88428	11.7389	6.54748	4.92762	9.61784	3.53164	4.44393	3.67315	1.48258	6.34594	3.20087	4.01714	2.03239	3.67435	0.997236	5.15533	4.54886	4.55111	4.10637	3.30646	8.84284	3.46522	3.45304	7.45166	4.22682	1.59725	3.33818	3.6542	0	4.54784	4.91836	3.85588	4.2687	3.88744	1.79848	1.39232	2.01278
Aasdh	1.27958	2.42971	0	0	1.1534	0	3.05614	0	2.28821	0	1.58923	2.85405	0	1.17389	0	0	0	1.76582	1.11098	0.918286	0	2.71969	0.640175	0	1.01619	1.22478	1.99447	0.937332	1.01086	0.910223	2.46382	0	0	0	0.690607	0	2.11341	0	0	0	0	2.27392	1.22959	1.28529	0	0.777489	0	1.39232	1.34186
Aasdhppt	10.2367	4.85943	5.41246	6.09422	4.61358	11.2789	3.05614	5.69309	5.72052	2.47558	3.97308	12.5578	2.44214	3.52168	2.80606	11.0871	0	6.18037	3.33295	2.75486	2.96517	2.71969	5.1214	1.33905	3.04858	1.22478	3.98895	7.49865	8.5923	5.00623	5.74891	9.25808	9.82537	6.06414	2.76243	4.25809	3.52235	4.79175	4.45091	10.9626	5.258	4.54784	6.14795	3.85588	3.04907	4.66493	4.19646	5.56927	7.38021
Aass	0	1.21486	0	1.21884	0	1.40987	3.05614	1.42327	1.1441	1.23779	1.58923	1.14162	0	0	0	0	0	1.76582	2.22197	0	0	0	0	0	0	1.22478	0	4.21799	3.03258	0	0	0.661292	0	0	0	0	0	0	0	0	0	0	4.91836	0	0	3.88744	1.19899	0.696159	0.670928
Aatf	2.55917	1.21486	0	1.21884	3.46019	0	3.05614	1.42327	2.28821	0	0.794615	2.85405	0	0	0.935355	4.92762	0	0.88291	1.11098	2.75486	1.48258	3.62625	1.92052	0.669523	1.01619	3.67435	1.99447	3.28066	5.05429	3.18578	4.92764	1.32258	1.96507	0	2.07182	1.06452	0.704471	0	1.11273	1.8271	5.258	2.27392	1.22959	1.28529	2.43926	1.55498	2.39797	0.696159	0.670928
Aatk	3.83875	6.07428	10.8249	8.53191	16.1475	7.04933	4.5842	1.42327	3.43231	7.42673	7.15154	1.71243	7.32642	17.6084	11.2243	2.46381	19.2357	4.41455	7.77688	8.26458	4.44775	11.7853	6.40175	16.0685	2.03239	11.023	12.9641	2.812	2.52715	10.4676	1.64255	7.9355	6.87776	20.7913	11.0497	17.0324	19.7252	4.79175	8.90183	20.0981	0	6.82177	2.45918	8.99705	10.3669	6.21991	2.99747	6.26543	10.7348
AB124611	0	0	0	0	0	0	0	0	0	1.23779	0	0	0	0	0	0	0	0.88291	0	0	0	0	0	0	1.01619	0	3.98895	0	0.505429	0.910223	0	0	0	0	0	0	0	0	2.22546	0	0	0	0	0	0.609815	0.777489	0	0	0.670928
Abat	0	0	0	2.43769	1.1534	4.2296	7.64034	1.42327	3.43231	1.23779	3.17846	1.14162	0	5.86947	2.80606	4.92762	0	0.88291	2.22197	1.83657	0	0	1.92052	0.669523	1.01619	0	0.997236	2.812	2.52715	1.36533	0	1.32258	1.96507	0.866306	1.38121	1.06452	2.11341	1.59725	1.11273	7.3084	0	2.27392	1.22959	1.28529	0.609815	3.10995	1.19899	0.696159	8.72206
Abca1	24.3121	15.7931	25.2581	8.53191	17.3009	11.2789	13.7526	7.11636	9.15283	9.90231	12.7138	7.99134	17.095	16.4345	13.095	4.92762	9.61784	22.0727	14.4428	12.856	14.8258	6.34594	7.04192	14.7295	13.2105	14.6974	12.9641	12.654	17.1846	6.82667	5.74891	9.25808	11.7904	13.8609	17.9558	8.51619	13.3849	14.3753	15.5782	20.0981	14.0213	9.09569	17.2143	14.1382	7.92759	10.1074	7.19392	2.08848	17.4441
Abca12	0	0	0	0	0	0	0	0	0	0	0	0	0	0	0	0	0	0	0	0	0	0	0	0	0	0	0	0	0	0	0	0	0	0	0	0	0	0	0	0	0	0	0	0	0	0	0	0	0
Abca13	0	0	0	0	0	0	0	0	0	0	0	0	0	0	0	0	0	0	0	0	0	0	0	0	0	0	0	0	0	0	0	0	0	0	0	0	0	0	0	0	0	0	0	0	0	0	0	0	0
Abca14	0	0	0	0	0	0	0	0	0	0	0	0	0	0	0	0	0	0	0	0	0	0	0	0	0	0	0	0	0	0	0	0	0	0	0	0	0	3.1945	0	0	0	0	0	0	0	0	0	0	0
Abca15	0	0	0	0	0	0	0	0	0	0	0	0	0	0	0	0	0	0	0	0	0	0	0	0	0	0	0	0	0	0	0	0	0	0	0	0	0	0	0	0	0	0	0	0	0	0	0.599494	0	0
Abca16	0	0	0	0	0	0	0	0	0	0	0	0	0	0	0	0	0	0	0	0	0	0	0	0	0	0	0	0.468666	0	0	0	0	0	0	0	0	0	0	0	0	0	0	1.22959	0	0	0	0	0	0
Abca17	0	0	0	0	0	0	0	0	0	0	0	0	0	0	0	0	0	0	0	0	0	0	0	0	0	0	0	0	0	0	0	0	0.982537	0	0	0	0	1.59725	0	0	0	0	0	0	0	0	0	0	0
Abca2	5.11833	8.504	1.80415	10.9696	2.30679	16.9184	9.16841	22.7724	27.4585	9.90231	10.33	20.5492	7.32642	5.86947	4.67677	9.85523	0	14.1266	8.88786	18.3657	8.89551	2.71969	1.92052	4.01714	12.1943	0	3.98895	15.466	10.614	5.00623	15.6042	1.98387	0	3.46522	2.76243	4.25809	6.34023	4.79175	0	1.8271	26.29	6.82177	13.5255	6.42646	4.2687	29.5446	16.1863	4.87311	4.69649
Abca3	7.6775	4.85943	7.21661	9.75076	2.30679	8.45919	6.11227	14.2327	17.1616	9.90231	3.17846	12.5578	4.88428	7.04336	2.80606	3.69571	0	5.29746	5.55491	2.75486	8.89551	5.43938	4.48122	6.69523	9.14575	7.34869	2.99171	7.96732	4.54886	1.82045	14.7829	4.62904	8.84284	3.46522	4.83425	0	4.22682	6.38901	6.67637	7.3084	5.258	0	8.60714	3.85588	3.65889	7.77489	2.99747	1.39232	6.03835
Abca4	1.27958	1.21486	1.80415	0	0	0	0	0	0	0	0.794615	0	2.44214	0	1.87071	0	0	0	0	0.918286	1.48258	0.906563	0.640175	1.33905	0	1.22478	0	0	0.505429	0	0	0.661292	0	0	0	0	0	0	0	0	0	0	0	0	0.609815	1.55498	0	0	0
Abca5	2.55917	0	0	2.43769	0	5.63946	0	1.42327	1.1441	0	1.58923	0	0	0	0.935355	0	0	3.53164	1.11098	1.83657	0	0	0	1.33905	2.03239	1.22478	0	0	2.52715	0.455111	1.64255	0	0	1.73261	0	1.06452	0.704471	1.59725	1.11273	0	1.75267	0	3.68877	0	0.609815	0.777489	1.19899	1.39232	0.670928
Abca6	0	0	1.80415	0	0	0	0	0	0	1.23779	0	0	0	0	0.935355	0	0	0	1.11098	0	0	0	0.640175	0	0	0	0	0	0	1.36533	0	0	0	0	0.690607	1.06452	0.704471	0	0	1.8271	1.75267	0	0	1.28529	0	0	0	0	2.01278
Abca7	1.27958	1.21486	1.80415	1.21884	0	1.40987	0	0	2.28821	2.47558	2.38385	1.14162	0	1.17389	0	1.2319	0	0.88291	0	2.75486	2.96517	0.906563	0	1.33905	1.01619	0	5.98342	1.406	0	2.27556	0	1.32258	1.96507	1.73261	0	0	1.40894	1.59725	0	0	0	0	0	1.28529	0.609815	1.55498	1.19899	0	0.670928
Abca8a	2.55917	4.85943	5.41246	0	0	1.40987	1.52807	1.42327	0	2.47558	0.794615	0.57081	0	1.17389	8.41819	1.2319	0	0	1.11098	2.75486	4.44775	3.62625	3.20087	4.68666	0	2.44956	2.99171	0.468666	0.505429	0.910223	1.64255	1.32258	1.96507	5.19783	2.76243	0	3.52235	0	3.33818	3.6542	0	2.27392	0	1.28529	3.65889	1.55498	0	1.39232	7.38021
Abca8b	0	0	0	0	0	0	0	0	0	0	0	0	0	1.17389	0.935355	0	0	0	0	0	0	0	1.92052	0.669523	0	1.22478	0	0	0	0.455111	0	0.661292	0.982537	0	0	0	0.704471	0	0	0	1.75267	2.27392	0	1.28529	0	0.777489	0	0	1.34186
Abca9	0	1.21486	1.80415	1.21884	1.1534	0	0	0	0	1.23779	0	0	2.44214	3.52168	0	0	0	0	0	0	2.96517	0	1.28035	0	0	1.22478	0	0	0.505429	1.36533	0	0	0	0.866306	0	0	2.11341	0	1.11273	1.8271	0	0	0	0	1.82944	0	1.19899	0	3.35464
Abcb10	3.83875	4.85943	3.60831	2.43769	4.61358	2.81973	3.05614	7.11636	0	4.95116	4.76769	2.28324	4.88428	2.34779	0.935355	1.2319	9.61784	4.41455	5.55491	3.67315	11.8607	0	2.5607	4.01714	2.03239	3.67435	4.98618	4.21799	7.58144	1.82045	4.10637	3.96775	2.94761	0.866306	2.07182	2.12905	3.52235	0	4.45091	5.4813	1.75267	2.27392	1.22959	5.14117	7.92759	3.88744	4.19646	2.78464	2.68371
Abcb11	0	0	0	0	0	0	0	0	0	1.23779	0	0	0	0	0	0	0	0	0	0	0	0.906563	0	0	0	0	0	0	0	0	0	1.32258	0	0	0.690607	0	0	0	0	0	0	0	0	0	0	0	0	0	2.01278
Abcb1a	1.27958	0	0	0	0	0	0	0	0	0	0.794615	0.57081	0	1.17389	0	1.2319	0	0	0	0	0	0.906563	0.640175	0.669523	0	0	0	0	0	0.455111	0.821273	0	0.982537	1.73261	1.38121	2.12905	0	0	1.11273	0	0	2.27392	1.22959	0	0	0	1.19899	0	2.68371
Abcb1b	0	1.21486	3.60831	1.21884	0	1.40987	3.05614	0	0	0	0.794615	0	2.44214	2.34779	0	0	0	0	0	0	0	0.906563	0.640175	0	0	0	0	0.468666	0.505429	0.910223	0	0.661292	0.982537	0	0	0	0	0	0	1.8271	0	0	0	0	1.82944	0	0	0	4.69649
Abcb4	0	0	0	0	0	0	0	0	0	0	0	0.57081	0	0	0	0	0	0	0	0	0	0	0	0	0	0	0	0	0	0.455111	0	0	0	0.866306	0	0	0	1.59725	0	0	0	2.27392	0	0	0	0	0	0	0.670928
Abcb5	5.11833	0	0	18.2827	0	0	3.05614	17.0793	4.57642	1.23779	0.794615	9.70377	7.32642	0	0	0	0	0	0	0	0	0	0	0	22.3563	18.3717	2.99171	1.87466	2.52715	0	28.7446	1.32258	0	0	0	0	0	0	0	0	5.258	0	1.22959	0	0	11.6623	3.59696	0	0.670928
Abcb6	1.27958	0	9.02077	1.21884	3.46019	2.81973	0	0	1.1441	1.23779	1.58923	2.28324	4.88428	1.17389	0.935355	1.2319	0	0.88291	0	0.918286	1.48258	4.53281	1.92052	1.33905	1.01619	0	3.98895	2.812	1.01086	2.27556	1.64255	1.32258	0.982537	1.73261	0	4.25809	1.40894	6.38901	1.11273	1.8271	3.50533	2.27392	0	0	1.21963	3.88744	1.79848	3.4808	2.68371
Abcb7	0	1.21486	1.80415	3.65653	0	0	0	0	3.43231	1.23779	0.794615	0.57081	0	0	0	0	0	2.64873	0	1.83657	4.44775	0	0	0	0	2.44956	1.99447	2.34333	0	0.455111	0	1.98387	0	1.73261	2.07182	0	2.11341	1.59725	1.11273	0	1.75267	0	0	2.57059	1.21963	2.33247	1.19899	0.696159	1.34186
Abcb8	5.11833	4.85943	9.02077	4.87538	8.07377	5.63946	10.6965	1.42327	0	7.42673	11.1246	3.42486	0	4.69557	1.87071	3.69571	0	4.41455	2.22197	3.67315	4.44775	1.81313	3.20087	4.68666	3.04858	2.44956	7.97789	4.68666	2.02172	5.00623	3.28509	5.29033	2.94761	6.93044	6.21547	4.25809	7.74918	1.59725	2.22546	7.3084	3.50533	4.54784	3.68877	5.14117	6.09815	5.44242	1.79848	2.08848	7.38021
Abcb9	1.27958	2.42971	1.80415	2.43769	2.30679	1.40987	0	5.69309	3.43231	0	0	6.27891	7.32642	2.34779	1.87071	7.39142	0	17.6582	1.11098	0	0	4.53281	2.5607	0.669523	1.01619	2.44956	1.99447	8.43599	6.57058	1.82045	1.64255	0	3.93015	4.33153	2.76243	0	2.81788	0	0	3.6542	10.516	4.54784	3.68877	2.57059	1.21963	0.777489	5.99494	1.39232	2.68371
Abcc1	1.27958	7.28914	1.80415	3.65653	0	5.63946	1.52807	0	5.72052	2.47558	3.97308	0.57081	2.44214	1.17389	4.67677	6.15952	9.61784	3.53164	3.33295	0.918286	1.48258	2.71969	2.5607	2.00857	4.06478	0	4.98618	3.74933	1.51629	3.64089	1.64255	3.30646	1.96507	3.46522	3.45304	0	2.81788	1.59725	6.67637	0	1.75267	0	1.22959	7.71176	1.82944	3.10995	2.99747	1.39232	6.70928
Abcc10	0	1.21486	0	1.21884	4.61358	0	1.52807	2.84654	2.28821	0	2.38385	1.71243	0	1.17389	1.87071	3.69571	0	0.88291	3.33295	0.918286	0	0.906563	0	0.669523	0	0	0	0.937332	1.01086	0.910223	0	0.661292	1.96507	0	2.76243	0	1.40894	0	1.11273	3.6542	0	0	2.45918	1.28529	0.609815	0	1.19899	0.696159	2.01278
Abcc12	0	0	0	0	0	0	0	0	1.1441	0	0	0.57081	0	0	0	0	0	0	0	0	0	0	0	0	0	0	0	0	0	0	0	0	0	0	0	0	0	0	0	0	0	0	0	0	0	0	0	0	0
Abcc2	1.27958	0	0	0	0	0	0	0	0	0	0	0	0	0	0	0	0	0.88291	0	0	0	0	0	0	0	0	0	0.468666	0.505429	0	0	0	0	0.866306	0.690607	0	0	0	0	0	0	4.54784	0	1.28529	0.609815	0	0	0	2.68371
Abcc3	1.27958	0	3.60831	4.87538	1.1534	1.40987	3.05614	5.69309	5.72052	4.95116	1.58923	5.13729	0	2.34779	3.74142	2.46381	0	0.88291	5.55491	3.67315	0	0	2.5607	2.67809	8.12956	2.44956	0	3.74933	3.03258	1.82045	7.39146	2.64517	2.94761	1.73261	1.38121	0	0.704471	1.59725	0	0	10.516	2.27392	8.60714	5.14117	1.82944	5.44242	5.39544	2.78464	2.01278
Abcc4	2.55917	1.21486	0	1.21884	0	1.40987	1.52807	1.42327	0	1.23779	1.58923	2.85405	0	0	0	3.69571	0	2.64873	1.11098	0	0	0.906563	0	0	1.01619	0	0	2.812	2.02172	0.455111	0	0.661292	0.982537	0	0	0	0	0	4.45091	3.6542	5.258	0	2.45918	0	0	0	2.99747	1.39232	1.34186
Abcc5	0	7.28914	0	0	8.07377	2.81973	0	4.26982	3.43231	6.18894	5.56231	3.99567	12.2107	12.9128	7.48284	1.2319	0	2.64873	5.55491	7.34629	5.93034	8.15906	5.76157	3.34761	5.08097	4.89913	4.98618	4.68666	3.53801	4.096	3.28509	5.95162	3.93015	8.66306	5.52486	6.38714	9.15812	3.1945	4.45091	1.8271	0	13.6435	4.91836	1.28529	4.87852	4.66493	4.79595	4.87311	10.7348
Abcc6	0	0	0	0	0	0	0	0	0	0	0	0	0	0	0	0	0	0	0	0	0	0	0	0	0	0	0	0	0	0	0	0.661292	0	0	0	0	0	0	0	0	0	0	0	0	0.609815	0	0	0	0
Abcc8	0	0	0	2.43769	0	0	1.52807	1.42327	0	0	0	0	0	0	0	0	0	0	0	0.918286	0	0	0	0	0	0	0	0.937332	0.505429	0	0.821273	0	0	0	0	0	0	0	0	0	0	0	0	0	0	0.777489	0.599494	0	0
Abcc9	0	1.21486	0	0	0	1.40987	1.52807	1.42327	0	1.23779	2.38385	0.57081	2.44214	0	0.935355	1.2319	0	0	0	1.83657	0	0	2.5607	0	1.01619	0	0	0.468666	0.505429	0	0.821273	0.661292	0	0.866306	0	1.06452	0	0	0	0	0	2.27392	1.22959	0	1.21963	0	0	0	4.69649
Abcd1	1.27958	1.21486	0	0	3.46019	1.40987	3.05614	0	0	0	0.794615	0.57081	0	2.34779	0.935355	0	0	0	0	0.918286	1.48258	1.81313	0.640175	0.669523	2.03239	0	5.98342	1.87466	0	4.096	0.821273	1.32258	0.982537	1.73261	1.38121	1.06452	4.22682	0	3.33818	0	1.75267	0	1.22959	2.57059	0.609815	0.777489	0	0.696159	2.68371
Abcd2	44.7854	49.8091	61.3412	28.0334	62.2834	12.6888	27.5052	11.3862	16.0175	47.036	47.6769	15.9827	14.6528	48.1296	37.4142	13.5509	0	13.2436	29.9965	45.9143	37.0646	45.3281	30.7284	45.5275	32.5182	51.4408	52.8535	13.1226	11.6249	49.6071	26.2807	58.8549	69.7602	50.2457	75.2762	45.7745	74.6739	57.501	70.1019	63.9485	0	45.4784	12.2959	33.4176	51.8343	20.9922	10.7909	39.6811	79.1695
Abcd3	8.95708	14.5783	12.6291	7.31307	10.3806	11.2789	12.2245	11.3862	5.72052	7.42673	7.94615	11.4162	4.88428	9.39115	3.74142	6.15952	38.4713	8.8291	7.77688	5.50972	8.89551	10.8788	7.6821	10.7124	13.2105	13.4726	14.9585	12.1853	9.60316	7.73689	9.03401	9.91937	11.7904	16.4598	15.1934	6.38714	9.86259	11.1808	18.9164	5.4813	10.516	11.3696	12.2959	1.28529	4.87852	7.77489	9.5919	6.96159	22.8115
Abcd4	1.27958	1.21486	0	0	2.30679	1.40987	3.05614	0	2.28821	1.23779	2.38385	1.14162	0	4.69557	2.80606	2.46381	0	0.88291	2.22197	0	0	0.906563	1.28035	0.669523	3.04858	2.44956	2.99171	2.34333	0	0.910223	1.64255	0	1.96507	1.73261	2.07182	3.19357	0	4.79175	2.22546	1.8271	3.50533	0	0	0	0.609815	0.777489	1.79848	1.39232	0
Abce1	7.6775	2.42971	1.80415	4.87538	11.534	8.45919	4.5842	2.84654	1.1441	13.6157	4.76769	7.42053	4.88428	3.52168	4.67677	9.85523	9.61784	9.712	1.11098	4.59143	4.44775	2.71969	4.48122	10.7124	9.14575	6.12391	8.97513	4.68666	2.52715	4.55111	4.10637	5.29033	4.91269	5.19783	4.83425	3.19357	9.86259	7.98626	4.45091	0	3.50533	6.82177	4.91836	5.14117	10.3669	6.21991	3.59696	2.78464	12.0767
Abcf1	8.95708	7.28914	12.6291	4.87538	8.07377	1.40987	7.64034	5.69309	9.15283	4.95116	7.15154	2.85405	4.88428	8.21725	5.61213	6.15952	0	7.06328	8.88786	10.1011	8.89551	6.34594	5.1214	8.03427	6.09717	9.79826	8.97513	6.09266	6.57058	7.73689	3.28509	7.9355	13.7555	11.262	6.21547	5.32262	9.86259	6.38901	5.56364	14.6168	12.2687	9.09569	6.14795	5.14117	8.53741	8.55237	9.5919	6.96159	11.4058
Abcf2	2.55917	7.28914	7.21661	3.65653	9.22717	4.2296	0	8.53963	3.43231	4.95116	7.94615	2.85405	4.88428	5.86947	0.935355	2.46381	0	1.76582	4.44393	5.50972	5.93034	3.62625	2.5607	4.68666	3.04858	0	7.97789	6.56132	2.52715	5.46134	7.39146	4.62904	3.93015	3.46522	4.14364	1.06452	4.22682	11.1808	3.33818	1.8271	1.75267	2.27392	6.14795	1.28529	5.48833	6.9974	5.99494	0	9.39299
Abcf3	5.11833	6.07428	5.41246	4.87538	10.3806	9.86906	6.11227	7.11636	5.72052	7.42673	4.76769	6.27891	9.76857	7.04336	5.61213	6.15952	0	7.06328	3.33295	4.59143	2.96517	1.81313	6.40175	5.35618	6.09717	2.44956	4.98618	8.90465	2.52715	2.73067	0.821273	2.64517	3.93015	3.46522	6.21547	1.06452	3.52235	15.9725	3.33818	9.1355	5.258	2.27392	8.60714	6.42646	4.2687	9.32986	7.79342	5.56927	8.05113
Abcg1	3.83875	4.85943	0	4.87538	8.07377	0	3.05614	5.69309	8.00873	2.47558	5.56231	4.56648	7.32642	1.17389	11.2243	3.69571	0	7.94619	6.6659	4.59143	2.96517	5.43938	5.1214	6.0257	2.03239	4.89913	2.99171	3.74933	11.6249	6.37156	2.46382	1.98387	3.93015	5.19783	3.45304	9.58071	8.45365	4.79175	2.22546	9.1355	5.258	6.82177	3.68877	1.28529	3.65889	0.777489	6.59443	4.87311	2.01278
Abcg2	0	1.21486	0	8.53191	1.1534	1.40987	1.52807	0	1.1441	3.71337	1.58923	1.14162	0	1.17389	4.67677	4.92762	0	0.88291	2.22197	0	0	1.81313	0	2.67809	2.03239	0	0.997236	3.74933	2.02172	1.36533	0	0.661292	0.982537	3.46522	3.45304	1.06452	0	0	0	0	3.50533	20.4653	1.22959	3.85588	1.21963	0	2.39797	0.696159	1.34186
Abcg3	0	0	0	0	0	1.40987	0	0	0	0	0	0	0	0	0.935355	0	0	0	0	0	0	0	0	0	1.01619	0	0	0	0	0	0	0.661292	0	0	0	0	0	0	0	0	0	0	1.22959	0	0	0	0	0	0
Abcg4	0	0	0	1.21884	0	0	0	0	0	0	0	0	0	0	0	0	0	0	0	0	0	0	0	0	0	0	0	0	0	0	0	0	0	0	0	0	0	0	0	0	0	0	0	0	0	0	0	0	0
Abcg5	1.27958	0	0	0	0	0	0	0	0	0	0	0	2.44214	0	0	0	0	0	0	0	0	0	0	0	1.01619	0	0	0	0	0	0	0	0	0	0	0	0	0	0	0	0	0	0	0	0	0	0	0.696159	0
Abcg8	0	0	0	0	0	0	0	0	0	0	0	0	0	0	0	0	0	0	0	0	0	0	0	0	0	0	0	0	0	0	0	0	0	0	0	0	0	0	0	0	0	0	0	0	0	0	0	0	0
Abhd10	5.11833	0	3.60831	0	2.30679	1.40987	0	0	1.1441	0	0.794615	1.71243	2.44214	5.86947	0.935355	1.2319	0	0.88291	0	2.75486	0	1.81313	2.5607	2.00857	0	4.89913	2.99171	0.937332	2.02172	4.096	1.64255	1.98387	0.982537	2.59892	1.38121	1.06452	0.704471	1.59725	2.22546	1.8271	3.50533	2.27392	2.45918	1.28529	1.21963	2.33247	1.79848	0.696159	2.01278
Abhd11	2.55917	3.64457	7.21661	8.53191	5.76698	2.81973	6.11227	4.26982	4.57642	6.18894	1.58923	8.56215	7.32642	0	4.67677	7.39142	9.61784	4.41455	5.55491	5.50972	5.93034	2.71969	4.48122	4.01714	7.11336	2.44956	2.99171	7.49865	1.51629	5.00623	0	3.96775	3.93015	4.33153	4.14364	6.38714	3.52235	7.98626	8.90183	0	3.50533	0	7.37755	2.57059	4.2687	6.9974	4.79595	3.4808	0.670928
Abhd12	7.6775	6.07428	7.21661	8.53191	5.76698	15.5085	7.64034	18.5025	8.00873	11.1401	3.97308	21.6908	21.9793	4.69557	12.1596	9.85523	0	10.5949	8.88786	4.59143	2.96517	4.53281	4.48122	6.0257	6.09717	4.89913	5.98342	15.466	17.1846	6.37156	14.7829	4.62904	2.94761	2.59892	6.90607	8.51619	2.11341	4.79175	4.45091	5.4813	15.774	11.3696	9.83673	12.8529	2.43926	13.9948	13.1889	8.35391	2.01278
Abhd12b	0	0	0	0	0	0	0	0	0	0	0	0	0	0	0	0	0	0	0	0	0	0	0	0	0	0	0	0	0	0	0	0	0	0	0	0	0	0	0	0	0	0	0	0	0	0	0	0	0
Abhd13	0	0	3.60831	2.43769	1.1534	0	1.52807	2.84654	1.1441	3.71337	0.794615	1.71243	4.88428	3.52168	0.935355	1.2319	0	6.18037	2.22197	2.75486	0	1.81313	0	0	3.04858	1.22478	0.997236	0.468666	0.505429	1.82045	0.821273	1.32258	0	1.73261	0	0	0.704471	0	2.22546	0	1.75267	4.54784	0	2.57059	0	1.55498	3.59696	0.696159	0.670928
Abhd14a	2.55917	0	1.80415	1.21884	2.30679	4.2296	1.52807	4.26982	1.1441	0	1.58923	1.14162	2.44214	1.17389	1.87071	3.69571	0	1.76582	1.11098	1.83657	0	1.81313	2.5607	1.33905	2.03239	0	5.98342	3.28066	0.505429	1.36533	2.46382	1.32258	1.96507	0.866306	1.38121	1.06452	1.40894	1.59725	4.45091	0	3.50533	0	0	3.85588	3.04907	1.55498	1.79848	4.87311	4.02557
Abhd14b	6.39791	3.64457	7.21661	1.21884	5.76698	11.2789	12.2245	5.69309	13.7293	11.1401	7.15154	7.42053	12.2107	7.04336	4.67677	8.62333	0	7.94619	13.3318	9.18286	5.93034	5.43938	6.40175	5.35618	5.08097	2.44956	0.997236	9.37332	9.09773	5.00623	2.46382	3.30646	7.8603	4.33153	4.14364	6.38714	7.04471	4.79175	2.22546	3.6542	12.2687	9.09569	9.83673	6.42646	6.09815	6.21991	7.19392	7.65775	8.05113
Abhd15	1.27958	3.64457	3.60831	4.87538	6.92037	4.2296	4.5842	0	1.1441	0	4.76769	0	4.88428	3.52168	3.74142	2.46381	0	0.88291	7.77688	1.83657	7.41292	5.43938	3.20087	6.69523	4.06478	4.89913	1.99447	2.34333	1.01086	4.096	0.821273	4.62904	4.91269	7.79675	6.21547	6.38714	13.3849	7.98626	4.45091	10.9626	0	2.27392	1.22959	5.14117	6.09815	2.33247	1.19899	2.08848	8.72206
Abhd16a	12.7958	12.1486	9.02077	9.75076	9.22717	5.63946	10.6965	12.8095	12.5851	8.66452	15.0977	14.2702	12.2107	12.9128	17.7717	6.15952	0	7.06328	9.99884	13.7743	8.89551	9.97219	7.6821	9.37332	9.14575	12.2478	10.9696	14.5286	15.1629	11.8329	6.57019	12.5645	13.7555	6.06414	13.8121	8.51619	13.3849	11.1808	8.90183	25.5794	17.5267	11.3696	22.1326	15.4235	14.6356	10.1074	12.5894	6.96159	12.0767
Abhd16b	0	0	0	0	0	1.40987	0	0	0	0	0	0	0	0	0	0	0	0	0	0	0	0	0	0	0	0	0	0	0	0	0	0	0	0	0	0	0	0	0	0	0	0	0	0	0	0	0	0	0
Abhd17a	6.39791	2.42971	0	0	2.30679	5.63946	0	2.84654	3.43231	2.47558	3.97308	4.56648	2.44214	2.34779	4.67677	7.39142	19.2357	4.41455	2.22197	1.83657	4.44775	4.53281	3.84105	1.33905	2.03239	1.22478	0	1.87466	4.54886	4.096	2.46382	3.96775	1.96507	1.73261	2.07182	3.19357	4.93129	3.1945	2.22546	1.8271	1.75267	11.3696	7.37755	6.42646	1.82944	0.777489	3.59696	2.78464	4.02557
Abhd17b	1.27958	1.21486	1.80415	1.21884	1.1534	0	0	1.42327	2.28821	0	0	1.71243	0	0	0.935355	1.2319	0	0	0	0	2.96517	2.71969	0	2.67809	0	0	1.99447	0.468666	1.01086	0.910223	1.64255	0.661292	0.982537	1.73261	2.07182	1.06452	0.704471	0	2.22546	0	1.75267	0	0	5.14117	0.609815	0.777489	0.599494	0	1.34186
Abhd17c	0	0	1.80415	0	1.1534	1.40987	1.52807	0	1.1441	2.47558	0	0	2.44214	0	0	1.2319	0	1.76582	0	0.918286	2.96517	0.906563	1.92052	0	0	0	0	1.87466	1.51629	0	1.64255	1.98387	0	0	0	1.06452	0	1.59725	0	0	1.75267	0	1.22959	0	0.609815	0.777489	1.19899	1.39232	0
Abhd18	3.83875	2.42971	1.80415	1.21884	2.30679	0	1.52807	0	0	0	0.794615	0	0	2.34779	0.935355	0	0	0.88291	0	1.83657	0	0	0	0	0	0	0.997236	0	0	0.455111	0.821273	0	0	1.73261	2.07182	0	0.704471	1.59725	1.11273	1.8271	1.75267	0	0	0	0.609815	1.55498	1.19899	0.696159	0
Abhd2	60.1404	7.28914	3.60831	34.1276	6.92037	143.806	42.7859	126.671	121.275	58.1761	17.4815	95.3252	68.38	4.69557	0.935355	96.0885	105.796	164.221	36.6624	29.3852	7.41292	6.34594	1.92052	6.0257	14.2267	12.2478	3.98895	69.8312	83.3959	8.192	13.1404	3.96775	6.87776	2.59892	2.07182	4.25809	6.34023	3.1945	4.45091	3.6542	215.578	22.7392	168.454	86.1146	3.65889	50.5368	78.5337	26.454	8.05113
Abhd3	0	1.21486	0	1.21884	1.1534	1.40987	0	1.42327	2.28821	1.23779	1.58923	1.71243	0	2.34779	0.935355	2.46381	0	0	0	0	1.48258	0.906563	1.92052	2.00857	2.03239	0	0.997236	0.937332	1.01086	1.82045	0.821273	0.661292	1.96507	2.59892	0	0	0.704471	1.59725	0	0	0	0	1.22959	1.28529	0	0.777489	1.19899	0.696159	1.34186
Abhd4	3.83875	1.21486	7.21661	4.87538	3.46019	14.0987	3.05614	8.53963	9.15283	1.23779	6.35692	10.2746	4.88428	5.86947	1.87071	2.46381	0	8.8291	2.22197	7.34629	5.93034	3.62625	5.76157	1.33905	10.1619	6.12391	2.99171	8.90465	7.07601	6.37156	4.10637	2.64517	10.8079	8.66306	3.45304	4.25809	4.22682	3.1945	5.56364	3.6542	3.50533	6.82177	2.45918	3.85588	7.92759	6.9974	3.59696	3.4808	6.70928
Abhd5	21.7529	36.4457	19.8457	19.5015	24.2213	16.9184	15.2807	4.26982	6.86463	7.42673	10.33	5.13729	14.6528	15.2606	18.7071	13.5509	19.2357	10.5949	19.9977	14.6926	41.5124	23.5706	11.5231	28.7895	14.2267	33.0691	35.9005	11.7166	5.05429	17.2942	4.92764	17.8549	17.6857	35.5185	16.5746	17.0324	20.4296	28.7505	50.0728	7.3084	1.75267	25.0131	4.91836	14.1382	21.3435	13.9948	7.79342	13.227	14.7604
Abhd6	1.27958	2.42971	1.80415	1.21884	3.46019	2.81973	3.05614	2.84654	3.43231	4.95116	3.97308	3.99567	4.88428	5.86947	0	1.2319	0	0	2.22197	4.59143	2.96517	3.62625	5.76157	4.01714	1.01619	1.22478	4.98618	0.468666	1.51629	3.64089	4.92764	3.30646	3.93015	2.59892	2.07182	6.38714	2.81788	6.38901	11.1273	3.6542	1.75267	0	1.22959	2.57059	4.87852	3.10995	2.99747	6.26543	2.68371
Abhd8	1.27958	0	0	2.43769	0	0	0	1.42327	2.28821	0	0.794615	0.57081	2.44214	0	0	1.2319	0	0	0	0.918286	0	0	0.640175	0.669523	1.01619	1.22478	2.99171	0.468666	2.02172	0.455111	0	0	0	0	1.38121	0	0	1.59725	0	0	5.258	2.27392	2.45918	1.28529	0.609815	2.33247	0	1.39232	0.670928
Abi1	2.55917	7.28914	3.60831	2.43769	4.61358	8.45919	3.05614	2.84654	5.72052	3.71337	7.94615	5.7081	2.44214	1.17389	6.54748	4.92762	0	7.06328	1.11098	1.83657	2.96517	2.71969	1.28035	4.68666	10.1619	2.44956	2.99171	6.09266	5.05429	3.64089	3.28509	4.62904	6.87776	6.06414	4.83425	2.12905	8.45365	9.58351	3.33818	1.8271	3.50533	4.54784	9.83673	5.14117	6.09815	1.55498	5.39544	2.78464	6.70928
Abi2	1.27958	1.21486	1.80415	0	0	4.2296	3.05614	1.42327	1.1441	1.23779	1.58923	1.14162	0	2.34779	1.87071	0	0	2.64873	2.22197	1.83657	0	1.81313	1.28035	2.00857	1.01619	1.22478	0.997236	0.937332	0.505429	0.910223	0	0.661292	0.982537	0	1.38121	0	2.11341	0	2.22546	3.6542	1.75267	0	4.91836	2.57059	1.21963	0.777489	0	1.39232	2.01278
Abi3	2.55917	3.64457	7.21661	4.87538	5.76698	0	1.52807	1.42327	1.1441	0	2.38385	3.42486	0	1.17389	2.80606	1.2319	0	0.88291	0	2.75486	4.44775	6.34594	3.20087	4.01714	2.03239	2.44956	11.9668	1.87466	1.51629	2.27556	2.46382	0.661292	4.91269	6.93044	2.07182	3.19357	4.22682	1.59725	2.22546	3.6542	0	9.09569	0	0	0.609815	0.777489	1.79848	2.08848	1.34186
Abi3bp	2.55917	1.21486	0	0	0	2.81973	3.05614	0	0	1.23779	2.38385	1.71243	2.44214	2.34779	1.87071	2.46381	0	2.64873	0	0	0	1.81313	0.640175	2.00857	3.04858	1.22478	0	0.468666	2.02172	1.82045	1.64255	1.32258	0.982537	1.73261	1.38121	2.12905	0	1.59725	2.22546	1.8271	1.75267	0	0	1.28529	3.65889	0.777489	0.599494	1.39232	5.36742
Abitram	2.55917	0	0	0	1.1534	0	1.52807	0	0	3.71337	0	0.57081	2.44214	0	0	0	0	0.88291	2.22197	0.918286	0	2.71969	0.640175	0.669523	1.01619	1.22478	0	0.468666	0	1.82045	0.821273	0.661292	0	0	0	1.06452	0	0	1.11273	0	1.75267	0	0	0	0.609815	0.777489	0	0	2.01278
Abl1	0	0	1.80415	2.43769	1.1534	2.81973	1.52807	4.26982	8.00873	4.95116	0.794615	1.71243	0	2.34779	3.74142	3.69571	9.61784	3.53164	5.55491	0.918286	4.44775	2.71969	1.28035	0.669523	7.11336	4.89913	0.997236	1.406	3.53801	2.73067	3.28509	1.32258	2.94761	3.46522	1.38121	3.19357	0	1.59725	1.11273	0	1.75267	2.27392	4.91836	0	1.21963	3.10995	2.99747	2.08848	4.69649
Abl2	0	1.21486	3.60831	1.21884	0	1.40987	1.52807	4.26982	2.28821	0	1.58923	2.85405	0	0	2.80606	3.69571	9.61784	5.29746	1.11098	0.918286	0	0.906563	0.640175	0.669523	2.03239	1.22478	0	2.34333	1.51629	0.455111	0.821273	0	0.982537	0	1.38121	0	1.40894	0	2.22546	0	1.75267	4.54784	1.22959	1.28529	1.21963	0.777489	2.39797	0.696159	3.35464
Ablim1	15.355	23.0823	12.6291	6.09422	14.9941	7.04933	6.11227	5.69309	4.57642	9.90231	15.0977	6.84972	12.2107	11.7389	21.5132	11.0871	0	11.4778	11.1098	8.26458	8.89551	7.2525	12.1633	22.7638	10.1619	12.2478	11.9668	5.15533	11.1194	8.192	4.10637	3.30646	5.89522	14.7272	12.4309	7.45166	9.86259	4.79175	12.24	10.9626	10.516	2.27392	17.2143	11.5676	6.70796	5.44242	5.39544	5.56927	16.1023
Ablim2	3.83875	1.21486	0	3.65653	5.76698	0	1.52807	1.42327	0	1.23779	2.38385	0.57081	0	3.52168	0.935355	0	0	3.53164	2.22197	1.83657	8.89551	8.15906	3.84105	2.67809	1.01619	2.44956	0	1.406	2.52715	2.27556	0	1.32258	2.94761	1.73261	3.45304	4.25809	1.40894	3.1945	2.22546	3.6542	3.50533	4.54784	0	2.57059	4.87852	0.777489	0.599494	3.4808	2.01278
Ablim3	1.27958	4.85943	1.80415	4.87538	2.30679	2.81973	1.52807	2.84654	0	1.23779	3.97308	0.57081	2.44214	4.69557	7.48284	3.69571	0	0.88291	5.55491	2.75486	5.93034	3.62625	4.48122	4.68666	2.03239	4.89913	2.99171	0.468666	0.505429	3.18578	0	4.62904	2.94761	3.46522	1.38121	4.25809	4.22682	3.1945	2.22546	10.9626	1.75267	0	1.22959	3.85588	2.43926	1.55498	2.39797	2.78464	8.05113
Abo	0	0	0	0	0	2.81973	0	0	3.43231	0	0	0.57081	2.44214	0	0	0	0	0	0	0	0	0	0	0	1.01619	0	0	0.468666	1.01086	0	4.10637	0	0	0	0	0	0	0	0	0	0	2.27392	0	0	0	1.55498	1.19899	0	0
Abr	5.11833	2.42971	0	4.87538	1.1534	1.40987	1.52807	4.26982	10.2969	2.47558	3.17846	5.7081	2.44214	2.34779	0	1.2319	0	6.18037	5.55491	1.83657	2.96517	0	0	1.33905	3.04858	2.44956	1.99447	5.15533	4.04344	0.910223	2.46382	1.32258	0.982537	0.866306	0.690607	0	0	0	1.11273	1.8271	1.75267	2.27392	2.45918	0	0.609815	2.33247	5.39544	2.78464	2.68371
Abra	0	0	0	0	0	0	0	0	0	0	0	0	0	0	0	1.2319	0	0	0	0	0	0	0	0	0	0	0	0	0	0.455111	0	0	0	0.866306	0	0	0	0	0	0	0	0	0	0	0	0	0	0	0
Abracl	0	2.42971	0	2.43769	1.1534	7.04933	7.64034	5.69309	11.441	8.66452	4.76769	8.56215	2.44214	2.34779	3.74142	11.0871	0	6.18037	8.88786	3.67315	1.48258	0.906563	3.20087	1.33905	6.09717	2.44956	0.997236	8.43599	8.5923	1.36533	8.21273	1.98387	0	0.866306	0.690607	1.06452	0.704471	0	0	1.8271	3.50533	0	14.7551	6.42646	3.04907	12.4398	10.1914	5.56927	1.34186
Abraxas1	1.27958	1.21486	0	1.21884	1.1534	1.40987	1.52807	0	1.1441	1.23779	2.38385	0.57081	2.44214	0	0	0	0	0	3.33295	0	0	0	0.640175	0.669523	0	1.22478	0.997236	0.468666	1.01086	0.455111	0	0	0.982537	0	2.07182	0	0	0	2.22546	0	1.75267	2.27392	1.22959	0	0.609815	1.55498	0	0	2.01278
Abraxas2	2.55917	2.42971	1.80415	4.87538	2.30679	1.40987	1.52807	4.26982	3.43231	0	5.56231	1.71243	0	2.34779	0	0	0	4.41455	1.11098	5.50972	1.48258	2.71969	2.5607	3.34761	2.03239	1.22478	3.98895	0.937332	3.53801	2.73067	5.74891	1.32258	3.93015	5.19783	1.38121	3.19357	0.704471	3.1945	2.22546	1.8271	0	9.09569	4.91836	2.57059	1.21963	1.55498	2.39797	3.4808	2.68371
Abt1	1.27958	2.42971	1.80415	2.43769	1.1534	2.81973	0	1.42327	1.1441	1.23779	3.17846	2.85405	2.44214	3.52168	0.935355	1.2319	0	0.88291	4.44393	4.59143	0	3.62625	1.28035	0.669523	0	1.22478	1.99447	0.468666	3.03258	0.455111	7.39146	0.661292	2.94761	0	1.38121	3.19357	1.40894	0	3.33818	0	1.75267	0	2.45918	0	1.82944	3.88744	1.79848	0	3.35464
Abtb1	6.39791	2.42971	0	2.43769	1.1534	2.81973	1.52807	4.26982	2.28821	2.47558	2.38385	2.85405	4.88428	1.17389	0.935355	0	0	2.64873	3.33295	2.75486	1.48258	0.906563	1.28035	2.00857	4.06478	1.22478	0	2.812	1.51629	1.36533	3.28509	1.98387	2.94761	0	0	3.19357	2.81788	3.1945	3.33818	1.8271	0	4.54784	3.68877	1.28529	0.609815	3.10995	2.99747	0.696159	5.36742
Abtb2	0	0	0	1.21884	0	0	0	0	0	0	0	0	0	0	0	1.2319	0	0	0	0	0	0	0	0	0	0	0.997236	0	0	0	0	0	0	0	0	0	0	0	1.11273	0	0	0	1.22959	0	0.609815	0	0.599494	0	0
Abtb3	0	0	0	0	0	0	0	0	1.1441	0	0	0	0	0	0	2.46381	0	0	1.11098	0	0	0	0	0	0	0	0	0	0	0	0	0	0	0	0	0	0	0	0	0	0	0	0	0	0	0.777489	0	0	0
Acaa1a	12.7958	23.0823	12.6291	9.75076	13.8407	8.45919	15.2807	9.96291	16.0175	13.6157	20.66	11.987	14.6528	15.2606	14.9657	17.2467	9.61784	6.18037	17.7757	16.5292	13.3433	11.7853	10.2428	12.7209	14.2267	9.79826	12.9641	12.1853	14.152	20.48	14.7829	15.2097	15.7206	19.0587	13.1215	18.0969	14.0894	19.167	15.5782	9.1355	7.01067	11.3696	13.5255	10.2823	18.2944	13.9948	16.1863	15.3155	21.4697
Acaa1b	5.11833	8.504	5.41246	2.43769	13.8407	0	7.64034	2.84654	3.43231	1.23779	6.35692	3.99567	2.44214	17.6084	6.54748	4.92762	0	0	6.6659	5.50972	7.41292	13.5984	8.96245	5.35618	2.03239	11.023	4.98618	5.15533	1.51629	6.37156	4.92764	6.61292	4.91269	13.8609	7.59668	8.51619	9.86259	14.3753	11.1273	7.3084	0	4.54784	1.22959	1.28529	5.48833	3.10995	4.19646	7.65775	9.39299
Acaa2	20.4733	12.1486	23.454	8.53191	24.2213	25.3776	13.7526	22.7724	12.5851	21.0424	23.0438	18.2659	31.7478	24.6518	19.6425	18.4786	0	15.0095	24.4416	22.9572	28.1691	19.9444	23.6865	27.4504	13.2105	20.8213	55.8452	14.9973	17.1846	31.8578	13.9616	20.5	16.7031	25.1229	17.2652	26.6131	19.7252	33.5423	28.9309	20.0981	5.258	15.9175	11.0663	11.5676	31.1006	10.8848	12.5894	18.7963	15.4313
Acaca	57.5812	111.767	120.878	62.1611	92.2717	33.8368	50.4262	15.656	11.441	68.0784	58.8015	18.2659	46.4007	57.5208	49.5738	49.2762	19.2357	24.7215	44.4393	39.4863	108.229	83.4038	72.3398	58.2485	26.4211	74.7117	96.7319	17.3406	17.1846	72.8178	48.4551	78.6937	101.201	110.887	132.597	74.5166	72.5605	116.599	174.698	84.0466	1.75267	20.4653	17.2143	23.1353	67.0796	34.2095	29.3752	49.4273	44.2812
Acacb	15.355	36.4457	48.7121	21.9392	28.8349	4.2296	10.6965	1.42327	10.2969	16.0913	13.5085	6.27891	19.5371	17.6084	16.8364	6.15952	0	8.8291	24.4416	14.6926	38.5472	28.1034	22.4061	20.7552	6.09717	28.17	41.8839	7.96732	5.05429	13.1982	9.85528	6.61292	28.4936	25.9892	19.337	6.38714	10.5671	25.556	47.8473	10.9626	1.75267	9.09569	6.14795	8.99705	15.2454	6.21991	2.99747	6.26543	17.4441
Acad10	1.27958	1.21486	0	0	0	0	0	0	1.1441	1.23779	0.794615	2.28324	0	0	0.935355	0	0	0.88291	2.22197	0	1.48258	0	1.28035	2.00857	0	1.22478	0	0.937332	1.01086	0.910223	0	1.32258	1.96507	0	0.690607	0	2.81788	1.59725	1.11273	0	0	0	2.45918	3.85588	0.609815	0.777489	1.79848	0	2.01278
Acad11	8.95708	8.504	18.0415	4.87538	13.8407	8.45919	10.6965	12.8095	4.57642	11.1401	9.53538	5.13729	14.6528	17.6084	9.35355	9.85523	9.61784	5.29746	11.1098	11.9377	5.93034	13.5984	11.5231	14.06	6.09717	13.4726	6.98065	4.21799	8.5923	11.3778	9.85528	5.95162	11.7904	19.0587	11.7403	10.6452	27.4744	14.3753	7.7891	18.271	3.50533	4.54784	11.0663	12.8529	12.1963	5.44242	7.79342	8.35391	28.179
Acad12	0	2.42971	1.80415	0	3.46019	2.81973	1.52807	0	1.1441	1.23779	2.38385	2.85405	0	1.17389	2.80606	2.46381	0	1.76582	2.22197	0.918286	1.48258	1.81313	5.1214	2.00857	1.01619	0	0	1.406	0	2.73067	2.46382	0	4.91269	0	2.07182	2.12905	4.22682	1.59725	3.33818	1.8271	0	0	1.22959	3.85588	3.04907	1.55498	1.19899	1.39232	2.68371
Acad8	10.2367	7.28914	0	2.43769	5.76698	12.6888	10.6965	8.53963	13.7293	3.71337	6.35692	6.84972	4.88428	3.52168	2.80606	3.69571	0	11.4778	6.6659	3.67315	2.96517	2.71969	3.20087	2.67809	3.04858	7.34869	9.97236	8.90465	8.08687	2.73067	2.46382	4.62904	6.87776	3.46522	6.21547	5.32262	3.52235	1.59725	7.7891	5.4813	8.76333	9.09569	13.5255	6.42646	4.2687	10.8848	8.39291	5.56927	8.72206
Acad9	5.11833	10.9337	5.41246	4.87538	3.46019	5.63946	0	5.69309	2.28821	14.8535	4.76769	5.13729	7.32642	4.69557	0.935355	7.39142	9.61784	3.53164	4.44393	5.50972	2.96517	8.15906	7.04192	3.34761	2.03239	2.44956	5.98342	5.15533	6.57058	5.91645	4.92764	7.27421	4.91269	6.06414	10.3591	3.19357	8.45365	11.1808	3.33818	3.6542	3.50533	4.54784	4.91836	2.57059	3.65889	3.88744	1.79848	4.87311	10.7348
Acadl	33.2691	25.512	21.6498	12.1884	35.7553	16.9184	30.5614	8.53963	9.15283	19.8046	29.4008	11.4162	7.32642	36.3907	34.6081	9.85523	0	8.8291	23.3306	30.3034	42.9949	31.7297	18.5651	31.4676	17.2753	33.0691	54.848	9.84198	14.6575	35.9538	13.1404	25.7904	34.3888	54.5772	46.2707	26.6131	42.2682	46.3203	53.411	32.8878	1.75267	11.3696	11.0663	23.1353	32.93	6.9974	7.19392	27.8464	20.7988
Acadm	29.4304	51.024	52.3204	28.0334	68.0503	29.6072	38.2017	8.53963	16.0175	27.2314	48.4715	21.6908	29.3057	57.5208	39.2849	13.5509	0	19.424	33.3295	31.2217	53.373	42.6084	48.0131	49.5447	28.4534	52.6656	60.8314	22.0273	24.766	51.8827	26.2807	39.6775	63.8649	53.7109	66.9889	59.6133	54.9487	65.4873	82.3419	42.0233	5.258	45.4784	13.5255	42.4147	46.3459	17.1047	21.5818	41.7695	38.9138
Acads	7.6775	19.4377	16.2374	15.845	10.3806	4.2296	9.16841	4.26982	3.43231	14.8535	15.0977	6.27891	14.6528	25.8257	12.1596	8.62333	19.2357	7.94619	6.6659	19.284	20.7562	25.3838	14.0838	24.1028	13.2105	18.3717	26.9254	7.96732	9.09773	18.2045	9.03401	16.5323	26.5285	24.2566	26.9337	23.4195	28.8833	36.7368	28.9309	21.9252	3.50533	13.6435	2.45918	14.1382	23.173	9.32986	5.99494	11.8347	17.4441
Acadsb	12.7958	14.5783	7.21661	10.9696	18.4543	9.86906	16.8087	14.2327	6.86463	14.8535	16.6869	8.56215	9.76857	12.9128	12.1596	14.7828	0	12.3607	23.3306	16.5292	14.8258	11.7853	15.3642	12.0514	14.2267	28.17	21.9392	9.84198	8.08687	13.6533	8.21273	11.242	22.5984	18.1924	24.8619	14.9033	16.9073	17.5698	31.1564	14.6168	10.516	18.1914	13.5255	14.1382	14.0257	10.8848	7.19392	10.4424	19.4569
Acadvl	31.9896	43.7348	28.8664	21.9392	41.5222	16.9184	33.6175	5.69309	13.7293	32.1825	26.2223	21.6908	26.8636	26.9996	29.9314	36.9571	28.8535	15.8924	28.8855	26.6303	34.0994	26.2903	25.607	35.4847	19.3077	41.6426	92.743	19.2153	22.2389	44.1458	22.1744	30.4194	33.4063	62.374	54.558	33.0002	50.0174	73.4736	44.5091	38.3691	8.76333	25.0131	4.91836	34.7029	33.5398	19.4372	13.1889	22.2771	32.2045
Acan	0	0	0	0	0	0	0	0	0	0	0	0	0	0	0	0	0	0	0	0	0	0	0	0	0	0	0	0	0	0	0	0	0	0	0	0	0	0	0	0	0	0	0	0	0	0	0	0	0
Acap1	10.2367	0	0	0	0	5.63946	0	4.26982	4.57642	0	0	11.987	2.44214	0	0.935355	7.39142	0	26.4873	3.33295	0	0	0.906563	0	0	1.01619	0	0.997236	7.49865	7.07601	0	0	0	0	0.866306	0	0	0	1.59725	0	0	7.01067	0	2.45918	3.85588	0	3.10995	2.99747	0	0
Acap2	3.83875	4.85943	0	2.43769	3.46019	1.40987	0	1.42327	3.43231	3.71337	4.76769	5.13729	2.44214	3.52168	1.87071	4.92762	0	0.88291	4.44393	2.75486	2.96517	5.43938	0	0.669523	4.06478	1.22478	1.99447	2.34333	2.02172	1.82045	1.64255	2.64517	3.93015	6.93044	3.45304	2.12905	2.11341	1.59725	0	1.8271	0	2.27392	4.91836	2.57059	1.21963	0.777489	2.99747	1.39232	6.03835
Acap3	0	1.21486	0	0	1.1534	1.40987	0	1.42327	0	0	0	0.57081	0	0	1.87071	1.2319	0	0	0	1.83657	1.48258	2.71969	0.640175	0.669523	0	0	0	1.87466	0.505429	0.455111	0.821273	0	0	0.866306	0.690607	1.06452	0	0	0	0	0	0	1.22959	1.28529	1.21963	1.55498	0.599494	0	0
Acat1	28.1508	18.2228	30.6706	15.845	24.2213	8.45919	21.393	12.8095	8.00873	17.329	38.1415	18.8367	17.095	26.9996	27.1253	7.39142	0	5.29746	15.5538	21.1206	25.2039	29.9166	26.2472	30.798	18.2915	33.0691	29.9171	15.466	13.1412	28.672	18.068	29.0968	33.4063	33.7859	31.0773	21.2905	38.0414	39.9313	28.9309	38.3691	1.75267	34.1088	12.2959	32.1323	34.7594	20.9922	15.5868	18.7963	30.8627
Acat2	17.9142	21.8674	21.6498	37.7842	16.1475	12.6888	9.16841	32.7353	27.4585	17.329	14.3031	22.8324	7.32642	5.86947	10.2889	18.4786	9.61784	22.0727	14.4428	16.5292	34.0994	25.3838	25.607	12.0514	17.2753	23.2709	41.8839	14.06	12.6357	15.9289	25.4595	11.242	19.6507	24.2566	29.0055	15.9678	16.9073	44.723	40.0582	12.7897	10.516	15.9175	28.2806	19.2794	16.465	29.5446	21.5818	16.0117	10.7348
Acat3	3.83875	4.85943	3.60831	9.75076	1.1534	7.04933	7.64034	7.11636	5.72052	7.42673	6.35692	6.84972	7.32642	1.17389	13.095	6.15952	9.61784	7.94619	6.6659	2.75486	2.96517	3.62625	7.04192	4.68666	3.04858	1.22478	6.98065	6.56132	4.54886	3.64089	9.03401	5.95162	0.982537	6.06414	4.14364	8.51619	1.40894	3.1945	7.7891	0	7.01067	2.27392	4.91836	5.14117	4.2687	9.32986	6.59443	4.17695	2.01278
Acbd3	2.55917	2.42971	1.80415	2.43769	0	9.86906	0	1.42327	4.57642	4.95116	1.58923	6.27891	0	2.34779	0	6.15952	0	4.41455	1.11098	0.918286	1.48258	3.62625	1.28035	1.33905	1.01619	0	0.997236	1.87466	3.03258	0.910223	0	1.98387	1.96507	0.866306	0	3.19357	0.704471	3.1945	1.11273	1.8271	3.50533	0	2.45918	0	0.609815	1.55498	4.79595	1.39232	2.01278
Acbd4	17.9142	27.9417	23.454	9.75076	20.7611	15.5085	12.2245	2.84654	4.57642	12.3779	15.8923	9.70377	12.2107	15.2606	23.3839	9.85523	0	3.53164	13.3318	14.6926	42.9949	15.4116	24.3266	27.4504	3.04858	25.7204	19.9447	5.62399	8.5923	20.9351	18.8893	13.8871	25.546	27.7218	23.4807	13.8388	40.1548	17.5698	26.7055	16.4439	1.75267	6.82177	6.14795	12.8529	25.6122	6.21991	7.79342	18.1001	12.0767
Acbd5	6.39791	4.85943	10.8249	2.43769	11.534	9.86906	1.52807	4.26982	4.57642	8.66452	6.35692	5.13729	0	4.69557	3.74142	2.46381	0	1.76582	3.33295	6.428	1.48258	5.43938	5.1214	3.34761	5.08097	6.12391	8.97513	5.62399	5.55972	5.00623	3.28509	1.98387	7.8603	7.79675	8.28729	4.25809	4.22682	1.59725	11.1273	9.1355	7.01067	15.9175	7.37755	7.71176	5.48833	3.10995	4.19646	6.26543	8.05113
Acbd6	2.55917	2.42971	0	1.21884	1.1534	4.2296	0	2.84654	4.57642	2.47558	1.58923	1.71243	4.88428	2.34779	2.80606	1.2319	0	1.76582	4.44393	0	1.48258	5.43938	3.20087	2.00857	1.01619	1.22478	0.997236	4.68666	4.54886	0.910223	4.10637	3.30646	4.91269	2.59892	2.76243	2.12905	2.11341	6.38901	0	7.3084	5.258	0	2.45918	2.57059	1.82944	2.33247	1.79848	0	2.68371
Acbd7	0	0	0	4.87538	0	2.81973	3.05614	5.69309	4.57642	1.23779	0	2.28324	0	0	0	2.46381	0	0	1.11098	0	0	0	0	0	4.06478	0	0	1.87466	3.03258	0	1.64255	0	0	0	0	0	0	0	0	0	0	0	1.22959	0	0	11.6623	1.19899	0	0
Accs	0	1.21486	0	0	0	2.81973	3.05614	1.42327	0	2.47558	3.17846	2.28324	2.44214	2.34779	0.935355	2.46381	0	0	0	2.75486	0	0.906563	0	0.669523	1.01619	0	0	0.468666	2.02172	1.36533	0.821273	0.661292	1.96507	3.46522	1.38121	1.06452	1.40894	1.59725	2.22546	9.1355	1.75267	4.54784	1.22959	0	0	0	1.19899	0	2.01278
Accsl	0	0	1.80415	0	0	0	0	0	1.1441	0	0	0	2.44214	0	0	0	0	0	2.22197	0	0	0	0	0	0	0	0	0	0.505429	0	0	0	0	0	0	0	0	0	0	0	0	0	0	0	0	0.777489	0	0	0
Acd	5.11833	0	0	1.21884	1.1534	1.40987	1.52807	1.42327	2.28821	2.47558	1.58923	2.85405	9.76857	4.69557	2.80606	2.46381	9.61784	0	0	0.918286	1.48258	1.81313	1.92052	0	1.01619	1.22478	3.98895	3.28066	2.52715	1.36533	3.28509	1.32258	1.96507	2.59892	1.38121	2.12905	2.11341	1.59725	1.11273	0	1.75267	4.54784	1.22959	1.28529	1.21963	2.33247	1.19899	1.39232	1.34186
Ace	12.7958	2.42971	1.80415	34.1276	2.30679	29.6072	10.6965	19.9258	32.0349	7.42673	5.56231	25.6864	7.32642	1.17389	4.67677	12.319	19.2357	1.76582	12.2208	6.428	0	0.906563	1.92052	2.67809	3.04858	8.57347	1.99447	30.4633	27.2932	2.73067	2.46382	2.64517	0	2.59892	2.07182	1.06452	2.81788	7.98626	1.11273	1.8271	29.7953	2.27392	43.0357	14.1382	1.82944	38.8744	20.9823	7.65775	6.70928
Ace2	0	0	0	0	0	1.40987	0	0	0	0	0.794615	0	0	0	0	1.2319	0	3.53164	0	0	0	0	0	0	0	0	0	1.87466	0.505429	0	0	0	0	0	0	0	0	0	0	0	1.75267	0	0	0	0	0	2.99747	0	0
Acer2	1.27958	3.64457	1.80415	1.21884	2.30679	0	3.05614	0	1.1441	2.47558	2.38385	1.14162	0	9.39115	4.67677	0	0	0.88291	4.44393	0.918286	0	0.906563	1.28035	2.67809	1.01619	6.12391	1.99447	0.468666	1.01086	1.82045	0.821273	3.30646	3.93015	5.19783	2.07182	3.19357	5.63576	1.59725	5.56364	1.8271	0	11.3696	1.22959	2.57059	2.43926	1.55498	1.79848	1.39232	5.36742
Acer3	0	0	0	4.87538	0	1.40987	0	4.26982	1.1441	0	1.58923	0.57081	0	0	0.935355	2.46381	0	1.76582	2.22197	0	0	0.906563	0.640175	0.669523	0	1.22478	0	1.406	2.02172	0	0	0	0	2.59892	0.690607	0	0	0	0	0	3.50533	0	1.22959	0	0	1.55498	1.79848	0	1.34186
Ache	0	0	0	0	0	0	0	0	0	0	0	0	0	0	0	0	0	0	0	0	0	0	0	0	0	0	0	0	0	0	0	0	0	0	0	1.06452	0	0	0	0	0	0	0	0	0	0	0	0	0.670928
Acin1	5.11833	4.85943	7.21661	12.1884	9.22717	19.7381	4.5842	15.656	14.8734	14.8535	7.15154	9.70377	7.32642	1.17389	11.2243	13.5509	0	15.0095	12.2208	9.18286	5.93034	8.15906	5.1214	6.0257	10.1619	7.34869	4.98618	12.1853	15.1629	5.91645	13.1404	3.30646	5.89522	3.46522	4.83425	9.58071	6.34023	4.79175	6.67637	7.3084	15.774	15.9175	6.14795	10.2823	6.70796	6.9974	9.5919	6.26543	13.4186
Ackr1	0	0	0	0	0	0	0	0	0	0	0.794615	1.14162	0	0	0.935355	0	0	0	0	0	0	0.906563	0	0	2.03239	0	0	0	0	0.455111	0	1.32258	0	0	0	0	0	0	1.11273	0	0	0	0	1.28529	1.21963	0	0	0	0.670928
Ackr2	0	0	0	0	0	0	0	0	0	0	0	0	0	0	0	0	0	0	0	0	0	0	0.640175	0	2.03239	0	0	0	0	0.455111	0	0	0	0	0	0	0	0	0	0	0	0	0	0	0	0	0.599494	0	0
Ackr3	3.83875	0	3.60831	2.43769	3.46019	4.2296	6.11227	2.84654	1.1441	1.23779	1.58923	2.28324	9.76857	3.52168	11.2243	1.2319	0	4.41455	3.33295	6.428	1.48258	9.06563	5.1214	2.67809	7.11336	1.22478	0.997236	2.812	3.53801	5.00623	0.821273	0.661292	0.982537	0.866306	1.38121	1.06452	0.704471	3.1945	3.33818	1.8271	0	0	3.68877	0	5.48833	0.777489	2.99747	1.39232	8.72206
Ackr4	2.55917	2.42971	3.60831	3.65653	3.46019	2.81973	7.64034	7.11636	4.57642	1.23779	3.17846	1.71243	4.88428	3.52168	0	2.46381	0	2.64873	3.33295	2.75486	0	4.53281	2.5607	4.01714	1.01619	2.44956	1.99447	2.812	4.04344	2.73067	4.10637	3.30646	2.94761	2.59892	3.45304	2.12905	5.63576	1.59725	1.11273	3.6542	7.01067	2.27392	3.68877	3.85588	2.43926	4.66493	0.599494	2.08848	7.38021
Acly	277.669	534.537	692.795	454.629	602.073	258.005	143.638	128.095	82.3755	231.466	195.475	122.153	109.896	62.2164	44.897	94.8566	105.796	112.13	151.094	146.008	486.288	320.923	239.425	300.616	194.093	400.504	930.421	146.692	118.27	351.801	208.603	452.985	538.431	809.996	847.375	231.002	232.475	637.303	905.761	235.696	110.418	145.531	180.75	195.364	257.342	187.375	173.254	191.444	219.393
Acmsd	0	0	0	0	0	0	0	0	0	0	0	0	0	0	0	0	0	0	0	0	0	0	0	0	0	0	0	0	0	0	0	0	0	0	0	0	0	0	0	0	0	0	0	0	0	0	0	0	0.670928
Acnat1	0	0	0	0	0	0	0	0	0	0	0	0	0	0	0	0	0	0.88291	0	0	0	0	0	0	0	0	0	0	0	0	0	0	0	0	0	0	0	0	0	0	1.75267	0	0	1.28529	0	0	0.599494	0	0.670928
Aco1	20.4733	19.4377	27.0623	24.3769	31.1417	32.4269	15.2807	11.3862	25.1703	16.0913	25.4277	23.974	31.7478	16.4345	11.2243	28.3338	0	27.3702	15.5538	23.8754	34.0994	21.7575	18.5651	23.4333	26.4211	26.9452	37.895	22.0273	20.7226	27.3067	22.9957	21.8226	32.4237	34.6522	31.7679	15.9678	33.1101	44.723	31.1564	25.5794	12.2687	25.0131	25.8214	26.9911	20.1239	19.4372	19.1838	18.7963	36.901
Aco2	30.71	38.8754	41.4955	25.5957	33.4485	32.4269	35.1456	25.6189	24.0262	28.4691	54.8285	21.6908	29.3057	41.0863	24.3192	20.9424	28.8535	18.5411	32.2185	24.7937	45.9601	36.2625	35.2096	44.858	38.6154	42.8674	104.71	22.0273	25.2715	55.9787	33.6722	49.5969	62.8824	71.0371	62.1547	28.7421	72.5605	57.501	57.8619	47.5046	12.2687	25.0131	15.9847	33.4176	38.4183	28.7671	23.9797	28.5425	48.3068
Acot1	1.27958	0	0	1.21884	0	0	3.05614	0	1.1441	1.23779	4.76769	2.85405	0	1.17389	0	2.46381	0	2.64873	2.22197	0	0	0	0	0	5.08097	2.44956	1.99447	1.87466	2.52715	0.455111	0	0	0	0	0	0	0	0	0	0	5.258	2.27392	0	0	0	0.777489	1.19899	0	0.670928
Acot10	0	0	0	0	0	1.40987	0	0	0	0	0	0	0	0	0	0	0	0	0	0	0	0	0	0	0	0	0	0	0.505429	0	0	0	0	0	0	0	0	0	0	0	0	0	1.22959	0	0	0	0	0	0
Acot11	1.27958	0	0	0	0	2.81973	0	1.42327	0	0	3.97308	0	0	0	0	0	0	0	1.11098	0	0	0	0	0	1.01619	0	5.98342	0	0	0.455111	0.821273	0	0	1.73261	0	0	0	0	0	0	0	2.27392	0	0	0	0	2.39797	0	0
Acot12	0	0	0	0	0	0	0	0	0	0	0	0	0	0	0	0	0	0	0	0	0	0	0	0	0	0	0	0.468666	0	0	0	1.32258	0	0	0	0	0	0	0	0	0	0	0	0	0	0	0	0	0
Acot13	3.83875	3.64457	1.80415	7.31307	10.3806	4.2296	3.05614	1.42327	6.86463	7.42673	1.58923	0	7.32642	5.86947	3.74142	6.15952	0	0	8.88786	3.67315	4.44775	5.43938	3.84105	2.00857	3.04858	1.22478	3.98895	4.68666	6.06515	5.46134	4.10637	4.62904	3.93015	6.06414	4.83425	6.38714	2.81788	9.58351	2.22546	0	0	4.54784	3.68877	2.57059	3.04907	4.66493	6.59443	9.74623	2.01278
Acot2	3.83875	6.07428	5.41246	3.65653	6.92037	1.40987	12.2245	0	2.28821	3.71337	4.76769	1.71243	12.2107	3.52168	3.74142	2.46381	0	0.88291	4.44393	5.50972	4.44775	2.71969	3.20087	9.37332	6.09717	2.44956	3.98895	1.87466	3.03258	4.096	2.46382	3.30646	2.94761	7.79675	6.90607	8.51619	7.74918	7.98626	4.45091	0	0	2.27392	6.14795	5.14117	5.48833	2.33247	7.19392	4.17695	1.34186
Acot3	0	0	0	0	0	0	0	0	0	0	0	0	0	0	0	0	0	0	0	0	0	0	0	0	0	0	0	0	0	0	0	0	0	0	0	0	0	0	0	0	0	0	0	0	0	0	0	0	0
Acot4	1.27958	2.42971	1.80415	1.21884	1.1534	0	0	0	1.1441	0	1.58923	1.14162	2.44214	1.17389	0.935355	2.46381	0	1.76582	1.11098	1.83657	1.48258	0	0	0	0	0	0.997236	0.468666	0.505429	0.910223	0	0	1.96507	1.73261	1.38121	2.12905	0.704471	1.59725	0	0	0	2.27392	0	1.28529	0.609815	0	0	0.696159	0
Acot5	0	0	0	0	0	0	0	0	0	0	0.794615	0	0	0	0	0	0	0	0	0.918286	0	0	0	0	0	0	0	0	0	0	0	0	0	0	0	0	0	0	0	0	0	0	0	0	0	0	0.599494	0	0
Acot6	0	0	0	0	0	0	1.52807	1.42327	0	1.23779	0.794615	0.57081	0	0	0	0	0	0	1.11098	0.918286	0	0	0	0.669523	0	2.44956	1.99447	0.468666	1.01086	0.455111	0.821273	0	0	0.866306	0.690607	1.06452	0	0	0	0	0	0	1.22959	2.57059	0.609815	0	0.599494	0.696159	0
Acot7	1.27958	0	3.60831	0	0	4.2296	6.11227	1.42327	4.57642	0	1.58923	1.14162	4.88428	0	1.87071	1.2319	9.61784	0.88291	0	1.83657	0	0.906563	1.28035	1.33905	1.01619	0	0.997236	2.812	3.03258	1.36533	0.821273	2.64517	0	0	2.07182	1.06452	0	3.1945	0	0	1.75267	6.82177	1.22959	0	0.609815	2.33247	4.79595	2.78464	1.34186
Acot8	0	0	1.80415	0	0	1.40987	1.52807	1.42327	3.43231	1.23779	3.97308	0	0	1.17389	0.935355	1.2319	0	0	1.11098	5.50972	1.48258	2.71969	1.28035	1.33905	0	0	3.98895	0.937332	4.04344	1.36533	3.28509	1.32258	0.982537	0	1.38121	2.12905	1.40894	1.59725	0	3.6542	1.75267	0	2.45918	1.28529	1.82944	0	0	1.39232	1.34186
Acot9	2.55917	3.64457	0	10.9696	6.92037	1.40987	1.52807	2.84654	2.28821	6.18894	3.97308	6.84972	4.88428	2.34779	4.67677	1.2319	0	8.8291	3.33295	6.428	2.96517	5.43938	6.40175	2.67809	3.04858	11.023	6.98065	9.84198	4.54886	4.55111	8.21273	3.30646	6.87776	4.33153	6.90607	2.12905	4.93129	1.59725	3.33818	7.3084	1.75267	6.82177	3.68877	3.85588	4.2687	13.2173	5.39544	2.08848	4.02557
Acox1	25.5917	44.9497	39.6914	28.0334	48.4426	35.2466	25.9772	21.3491	17.1616	37.1337	38.9362	24.5448	34.19	36.3907	44.897	30.7976	9.61784	21.1898	32.2185	21.1206	50.4079	43.515	35.2096	44.1885	35.5668	39.193	36.8977	19.684	22.2389	43.2356	32.0297	31.0807	73.6903	45.9142	64.9171	51.0971	71.1515	70.2791	63.4255	43.8504	15.774	29.561	25.8214	34.7029	35.9791	28.7671	19.7833	32.7195	87.2206
Acox2	0	0	0	0	0	0	0	0	0	0	0	0.57081	0	0	0	1.2319	0	0	0	0	0	0	0	0	0	0	0	0	0	0	0	0	0.982537	0.866306	0	0	0	0	0	0	0	0	0	0	0	0	0	0	0.670928
Acox3	6.39791	4.85943	3.60831	15.845	2.30679	11.2789	15.2807	19.9258	20.5939	13.6157	7.15154	15.4119	7.32642	5.86947	5.61213	19.7105	0	18.5411	9.99884	10.1011	2.96517	2.71969	3.84105	2.67809	5.08097	2.44956	3.98895	13.1226	23.2498	3.64089	5.74891	2.64517	1.96507	3.46522	4.14364	6.38714	4.22682	0	3.33818	5.4813	26.29	6.82177	14.7551	17.9941	0.609815	19.4372	13.1889	4.87311	4.02557
Acoxl	1.27958	0	0	0	0	0	0	1.42327	0	1.23779	0	0	0	0	0	0	0	0	0	0	0	0	0	0	0	0	0	0	0.505429	0	0.821273	0	0	1.73261	0	0	0	0	1.11273	0	0	0	0	0	0	0	0.599494	0	0.670928
Acp1	1.27958	3.64457	7.21661	3.65653	4.61358	4.2296	7.64034	4.26982	6.86463	3.71337	8.74077	7.99134	9.76857	5.86947	5.61213	6.15952	9.61784	5.29746	6.6659	6.428	1.48258	1.81313	3.20087	6.0257	3.04858	4.89913	7.97789	8.43599	4.04344	3.18578	4.92764	9.91937	5.89522	4.33153	8.28729	6.38714	2.81788	4.79175	7.7891	7.3084	5.258	6.82177	3.68877	5.14117	6.09815	6.21991	7.79342	8.35391	2.01278
Acp2	10.2367	1.21486	0	4.87538	8.07377	4.2296	3.05614	0	2.28821	3.71337	3.97308	5.13729	4.88428	5.86947	3.74142	1.2319	0	3.53164	5.55491	4.59143	7.41292	3.62625	7.04192	3.34761	5.08097	4.89913	3.98895	6.56132	3.03258	3.64089	5.74891	3.96775	5.89522	6.06414	6.90607	6.38714	2.81788	7.98626	4.45091	7.3084	3.50533	4.54784	4.91836	2.57059	2.43926	4.66493	1.79848	2.08848	10.0639
Acp4	0	0	0	1.21884	0	0	1.52807	0	0	0	0	0.57081	2.44214	1.17389	0	1.2319	0	0.88291	0	0	0	0	0	0	0	0	0	0.468666	0.505429	0	0	0	0	0	0.690607	0	0	1.59725	0	1.8271	0	2.27392	0	0	0	0	1.79848	0.696159	0
Acp5	17.9142	24.2971	21.6498	8.53191	33.4485	9.86906	22.921	8.53963	9.15283	12.3779	23.8385	7.42053	24.4214	23.4779	33.6728	16.0148	9.61784	11.4778	18.8867	24.7937	40.0298	26.2903	35.8498	40.8409	10.1619	35.5187	45.8729	10.7793	9.60316	33.6782	21.3531	25.1291	21.6158	38.1174	36.6022	39.3874	41.5638	33.5423	41.1709	20.0981	1.75267	31.8349	2.45918	26.9911	39.0281	13.2173	5.99494	22.9732	41.5975
Acp6	2.55917	6.07428	3.60831	3.65653	6.92037	4.2296	4.5842	5.69309	3.43231	2.47558	7.94615	2.85405	2.44214	7.04336	1.87071	4.92762	0	1.76582	7.77688	2.75486	5.93034	4.53281	3.84105	6.69523	2.03239	1.22478	9.97236	4.21799	3.03258	2.27556	2.46382	2.64517	3.93015	6.06414	2.76243	3.19357	3.52235	6.38901	4.45091	1.8271	5.258	4.54784	6.14795	2.57059	5.48833	6.9974	4.19646	4.87311	6.70928
Acp7	0	0	0	0	0	0	0	0	0	0	0	0	0	0	0	0	0	0	0	0	0	0	0	0	0	1.22478	0	0	0	0	0	0	0	0	0	0	0	0	0	0	0	0	0	0	0	0	0	0	0
Acpp	0	0	0	0	0	2.81973	1.52807	1.42327	3.43231	1.23779	0	3.42486	0	1.17389	0	3.69571	0	1.76582	4.44393	0.918286	0	0	0.640175	0	0	0	0	1.406	1.01086	0	1.64255	0	0	0	0	0	0	0	0	0	3.50533	0	2.45918	2.57059	0	1.55498	1.19899	0	0
Acr	1.27958	0	0	0	0	0	0	0	1.1441	0	0	0.57081	0	0	0	0	0	0	0	0	0	0	0	0	0	0	0	0	0	0	0	0	0	0	0	0	0	0	0	0	0	0	0	0	0.609815	0	0	0	0
Acrbp	0	0	0	0	0	2.81973	0	1.42327	4.57642	1.23779	0.794615	1.14162	0	1.17389	0	0	0	1.76582	0	0.918286	0	0	1.28035	0.669523	1.01619	0	0	1.87466	0	0	0	0	0	0	0.690607	3.19357	0	4.79175	0	3.6542	0	0	1.22959	0	0.609815	0	0	0.696159	0.670928
Acrv1	0	0	0	0	0	0	0	0	1.1441	0	0	0	0	0	0	0	0	0	0	0	0	0	0	0	0	0	0	0	0	0	0	0	0	0	0	0	0	4.79175	0	0	0	0	0	0	0	0	0	0	0
Acsbg1	3.83875	0	0	1.21884	0	4.2296	1.52807	1.42327	2.28821	0	3.17846	5.13729	0	0	0.935355	2.46381	0	0.88291	1.11098	0.918286	0	0	0	0	19.3077	1.22478	0	7.02999	2.02172	0.455111	3.28509	0.661292	0	0	0	0	0	4.79175	0	0	8.76333	0	3.68877	1.28529	0	1.55498	1.19899	2.08848	0
Acsbg2	0	0	0	0	0	2.81973	0	0	1.1441	1.23779	0	1.14162	0	0	0	0	0	0	0	0	0	0	0	0	0	0	0	0	0	0	0.821273	0	0	0	0	0	0	4.79175	0	0	0	0	0	0	0	0	0	0	0
Acsbg3	0	1.21486	0	0	0	0	0	0	0	0	0	0	0	0	0	0	0	2.64873	0	0	0	0	0	0	0	0	0	0	0	0	0	0	0	0	0	0	0	1.59725	0	0	0	0	0	0	0	0.777489	0	0	0
Acsf2	1.27958	1.21486	0	0	4.61358	1.40987	1.52807	4.26982	2.28821	1.23779	4.76769	0.57081	0	2.34779	4.67677	3.69571	0	0	2.22197	1.83657	8.89551	1.81313	1.28035	2.00857	2.03239	2.44956	5.98342	1.87466	1.01086	3.64089	0	0.661292	3.93015	4.33153	3.45304	1.06452	2.11341	4.79175	7.7891	3.6542	1.75267	6.82177	2.45918	0	2.43926	3.88744	0.599494	1.39232	2.01278
Acsf3	2.55917	4.85943	3.60831	1.21884	3.46019	2.81973	3.05614	1.42327	2.28821	0	1.58923	3.42486	2.44214	7.04336	5.61213	1.2319	0	3.53164	1.11098	6.428	5.93034	3.62625	2.5607	2.00857	5.08097	3.67435	6.98065	1.87466	0.505429	3.64089	3.28509	3.96775	2.94761	4.33153	3.45304	2.12905	7.04471	3.1945	4.45091	0	3.50533	4.54784	4.91836	2.57059	4.2687	0.777489	1.79848	1.39232	3.35464
Acsl1	127.958	109.337	137.116	73.1307	132.64	84.5919	87.0999	29.8887	56.0611	137.395	65.9531	61.6475	90.3592	131.476	131.885	60.3633	48.0892	53.8575	132.207	98.2566	134.915	106.068	95.3861	135.244	72.1498	137.176	218.395	51.0846	41.9506	103.765	63.238	126.307	188.647	334.394	226.519	138.388	328.283	230.004	263.717	171.747	42.064	129.614	61.4795	114.391	116.475	46.6493	53.9544	86.3237	101.31
Acsl3	1.27958	0	7.21661	0	0	2.81973	0	2.84654	0	1.23779	1.58923	1.14162	0	0	0.935355	0	0	1.76582	3.33295	2.75486	5.93034	1.81313	1.92052	0	0	1.22478	1.99447	1.406	1.01086	0.455111	0.821273	0.661292	0	0	0	0	0	0	2.22546	0	5.258	0	3.68877	0	0.609815	0.777489	0.599494	0.696159	1.34186
Acsl4	7.6775	4.85943	5.41246	18.2827	3.46019	11.2789	6.11227	12.8095	18.3057	11.1401	3.97308	10.2746	4.88428	2.34779	3.74142	4.92762	0	5.29746	8.88786	6.428	1.48258	4.53281	4.48122	4.01714	9.14575	8.57347	3.98895	8.90465	8.5923	3.64089	12.3191	0.661292	0.982537	0.866306	4.83425	1.06452	1.40894	0	6.67637	7.3084	10.516	13.6435	14.7551	3.85588	3.04907	10.1074	16.1863	3.4808	6.70928
Acsl5	5.11833	4.85943	5.41246	2.43769	4.61358	4.2296	3.05614	7.11636	5.72052	2.47558	3.97308	5.7081	2.44214	4.69557	2.80606	4.92762	0	0.88291	8.88786	1.83657	0	0	1.92052	2.67809	5.08097	2.44956	3.98895	2.812	2.02172	1.36533	6.57019	3.30646	4.91269	1.73261	3.45304	3.19357	1.40894	3.1945	2.22546	5.4813	5.258	4.54784	7.37755	1.28529	2.43926	3.88744	1.19899	2.78464	14.7604
Acsl6	0	0	0	0	0	1.40987	0	0	0	0	0	0	0	0	0	0	0	0.88291	0	0	0	0	0	0	0	0	0	0.468666	0	0	0	0	0	0	0	0	0	0	0	0	0	0	0	0	0	0.777489	0.599494	0	0
Acsm1	0	1.21486	0	0	0	0	0	0	0	0	0	0	0	0	0	0	0	0	0	0	0	0	0	0	0	0	0	0	0	0	0	0	0	0	0	0	0	0	0	0	0	0	0	0	0	0	0	0.696159	0.670928
Acsm3	0	0	0	0	0	0	0	2.84654	0	0	0.794615	0	2.44214	0	0	1.2319	0	1.76582	0	1.83657	1.48258	0.906563	0	0.669523	0	0	0	0.937332	0	0	0.821273	0.661292	1.96507	0	0.690607	0	0	0	1.11273	0	1.75267	0	0	0	0.609815	1.55498	0.599494	0	2.01278
Acsm5	0	2.42971	0	0	0	0	0	0	0	0	0	0	0	1.17389	0	1.2319	0	0	0	0	0	0	0	0	1.01619	0	0	0.468666	0.505429	0.455111	0	0	0.982537	0	1.38121	2.12905	0.704471	0	0	0	0	0	0	0	0	0	0	0	1.34186
Acss1	2.55917	0	1.80415	0	0	2.81973	0	2.84654	2.28821	1.23779	0	2.28324	2.44214	1.17389	0.935355	0	0	1.76582	3.33295	1.83657	1.48258	1.81313	1.28035	0	5.08097	2.44956	1.99447	2.34333	3.53801	0	2.46382	2.64517	0	1.73261	1.38121	0	0	0	1.11273	1.8271	0	4.54784	6.14795	3.85588	0	0.777489	2.39797	0.696159	0.670928
Acss2	52.4629	71.6765	155.157	63.3799	92.2717	26.7874	18.3368	5.69309	8.00873	51.9871	30.1954	19.4075	29.3057	26.9996	20.5778	25.87	9.61784	14.1266	25.5526	22.9572	105.263	59.8331	48.6533	47.5361	20.3239	50.2161	160.555	14.5286	14.6575	57.7991	27.102	36.371	79.5855	96.1599	118.094	35.1293	54.2442	108.613	141.316	38.3691	1.75267	22.7392	13.5255	20.5647	46.3459	18.6597	12.5894	28.5425	18.1151
Acss2os	3.83875	7.28914	14.4332	4.87538	10.3806	0	1.52807	0	1.1441	4.95116	1.58923	1.71243	2.44214	3.52168	0	2.46381	0	0	0	3.67315	4.44775	3.62625	3.20087	2.00857	1.01619	6.12391	13.9613	0.937332	0.505429	4.096	4.10637	0.661292	6.87776	4.33153	7.59668	3.19357	4.93129	7.98626	11.1273	3.6542	0	0	1.22959	0	1.82944	3.10995	0	4.87311	2.68371
Acss3	8.95708	9.71885	7.21661	2.43769	9.22717	5.63946	9.16841	2.84654	4.57642	9.90231	9.53538	2.85405	9.76857	15.2606	10.2889	4.92762	9.61784	3.53164	11.1098	12.856	5.93034	10.8788	7.6821	5.35618	5.08097	11.023	7.97789	2.812	5.05429	7.73689	4.10637	7.9355	16.7031	12.1283	15.1934	11.7098	9.86259	4.79175	16.6909	7.3084	3.50533	15.9175	3.68877	3.85588	5.48833	3.10995	5.39544	3.4808	13.4186
Acta1	1.27958	4.85943	5.41246	1.21884	5.76698	2.81973	1.52807	2.84654	2.28821	1.23779	6.35692	4.56648	2.44214	14.0867	2.80606	4.92762	0	1.76582	2.22197	13.7743	8.89551	6.34594	7.6821	2.00857	1.01619	2.44956	4.98618	4.21799	2.52715	9.55734	11.4978	3.30646	5.89522	50.2457	6.21547	7.45166	7.74918	7.98626	1.11273	1.8271	5.258	18.1914	1.22959	7.71176	5.48833	2.33247	3.59696	17.404	4.02557
Acta2	25.5917	47.3794	23.454	17.0638	20.7611	28.1973	18.3368	46.968	14.8734	16.0913	19.8654	34.2486	14.6528	10.565	14.9657	39.4209	0	17.6582	18.8867	62.4435	2.96517	14.505	28.1677	16.7381	23.3725	20.8213	5.98342	35.1499	21.7335	26.8516	32.0297	17.8549	13.7555	0.866306	22.79	23.4195	17.6118	0	1.11273	5.4813	50.8273	125.066	52.8724	33.4176	29.2711	27.2121	23.9797	38.2887	15.4313
Actb	328.853	321.937	357.222	327.869	382.927	212.89	345.343	250.496	247.127	297.069	293.213	183.801	219.793	223.04	285.283	172.467	173.121	193.357	215.531	553.727	426.984	465.973	477.57	393.01	377.008	309.87	241.331	180.436	238.563	297.643	330.152	348.501	269.215	209.646	247.237	305.518	313.489	271.533	272.618	263.102	227.847	311.527	258.214	367.594	298.199	175.712	198.432	336.941	295.879
Actc1	0	0	0	0	0	0	0	0	0	0	0	0	0	0	0	0	0	0	0	0.918286	0	0	0	0	0	0	0	0.468666	0	0	0	0	0	0	0	0	0	0	0	0	0	0	0	0	0	0	0	0	0
Acte1	0	0	0	0	0	0	1.52807	0	0	0	0	0.57081	0	0	0	0	0	0	0	0	0	0	0	0	0	0	0	0	0	0	0	0	0	0	0	0	0	0	0	0	1.75267	0	0	0	0	0.777489	0	0.696159	0
Actg1	19.1937	19.4377	18.0415	25.5957	23.0679	22.5578	18.3368	18.5025	19.4498	12.3779	27.8115	35.3902	7.32642	15.2606	16.8364	22.1743	9.61784	8.8291	18.8867	15.6109	17.791	19.9444	21.7659	21.4247	37.5992	17.1469	15.9558	47.3353	44.4778	20.48	56.6679	36.371	13.7555	7.79675	15.884	14.9033	7.74918	19.167	12.24	5.4813	22.7847	15.9175	17.2143	14.1382	40.2478	48.9818	29.3752	41.7695	24.1534
Actg2	76.775	15.7931	0	8.53191	0	98.6906	24.4491	98.2058	116.699	49.5116	11.9192	109.025	114.781	0	7.48284	120.727	67.3249	260.458	16.6647	4.59143	0	0	1.28035	1.33905	10.1619	7.34869	0.997236	142.474	133.433	7.73689	6.57019	0	1.96507	0	0	0	0.704471	1.59725	0	0	171.761	72.7655	132.796	62.9793	1.82944	31.0995	93.521	30.631	0
Actl10	0	0	0	0	0	0	0	0	0	0	0	0	0	0	0	0	0	0	0	0	0	0	0	0	0	0	0	0	0	0	0	0	0	0	0	0	0	0	0	0	0	0	0	0	0	0	0	0	0
Actl11	0	0	0	0	0	0	0	0	0	0	0	0	0	0	0	0	0	0	0	0	0	0	0	0	0	0	0	0	0	0	1.64255	0	0	0	0	0	0.704471	1.59725	0	0	0	0	0	0	0	0	0	0	0
Actl6a	0	1.21486	3.60831	14.6261	4.61358	7.04933	0	2.84654	6.86463	7.42673	4.76769	3.42486	0	5.86947	2.80606	0	9.61784	3.53164	2.22197	1.83657	2.96517	4.53281	4.48122	6.0257	7.11336	4.89913	5.98342	6.56132	5.05429	5.91645	9.03401	1.32258	0	1.73261	3.45304	2.12905	2.81788	0	0	1.8271	5.258	0	4.91836	0	4.2687	6.9974	4.79595	0.696159	4.02557
Actl6b	0	0	0	0	0	0	0	0	0	0	0	0	0	0	0	0	0	0	0	0	0	0	0	0	0	0	0	0	0	0	0	0	0	0	0	0	0	0	0	0	0	0	0	0	0	0	0	0	0
Actl7a	0	0	0	0	0	2.81973	0	0	0	0	0	1.71243	0	0	0	0	0	0	0	0	0	0	0	0	0	0	0	0.468666	0.505429	0	0.821273	0	0	0	0	0	0	1.59725	0	0	0	0	1.22959	0	0	0	0	0	0
Actl7b	0	0	0	0	0	1.40987	1.52807	0	3.43231	0	1.58923	0	0	0	0	0	0	0	0	0	0	0	0	0	0	0	0	0	0	0	0	0	0	0	0	0	0.704471	4.79175	0	0	0	0	0	0	0	0	0	0	0
Actl9	0	0	0	0	0	5.63946	0	0	0	0	0	0	0	0	0	0	0	0	0	0	0	0	0	0	0	0	0	0	0	0	0	0	0	0	0	0	0	3.1945	0	0	1.75267	0	0	0	0	0.777489	0	0	0
Actmap	0	2.42971	1.80415	2.43769	3.46019	2.81973	6.11227	0	0	0	1.58923	2.28324	4.88428	0	1.87071	3.69571	0	2.64873	2.22197	1.83657	1.48258	4.53281	2.5607	2.00857	1.01619	4.89913	2.99171	3.28066	3.53801	2.27556	3.28509	1.32258	2.94761	3.46522	2.07182	1.06452	3.52235	3.1945	0	1.8271	3.50533	2.27392	4.91836	0	3.65889	1.55498	0.599494	1.39232	4.02557
Actn1	3.83875	7.28914	3.60831	2.43769	1.1534	4.2296	4.5842	2.84654	4.57642	6.18894	0.794615	2.85405	2.44214	0	5.61213	2.46381	19.2357	3.53164	1.11098	3.67315	2.96517	0.906563	3.84105	2.67809	2.03239	1.22478	1.99447	0.937332	5.05429	2.27556	1.64255	1.32258	1.96507	0.866306	3.45304	1.06452	2.81788	6.38901	1.11273	1.8271	10.516	2.27392	6.14795	5.14117	1.21963	2.33247	1.79848	0.696159	2.68371
Actn2	0	0	0	0	0	0	0	0	0	0	0	0	0	0	0	0	0	0	0	0	0	0	0	0	0	0	0	0	0	0	0	0	0	0.866306	0	0	0	0	0	0	0	0	0	0	0	0.777489	0	0	0
Actn3	0	0	0	0	0	0	0	0	0	0	0	1.14162	0	0	0.935355	0	0	0.88291	0	0	0	0	0	0	0	0	0.997236	0.468666	0	0	0	0	0	5.19783	0.690607	0	0	0	0	0	0	0	0	0	0	0	0	0	0
Actn4	21.7529	31.5863	23.454	25.5957	28.8349	22.5578	32.0894	19.9258	20.5939	25.9936	34.9631	17.6951	17.095	45.7818	31.8021	25.87	9.61784	15.0095	19.9977	35.8132	32.6169	31.7297	32.6489	28.7895	33.5344	30.6196	22.9364	24.8393	23.7552	31.4027	14.7829	23.8065	28.4936	25.1229	44.8895	33.0002	48.6085	19.167	28.9309	32.8878	19.2793	27.2871	19.6735	30.847	31.1006	13.9948	19.1838	25.7579	33.5464
Actr10	2.55917	4.85943	0	7.31307	9.22717	7.04933	9.16841	7.11636	10.2969	3.71337	1.58923	9.70377	0	3.52168	3.74142	3.69571	0	8.8291	5.55491	5.50972	7.41292	4.53281	5.76157	2.67809	5.08097	1.22478	5.98342	9.37332	5.05429	3.64089	7.39146	3.30646	2.94761	5.19783	9.6685	6.38714	4.93129	6.38901	4.45091	3.6542	8.76333	2.27392	8.60714	7.71176	4.87852	3.10995	4.79595	3.4808	6.03835
Actr1a	16.6346	17.008	9.02077	3.65653	18.4543	11.2789	9.16841	8.53963	17.1616	14.8535	10.33	6.84972	7.32642	14.0867	15.901	14.7828	48.0892	20.3069	8.88786	10.1011	14.8258	11.7853	8.96245	12.0514	15.2429	8.57347	13.9613	16.4033	9.60316	12.7431	11.4978	14.5484	12.773	11.262	15.884	12.7743	12.6805	22.3615	25.5928	20.0981	10.516	13.6435	13.5255	12.8529	10.9767	10.8848	11.3904	10.4424	12.7476
Actr1b	11.5162	9.71885	5.41246	3.65653	6.92037	9.86906	4.5842	8.53963	2.28821	3.71337	9.53538	12.5578	4.88428	12.9128	9.35355	9.85523	9.61784	15.8924	8.88786	5.50972	16.3084	5.43938	8.32227	7.36475	6.09717	7.34869	7.97789	5.62399	9.09773	5.00623	11.4978	6.61292	8.84284	11.262	8.9779	8.51619	7.74918	11.1808	11.1273	9.1355	8.76333	9.09569	4.91836	8.99705	6.70796	10.1074	7.19392	6.96159	9.39299
Actr2	16.6346	12.1486	18.0415	13.4073	18.4543	16.9184	6.11227	21.3491	13.7293	21.0424	19.8654	14.8411	19.5371	9.39115	15.901	22.1743	0	18.5411	8.88786	21.1206	11.8607	9.97219	14.0838	4.68666	25.4049	12.2478	20.942	22.0273	17.1846	10.4676	12.3191	12.5645	10.8079	11.262	15.884	8.51619	15.4984	9.58351	17.8037	21.9252	15.774	15.9175	23.3622	15.4235	7.92759	11.6623	23.9797	16.0117	18.786
Actr3	3.83875	12.1486	7.21661	6.09422	8.07377	1.40987	3.05614	4.26982	8.00873	4.95116	7.15154	9.70377	4.88428	9.39115	5.61213	4.92762	9.61784	3.53164	7.77688	5.50972	1.48258	9.06563	5.76157	6.69523	10.1619	7.34869	8.97513	8.43599	9.60316	8.64712	10.6766	5.29033	8.84284	4.33153	10.3591	2.12905	7.04471	9.58351	12.24	0	8.76333	6.82177	12.2959	5.14117	6.70796	6.9974	5.39544	5.56927	8.05113
Actr3b	0	0	0	0	1.1534	0	0	0	1.1441	1.23779	0	0	2.44214	0	0	0	0	0	0	0	0	0	0	0.669523	1.01619	0	0	0	0	0	0	0	0	0	0	1.06452	0	0	1.11273	0	0	0	0	1.28529	0	0	0	0	0.670928
Actr5	0	0	0	0	0	0	0	1.42327	0	0	0	0	0	0	0	0	0	0	0	0	0	0	0	0	0	0	0	0	0	0	0	0	0	0	0	1.06452	0	0	0	0	0	0	0	0	0.609815	0	0	0.696159	0
Actr6	0	0	0	0	3.46019	2.81973	1.52807	0	0	2.47558	2.38385	2.28324	2.44214	3.52168	2.80606	2.46381	0	1.76582	1.11098	0.918286	1.48258	1.81313	1.28035	0.669523	0	0	1.99447	0.468666	2.02172	0.455111	0.821273	0	0	2.59892	2.07182	1.06452	1.40894	1.59725	2.22546	1.8271	3.50533	0	1.22959	2.57059	1.21963	1.55498	0.599494	1.39232	2.68371
Actr8	1.27958	4.85943	1.80415	4.87538	2.30679	4.2296	6.11227	8.53963	5.72052	6.18894	3.97308	5.7081	4.88428	1.17389	3.74142	6.15952	0	7.06328	1.11098	3.67315	2.96517	2.71969	3.84105	5.35618	8.12956	2.44956	3.98895	3.74933	4.54886	3.64089	4.10637	2.64517	2.94761	3.46522	6.21547	2.12905	10.5671	3.1945	5.56364	3.6542	5.258	0	8.60714	7.71176	6.70796	4.66493	2.99747	5.56927	6.70928
Actrt1	0	0	0	0	0	0	0	0	0	0	0	0	0	0	0	0	0	0	0	0	0	0	0	0	0	0	0	0	0	0	0	0	0	0	0	0	0	0	0	0	0	0	0	0	0	0	0	0	0
Actrt2	0	0	0	0	0	5.63946	1.52807	1.42327	2.28821	0	0.794615	0	0	0	0	0	0	0	0	0	0	0	0	0	0	0	0.997236	0.468666	0	0	0	0.661292	0	0	0	0	0.704471	11.1808	0	0	1.75267	0	0	0	0	0	0	0	0
Actrt3	0	0	0	0	0	0	0	0	0	0	0	0	0	0	0	0	0	0	0	0	0	0	0	0	0	0	0	0	0	0	0	0	0	0	0	0	0	1.59725	0	0	0	0	0	0	0	0	0	0	0
Acvr1	1.27958	0	1.80415	1.21884	0	2.81973	0	1.42327	3.43231	2.47558	0.794615	1.14162	2.44214	0	0.935355	1.2319	0	0	0	1.83657	0	0.906563	0.640175	0.669523	1.01619	1.22478	0	0.468666	1.51629	0.910223	0	1.32258	1.96507	0.866306	0.690607	4.25809	2.11341	0	0	0	1.75267	0	0	0	0.609815	0.777489	1.79848	0	0
Acvr1b	1.27958	1.21486	1.80415	1.21884	0	0	1.52807	0	0	3.71337	3.17846	2.85405	0	1.17389	1.87071	1.2319	0	1.76582	1.11098	6.428	1.48258	0	0	0	9.14575	3.67435	0	3.74933	2.52715	1.82045	1.64255	0.661292	0.982537	0	2.76243	2.12905	2.81788	0	3.33818	1.8271	12.2687	2.27392	2.45918	2.57059	1.21963	2.33247	1.79848	1.39232	2.68371
Acvr1c	12.7958	24.2971	18.0415	7.31307	13.8407	5.63946	32.0894	2.84654	8.00873	25.9936	22.2492	7.42053	12.2107	19.9562	41.1556	12.319	0	3.53164	13.3318	12.856	10.3781	10.8788	14.0838	18.0771	7.11336	11.023	13.9613	2.34333	7.07601	24.1209	13.9616	15.2097	27.511	32.0533	24.1713	23.4195	34.5191	30.3478	27.8182	23.7523	1.75267	18.1914	3.68877	11.5676	20.1239	6.9974	10.7909	16.7078	24.1534
Acvr2a	1.27958	1.21486	3.60831	2.43769	0	5.63946	1.52807	2.84654	2.28821	4.95116	0.794615	1.71243	2.44214	0	0.935355	2.46381	0	0.88291	0	2.75486	2.96517	0.906563	1.28035	1.33905	2.03239	1.22478	3.98895	2.812	3.03258	1.36533	4.92764	0.661292	0.982537	0.866306	0.690607	1.06452	0	0	0	0	3.50533	6.82177	2.45918	1.28529	1.21963	3.10995	1.19899	0.696159	0
Acvr2b	0	1.21486	0	0	0	0	0	0	0	2.47558	0.794615	0	0	1.17389	0	0	0	0.88291	0	0	0	0	0.640175	0	0	1.22478	0	0	0.505429	0	0.821273	0	0	0.866306	0	0	0	1.59725	0	0	0	0	0	0	0.609815	0	1.19899	0	0
Acvrl1	0	1.21486	3.60831	0	2.30679	1.40987	0	1.42327	0	1.23779	4.76769	1.71243	0	2.34779	4.67677	1.2319	0	0	2.22197	3.67315	1.48258	0	0.640175	1.33905	1.01619	0	0.997236	2.812	2.52715	2.73067	0.821273	0.661292	1.96507	1.73261	0	1.06452	0	0	1.11273	1.8271	5.258	0	3.68877	1.28529	1.21963	2.33247	1.79848	3.4808	6.70928
Acy1	1.27958	0	0	0	1.1534	1.40987	1.52807	1.42327	2.28821	1.23779	0.794615	1.71243	4.88428	0	1.87071	2.46381	0	0.88291	0	0	1.48258	2.71969	0.640175	1.33905	0	0	0	0.937332	1.01086	0.910223	1.64255	0.661292	0	0	2.07182	1.06452	0	1.59725	0	1.8271	0	0	1.22959	1.28529	1.21963	1.55498	1.19899	1.39232	2.01278
Acy3	1.27958	0	3.60831	0	2.30679	1.40987	1.52807	2.84654	0	0	7.15154	1.14162	2.44214	3.52168	0.935355	3.69571	0	4.41455	1.11098	2.75486	4.44775	3.62625	2.5607	2.67809	1.01619	1.22478	0.997236	1.406	1.01086	1.36533	0.821273	1.98387	1.96507	0	1.38121	3.19357	2.11341	1.59725	2.22546	0	0	0	2.45918	1.28529	3.04907	0.777489	0.599494	0.696159	0.670928
Acyp1	2.55917	2.42971	1.80415	3.65653	0	4.2296	1.52807	0	2.28821	2.47558	0	3.42486	2.44214	2.34779	3.74142	1.2319	0	4.41455	2.22197	2.75486	2.96517	0	2.5607	2.00857	2.03239	0	0.997236	2.34333	1.01086	4.55111	2.46382	1.98387	2.94761	2.59892	2.07182	4.25809	0	3.1945	2.22546	5.4813	7.01067	4.54784	2.45918	0	0	3.10995	2.99747	0.696159	0
Acyp2	3.83875	8.504	1.80415	4.87538	3.46019	0	1.52807	0	1.1441	1.23779	1.58923	1.14162	7.32642	8.21725	5.61213	2.46381	0	0.88291	2.22197	3.67315	5.93034	4.53281	7.04192	6.69523	2.03239	2.44956	1.99447	1.87466	0	5.91645	1.64255	7.27421	5.89522	8.66306	5.52486	6.38714	6.34023	6.38901	5.56364	5.4813	1.75267	4.54784	2.45918	10.2823	4.2687	1.55498	2.39797	4.17695	1.34186
Ada	1.27958	0	0	0	0	1.40987	0	0	1.1441	0	0	0	2.44214	0	0	0	0	0	0	0	1.48258	0	0	0	1.01619	0	0	0.937332	0.505429	0.910223	0	0	0	0	0.690607	0	0	0	0	0	0	0	0	0	0	0	0	0	0
Adad1	0	0	0	0	0	0	1.52807	0	1.1441	0	0	0	0	0	0	0	0	0	0	0	0	0	0	0	0	0	0	0	0	0	0	0	0	0	0	0	0	0	0	0	0	2.27392	0	0	0	0	0	0	0
Adad2	0	0	0	0	0	0	0	0	0	0	0	0	0	0	0	0	0	0	0	0	0	0	0	0	0	0	0	0	0	0	0	0	0	0	0	0	0	0	0	0	0	0	0	0	0	0	0	0	0
Adal	2.55917	6.07428	0	0	2.30679	0	0	0	0	0	0.794615	1.14162	2.44214	0	0.935355	0	0	0	1.11098	0	1.48258	0	0	0	2.03239	0	1.99447	0.937332	0	1.36533	0	0.661292	0.982537	0	0.690607	0	2.11341	0	1.11273	0	0	0	0	0	0	1.55498	1.19899	0	0.670928
Adam10	11.5162	7.28914	7.21661	4.87538	6.92037	5.63946	12.2245	15.656	11.441	9.90231	5.56231	19.4075	12.2107	5.86947	1.87071	7.39142	0	18.5411	5.55491	4.59143	7.41292	1.81313	5.76157	3.34761	6.09717	9.79826	2.99171	9.84198	8.08687	3.64089	4.10637	1.98387	4.91269	3.46522	4.83425	4.25809	7.74918	1.59725	7.7891	7.3084	10.516	2.27392	13.5255	8.99705	4.87852	6.9974	10.1914	3.4808	8.72206
Adam11	3.83875	0	0	0	0	0	1.52807	0	0	0	0	0	0	1.17389	0	1.2319	0	0	0	0	0	0	0	0.669523	1.01619	0	0	0.468666	0	0	0.821273	0	0	0	0	1.06452	0	0	0	0	1.75267	0	0	0	0	0	0.599494	0	0
Adam12	1.27958	0	0	0	0	0	1.52807	0	0	0	0.794615	1.14162	0	5.86947	0.935355	1.2319	0	1.76582	2.22197	0	0	0.906563	0	0.669523	0	1.22478	4.98618	0.468666	0.505429	0.910223	0.821273	0	0	1.73261	0	2.12905	2.81788	6.38901	1.11273	0	0	0	0	1.28529	1.21963	0.777489	0.599494	0	0
Adam15	12.7958	10.9337	5.41246	8.53191	9.22717	14.0987	9.16841	5.69309	6.86463	11.1401	18.2762	3.42486	17.095	8.21725	7.48284	6.15952	9.61784	4.41455	2.22197	5.50972	10.3781	12.6919	6.40175	8.03427	12.1943	9.79826	4.98618	9.37332	9.09773	8.64712	2.46382	9.25808	8.84284	3.46522	11.0497	2.12905	9.86259	6.38901	4.45091	16.4439	14.0213	15.9175	1.22959	10.2823	15.2454	6.21991	14.3878	10.4424	22.8115
Adam17	1.27958	4.85943	3.60831	2.43769	3.46019	2.81973	3.05614	7.11636	6.86463	3.71337	1.58923	9.13296	7.32642	4.69557	4.67677	1.2319	0	2.64873	5.55491	1.83657	0	2.71969	3.20087	3.34761	7.11336	3.67435	3.98895	6.09266	7.07601	6.37156	5.74891	5.95162	3.93015	4.33153	4.83425	4.25809	2.11341	6.38901	3.33818	7.3084	3.50533	4.54784	7.37755	8.99705	3.65889	5.44242	5.39544	9.05007	6.70928
Adam18	0	0	0	0	0	0	0	0	0	0	0	0	0	0	0	0	0	0	0	0	0	0	0	0	0	0	0	0	0	0	0	0	0	0	0	0	0	3.1945	0	0	0	0	0	0	0	0	0	0	0
Adam19	1.27958	0	1.80415	0	0	0	0	0	1.1441	1.23779	0	1.14162	0	0	0	0	0	0	0	0	0	0.906563	0	0.669523	2.03239	0	0.997236	1.87466	1.01086	0	0	0	0	0	0	1.06452	0	0	0	0	0	0	1.22959	0	0	0.777489	1.19899	0	2.01278
Adam1a	5.11833	1.21486	0	4.87538	2.30679	0	4.5842	4.26982	2.28821	2.47558	1.58923	1.14162	4.88428	2.34779	1.87071	4.92762	0	5.29746	3.33295	0.918286	0	0.906563	1.28035	2.67809	0	2.44956	0.997236	0.468666	2.02172	1.36533	4.10637	1.98387	3.93015	1.73261	2.76243	4.25809	0.704471	0	3.33818	1.8271	1.75267	0	2.45918	2.57059	2.43926	1.55498	0.599494	1.39232	1.34186
Adam1b	0	0	0	0	0	1.40987	0	0	0	0	0	0	0	0	0.935355	0	0	0	0	0	0	0	0	0	0	0	0	0	0	0	0	0	0	0	0	0	0	1.59725	0	0	0	0	0	3.85588	0	0	0	0	0
Adam2	0	0	0	0	0	1.40987	0	0	0	0	0	0	0	1.17389	0	0	0	0	0	0	0	0	0	0	0	0	0	0	0	0	0	0	0	0	0	0	0	1.59725	0	0	0	0	0	0	0	0	0	0	0
Adam20	0	0	0	0	0	0	0	0	0	0	0	0	0	0	0	0	0	0	0	0	0	0	0	0	0	0	0	0	0	0	0	0	0	0	0	0	0	0	0	0	0	0	0	0	0	0	0	0	0
Adam21	0	0	0	0	0	0	0	0	0	0	0	0	0	0	0	0	0	0	1.11098	0	0	0	0	0	0	0	0	0	0	0	0	0	0	0	0	0	0	3.1945	0	0	0	0	0	0	0	0	0	0	0
Adam22	0	1.21486	0	0	0	0	0	0	1.1441	0	0	0	0	0	0	0	0	1.76582	0	0	0	0	0	0	0	0	1.99447	1.87466	0	0	0.821273	0.661292	0	0	0	0	0.704471	0	0	0	0	0	1.22959	1.28529	0	0	0	0	0
Adam23	0	2.42971	0	3.65653	1.1534	1.40987	0	0	1.1441	0	0	2.28324	0	1.17389	1.87071	0	0	0	3.33295	0.918286	2.96517	0.906563	0.640175	0.669523	0	1.22478	1.99447	0.468666	0.505429	0.455111	1.64255	0	0.982537	0.866306	1.38121	0	0.704471	0	0	1.8271	0	2.27392	1.22959	0	2.43926	0.777489	0.599494	0	2.68371
Adam24	0	0	0	0	0	0	1.52807	0	0	0	0	0	0	0	0	0	0	0	0	0	0	0	0	0	0	0	0	0	0	0	0	0	0	0	0	0	0	0	0	0	0	0	0	0	0	0	0	0	0
Adam25	0	0	0	0	0	0	0	0	1.1441	0	0	0	0	0	0	0	0	0	0	0	0	0	0	0	0	0	0	0	0	0	0	0	0	0	0	0	0	0	0	0	0	0	0	0	0	0	0	0	0
Adam26a	0	0	0	0	0	0	1.52807	0	1.1441	0	0	0	0	0	0	0	0	0	0	0	0	0	0	0	0	0	0	0	0	0	0	0	0	0	0	0	0	0	0	0	0	0	0	0	0	0	0	0	0
Adam26b	0	0	0	0	0	0	0	0	0	0	0	0	0	0	0	0	0	0	0	0	0	0	0	0	0	0	0	0	0	0	0	0	0	0	0	0	0	0	0	0	0	0	0	0	0	0	0	0	0
Adam28	98.5279	4.85943	0	0	3.46019	122.658	29.0333	162.253	105.258	55.7005	15.8923	183.23	122.107	3.52168	9.35355	205.728	67.3249	384.949	25.5526	0.918286	0	0	0.640175	0	0	0	0	205.744	159.21	7.28178	0	0	0.982537	0	0	0	0	0	0	0	103.407	25.0131	216.408	128.529	2.43926	34.987	149.873	38.9849	0
Adam29	0	0	0	0	0	0	0	0	0	0	0	0	0	0	0	0	0	0	0	0	0	0	0	0	0	0	0	0	0	0	0	0	0	0	0	0	0.704471	0	0	0	0	0	0	0	0	0	0	0	0
Adam3	0	0	0	0	0	5.63946	1.52807	0	3.43231	0	0	0.57081	2.44214	0	0	0	0	0	0	0	0	0	0	0	1.01619	0	0	0	0	0	0.821273	0	0	0	0	0	1.40894	9.58351	0	0	5.258	0	0	0	0	0.777489	1.19899	0	0
Adam30	0	0	0	0	0	0	0	0	0	0	0	0	0	0	0	0	0	0	0	0	0	0	0	0	0	0	0	0	0	0	0	0	0	0	0	0	0	0	0	0	0	0	0	0	0	0	0	0	0
Adam32	0	0	0	0	0	7.04933	0	0	2.28821	0	0	0	0	0	0	0	0	0	0	0	0	0	0	0	0	0	0	0.468666	0	0	0	0	0	0	0	0	0.704471	6.38901	0	0	0	0	0	0	0	0	0	0	0
Adam33	0	0	3.60831	1.21884	0	0	0	0	0	3.71337	0.794615	0.57081	0	0	0.935355	1.2319	0	0.88291	2.22197	1.83657	4.44775	0	2.5607	2.67809	1.01619	1.22478	0.997236	0.468666	0.505429	0.455111	1.64255	0	0.982537	0	1.38121	0	0.704471	0	0	0	0	4.54784	0	1.28529	1.21963	0.777489	0.599494	0	0.670928
Adam34	0	0	0	0	0	0	0	0	0	0	0	0	0	0	0	0	0	0	0	0	0	0	0	0	0	0	0	0	0	0	0	0	0	0	0	0	0	0	0	0	0	0	0	0	0	0	0	0	0
Adam34l	0	0	0	0	0	0	0	0	0	0	0	0	0	0	0	0	0	0	0	0	0	0	0	0	0	0	0	0	0	0	0	0	0	0	0	0	0	0	0	0	0	0	0	0	0	0	0	0	0
Adam39	0	0	0	0	0	0	0	0	0	0	0	0	0	0	0	0	0	0	0	0	0	0	0	0	0	0	0	0	0	0	0	0	0	0	0	0	0	0	0	0	0	0	0	0	0	0	0	0	0
Adam4	0	0	0	0	0	0	0	0	0	0	0	0	0	0	0	0	0	0	0	0	0	0	0	0	0	0	0	0	0.505429	0	0	0	0	0	0	1.06452	0	0	1.11273	0	0	0	0	0	0	0.777489	0	0	0
Adam5	0	0	0	0	0	1.40987	0	0	4.57642	1.23779	1.58923	0.57081	0	0	0	0	0	0	0	0	0	0	0	0	0	0	0	0.937332	0.505429	0	0	0.661292	0	0	0	0	0	9.58351	0	0	0	0	0	0	0	0	0	0	0
Adam6a	0	0	0	0	0	0	0	0	0	0	0	0	0	0	0	0	0	0	0	0	0	0	0	0	0	0	0	0	0	0	0	0	0	0	0	0	0	0	0	0	0	0	0	0	0	0	0	0	0
Adam6b	0	0	0	0	0	1.40987	0	0	0	0	0	0	0	0	0	0	0	0	0	0	0	0	0	0	0	0	0	0	0	0	0	0	0	0	0	0	0	0	0	0	0	0	0	0	0	0	0	0	0
Adam7	131.797	10.9337	14.4332	193.796	3.46019	432.829	139.054	522.341	369.546	221.564	46.0877	523.433	258.867	12.9128	7.48284	348.629	259.682	663.948	163.314	56.9338	0	1.81313	0.640175	0	52.8421	9.79826	1.99447	508.034	441.24	14.5636	34.4935	0	6.87776	0	0	0	1.40894	1.59725	0	0	606.423	70.4916	805.382	236.494	1.21963	436.171	532.95	105.816	2.68371
Adam8	0	0	0	0	0	2.81973	1.52807	0	0	0	0.794615	0	0	0	0	1.2319	0	0.88291	1.11098	0	0	0	0.640175	0	3.04858	0	0.997236	0.468666	1.51629	0	0	1.32258	0	0	0	0	0	0	0	0	0	2.27392	1.22959	0	0	0	0.599494	0	0
Adam9	7.6775	2.42971	9.02077	12.1884	5.76698	8.45919	9.16841	2.84654	4.57642	4.95116	6.35692	4.56648	2.44214	10.565	9.35355	4.92762	0	8.8291	5.55491	4.59143	10.3781	4.53281	5.76157	6.0257	8.12956	9.79826	3.98895	6.09266	6.57058	5.91645	6.57019	4.62904	6.87776	4.33153	11.0497	10.6452	8.45365	4.79175	11.1273	7.3084	7.01067	9.09569	6.14795	5.14117	7.92759	5.44242	3.59696	2.08848	8.05113
Adamdec1	1.27958	0	0	0	0	0	0	1.42327	0	1.23779	0.794615	0	0	0	0	0	0	1.76582	0	0	0	0	0	0	0	0	0	2.34333	2.02172	0	0	0	0	0.866306	0	0	0	0	0	0	1.75267	0	0	2.57059	0	0.777489	0.599494	0.696159	0
Adamts1	1.27958	2.42971	5.41246	6.09422	4.61358	0	0	1.42327	2.28821	3.71337	0.794615	2.28324	2.44214	0	0.935355	0	0	4.41455	4.44393	5.50972	1.48258	3.62625	1.92052	1.33905	4.06478	4.89913	0.997236	0.937332	1.51629	0.910223	0.821273	1.98387	0	0	0.690607	1.06452	1.40894	0	1.11273	3.6542	1.75267	4.54784	0	1.28529	3.04907	1.55498	0.599494	0	10.0639
Adamts10	2.55917	1.21486	1.80415	2.43769	0	1.40987	1.52807	1.42327	1.1441	0	0	2.85405	0	1.17389	4.67677	1.2319	0	1.76582	1.11098	2.75486	1.48258	0	3.20087	2.00857	2.03239	2.44956	3.98895	1.87466	3.53801	0.910223	0.821273	1.32258	2.94761	1.73261	2.07182	0	2.11341	0	1.11273	0	0	0	4.91836	2.57059	3.04907	1.55498	3.59696	1.39232	5.36742
Adamts12	3.83875	1.21486	3.60831	1.21884	0	0	3.05614	0	1.1441	0	0.794615	1.14162	2.44214	1.17389	0.935355	1.2319	0	0.88291	2.22197	1.83657	0	1.81313	0	1.33905	1.01619	0	2.99171	0.937332	0	0	0	0	4.91269	0.866306	0.690607	2.12905	1.40894	0	4.45091	0	0	0	0	1.28529	1.82944	1.55498	1.79848	1.39232	3.35464
Adamts14	1.27958	0	0	0	0	0	1.52807	0	0	0	0	0.57081	0	0	0	1.2319	0	0	0	0	0	0	0	0	1.01619	0	0	0	0.505429	0	0	0	0	0	0	0	0	0	1.11273	0	0	0	0	0	0.609815	0.777489	0	0	0
Adamts15	1.27958	0	3.60831	0	0	0	1.52807	0	2.28821	2.47558	2.38385	0	0	0	2.80606	1.2319	0	0.88291	1.11098	0	0	0	0	0	3.04858	1.22478	0	2.34333	0	1.36533	1.64255	0	0	2.59892	0	2.12905	0.704471	0	0	0	1.75267	2.27392	4.91836	1.28529	0	0	1.19899	0.696159	0.670928
Adamts16	0	0	0	0	0	0	0	0	0	0	0	0	0	0	0	0	0	0	0	0	0	0	0	0	0	2.44956	0	0.468666	0	0	0	0	0	0	0	0	0	0	0	0	0	0	0	0	0.609815	0	0	0	0
Adamts17	0	0	0	0	0	0	0	0	0	0	0	0	0	0	0	0	0	0	0	0	1.48258	0	0	0	0	0	0	0	0	0	0	0	0	0	0	0	0	0	0	0	0	0	0	0	0	0	0	0.696159	0
Adamts18	0	0	0	0	0	0	0	0	0	0	0	0	0	0	0	0	0	0	0	0	0	0	0	0	0	0	0	0	0	0	0	0	0	0	0	0	0	0	0	0	0	0	0	0	0	0	0	0	0
Adamts19	0	0	0	0	0	0	0	2.84654	0	0	0	0	0	0	0	0	0	0	0	0	0	0	0	0	0	0	0	0	0.505429	0	0	0	0	0	0	0	0	0	0	0	0	0	0	0	0.609815	0	0	0	0
Adamts2	6.39791	10.9337	7.21661	4.87538	6.92037	4.2296	9.16841	2.84654	2.28821	4.95116	4.76769	3.99567	4.88428	10.565	10.2889	6.15952	9.61784	7.06328	5.55491	3.67315	7.41292	6.34594	8.32227	8.03427	10.1619	4.89913	3.98895	7.02999	3.03258	5.91645	1.64255	3.30646	0.982537	2.59892	6.21547	3.19357	4.22682	1.59725	6.67637	10.9626	0	4.54784	11.0663	6.42646	8.53741	3.10995	4.79595	1.39232	5.36742
Adamts20	0	0	0	0	0	0	0	0	0	0	0	0	0	0	0	0	0	0	0	0	0	0	0	0	0	0	0	0	0	0	0	0	0	0	0	0	0	0	0	0	0	0	0	0	0	0	0	0	0
Adamts3	0	0	0	0	0	0	0	0	0	0	0	0	0	0	0	0	0	0	0	0	0	0	0	0	0	0	0	0	0	0	0	0	0	0	0	0	0	0	0	0	0	0	0	0	0	0	0	0	0
Adamts4	0	0	0	0	0	0	0	0	0	0	0	0	0	0	0	0	0	0	0	0	0	0.906563	0	0	0	0	0	0	0	0	0	0	0.982537	0	0.690607	1.06452	0.704471	0	2.22546	0	0	0	1.22959	0	0.609815	0	0	0	0
Adamts5	14.0754	17.008	21.6498	12.1884	26.5281	4.2296	3.05614	2.84654	2.28821	1.23779	9.53538	2.28324	4.88428	8.21725	6.54748	4.92762	0	7.06328	8.88786	42.2412	19.2736	29.01	29.448	34.8152	5.08097	18.3717	10.9696	4.68666	6.06515	9.10223	4.10637	18.5162	9.82537	7.79675	11.7403	6.38714	4.93129	0	6.67637	9.1355	0	25.0131	7.37755	30.847	42.0772	10.8848	5.39544	32.0233	62.3963
Adamts6	0	0	0	0	0	0	0	0	0	0	0.794615	0	0	0	0	0	0	0.88291	0	0	0	0	0	0.669523	0	0	0	0.468666	0	0	0.821273	0	0	0	0	0	0	1.59725	0	0	0	0	2.45918	0	0.609815	0	0	0	0.670928
Adamts7	0	0	1.80415	0	0	0	0	0	0	0	0	0	0	0	0	2.46381	0	0	0	0	0	0.906563	0.640175	0	1.01619	1.22478	0	0	0	0.455111	0	0	0	0.866306	0.690607	0	0	0	0	0	0	0	0	0	0	0	0	0	0
Adamts8	0	1.21486	0	0	0	0	0	0	0	0	0.794615	0	0	0	0	0	0	0	0	0	0	0	0	0	0	0	0	0	0	0	0	0	0	0	0	0	0	0	0	0	0	0	0	0	0	0	0	0	0
Adamts9	0	1.21486	3.60831	2.43769	5.76698	2.81973	3.05614	0	1.1441	3.71337	0.794615	3.42486	4.88428	1.17389	1.87071	3.69571	0	6.18037	2.22197	2.75486	1.48258	0	0	1.33905	1.01619	4.89913	1.99447	1.406	0.505429	0	0	6.61292	0.982537	0.866306	4.14364	1.06452	1.40894	7.98626	5.56364	1.8271	0	0	3.68877	0	1.82944	0	4.79595	0.696159	2.01278
Adamtsl1	0	0	0	0	1.1534	0	1.52807	1.42327	0	0	0	1.14162	0	1.17389	2.80606	1.2319	0	0.88291	3.33295	0	0	0	1.28035	1.33905	2.03239	0	0	0.937332	0.505429	0.910223	0	2.64517	1.96507	0	2.76243	1.06452	1.40894	0	1.11273	0	3.50533	0	0	0	0	0	0	0	2.01278
Adamtsl2	0	0	0	0	0	2.81973	0	0	0	1.23779	0	0.57081	2.44214	0	0.935355	0	0	0.88291	1.11098	0	0	0.906563	0	1.33905	0	0	0	0	0	0.910223	1.64255	0	0	0	0	0	0	0	0	0	0	2.27392	0	0	0.609815	0.777489	0.599494	1.39232	0
Adamtsl3	0	0	1.80415	0	0	0	0	1.42327	0	0	0	0	0	0	0	1.2319	0	0.88291	0	0	0	0.906563	0	0	0	0	0	1.406	0	1.82045	0	0	0	0	0	1.06452	0	0	0	0	1.75267	0	0	0	0	0	0	0	0
Adamtsl4	0	3.64457	0	0	0	0	1.52807	2.84654	0	0	0.794615	1.14162	0	0	0.935355	0	0	1.76582	0	0	1.48258	0.906563	0.640175	2.00857	2.03239	2.44956	0.997236	2.812	1.01086	1.82045	0.821273	3.30646	0.982537	0	1.38121	1.06452	2.81788	1.59725	0	1.8271	1.75267	2.27392	2.45918	2.57059	3.04907	1.55498	1.79848	0	3.35464
Adamtsl5	0	2.42971	0	1.21884	4.61358	1.40987	0	1.42327	0	0	0.794615	1.14162	0	0	0.935355	1.2319	0	0	0	2.75486	0	0	0	1.33905	0	0	0	0	0	0	2.46382	1.32258	0.982537	0	0.690607	0	1.40894	0	0	0	0	0	1.22959	2.57059	1.21963	0	0	0.696159	0
Adap1	2.55917	2.42971	10.8249	2.43769	1.1534	1.40987	0	0	0	3.71337	3.17846	1.14162	0	2.34779	0	0	0	0	5.55491	3.67315	8.89551	14.505	3.20087	2.67809	1.01619	3.67435	9.97236	0	0.505429	2.73067	3.28509	1.32258	1.96507	0.866306	1.38121	2.12905	0.704471	9.58351	2.22546	5.4813	0	2.27392	2.45918	5.14117	4.87852	5.44242	3.59696	2.78464	1.34186
Adap2	0	0	0	0	0	0	0	0	1.1441	0	3.17846	0	0	1.17389	3.74142	0	0	0	2.22197	1.83657	0	0.906563	0	2.67809	0	1.22478	0	0	0.505429	1.82045	0	1.98387	1.96507	0	0	2.12905	2.81788	1.59725	0	1.8271	0	0	3.68877	1.28529	1.21963	0	1.19899	1.39232	2.68371
Adar	2.55917	1.21486	0	2.43769	1.1534	0	1.52807	7.11636	0	0	2.38385	3.99567	2.44214	3.52168	1.87071	0	0	3.53164	0	0.918286	0	0.906563	1.28035	0.669523	1.01619	2.44956	1.99447	0.937332	2.02172	0	1.64255	0	2.94761	0	0.690607	0	0	1.59725	0	0	5.258	2.27392	2.45918	1.28529	0.609815	1.55498	2.39797	0	1.34186
Adarb1	1.27958	2.42971	1.80415	2.43769	1.1534	0	0	0	0	0	0.794615	0	2.44214	1.17389	1.87071	1.2319	0	0	0	1.83657	0	0.906563	1.92052	0	0	0	0	1.406	0.505429	0.910223	1.64255	0.661292	0	0	0	0	2.11341	0	0	3.6542	1.75267	0	2.45918	0	1.82944	1.55498	0	1.39232	0.670928
Adarb2	0	0	0	0	0	0	0	0	0	0	0	0	0	0	0	0	0	0	0	0	0	0	0	0	0	0	0	0	0	0	0	0	0	0	0	0	0	0	0	0	0	0	0	0	0	0	0	0	0
Adat1	0	1.21486	0	0	0	0	1.52807	0	2.28821	2.47558	0.794615	1.71243	0	0	0	1.2319	0	0	0	1.83657	0	0	0.640175	0	2.03239	0	0	0	0.505429	0.455111	1.64255	1.32258	0	0	2.07182	0	0	0	0	0	5.258	0	0	0	0.609815	1.55498	0	0.696159	0.670928
Adat2	0	2.42971	0	2.43769	2.30679	1.40987	1.52807	0	0	0	0.794615	0.57081	0	0	1.87071	0	0	0	1.11098	1.83657	2.96517	0.906563	1.92052	0.669523	0	0	1.99447	0	0	2.27556	1.64255	0.661292	0	0.866306	0.690607	1.06452	0	0	2.22546	0	0	0	0	1.28529	1.21963	0.777489	0.599494	0.696159	0.670928
Adat3	0	0	0	1.21884	0	1.40987	0	0	0	0	0	1.14162	0	1.17389	0	0	0	0.88291	0	0	0	0.906563	0	0	0	0	2.99171	0.937332	1.01086	0.455111	0.821273	0	0	0	0	0	0	0	0	0	0	0	1.22959	1.28529	1.21963	0	0.599494	0	1.34186
Adck1	1.27958	1.21486	5.41246	2.43769	1.1534	0	0	1.42327	2.28821	4.95116	3.97308	1.71243	0	0	0	0	0	1.76582	0	1.83657	1.48258	1.81313	1.28035	2.00857	0	0	2.99171	1.87466	3.53801	1.82045	1.64255	3.30646	0	0.866306	2.07182	1.06452	2.81788	7.98626	1.11273	3.6542	1.75267	0	2.45918	0	1.21963	0.777489	0	0.696159	1.34186
Adck2	2.55917	0	0	2.43769	0	0	4.5842	2.84654	0	1.23779	2.38385	2.85405	4.88428	2.34779	2.80606	1.2319	0	0.88291	1.11098	0	0	3.62625	1.28035	0.669523	1.01619	0	0	1.406	2.02172	0.910223	2.46382	0.661292	0.982537	1.73261	1.38121	1.06452	1.40894	4.79175	3.33818	1.8271	0	0	2.45918	1.28529	1.21963	1.55498	1.79848	1.39232	2.01278
Adck5	1.27958	1.21486	1.80415	2.43769	0	1.40987	1.52807	5.69309	3.43231	0	0	4.56648	0	0	0.935355	2.46381	0	2.64873	1.11098	0.918286	0	0.906563	0	2.00857	2.03239	1.22478	0.997236	0.937332	2.52715	0.910223	1.64255	0	0.982537	1.73261	2.76243	2.12905	0	1.59725	1.11273	0	3.50533	0	1.22959	3.85588	0	0.777489	1.79848	0	0.670928
Adcy1	0	0	0	0	0	0	0	0	0	0	0	0.57081	0	0	0	0	0	0	0	0	0	0	0	0	1.01619	0	0	0	0	0	0	0	0	0	0	0	0	0	0	0	0	0	0	0	0	0	0	0	0
Adcy10	1.27958	1.21486	0	0	1.1534	0	1.52807	0	0	1.23779	0.794615	0	0	0	0.935355	0	0	0	1.11098	0	0	0.906563	1.92052	0.669523	0	2.44956	2.99171	0	0	0.455111	0.821273	0.661292	0.982537	0.866306	3.45304	1.06452	0.704471	1.59725	0	0	0	0	0	0	1.21963	0.777489	0.599494	0	0
Adcy2	0	0	0	0	0	0	0	0	0	0	0	0	0	0	0	0	0	0	0	0	0	0	0	0.669523	0	0	0	0	0	0	0	0	0	0	0	0	0	1.59725	0	0	0	0	0	0	0	0	0.599494	0	0
Adcy3	2.55917	0	7.21661	0	5.76698	5.63946	4.5842	0	2.28821	2.47558	0.794615	1.14162	4.88428	4.69557	1.87071	1.2319	0	1.76582	0	0.918286	4.44775	5.43938	3.20087	2.67809	1.01619	1.22478	2.99171	1.406	0.505429	3.18578	0.821273	2.64517	3.93015	3.46522	1.38121	4.25809	4.22682	1.59725	2.22546	0	3.50533	2.27392	3.68877	3.85588	1.82944	0	1.79848	1.39232	1.34186
Adcy4	0	1.21486	1.80415	1.21884	0	0	4.5842	1.42327	0	2.47558	0	0	0	1.17389	2.80606	0	0	0.88291	3.33295	2.75486	0	0	1.28035	0.669523	0	0	0.997236	0	0.505429	0	0	1.98387	0	0	0.690607	0	0.704471	0	1.11273	0	0	2.27392	1.22959	1.28529	0	0	1.19899	0.696159	0
Adcy5	6.39791	9.71885	7.21661	2.43769	8.07377	5.63946	9.16841	0	3.43231	8.66452	4.76769	3.42486	4.88428	14.0867	16.8364	8.62333	9.61784	4.41455	6.6659	10.1011	1.48258	13.5984	10.2428	13.3905	3.04858	4.89913	3.98895	4.68666	3.03258	10.4676	3.28509	2.64517	4.91269	5.19783	9.6685	7.45166	14.0894	3.1945	7.7891	9.1355	3.50533	13.6435	0	15.4235	4.87852	1.55498	4.19646	6.26543	7.38021
Adcy6	7.6775	9.71885	3.60831	4.87538	8.07377	1.40987	10.6965	11.3862	8.00873	4.95116	3.97308	3.99567	9.76857	8.21725	6.54748	6.15952	19.2357	7.94619	5.55491	9.18286	0	9.97219	7.6821	6.0257	6.09717	8.57347	5.98342	2.34333	5.55972	6.82667	0.821273	1.98387	11.7904	2.59892	8.9779	13.8388	4.22682	9.58351	5.56364	7.3084	5.258	6.82177	4.91836	12.8529	5.48833	3.10995	5.39544	3.4808	5.36742
Adcy7	0	0	1.80415	2.43769	0	2.81973	0	2.84654	1.1441	1.23779	0.794615	2.28324	0	0	2.80606	3.69571	0	7.94619	1.11098	1.83657	1.48258	0	1.28035	0	7.11336	3.67435	0.997236	3.74933	3.03258	0.910223	3.28509	0.661292	0	0.866306	0.690607	0	0	0	0	0	0	0	1.22959	0	0.609815	3.88744	1.79848	0	2.68371
Adcy8	1.27958	1.21486	0	3.65653	0	4.2296	3.05614	4.26982	5.72052	1.23779	2.38385	7.42053	2.44214	0	0	3.69571	0	5.29746	3.33295	1.83657	0	0	0	0	1.01619	1.22478	0	7.96732	5.55972	0.455111	0.821273	0	0	0	0	0	0	0	0	0	7.01067	2.27392	3.68877	5.14117	0	4.66493	3.59696	0.696159	0
Adcy9	1.27958	0	0	1.21884	0	1.40987	0	2.84654	2.28821	0	0.794615	1.14162	2.44214	4.69557	0	2.46381	0	0.88291	3.33295	0.918286	0	2.71969	0.640175	0.669523	0	0	0.997236	0.937332	2.02172	0.455111	0.821273	1.98387	0.982537	0.866306	0.690607	0	2.11341	0	1.11273	1.8271	0	2.27392	0	0	0	0	0.599494	0.696159	1.34186
Adcyap1r1	2.55917	0	5.41246	0	0	0	0	1.42327	0	2.47558	2.38385	0.57081	4.88428	2.34779	0.935355	1.2319	0	0	1.11098	1.83657	0	0.906563	0.640175	0.669523	1.01619	2.44956	3.98895	2.34333	0	0.910223	1.64255	0.661292	1.96507	0.866306	2.07182	2.12905	0.704471	0	0	0	0	2.27392	1.22959	0	1.21963	0	0	0.696159	2.01278
Add1	5.11833	7.28914	10.8249	7.31307	6.92037	15.5085	7.64034	11.3862	8.00873	9.90231	4.76769	10.2746	4.88428	12.9128	8.41819	7.39142	0	9.712	13.3318	8.26458	10.3781	8.15906	7.04192	3.34761	17.2753	7.34869	7.97789	4.68666	11.1194	6.82667	9.85528	6.61292	7.8603	4.33153	4.83425	11.7098	7.74918	11.1808	7.7891	9.1355	7.01067	13.6435	4.91836	12.8529	9.14722	6.9974	10.7909	13.227	9.39299
Add2	0	0	0	0	0	0	0	0	0	0	0	0	0	0	0	0	0	0	0	0	0	0	0	0	0	0	0	0	0	0	0	0.661292	0	0	0	0	0	0	0	0	0	0	0	0	0	0	0	0	0
Add3	6.39791	7.28914	3.60831	1.21884	3.46019	4.2296	1.52807	5.69309	4.57642	8.66452	3.97308	2.85405	7.32642	4.69557	2.80606	1.2319	0	7.94619	4.44393	6.428	2.96517	3.62625	5.76157	2.67809	5.08097	4.89913	4.98618	6.09266	6.57058	3.18578	2.46382	3.96775	0.982537	6.06414	6.90607	4.25809	2.11341	9.58351	5.56364	0	1.75267	0	11.0663	1.28529	1.82944	5.44242	4.19646	0	13.4186
Adgb	1.27958	0	0	0	0	0	0	0	0	0	0.794615	0	0	0	0	0	0	0.88291	0	0	0	0	0	0	0	0	0.997236	0.468666	0	0.455111	0	0	0	0	0	0	0.704471	0	0	0	0	2.27392	0	1.28529	0	0	0.599494	0	1.34186
Adgra1	0	0	0	0	0	0	0	0	0	0	0	0	0	0	0	0	0	0	0	0	0	0	0	0	0	0	0	0	0	0	0	0.661292	0	0	0	0	0	0	0	0	0	0	0	0	0	0	0	0	0
Adgra2	1.27958	0	0	1.21884	0	0	0	2.84654	0	1.23779	0.794615	0.57081	0	0	0	1.2319	9.61784	0.88291	1.11098	1.83657	0	1.81313	0.640175	0	2.03239	0	0	0	0.505429	0	0.821273	0	0	0	0	0	0	0	0	0	1.75267	0	1.22959	2.57059	0	0	1.19899	0	0.670928
Adgra3	0	0	0	1.21884	3.46019	1.40987	0	1.42327	0	1.23779	0.794615	0.57081	2.44214	2.34779	1.87071	0	0	1.76582	1.11098	0.918286	2.96517	0.906563	0	1.33905	2.03239	1.22478	1.99447	0.468666	1.01086	1.36533	0	0	0	1.73261	1.38121	1.06452	0	0	1.11273	0	0	4.54784	0	0	0.609815	0.777489	0.599494	0	1.34186
Adgrb1	0	0	0	0	0	0	0	0	0	0	0	0	0	0	0	1.2319	0	0	0	0	0	0	0	0	0	0	0	0	0	0	0	0	0	0.866306	0	0	0	0	0	0	0	0	0	0	0	0	0	0	0
Adgrd1	2.55917	4.85943	5.41246	0	3.46019	1.40987	0	1.42327	0	0	0.794615	1.14162	0	3.52168	3.74142	1.2319	0	0	0	2.75486	4.44775	4.53281	2.5607	1.33905	4.06478	2.44956	0	1.406	2.52715	2.27556	0	1.98387	3.93015	1.73261	4.14364	3.19357	1.40894	0	2.22546	0	0	0	1.22959	0	2.43926	0.777489	0.599494	0.696159	9.39299
Adgre1	0	0	0	0	0	0	0	1.42327	0	6.18894	3.17846	0.57081	0	1.17389	0.935355	0	0	1.76582	0	1.83657	0	1.81313	0.640175	0	1.01619	0	0.997236	0.937332	2.02172	3.18578	0	0.661292	0	0.866306	0.690607	0	0.704471	0	0	0	0	0	1.22959	0	0.609815	0	0	1.39232	2.01278
Adgre4	0	0	0	0	0	0	0	0	0	1.23779	0	0	0	0	0	0	0	0	0	0	0	0	0	0	0	0	0	0	0	0	0	0	0	0	0	0	0	0	0	0	0	0	0	0	0	0	0	0	0
Adgre5	1.27958	3.64457	1.80415	10.9696	3.46019	2.81973	13.7526	11.3862	12.5851	8.66452	3.97308	6.27891	2.44214	4.69557	10.2889	2.46381	0	5.29746	8.88786	0	0	0.906563	2.5607	2.00857	17.2753	8.57347	3.98895	6.56132	6.57058	2.27556	21.3531	5.29033	2.94761	3.46522	4.83425	3.19357	4.93129	0	2.22546	3.6542	7.01067	11.3696	6.14795	3.85588	5.48833	19.4372	8.39291	4.87311	5.36742
Adgrf1	0	0	0	0	0	0	0	0	0	0	0	0	0	0	0	0	0	0	0	0	0	0	0	0	0	0	0	0	0	0	0	0	0	0	0	0	0	0	0	0	0	0	0	0	0	0	0	0	0
Adgrf3	0	0	0	0	0	0	0	0	0	0	0	0	0	0	0	0	0	0	0	0	0	0	0	0	0	0	0	0	0	0	0	0	0	0	0	0	0	0	0	0	0	0	0	0	0	0	0	0	0
Adgrf4	0	0	0	0	0	0	0	0	0	0	0	0	0	0	0	0	0	0	0	0	0	0	0	0	0	0	0	0	0	0.455111	0	0	0	0	0	0	0	0	0	0	0	0	0	0	0	0	0	0	0.670928
Adgrf5	8.95708	12.1486	7.21661	6.09422	5.76698	0	9.16841	5.69309	8.00873	13.6157	11.1246	5.13729	4.88428	16.4345	18.7071	8.62333	0	6.18037	11.1098	8.26458	7.41292	12.6919	7.04192	11.3819	14.2267	7.34869	8.97513	5.62399	5.05429	4.55111	1.64255	5.95162	4.91269	6.93044	6.21547	11.7098	7.74918	4.79175	8.90183	9.1355	0	6.82177	3.68877	11.5676	5.48833	3.88744	1.19899	8.35391	18.786
Adgrg1	19.1937	6.07428	3.60831	7.31307	1.1534	8.45919	13.7526	24.1956	17.1616	11.1401	8.74077	25.1156	4.88428	7.04336	7.48284	13.5509	9.61784	15.0095	9.99884	6.428	0	5.43938	1.28035	2.00857	24.3887	14.6974	1.99447	23.4333	18.7009	5.91645	14.7829	3.30646	5.89522	3.46522	4.14364	0	11.976	9.58351	3.33818	5.4813	19.2793	4.54784	22.1326	8.99705	3.65889	13.9948	8.39291	6.26543	4.02557
Adgrg2	46.065	3.64457	0	1.21884	4.61358	93.0511	45.842	86.8196	78.9432	58.1761	15.0977	81.6258	53.7271	4.69557	4.67677	114.567	28.8535	234.854	29.9965	14.6926	0	1.81313	1.92052	3.34761	2.03239	4.89913	0.997236	85.2972	86.4284	5.46134	0.821273	0	4.91269	0.866306	2.07182	1.06452	0.704471	1.59725	1.11273	1.8271	217.331	27.2871	118.041	53.9823	2.43926	27.9896	90.5235	24.3656	2.68371
Adgrg3	0	1.21486	0	0	0	0	1.52807	0	0	1.23779	0.794615	0	0	1.17389	1.87071	0	0	0	0	0	0	0.906563	1.92052	0.669523	0	0	0.997236	0	0.505429	0.910223	0	0	0	0	0	0	0.704471	1.59725	0	3.6542	0	0	0	0	0.609815	0.777489	0	0.696159	0.670928
Adgrg5	0	0	0	0	0	0	0	0	0	0	0	0.57081	0	0	0	0	0	0	0	0	0	0	0	0	0	0	0	0	0	0	0	0	0	0	0	0	0	0	0	0	0	0	0	0	0	0	0	0	0
Adgrg6	0	2.42971	0	2.43769	0	1.40987	1.52807	5.69309	1.1441	2.47558	0	1.71243	2.44214	0	0	1.2319	0	2.64873	1.11098	0.918286	0	0	0.640175	0	0	2.44956	0	1.406	5.05429	0	1.64255	0	0.982537	0.866306	0	1.06452	0	0	0	1.8271	5.258	4.54784	0	2.57059	0.609815	0.777489	2.39797	0	1.34186
Adgrg7	0	0	0	0	0	0	0	0	0	0	0	0	0	0	0	0	0	0	0	0	0	0	0	0	0	0	0	0	0	0	0	0	0	0	0	0	0	0	0	0	0	2.27392	0	0	0	0	0	0	0
Adgrl1	5.11833	4.85943	1.80415	1.21884	0	5.63946	1.52807	4.26982	6.86463	3.71337	0.794615	7.42053	7.32642	1.17389	0.935355	4.92762	0	9.712	3.33295	2.75486	0	0	1.92052	1.33905	1.01619	0	0	5.15533	2.52715	1.36533	0.821273	1.32258	0.982537	0.866306	2.07182	3.19357	1.40894	0	2.22546	0	10.516	2.27392	17.2143	2.57059	0	0.777489	4.79595	0.696159	0.670928
Adgrl2	1.27958	2.42971	0	1.21884	3.46019	0	3.05614	4.26982	4.57642	0	0.794615	2.28324	2.44214	3.52168	0	1.2319	0	3.53164	4.44393	3.67315	8.89551	1.81313	1.92052	2.00857	2.03239	1.22478	1.99447	0.937332	3.03258	0.455111	2.46382	1.32258	0.982537	2.59892	1.38121	4.25809	0	3.1945	0	1.8271	3.50533	2.27392	4.91836	2.57059	3.65889	6.21991	4.79595	1.39232	4.69649
Adgrl3	0	0	0	0	0	0	0	1.42327	2.28821	0	0	0.57081	0	0	0.935355	1.2319	0	1.76582	1.11098	0	0	0	0.640175	0	0	0	0	0	1.01086	0	0	0	0	0	0	0	0	0	0	0	1.75267	0	0	0	0	0	0	2.08848	0.670928
Adgrl4	0	3.64457	0	1.21884	0	2.81973	7.64034	0	1.1441	2.47558	4.76769	2.28324	7.32642	4.69557	7.48284	4.92762	0	1.76582	2.22197	2.75486	1.48258	0.906563	3.20087	5.35618	1.01619	0	2.99171	2.34333	1.01086	2.73067	0	1.32258	3.93015	6.06414	4.83425	1.06452	5.63576	0	0	7.3084	0	0	3.68877	3.85588	2.43926	0	1.79848	4.17695	6.70928
Adgrv1	0	0	0	0	0	0	0	0	0	0	0	0	0	0	0	0	0	0	1.11098	0	0	0	0	0	0	0	0	0	0	0	0	0	0	0	0	0	0	0	0	0	0	0	0	0	0	0	0	0	0
Adh1	8.95708	24.2971	21.6498	15.845	16.1475	7.04933	24.4491	14.2327	20.5939	22.2802	22.2492	10.8454	17.095	17.6084	23.3839	13.5509	19.2357	8.8291	13.3318	21.1206	19.2736	18.1313	15.3642	16.7381	27.4373	25.7204	19.9447	14.5286	15.1629	23.6658	36.9573	12.5645	8.84284	16.4598	9.6685	22.355	17.6118	11.1808	18.9164	12.7897	8.76333	20.4653	6.14795	14.1382	9.75704	13.9948	7.79342	12.5309	27.508
Adh4	0	0	0	0	0	0	0	0	0	1.23779	0	0	0	0	0	0	0	0	0	0	2.96517	0	0	0	0	0	0	0	0	0	0	0	0	0.866306	0	0	0	0	0	0	0	0	0	0	0.609815	0	0	0	0
Adh5	12.7958	8.504	12.6291	25.5957	8.07377	16.9184	7.64034	17.0793	13.7293	22.2802	12.7138	28.5405	9.76857	12.9128	11.2243	12.319	9.61784	13.2436	14.4428	12.856	10.3781	9.06563	10.883	16.7381	15.2429	22.0461	11.9668	21.09	16.1737	17.7493	33.6722	9.91937	12.773	10.3957	15.884	13.8388	12.6805	14.3753	15.5782	16.4439	10.516	13.6435	19.6735	7.71176	14.6356	34.2095	22.7808	11.8347	16.1023
Adh6a	0	0	0	0	0	0	0	0	0	0	0	0	0	0	0	0	0	0	0	0	0	0	0	0	0	0	0	0	0.505429	0	0	0	0	0	0	0	0	0	0	0	1.75267	0	0	0	0	0	0	0	0
Adh6b	0	0	0	0	0	0	0	2.84654	0	0	0	1.14162	0	0	0	1.2319	0	0	0	0	0	0	0	0	0	0	0	0	0	0	1.64255	0	0	0	0	0	0	0	0	0	0	0	1.22959	0	0	1.55498	0	1.39232	0
Adh7	0	0	0	0	0	0	0	0	0	0	0	0	0	0	0	0	0	0	0	0	0	0	0	0	0	0	0	0	0	0	0	0	0	0	0	0	0	0	0	0	0	0	0	0	0	0	0	0	0
Adhfe1	16.6346	23.0823	30.6706	12.1884	27.6815	15.5085	12.2245	2.84654	8.00873	12.3779	34.9631	9.70377	14.6528	29.3473	20.5778	9.85523	19.2357	5.29746	22.2197	12.856	25.2039	18.1313	22.4061	25.4419	15.2429	23.2709	29.9171	10.7793	8.08687	30.0374	9.85528	18.5162	27.511	26.8555	31.7679	18.0969	31.7012	25.556	25.5928	29.2336	0	9.09569	3.68877	16.7088	21.9533	11.6623	5.99494	16.0117	25.4953
Adi1	6.39791	4.85943	7.21661	10.9696	5.76698	14.0987	9.16841	4.26982	9.15283	2.47558	5.56231	11.4162	9.76857	3.52168	2.80606	3.69571	0	3.53164	4.44393	2.75486	2.96517	2.71969	5.1214	5.35618	4.06478	9.79826	2.99171	6.56132	8.5923	2.73067	7.39146	5.95162	3.93015	9.52936	7.59668	5.32262	4.93129	4.79175	1.11273	3.6542	12.2687	4.54784	6.14795	5.14117	4.2687	15.5498	5.39544	7.65775	9.39299
Adig	12.7958	53.4537	43.2997	23.158	27.6815	12.6888	32.0894	15.656	19.4498	18.5668	29.4008	11.987	24.4214	48.1296	36.4788	27.1019	28.8535	8.8291	33.3295	31.2217	32.6169	41.7019	39.0507	35.4847	13.2105	26.9452	12.9641	7.49865	7.58144	31.8578	17.2467	35.7097	18.6682	28.5881	20.7182	31.9357	28.8833	33.5423	30.0437	27.4065	7.01067	11.3696	6.14795	21.85	26.8319	17.8822	21.5818	32.7195	13.4186
Adipoq	168.905	258.764	288.664	151.137	277.968	129.708	221.57	38.4284	90.3842	207.949	282.088	83.3382	195.371	420.254	338.598	141.669	67.3249	65.3353	159.981	254.365	292.069	295.539	339.933	316.684	127.024	177.593	116.677	76.3925	96.537	338.148	143.723	279.065	352.731	262.491	238.95	396.003	343.077	263.546	310.451	332.532	1.75267	238.762	33.199	177.37	353.693	136.061	88.7251	272.198	335.464
Adipor1	11.5162	6.07428	12.6291	9.75076	5.76698	9.86906	6.11227	4.26982	6.86463	9.90231	10.33	7.99134	14.6528	9.39115	10.2889	12.319	9.61784	12.3607	13.3318	11.9377	16.3084	5.43938	5.76157	6.69523	10.1619	11.023	10.9696	11.7166	9.60316	8.192	11.4978	6.61292	12.773	4.33153	6.21547	8.51619	13.3849	19.167	8.90183	14.6168	10.516	11.3696	12.2959	5.14117	7.92759	13.9948	9.5919	7.65775	3.35464
Adipor2	15.355	41.3051	41.4955	26.8146	39.2155	21.148	38.2017	8.53963	14.8734	32.1825	39.7308	11.987	19.5371	59.8686	48.6384	20.9424	19.2357	6.18037	48.8832	48.6692	40.0298	38.0756	44.1721	48.2056	31.502	33.0691	44.8756	15.466	17.69	47.7867	16.4255	26.4517	53.057	58.9088	49.7237	48.9681	100.035	63.8901	76.7783	60.2943	5.258	47.7524	19.6735	39.8441	42.0772	16.3273	17.3853	27.8464	40.9266
Adissp	11.5162	17.008	23.454	19.5015	25.3747	11.2789	4.5842	2.84654	8.00873	8.66452	11.1246	5.7081	4.88428	16.4345	12.1596	4.92762	0	4.41455	11.1098	13.7743	34.0994	14.505	14.724	18.0771	13.2105	14.6974	70.8038	5.15533	2.02172	12.288	13.9616	19.8387	20.6333	32.9196	15.1934	20.2259	10.5671	15.9725	24.48	12.7897	3.50533	11.3696	1.22959	12.8529	24.3926	12.4398	5.39544	5.56927	10.7348
Adk	8.95708	0	7.21661	19.5015	9.22717	9.86906	6.11227	4.26982	4.57642	7.42673	15.8923	10.2746	7.32642	8.21725	6.54748	4.92762	0	7.06328	2.22197	10.1011	14.8258	9.97219	12.1633	9.37332	4.06478	14.6974	13.9613	6.56132	7.58144	10.9227	9.85528	10.5807	15.7206	9.52936	15.884	9.58071	11.2715	17.5698	26.7055	5.4813	1.75267	9.09569	8.60714	5.14117	6.70796	10.8848	9.5919	4.17695	19.4569
Adm	0	0	0	0	0	1.40987	0	0	0	0	0	0	0	1.17389	0	0	0	0	1.11098	0.918286	0	0	0.640175	0.669523	1.01619	1.22478	0	0.468666	1.01086	0	0	0	2.94761	0.866306	0.690607	0	0.704471	0	1.11273	0	0	0	0	0	0	0.777489	0.599494	1.39232	0
Adnp	3.83875	4.85943	3.60831	7.31307	4.61358	9.86906	7.64034	4.26982	10.2969	7.42673	3.17846	6.84972	9.76857	5.86947	2.80606	9.85523	0	7.06328	4.44393	5.50972	4.44775	6.34594	5.1214	2.00857	6.09717	8.57347	2.99171	7.02999	4.04344	1.82045	9.03401	4.62904	1.96507	4.33153	4.14364	2.12905	3.52235	1.59725	2.22546	0	14.0213	13.6435	2.45918	3.85588	4.87852	9.32986	4.79595	5.56927	4.02557
Adnp2	0	0	1.80415	0	0	0	1.52807	2.84654	3.43231	1.23779	0.794615	2.85405	0	0	0	2.46381	0	0.88291	2.22197	0	0	2.71969	0	0.669523	1.01619	0	2.99171	0.937332	0	0.910223	3.28509	1.32258	0.982537	0.866306	2.76243	1.06452	0.704471	0	1.11273	0	1.75267	0	3.68877	0	0.609815	1.55498	1.19899	1.39232	1.34186
Ado	5.11833	1.21486	0	1.21884	2.30679	15.5085	3.05614	8.53963	9.15283	6.18894	1.58923	7.42053	4.88428	3.52168	2.80606	3.69571	19.2357	2.64873	4.44393	0.918286	2.96517	5.43938	1.92052	2.00857	14.2267	4.89913	2.99171	4.68666	9.09773	4.096	3.28509	4.62904	2.94761	4.33153	5.52486	2.12905	4.93129	0	2.22546	1.8271	14.0213	4.54784	8.60714	5.14117	0.609815	3.88744	6.59443	2.08848	5.36742
Adora1	3.83875	13.3634	25.2581	7.31307	11.534	7.04933	10.6965	4.26982	4.57642	7.42673	7.15154	3.42486	4.88428	16.4345	10.2889	3.69571	0	7.06328	12.2208	6.428	13.3433	18.1313	10.2428	8.7038	6.09717	12.2478	7.97789	1.87466	2.02172	6.82667	7.39146	7.9355	8.84284	10.3957	8.9779	6.38714	16.2028	9.58351	14.4655	12.7897	3.50533	9.09569	4.91836	12.8529	8.53741	4.66493	4.79595	9.74623	6.03835
Adora2a	1.27958	0	1.80415	0	0	0	0	0	0	0	0	0	0	3.52168	1.87071	0	0	0.88291	0	0.918286	1.48258	0	0.640175	2.00857	1.01619	0	1.99447	0	0.505429	1.36533	0	0	0.982537	0	0	0	0.704471	0	1.11273	0	0	0	0	1.28529	0.609815	0	0	0	2.68371
Adora2b	0	0	0	0	0	0	0	0	0	0	0	0	0	0	0	0	0	0	0	0	0	0.906563	0	0	0	0	0	0	0	0	0	0	0	0	0	0	0	0	0	0	0	0	0	0	0	0	0	0	0.670928
Adora3	0	0	0	0	0	1.40987	0	0	0	0	0	0	0	0	0	0	0	0	0	0	0	0	0	0	0	0	0	0	0	0	0	0	0	0	0	0	0	0	0	0	0	0	0	0	0	0	0	0	0
Adpgk	1.27958	2.42971	1.80415	4.87538	2.30679	4.2296	1.52807	0	2.28821	1.23779	1.58923	4.56648	0	3.52168	0.935355	4.92762	0	2.64873	2.22197	1.83657	1.48258	3.62625	1.28035	2.00857	4.06478	3.67435	5.98342	4.68666	2.52715	2.73067	0.821273	3.96775	4.91269	2.59892	2.76243	4.25809	4.22682	4.79175	1.11273	5.4813	5.258	4.54784	1.22959	3.85588	2.43926	3.88744	0	3.4808	0.670928
Adprh	5.11833	2.42971	5.41246	1.21884	0	8.45919	1.52807	5.69309	4.57642	3.71337	3.17846	5.13729	7.32642	5.86947	0.935355	1.2319	0	2.64873	5.55491	1.83657	0	7.2525	3.20087	3.34761	3.04858	6.12391	3.98895	4.68666	4.54886	4.55111	4.10637	3.96775	5.89522	8.66306	5.52486	3.19357	4.22682	3.1945	3.33818	5.4813	5.258	4.54784	3.68877	2.57059	5.48833	3.10995	4.19646	4.17695	5.36742
Adprhl1	0	0	0	0	0	0	0	0	0	0	0	0	0	0	0	0	0	0	0	0	0	0	0	0	0	0	0.997236	0	0	0	0	0	0	0	0	0	0	0	0	0	0	0	0	0	0	0	0	0	0
Adprm	1.27958	1.21486	0	0	1.1534	2.81973	3.05614	4.26982	2.28821	1.23779	1.58923	1.71243	0	3.52168	1.87071	2.46381	0	3.53164	1.11098	1.83657	1.48258	0.906563	0.640175	0.669523	0	1.22478	0.997236	0.468666	0.505429	0.455111	1.64255	1.98387	0.982537	0	0.690607	2.12905	0	1.59725	0	1.8271	1.75267	2.27392	3.68877	1.28529	1.21963	2.33247	0	0.696159	2.68371
Adprs	1.27958	6.07428	1.80415	2.43769	3.46019	4.2296	3.05614	0	1.1441	1.23779	5.56231	3.42486	7.32642	3.52168	8.41819	0	0	2.64873	1.11098	0	4.44775	3.62625	2.5607	4.01714	7.11336	1.22478	3.98895	4.68666	3.03258	5.00623	3.28509	7.27421	1.96507	5.19783	6.21547	0	3.52235	4.79175	7.7891	5.4813	5.258	9.09569	1.22959	2.57059	1.21963	3.10995	1.79848	2.08848	1.34186
Adra1a	0	0	0	1.21884	2.30679	0	1.52807	0	0	1.23779	0.794615	0	0	0	0	0	0	0.88291	0	0.918286	0	0	0	0.669523	1.01619	0	0.997236	0	0	1.36533	0	0	0.982537	0	0	1.06452	0	0	2.22546	1.8271	0	2.27392	1.22959	0	1.82944	0	0	0	0
Adra1b	0	0	0	0	0	0	0	0	0	0	0	0	0	0	0	0	0	0	0	0	0	0	0	0	0	0	0	0	0	0	0	0	0	0	0	0	0	0	0	0	0	0	0	0	0	0	0	0	0
Adra1d	0	0	0	0	0	0	0	0	0	0	0.794615	0	0	0	0	0	0	0	0	0	0	0	0	0	0	0	0	0	0	0.455111	0	0	0	0	0	0	0	0	1.11273	0	0	0	0	0	0	0	0	0	0
Adra2a	0	0	0	0	0	0	0	0	0	0	0	0	0	0	0	0	0	0	0	0	0	0	0	0	0	0	0	0	0	0	0	0	0	0	0	0	0	0	0	0	0	0	0	0	0	0	0	0	0
Adra2b	0	0	0	0	0	0	1.52807	1.42327	0	0	0.794615	0	0	0	0	0	0	0	0	0	0	0	0	0	0	1.22478	0	0	0	0	0	0	0	0	0	0	0	0	0	0	0	0	0	0	0	0	0	0	0
Adra2c	0	0	0	0	0	0	0	0	3.43231	0	0	0	0	0	0	0	0	3.53164	1.11098	0	0	0	0	0	0	0	0	1.406	0	0	0	0	0	0	0	0	0	0	0	0	1.75267	0	0	0	0	0	1.19899	0	0.670928
Adrb1	0	0	0	0	0	0	0	0	0	0	0.794615	0	0	0	0	0	0	0.88291	2.22197	0.918286	0	0	0	0	0	0	0	0	0	0	0.821273	0	0	0	0.690607	1.06452	0	0	0	0	0	0	0	0	0	0	0	0	0
Adrb2	1.27958	1.21486	0	0	0	0	0	1.42327	1.1441	0	0.794615	1.71243	0	1.17389	0	0	0	0	0	0	0	0.906563	0	1.33905	1.01619	1.22478	0.997236	0	0	0	0.821273	0	0.982537	1.73261	0	0	0	0	1.11273	3.6542	1.75267	0	0	0	0	0.777489	0	0	0
Adrb3	43.5058	48.5943	14.4332	17.0638	35.7553	22.5578	35.1456	7.11636	14.8734	49.5116	58.8015	9.13296	34.19	30.5212	37.4142	38.189	0	6.18037	5.55491	27.5486	16.3084	44.4216	32.0087	37.4933	27.4373	23.2709	23.9337	10.7793	5.05429	63.2605	19.7106	22.4839	48.1443	69.3044	62.8453	77.7102	51.4264	63.8901	79.0037	47.5046	1.75267	4.54784	2.45918	8.99705	33.5398	3.88744	7.79342	26.454	84.5369
Adrm1	14.0754	3.64457	3.60831	8.53191	4.61358	8.45919	13.7526	5.69309	6.86463	4.95116	3.97308	7.42053	0	4.69557	2.80606	3.69571	9.61784	5.29746	5.55491	6.428	10.3781	8.15906	9.60262	4.68666	7.11336	11.023	10.9696	4.68666	8.08687	9.10223	9.03401	2.64517	3.93015	10.3957	6.21547	3.19357	4.93129	7.98626	10.0146	3.6542	5.258	6.82177	3.68877	3.85588	4.2687	6.9974	6.59443	4.87311	7.38021
Adrm1b	0	0	0	0	1.1534	0	0	0	0	0	0.794615	0	0	0	0	0	0	0	0	0	0	0	0	0	0	0	0	0	0	0.455111	0	0	0.982537	0	0	0	0.704471	0	0	0	0	0	0	0	0	0	0.599494	0	0
Adsl	0	2.42971	3.60831	2.43769	4.61358	9.86906	1.52807	1.42327	6.86463	3.71337	3.97308	1.71243	2.44214	1.17389	2.80606	7.39142	9.61784	2.64873	4.44393	2.75486	0	0.906563	5.1214	4.68666	1.01619	7.34869	4.98618	3.74933	3.53801	5.46134	2.46382	3.96775	7.8603	2.59892	3.45304	4.25809	3.52235	4.79175	3.33818	5.4813	5.258	0	4.91836	2.57059	4.2687	2.33247	3.59696	4.87311	6.03835
Adss	2.55917	2.42971	0	4.87538	3.46019	2.81973	4.5842	5.69309	5.72052	3.71337	5.56231	6.84972	9.76857	2.34779	1.87071	6.15952	0	5.29746	1.11098	2.75486	1.48258	6.34594	2.5607	4.68666	4.06478	2.44956	4.98618	4.68666	6.57058	2.73067	11.4978	4.62904	2.94761	3.46522	2.76243	4.25809	10.5671	7.98626	6.67637	5.4813	3.50533	6.82177	3.68877	5.14117	4.87852	7.77489	4.79595	3.4808	9.39299
Adssl1	1.27958	0	0	0	0	0	0	0	0	1.23779	0.794615	0	0	1.17389	0	0	0	0.88291	0	0	0	0	0	0	0	0	0	0.468666	0	0	0.821273	0	0	1.73261	0	0	0	0	1.11273	1.8271	0	0	0	0	1.82944	0	1.19899	0.696159	0
Adtrp	0	0	0	1.21884	1.1534	0	0	0	0	0	0	0	0	0	0.935355	0	9.61784	0	0	0	0	0	1.28035	0	0	0	0.997236	0	1.01086	0.455111	1.64255	0	0	0.866306	0.690607	0	0.704471	0	2.22546	1.8271	1.75267	2.27392	2.45918	0	1.82944	0	0.599494	0.696159	1.34186
Aebp1	12.7958	10.9337	3.60831	3.65653	9.22717	5.63946	9.16841	4.26982	6.86463	2.47558	17.4815	5.13729	9.76857	12.9128	12.1596	2.46381	0	3.53164	7.77688	3.67315	4.44775	10.8788	6.40175	8.7038	13.2105	14.6974	0.997236	6.56132	3.03258	7.28178	6.57019	11.242	11.7904	8.66306	21.4088	13.8388	19.0207	14.3753	7.7891	5.4813	7.01067	2.27392	4.91836	7.71176	4.87852	1.55498	3.59696	4.17695	40.2557
Aebp2	0	3.64457	0	1.21884	4.61358	2.81973	4.5842	4.26982	4.57642	1.23779	1.58923	1.71243	0	3.52168	2.80606	3.69571	0	3.53164	2.22197	4.59143	2.96517	3.62625	3.20087	1.33905	0	0	2.99171	3.28066	3.53801	1.36533	1.64255	1.98387	0.982537	2.59892	4.83425	0	2.81788	3.1945	3.33818	5.4813	5.258	2.27392	0	2.57059	4.87852	3.10995	4.19646	0.696159	1.34186
Aen	2.55917	1.21486	3.60831	3.65653	1.1534	0	1.52807	1.42327	3.43231	1.23779	0	0.57081	0	0	0	2.46381	0	2.64873	1.11098	3.67315	2.96517	0	0.640175	1.33905	5.08097	2.44956	2.99171	1.406	1.01086	0.910223	5.74891	1.98387	0	0	1.38121	1.06452	0.704471	0	1.11273	0	0	0	2.45918	1.28529	1.82944	5.44242	1.79848	1.39232	2.01278
Afap1	14.0754	24.2971	21.6498	19.5015	26.5281	5.63946	7.64034	8.53963	6.86463	9.90231	13.5085	5.13729	9.76857	14.0867	10.2889	9.85523	9.61784	7.94619	9.99884	21.1206	25.2039	17.2247	13.4437	14.06	8.12956	12.2478	23.9337	4.21799	3.03258	10.4676	4.10637	12.5645	15.7206	15.5935	20.7182	7.45166	16.2028	23.9588	25.5928	10.9626	3.50533	15.9175	7.37755	25.7059	10.9767	4.66493	4.79595	6.96159	16.1023
Afap1l1	0	0	0	0	0	1.40987	0	2.84654	2.28821	0	4.76769	0.57081	0	1.17389	5.61213	1.2319	9.61784	1.76582	2.22197	2.75486	1.48258	1.81313	1.28035	1.33905	2.03239	1.22478	0	2.812	2.02172	0	1.64255	0	0	1.73261	0	0	0	1.59725	1.11273	0	0	2.27392	0	3.85588	3.65889	0	0	0.696159	0.670928
Afap1l2	2.55917	0	0	1.21884	0	0	0	0	1.1441	2.47558	0	2.28324	0	1.17389	1.87071	2.46381	0	0	1.11098	1.83657	1.48258	0.906563	0.640175	0.669523	3.04858	0	0	1.87466	1.01086	0.455111	3.28509	0.661292	2.94761	0	1.38121	0	0	0	1.11273	0	1.75267	0	0	0	1.21963	1.55498	0.599494	0	1.34186
Afdn	8.95708	9.71885	0	9.75076	9.22717	7.04933	6.11227	2.84654	3.43231	7.42673	6.35692	6.27891	2.44214	3.52168	6.54748	1.2319	0	8.8291	3.33295	3.67315	4.44775	2.71969	7.6821	4.01714	4.06478	3.67435	2.99171	5.15533	2.02172	2.73067	5.74891	3.96775	2.94761	5.19783	4.83425	4.25809	4.93129	3.1945	2.22546	14.6168	5.258	2.27392	2.45918	6.42646	8.53741	2.33247	4.79595	6.26543	9.39299
Aff1	7.6775	0	5.41246	7.31307	2.30679	7.04933	3.05614	8.53963	18.3057	3.71337	3.97308	9.13296	2.44214	3.52168	4.67677	2.46381	0	11.4778	6.6659	6.428	2.96517	0.906563	1.92052	1.33905	9.14575	7.34869	2.99171	5.62399	6.06515	2.27556	8.21273	1.98387	6.87776	4.33153	1.38121	3.19357	6.34023	4.79175	4.45091	1.8271	7.01067	9.09569	9.83673	5.14117	2.43926	6.21991	5.39544	6.96159	3.35464
Aff2	0	0	0	0	0	0	0	0	1.1441	0	0	0	0	0	0	0	0	0	0	0	0	0	0	0	0	0	0	0	0	0	0	0	0	0	0	0	0	0	0	0	0	0	0	0	0	0	0	0	0
Aff3	1.27958	0	1.80415	0	0	1.40987	0	1.42327	0	0	0.794615	0.57081	0	0	0	4.92762	0	0	0	0	0	0	0	0	0	0	1.99447	0	0	0	0	0	0	0.866306	0	0	0.704471	0	0	0	0	0	0	0	0	0	0	0	0
Aff4	6.39791	3.64457	5.41246	8.53191	5.76698	7.04933	4.5842	7.11636	5.72052	4.95116	4.76769	5.7081	9.76857	3.52168	8.41819	3.69571	9.61784	13.2436	9.99884	3.67315	5.93034	6.34594	5.76157	6.69523	5.08097	3.67435	1.99447	5.62399	4.54886	4.096	4.92764	1.98387	4.91269	4.33153	12.4309	2.12905	4.93129	4.79175	7.7891	12.7897	15.774	6.82177	7.37755	7.71176	3.65889	3.10995	4.79595	2.08848	7.38021
Afg1l	3.83875	0	3.60831	2.43769	3.46019	0	3.05614	4.26982	0	1.23779	3.17846	0.57081	0	3.52168	1.87071	1.2319	0	0.88291	0	2.75486	2.96517	0	1.28035	2.00857	3.04858	0	4.98618	0.468666	2.02172	3.64089	0	1.32258	0	2.59892	2.07182	5.32262	3.52235	3.1945	1.11273	1.8271	0	0	1.22959	0	2.43926	0.777489	0.599494	1.39232	2.01278
Afg3l1	7.6775	7.28914	12.6291	4.87538	1.1534	5.63946	3.05614	4.26982	5.72052	4.95116	3.17846	3.42486	0	10.565	4.67677	2.46381	0	3.53164	4.44393	5.50972	0	2.71969	3.20087	4.01714	12.1943	9.79826	4.98618	5.15533	4.54886	3.18578	13.1404	5.95162	7.8603	7.79675	6.21547	3.19357	5.63576	3.1945	3.33818	9.1355	1.75267	6.82177	4.91836	5.14117	3.65889	7.77489	6.59443	4.17695	8.05113
Afg3l2	2.55917	3.64457	5.41246	8.53191	6.92037	7.04933	7.64034	5.69309	4.57642	3.71337	8.74077	5.7081	4.88428	4.69557	5.61213	6.15952	0	10.5949	6.6659	8.26458	13.3433	12.6919	4.48122	8.7038	8.12956	3.67435	17.9503	4.21799	8.5923	8.64712	3.28509	5.29033	11.7904	6.93044	6.21547	1.06452	1.40894	0	3.33818	9.1355	5.258	2.27392	6.14795	11.5676	4.2687	3.10995	7.19392	4.87311	3.35464
Afm	0	0	0	0	0	0	0	0	0	0	0	0	0	0	0	0	0	0	0	0	0	0	0	0	0	1.22478	0	0	0	0	1.64255	0	0	0	0	0	0	0	0	0	0	0	0	0	0	0	0	0.696159	0.670928
Afmid	0	0	0	1.21884	1.1534	2.81973	0	1.42327	2.28821	0	0	1.14162	0	4.69557	0	0	0	0	1.11098	0.918286	0	0	0.640175	0	0	0	0.997236	0.937332	0.505429	0	0	0.661292	0.982537	0.866306	0	0	0	0	0	0	0	0	0	0	0.609815	0	2.39797	0	1.34186
Afp	0	0	0	0	0	0	0	0	0	0	0	0	0	0	0	0	0	0	0	0	0	0	0	0	0	0	0	0	0	0	0.821273	0	0	0	0	0	0	0	0	0	0	0	0	0	0	0	0	0	0
Aftph	1.27958	1.21486	0	2.43769	0	0	3.05614	1.42327	4.57642	3.71337	0.794615	9.13296	0	0	0	3.69571	0	7.06328	1.11098	3.67315	1.48258	0	2.5607	2.00857	3.04858	0	2.99171	4.21799	3.03258	1.36533	3.28509	1.98387	5.89522	1.73261	1.38121	3.19357	1.40894	3.1945	0	1.8271	5.258	4.54784	3.68877	1.28529	0	7.77489	3.59696	3.4808	0.670928
Aga	1.27958	1.21486	1.80415	1.21884	1.1534	2.81973	0	5.69309	6.86463	7.42673	4.76769	5.13729	7.32642	3.52168	3.74142	2.46381	9.61784	3.53164	3.33295	3.67315	0	0.906563	3.84105	2.67809	4.06478	2.44956	2.99171	5.62399	2.52715	1.36533	3.28509	1.98387	3.93015	2.59892	3.45304	3.19357	1.40894	4.79175	3.33818	1.8271	1.75267	2.27392	1.22959	3.85588	6.09815	4.66493	8.39291	5.56927	3.35464
Agap1	5.11833	2.42971	0	2.43769	2.30679	1.40987	7.64034	2.84654	0	2.47558	3.97308	4.56648	4.88428	2.34779	1.87071	4.92762	9.61784	7.94619	6.6659	2.75486	1.48258	0	2.5607	0.669523	1.01619	0	0.997236	1.406	0	1.36533	0.821273	1.32258	0	1.73261	2.76243	0	2.11341	1.59725	1.11273	0	3.50533	4.54784	2.45918	3.85588	0.609815	3.10995	2.39797	2.78464	0
Agap2	0	0	0	0	0	0	0	0	0	0	0	0.57081	0	0	0.935355	0	0	0	0	0	0	0	0	0	0	0	0	0	0	0	0	0	0	0	0	0	0	0	0	0	0	0	1.22959	0	0	0	0	0	0
Agap3	0	2.42971	0	1.21884	0	0	1.52807	0	6.86463	1.23779	1.58923	0.57081	2.44214	3.52168	1.87071	2.46381	0	1.76582	3.33295	2.75486	0	1.81313	1.28035	3.34761	1.01619	0	0	1.406	2.02172	0.455111	2.46382	1.32258	0.982537	0.866306	0.690607	1.06452	1.40894	1.59725	1.11273	0	0	2.27392	1.22959	2.57059	1.21963	0.777489	3.59696	1.39232	0
Agbl1	0	0	0	0	0	0	0	0	0	0	0	0	0	0	0	0	0	0	0	0	0	0	0	0	0	0	0	0	0	0	0	0	0	0	0	0	0	0	0	0	0	0	0	0	0	0	0	0	0
Agbl2	0	0	0	0	0	1.40987	1.52807	0	0	0	0	0	0	0	0	0	0	0	0	0	0	0	0	0	0	0	0	0.937332	0	0	0	0	0	0	0	0	0	0	0	0	0	0	1.22959	0	0	0	0	0	0
Agbl3	0	0	0	2.43769	0	1.40987	1.52807	0	2.28821	2.47558	0	0	0	1.17389	1.87071	0	0	0.88291	1.11098	0.918286	1.48258	0	0	0.669523	1.01619	0	0	1.87466	0	0.455111	0.821273	0.661292	0.982537	0	0.690607	0	0.704471	4.79175	1.11273	1.8271	0	2.27392	1.22959	0	1.21963	1.55498	1.79848	0	0.670928
Agbl4	0	0	0	0	0	0	0	0	1.1441	0	0	0	0	0	0	0	0	0	0	0	0	0	0	0	0	0	0	0	0	0	0	0	0	0	0	0	0	0	0	0	0	0	0	0	0	0	0.599494	0	0
Agbl5	2.55917	3.64457	3.60831	4.87538	3.46019	9.86906	6.11227	7.11636	10.2969	1.23779	3.97308	5.7081	0	2.34779	2.80606	7.39142	0	6.18037	2.22197	5.50972	1.48258	1.81313	3.84105	1.33905	8.12956	2.44956	3.98895	3.74933	7.07601	2.73067	6.57019	3.30646	1.96507	3.46522	2.07182	3.19357	2.11341	1.59725	0	0	7.01067	2.27392	7.37755	3.85588	3.65889	5.44242	7.19392	4.17695	2.68371
Ager	1.27958	0	0	0	0	0	0	1.42327	0	1.23779	0.794615	0	0	0	0	1.2319	0	0	0	0	0	0	0	0	0	0	0	0	0	0	0	0	0	0.866306	0	0	0.704471	0	0	0	0	0	0	0	0	0	0.599494	0	0
Agfg1	0	1.21486	3.60831	1.21884	1.1534	0	4.5842	2.84654	4.57642	2.47558	0	3.42486	0	1.17389	0.935355	0	0	1.76582	3.33295	2.75486	4.44775	3.62625	1.92052	2.67809	4.06478	2.44956	0.997236	2.34333	1.51629	1.36533	0.821273	1.32258	3.93015	0.866306	1.38121	1.06452	0	4.79175	5.56364	0	0	4.54784	1.22959	1.28529	1.82944	2.33247	1.19899	0.696159	2.01278
Agfg2	1.27958	1.21486	3.60831	0	4.61358	4.2296	3.05614	1.42327	2.28821	6.18894	6.35692	4.56648	2.44214	4.69557	3.74142	3.69571	0	3.53164	3.33295	0	2.96517	0.906563	3.84105	2.00857	4.06478	2.44956	4.98618	1.87466	2.52715	2.27556	4.92764	3.30646	6.87776	1.73261	2.76243	3.19357	0	0	1.11273	0	1.75267	0	1.22959	7.71176	2.43926	1.55498	1.19899	1.39232	2.68371
Aggf1	1.27958	1.21486	1.80415	1.21884	0	1.40987	1.52807	1.42327	2.28821	2.47558	1.58923	0.57081	0	1.17389	2.80606	3.69571	0	2.64873	0	2.75486	1.48258	0.906563	0.640175	2.67809	1.01619	1.22478	1.99447	2.34333	2.52715	1.36533	0.821273	0.661292	0	0.866306	0.690607	2.12905	1.40894	1.59725	0	0	1.75267	4.54784	0	0	2.43926	2.33247	2.39797	2.08848	1.34186
Agk	1.27958	1.21486	0	2.43769	0	0	0	0	1.1441	0	1.58923	0.57081	0	1.17389	0	0	0	0	1.11098	0.918286	1.48258	0.906563	0.640175	0.669523	2.03239	0	0	0.468666	1.51629	1.36533	0	1.32258	2.94761	0	1.38121	0	0.704471	0	1.11273	3.6542	1.75267	2.27392	2.45918	1.28529	2.43926	1.55498	0	0	0.670928
Agl	1.27958	13.3634	5.41246	7.31307	6.92037	4.2296	6.11227	2.84654	2.28821	3.71337	1.58923	1.14162	2.44214	3.52168	0.935355	4.92762	0	1.76582	1.11098	4.59143	2.96517	5.43938	4.48122	5.35618	5.08097	3.67435	14.9585	1.406	1.51629	4.096	1.64255	1.32258	5.89522	6.93044	11.0497	6.38714	7.04471	4.79175	11.1273	3.6542	0	2.27392	2.45918	5.14117	1.82944	2.33247	2.39797	1.39232	2.68371
Agmat	0	0	0	0	0	0	0	0	0	0	0	0	0	0	0	0	0	0	0	0	1.48258	0	0	0	0	0	0	0.468666	0	0	0	0	0	0	0	0	0	0	0	0	0	0	0	0	0	0	0	0	0.670928
Agmo	3.83875	1.21486	3.60831	0	3.46019	0	1.52807	0	1.1441	1.23779	3.17846	0	2.44214	5.86947	0.935355	0	0	0.88291	2.22197	0.918286	1.48258	0.906563	4.48122	2.67809	5.08097	2.44956	3.98895	0.468666	1.51629	5.00623	0.821273	1.98387	4.91269	1.73261	6.21547	3.19357	4.22682	1.59725	4.45091	1.8271	0	6.82177	1.22959	6.42646	2.43926	0.777489	1.79848	4.87311	5.36742
Ago1	1.27958	0	3.60831	1.21884	1.1534	0	3.05614	2.84654	4.57642	0	0.794615	0.57081	2.44214	3.52168	0.935355	0	0	1.76582	6.6659	1.83657	2.96517	3.62625	3.20087	0	2.03239	1.22478	0.997236	1.406	3.53801	0.455111	1.64255	1.32258	3.93015	1.73261	0.690607	1.06452	2.11341	0	1.11273	1.8271	1.75267	0	2.45918	2.57059	0.609815	0.777489	1.79848	1.39232	2.01278
Ago2	5.11833	1.21486	7.21661	3.65653	12.6874	0	4.5842	1.42327	6.86463	0	7.15154	1.71243	0	3.52168	4.67677	3.69571	0	6.18037	2.22197	1.83657	7.41292	4.53281	5.76157	5.35618	2.03239	2.44956	5.98342	2.34333	3.03258	4.096	4.92764	4.62904	2.94761	4.33153	1.38121	5.32262	4.93129	0	0	3.6542	0	4.54784	2.45918	8.99705	4.2687	6.9974	2.39797	1.39232	1.34186
Ago3	0	3.64457	1.80415	0	0	1.40987	3.05614	0	0	2.47558	0	3.99567	0	2.34779	0	1.2319	9.61784	1.76582	2.22197	1.83657	0	0	0	1.33905	1.01619	0	1.99447	1.87466	1.01086	2.27556	0	0.661292	0	1.73261	1.38121	1.06452	1.40894	3.1945	2.22546	0	3.50533	2.27392	3.68877	2.57059	3.04907	0.777489	1.79848	0	0.670928
Ago4	0	0	0	0	2.30679	1.40987	0	0	1.1441	1.23779	0	1.14162	0	0	0	0	0	0.88291	0	0.918286	0	0	0	0	0	0	0	0.468666	0.505429	0	0	0	0	0	0	0	0.704471	0	0	1.8271	0	0	0	0	0	0	0.599494	1.39232	0.670928
Agpat1	2.55917	6.07428	3.60831	6.09422	9.22717	5.63946	3.05614	5.69309	2.28821	3.71337	3.97308	7.42053	2.44214	3.52168	4.67677	4.92762	0	2.64873	7.77688	0.918286	14.8258	2.71969	5.1214	6.69523	11.1781	7.34869	15.9558	2.812	4.04344	5.46134	6.57019	5.29033	6.87776	7.79675	6.90607	8.51619	7.04471	9.58351	4.45091	5.4813	5.258	4.54784	1.22959	7.71176	3.04907	8.55237	3.59696	2.08848	3.35464
Agpat2	177.862	211.385	335.572	187.702	269.895	77.5426	76.4034	25.6189	17.1616	60.6516	60.3908	42.2399	63.4957	75.1292	60.7981	40.6528	67.3249	68.8669	125.541	136.825	490.735	290.1	234.944	269.148	51.8259	180.043	437.787	59.9892	37.9072	132.437	101.017	201.033	174.892	169.796	164.365	71.3231	131.736	170.906	198.066	105.972	7.01067	120.518	46.7245	115.676	227.461	123.621	71.9392	137.839	74.473
Agpat3	14.0754	15.7931	19.8457	12.1884	11.534	9.86906	16.8087	18.5025	26.3144	17.329	7.94615	15.4119	0	23.4779	20.5778	13.5509	0	12.3607	21.1087	19.284	19.2736	13.5984	10.2428	14.7295	7.11336	8.57347	25.9281	16.872	20.2172	14.1085	11.4978	11.9032	10.8079	15.5935	20.0276	15.9678	16.2028	22.3615	16.6909	21.9252	14.0213	18.1914	13.5255	6.42646	14.6356	25.6571	16.1863	11.1385	4.69649
Agpat4	0	0	3.60831	0	0	1.40987	0	2.84654	0	0	0.794615	0.57081	0	1.17389	0.935355	2.46381	0	0	0	0.918286	2.96517	0	0.640175	0	1.01619	0	0	0.468666	1.51629	0	0	0	0	0.866306	0	0	0.704471	1.59725	0	0	0	0	1.22959	0	0.609815	2.33247	0	0.696159	0.670928
Agpat5	3.83875	0	0	1.21884	3.46019	4.2296	0	0	0	1.23779	0.794615	2.28324	2.44214	4.69557	0.935355	0	0	1.76582	1.11098	0	2.96517	2.71969	1.28035	0	2.03239	0	2.99171	0.937332	2.02172	0	1.64255	1.32258	2.94761	0	0	3.19357	0	0	1.11273	0	5.258	2.27392	1.22959	1.28529	3.04907	1.55498	2.99747	2.08848	0.670928
Agps	2.55917	1.21486	0	3.65653	0	1.40987	3.05614	1.42327	2.28821	0	1.58923	2.28324	0	3.52168	3.74142	0	0	1.76582	1.11098	0	1.48258	0	0.640175	2.67809	2.03239	0	2.99171	1.87466	1.51629	0	1.64255	1.32258	0.982537	2.59892	0.690607	0	0	1.59725	1.11273	0	0	0	0	6.42646	1.21963	0.777489	0.599494	0.696159	2.01278
Agr2	0	0	0	2.43769	0	12.6888	9.16841	14.2327	19.4498	3.71337	0.794615	15.4119	4.88428	0	0.935355	14.7828	9.61784	5.29746	24.4416	4.59143	0	0	0	0	0	0	0.997236	20.1526	17.69	0	0	0	0	0	0	0	0	1.59725	0	0	17.5267	0	15.9847	2.57059	0	24.1021	17.3853	6.26543	0
Agr3	0	0	0	0	0	0	0	0	0	0	0	0	0	0	0	0	0	0	0	0	0	0	0	0	0	0	0	0	0	0	0	0	0	0	0	0	0	0	0	0	0	0	0	0	0	0	0	0	0
Agrn	5.11833	0	0	0	2.30679	1.40987	0	9.96291	8.00873	4.95116	2.38385	6.27891	0	2.34779	0.935355	2.46381	9.61784	8.8291	1.11098	1.83657	1.48258	0	0	1.33905	7.11336	0	2.99171	1.87466	6.57058	0.910223	6.57019	1.32258	0	0	2.07182	1.06452	0.704471	1.59725	1.11273	1.8271	5.258	4.54784	11.0663	2.57059	1.21963	1.55498	3.59696	1.39232	2.01278
Agrp	0	0	0	0	1.1534	0	1.52807	0	0	0	0	0	2.44214	0	0	0	0	0	1.11098	0	0	0.906563	0	0	0	0	0	0	0.505429	0	0.821273	0.661292	0.982537	0	0	1.06452	0	0	0	0	0	0	2.45918	0	0	0.777489	0.599494	0	0
Agt	25.5917	59.528	23.454	31.69	42.6756	28.1973	55.0104	22.7724	22.8821	28.4691	68.3369	28.5405	61.0535	66.9119	34.6081	34.4933	38.4713	16.7753	31.1075	36.7315	29.6517	30.8231	39.6908	56.2399	39.6316	48.9913	4.98618	13.5913	22.7443	51.4276	45.9913	42.3227	51.0919	21.6576	39.3646	58.5488	30.9967	20.7643	41.1709	36.542	15.774	40.9306	9.83673	23.1353	52.4441	26.4346	29.9747	36.8964	24.1534
Agtpbp1	0	3.64457	0	3.65653	4.61358	0	1.52807	4.26982	1.1441	0	4.76769	2.28324	0	2.34779	0.935355	3.69571	0	1.76582	3.33295	0.918286	4.44775	0.906563	3.20087	2.67809	0	0	0.997236	1.87466	3.53801	0.910223	1.64255	3.30646	3.93015	3.46522	0.690607	2.12905	2.81788	3.1945	2.22546	3.6542	1.75267	2.27392	6.14795	3.85588	3.04907	1.55498	2.99747	2.78464	4.69649
Agtr1a	0	0	1.80415	1.21884	0	1.40987	0	0	1.1441	0	0	0	0	1.17389	0.935355	0	0	0	0	0.918286	0	0.906563	0	1.33905	0	0	0	0.468666	0	0	0	0	0	0	0.690607	0	0	0	1.11273	0	0	0	0	2.57059	0	0	0	0.696159	0
Agtr1b	0	0	0	0	0	0	0	0	0	0	0	0	0	0	0	0	0	0	0	0	0	0	0	0	0	0	0	0	0	0	0	0	0	0	0	0	0	0	0	0	0	0	0	0	0	0	0	0	0
Agtr2	0	0	0	0	0	0	0	0	1.1441	0	0	0	0	0	0	1.2319	0	0	0	0	0	0	0	0	0	1.22478	0	0.937332	0	0	0	0	0	0	0	0	0	0	0	0	0	0	0	0	0	0	0	0	0
Agtrap	3.83875	0	0	3.65653	2.30679	2.81973	0	4.26982	1.1441	3.71337	3.17846	4.56648	2.44214	0	2.80606	2.46381	9.61784	5.29746	1.11098	3.67315	0	0	1.92052	0.669523	4.06478	2.44956	0	2.812	6.06515	0.910223	0.821273	0.661292	0	1.73261	1.38121	0	0.704471	0	1.11273	0	3.50533	2.27392	4.91836	1.28529	0.609815	4.66493	2.99747	0.696159	0.670928
Agxt	0	0	0	0	0	0	0	0	0	0	0	0	0	1.17389	0	0	0	0	0	0	0	1.81313	0.640175	0	0	0	0	0	0	0	0	0	0	0	0	0	0	0	0	0	0	0	0	0	0	0	0	0	1.34186
Agxt2	0	0	0	0	0	0	0	0	0	0	0	0	0	0	0	0	0	0	0	0.918286	2.96517	0.906563	0	0	0	0	0	0.468666	0.505429	0	0	0	0	0	0	0	0	0	0	0	0	0	0	0	0	0	0	0.696159	0
Ahctf1	3.83875	0	0	7.31307	4.61358	4.2296	4.5842	7.11636	4.57642	3.71337	0.794615	5.7081	2.44214	0	0.935355	1.2319	0	2.64873	4.44393	1.83657	1.48258	0.906563	0.640175	1.33905	2.03239	1.22478	0.997236	1.406	2.02172	1.36533	2.46382	0.661292	0.982537	2.59892	1.38121	1.06452	1.40894	1.59725	0	1.8271	0	2.27392	3.68877	1.28529	1.21963	6.21991	4.19646	0.696159	2.01278
Ahcy	0	1.21486	0	1.21884	0	5.63946	1.52807	1.42327	2.28821	0	3.17846	2.85405	0	1.17389	0.935355	1.2319	0	2.64873	2.22197	0.918286	1.48258	1.81313	1.28035	1.33905	1.01619	0	0	1.406	2.52715	0.910223	0.821273	0	2.94761	1.73261	1.38121	2.12905	1.40894	1.59725	1.11273	0	1.75267	0	6.14795	1.28529	0.609815	0.777489	1.19899	1.39232	5.36742
Ahcyl1	7.6775	6.07428	9.02077	8.53191	2.30679	7.04933	6.11227	4.26982	3.43231	6.18894	5.56231	6.27891	4.88428	11.7389	6.54748	2.46381	0	7.06328	13.3318	4.59143	4.44775	2.71969	6.40175	4.68666	7.11336	3.67435	8.97513	5.62399	4.04344	5.00623	4.10637	3.96775	5.89522	5.19783	6.21547	4.25809	1.40894	4.79175	3.33818	3.6542	8.76333	11.3696	13.5255	5.14117	4.2687	6.9974	5.39544	1.39232	3.35464
Ahcyl2	10.2367	12.1486	9.02077	1.21884	4.61358	8.45919	7.64034	1.42327	4.57642	6.18894	13.5085	7.99134	4.88428	10.565	9.35355	3.69571	0	6.18037	8.88786	4.59143	8.89551	9.06563	7.04192	8.03427	5.08097	3.67435	9.97236	1.406	4.04344	4.096	5.74891	5.95162	7.8603	7.79675	4.83425	10.6452	9.86259	9.58351	4.45091	10.9626	1.75267	11.3696	2.45918	6.42646	9.75704	1.55498	6.59443	6.96159	8.72206
Ahdc1	1.27958	1.21486	0	0	1.1534	0	1.52807	7.11636	0	4.95116	2.38385	2.28324	2.44214	1.17389	0	3.69571	0	0.88291	1.11098	1.83657	0	0	0	2.00857	3.04858	2.44956	1.99447	2.812	2.02172	0.455111	3.28509	0.661292	0	0.866306	0.690607	0	0	3.1945	1.11273	0	5.258	2.27392	3.68877	1.28529	1.82944	3.10995	2.39797	2.78464	1.34186
Ahi1	0	0	0	1.21884	0	0	0	1.42327	1.1441	1.23779	0	0	4.88428	0	0.935355	0	0	0	0	0.918286	0	0.906563	0	1.33905	0	1.22478	1.99447	0.468666	0.505429	0.455111	0	0.661292	0.982537	0	0.690607	0	0	0	0	0	0	0	0	2.57059	0	0.777489	0.599494	0.696159	0.670928
Ahnak	57.5812	102.048	84.7952	39.003	76.1241	32.4269	76.4034	37.0051	27.4585	66.8406	82.64	30.8237	43.9585	90.3898	118.79	30.7976	19.2357	39.7309	71.1029	97.3384	48.9253	71.6185	85.7834	81.6818	70.1174	52.6656	42.8812	30.932	26.2823	75.0934	44.3488	62.8227	111.027	38.1174	80.1105	79.8392	95.808	55.9038	86.7928	84.0466	28.0427	77.3134	49.1836	86.1146	89.033	36.542	31.1737	71.7044	139.553
Ahr	1.27958	0	0	1.21884	1.1534	1.40987	1.52807	0	1.1441	1.23779	2.38385	2.85405	2.44214	0	0	0	9.61784	0	0	0	0	0	0	1.33905	1.01619	0	0	1.406	0.505429	0	0.821273	1.98387	0	0.866306	0	1.06452	0	0	0	0	1.75267	2.27392	1.22959	1.28529	0	0.777489	0	0	0.670928
Ahrr	0	0	0	0	0	0	0	0	0	0	0	0	0	0	0	0	0	0	0	0	0	0	0	0	0	0	0	0	0	0.455111	0	0	0	0	0	0	0	0	0	0	0	0	0	0	0	0	0	0	0
Ahsa1	2.55917	3.64457	5.41246	4.87538	6.92037	7.04933	4.5842	8.53963	2.28821	6.18894	7.15154	5.13729	7.32642	7.04336	3.74142	4.92762	0	11.4778	8.88786	8.26458	4.44775	7.2525	12.1633	9.37332	5.08097	6.12391	7.97789	6.09266	13.6466	4.55111	3.28509	7.9355	8.84284	5.19783	8.9779	10.6452	5.63576	6.38901	11.1273	1.8271	10.516	0	11.0663	8.99705	4.2687	3.88744	9.5919	9.74623	6.03835
Ahsa2	6.39791	8.504	5.41246	2.43769	3.46019	7.04933	6.11227	1.42327	3.43231	4.95116	3.17846	3.42486	7.32642	4.69557	2.80606	7.39142	0	2.64873	6.6659	2.75486	4.44775	6.34594	5.1214	3.34761	3.04858	6.12391	2.99171	5.15533	2.02172	2.73067	6.57019	5.29033	7.8603	0	2.07182	4.25809	4.93129	4.79175	7.7891	5.4813	7.01067	6.82177	8.60714	1.28529	3.04907	5.44242	5.99494	2.08848	4.02557
Ahsg	0	0	0	1.21884	0	0	0	0	0	0	0	0	0	0	0	0	0	0	0	0	7.41292	2.71969	4.48122	0	0	1.22478	0.997236	2.812	0	0	0	6.61292	0	0	2.07182	0	0	1.59725	0	0	0	0	0	0	0	0	0	0	18.786
AI182371	0	1.21486	0	0	0	0	0	0	0	0	0	0	0	0	0	0	0	0	0	0	1.48258	0	0.640175	0	0	1.22478	0	0.937332	0	0	0	1.32258	0	0	0	0	0	0	0	0	0	0	0	0	0	0	0	0	2.01278
AI197445	0	0	0	0	0	0	0	0	0	0	0	0	0	0	0	0	0	0	1.11098	0	0	0	0	0	0	0	0	0	0.505429	0	0	0	0	0	0	0	0	0	0	0	0	0	0	0	0	0	0	0	0
AI314278	1.27958	0	0	0	0	0	1.52807	0	0	0	0	0	0	0	0	0	0	0	1.11098	0	0	0	0	0	1.01619	0	0	0.937332	0	0	0	0	0.982537	0	0	0	0	0	0	0	3.50533	0	1.22959	0	0	0	0.599494	0	0
AI429214	0	0	0	1.21884	0	0	0	0	1.1441	0	0.794615	0	0	0	0	0	0	0	0	0.918286	0	0.906563	0	0	0	0	0	0	0	0.910223	0	0	0	0	0	0	0.704471	1.59725	0	0	0	0	0	0	0	0	0.599494	0	0.670928
AI463170	0	0	0	0	0	0	0	1.42327	0	0	0.794615	1.14162	0	0	0	0	0	0	0	0	0	0	0	0	0	0	0	0.468666	0.505429	0	0	0	0	0	0	0	0	0	0	0	0	0	1.22959	0	0	0	1.19899	0	0
AI467606	0	1.21486	1.80415	0	0	0	3.05614	0	2.28821	0	0.794615	0	2.44214	1.17389	0	0	0	0.88291	0	0.918286	0	0	1.28035	0	0	0	0.997236	0.468666	1.51629	0	0	0.661292	0	0.866306	1.38121	0	0	0	0	0	1.75267	0	0	2.57059	0	0	3.59696	0.696159	1.34186
AI504432	0	0	0	0	0	0	0	0	0	0	0	0	0	0	0	0	0	0	0	0	0	0	0	0	0	0	0.997236	0	0.505429	0	0	0	0	0	0	0	0	0	0	0	0	0	0	0	0	0	0	0	0
AI507597	0	1.21486	0	0	0	0	0	0	0	0	0	0	0	0	0	0	0	0	0	0	0	0	0	0	1.01619	0	0	0	0.505429	0	0.821273	0	0	0.866306	0	0	0	0	0	0	0	0	0	0	0	0	0.599494	0.696159	0
AI593442	0	0	0	1.21884	0	0	0	0	0	0	0	0	0	0	0	0	0	0	0	0	0	0	0	0	0	0	0	0	0	0	0	0	0	0	0	0	0	0	0	0	0	0	0	0	0	0	0	0	0
AI597479	0	0	1.80415	0	1.1534	0	0	2.84654	0	0	0.794615	1.14162	0	1.17389	0.935355	2.46381	0	0	0	2.75486	2.96517	0.906563	1.28035	2.00857	1.01619	1.22478	3.98895	1.406	1.51629	2.73067	0	3.30646	0	0.866306	4.14364	1.06452	2.11341	1.59725	1.11273	1.8271	1.75267	4.54784	0	2.57059	1.21963	0.777489	1.19899	2.78464	2.01278
AI661453	1.27958	0	0	0	1.1534	0	1.52807	0	1.1441	0	0.794615	0.57081	2.44214	0	0	0	0	0	0	0.918286	1.48258	0	3.20087	1.33905	3.04858	0	0	0.468666	0	1.36533	0	0.661292	0	0.866306	0.690607	1.06452	0	1.59725	0	0	0	2.27392	1.22959	1.28529	0	0	0	0	1.34186
AI662270	0	0	1.80415	1.21884	0	0	0	0	0	0	0.794615	0	0	0	0.935355	0	0	0.88291	0	0	0	0	1.28035	0	1.01619	0	0.997236	0	0	0.455111	0	0	0	0	0	0	0	0	0	0	0	0	0	0	0	0.777489	0	0	0
AI837181	0	2.42971	3.60831	3.65653	1.1534	0	4.5842	2.84654	3.43231	1.23779	0	1.71243	0	1.17389	0.935355	1.2319	0	0	1.11098	0.918286	0	0	0.640175	4.01714	1.01619	4.89913	1.99447	0.937332	1.51629	0.455111	1.64255	0.661292	1.96507	0.866306	0.690607	0	1.40894	0	0	0	1.75267	6.82177	1.22959	0	0.609815	1.55498	0.599494	0	2.01278
AI839979	0	0	0	1.21884	0	0	1.52807	1.42327	0	0	0	0	0	0	0	0	0	0	0	0	0	0	0	0	0	1.22478	0.997236	0	0.505429	0	0	0	0	0	0	0	0	0	0	0	1.75267	0	0	0	0	0	0.599494	0	0.670928
AI854703	0	0	0	0	0	0	0	0	0	0	0	0	0	0	0	0	0	0	0	0	0	0	0	0	0	0	0	0.468666	0	0	0	0	0	0	0	0	0	0	0	0	3.50533	0	0	0	0	0	0.599494	0	0
AI987944	0	1.21486	1.80415	0	0	2.81973	1.52807	1.42327	3.43231	1.23779	0	0.57081	2.44214	0	0	1.2319	0	0.88291	0	0	0	0.906563	0.640175	0	1.01619	0	0	1.87466	1.01086	1.36533	0	0	0	0.866306	0.690607	1.06452	0.704471	0	0	0	0	2.27392	2.45918	0	1.82944	1.55498	1.79848	0.696159	3.35464
Aida	3.83875	1.21486	0	1.21884	2.30679	1.40987	1.52807	0	0	0	2.38385	1.71243	0	1.17389	0.935355	2.46381	0	0.88291	0	1.83657	1.48258	2.71969	0.640175	0.669523	1.01619	0	0	0.468666	2.02172	0.910223	0	2.64517	0.982537	0	0	0	1.40894	1.59725	1.11273	0	1.75267	0	2.45918	3.85588	0	2.33247	0.599494	1.39232	0.670928
Aif1	0	0	0	1.21884	0	1.40987	0	1.42327	3.43231	1.23779	0	0.57081	0	0	0	0	9.61784	0.88291	0	0	0	0.906563	0	0	3.04858	0	0	0.468666	1.01086	0.910223	0	0.661292	0.982537	0	0	0	0	1.59725	0	0	0	0	2.45918	0	0	1.55498	0.599494	0	0
Aif1l	0	0	0	0	0	0	0	0	1.1441	0	0	1.14162	0	0	0	0	0	0	0	0	0	0	0	0	0	1.22478	0	0.937332	0.505429	0	1.64255	0	0.982537	0	0	0	0	0	0	0	0	0	0	0	0	1.55498	0	0	0.670928
Aifm1	3.83875	4.85943	5.41246	6.09422	9.22717	4.2296	7.64034	7.11636	11.441	13.6157	7.94615	9.13296	2.44214	4.69557	3.74142	2.46381	9.61784	4.41455	6.6659	6.428	5.93034	8.15906	5.76157	6.69523	1.01619	8.57347	5.98342	6.56132	7.58144	9.10223	9.85528	11.9032	11.7904	6.93044	11.7403	4.25809	12.6805	6.38901	13.3527	14.6168	3.50533	4.54784	4.91836	7.71176	5.48833	10.1074	6.59443	5.56927	2.68371
Aifm2	28.1508	40.0903	25.2581	26.8146	26.5281	16.9184	32.0894	5.69309	9.15283	12.3779	30.99	7.42053	12.2107	38.7385	43.0263	11.0871	19.2357	5.29746	23.3306	34.8949	42.9949	34.4494	37.1301	33.4761	18.2915	33.0691	40.8867	17.3406	10.1086	46.4214	17.2467	34.3872	51.0919	51.112	39.3646	54.2907	54.2442	31.945	53.411	34.7149	3.50533	38.6567	7.37755	33.4176	39.0281	9.32986	12.5894	34.808	33.5464
Aifm3	0	0	0	0	0	0	0	0	0	0	0.794615	0	0	0	0	0	0	0	0	0	0	0	0.640175	0	0	0	0.997236	0	0	0.455111	0	0	0	0	0	0	0.704471	0	0	0	0	2.27392	0	0	0	0.777489	0	0	0
Aig1	1.27958	1.21486	0	0	0	0	0	4.26982	1.1441	0	1.58923	2.28324	0	1.17389	0.935355	1.2319	0	1.76582	1.11098	0.918286	0	0.906563	1.92052	0.669523	1.01619	0	0.997236	3.28066	2.02172	1.82045	1.64255	0.661292	0	0	0	2.12905	1.40894	0	0	0	1.75267	2.27392	3.68877	1.28529	0	1.55498	2.99747	2.08848	0.670928
Aim2	1.27958	0	0	0	0	0	0	0	0	1.23779	0	0.57081	0	0	0	0	0	0	0	0	0	0	0	0	0	0	0	0.468666	0	0	0	0	0	0	0	0	0	0	0	0	0	0	0	0	0	0	0	0	0.670928
Aimp1	6.39791	2.42971	3.60831	3.65653	2.30679	2.81973	6.11227	1.42327	5.72052	4.95116	0.794615	4.56648	2.44214	3.52168	3.74142	8.62333	0	2.64873	8.88786	7.34629	2.96517	3.62625	4.48122	2.00857	7.11336	4.89913	2.99171	7.49865	5.05429	3.18578	4.92764	3.30646	2.94761	3.46522	3.45304	7.45166	3.52235	1.59725	5.56364	1.8271	7.01067	4.54784	4.91836	5.14117	1.82944	8.55237	8.99241	4.87311	4.69649
Aimp2	1.27958	2.42971	3.60831	2.43769	1.1534	1.40987	1.52807	0	5.72052	1.23779	0.794615	3.42486	0	2.34779	2.80606	2.46381	9.61784	1.76582	1.11098	0.918286	1.48258	0.906563	1.92052	2.00857	2.03239	2.44956	0.997236	2.34333	2.52715	3.18578	2.46382	3.30646	0	0	0.690607	2.12905	0.704471	0	1.11273	1.8271	7.01067	2.27392	2.45918	1.28529	2.43926	2.33247	1.19899	2.08848	2.68371
Aip	5.11833	8.504	7.21661	10.9696	13.8407	7.04933	6.11227	4.26982	8.00873	6.18894	7.94615	7.99134	9.76857	7.04336	3.74142	7.39142	0	3.53164	2.22197	7.34629	1.48258	8.15906	5.1214	6.0257	8.12956	2.44956	5.98342	7.02999	7.07601	7.28178	5.74891	4.62904	9.82537	6.93044	5.52486	8.51619	6.34023	3.1945	4.45091	5.4813	5.258	9.09569	3.68877	6.42646	5.48833	5.44242	5.99494	4.87311	7.38021
Aipl1	0	0	0	0	0	0	0	0	0	0	0	0	0	0	0	0	0	0	0	0	0	0	0	0	0	0	0	0	0	0	0	0	0	0	0	0	0	0	0	0	0	0	0	0	0	0	0	0	0
Aire	0	0	0	0	0	0	0	0	0	0	0	0	0	0	0	0	0	0	0	0	0	0	0	0	0	0	0	0	0	0	0	0	0	0	0	0	0	0	0	0	0	0	0	0	0	0	0	0	0
Airn	1.27958	0	0	0	0	1.40987	0	0	0	0	0	0	0	0	0	1.2319	0	0	0	0	0	0.906563	0	0	0	0	0.997236	0	0	0	0	0	0	0.866306	0.690607	0	0	0	0	0	0	0	0	0	0.609815	0	0	0.696159	0.670928
Ajm1	0	0	0	0	0	0	0	0	0	0	0	0	0	0	0	2.46381	0	0	0	0.918286	0	0	0	0	0	0	0	0	0	0	0	0	0	0	0	0	0.704471	0	1.11273	0	0	0	0	0	0	0	0	0.696159	0
Ajuba	1.27958	0	0	2.43769	1.1534	0	3.05614	1.42327	0	2.47558	0	4.56648	4.88428	1.17389	1.87071	0	0	0.88291	0	0.918286	1.48258	1.81313	0.640175	2.00857	3.04858	0	0.997236	0.937332	1.01086	0	5.74891	0.661292	1.96507	0.866306	0	0	0.704471	0	1.11273	0	7.01067	0	2.45918	3.85588	0.609815	1.55498	1.79848	0	0.670928
Ak1	6.39791	0	1.80415	1.21884	2.30679	4.2296	3.05614	5.69309	6.86463	4.95116	4.76769	2.85405	0	4.69557	1.87071	4.92762	0	2.64873	1.11098	7.34629	2.96517	1.81313	1.92052	4.68666	0	4.89913	3.98895	2.34333	5.05429	2.27556	1.64255	3.30646	3.93015	1.73261	2.07182	1.06452	2.81788	6.38901	2.22546	1.8271	5.258	2.27392	2.45918	2.57059	3.04907	4.66493	2.99747	1.39232	0.670928
AK157302	0	0	0	0	0	0	0	0	0	0	0	0	0	0	0	0	0	0	0	0	0	0	0	0	0	0	0	0	0	0	0	0	0	0	0	0	0	0	0	0	0	0	0	0	0	0	0	0	0
Ak2	56.3016	53.4537	79.3827	49.9726	57.6698	33.8368	29.0333	7.11636	18.3057	33.4203	36.5523	20.5492	14.6528	57.5208	49.5738	25.87	0	14.1266	33.3295	40.4046	54.8556	67.0856	65.2978	64.2742	34.5506	55.1152	86.7596	17.3406	15.1629	72.3627	44.3488	68.113	69.7602	76.2349	73.895	84.0973	60.5845	83.0571	86.7928	78.5653	1.75267	43.2045	24.5918	44.9852	60.9815	39.6519	21.5818	48.7311	54.3452
Ak3	23.0325	13.3634	16.2374	24.3769	20.7611	23.9677	18.3368	12.8095	10.2969	23.518	18.2762	11.4162	19.5371	17.6084	24.3192	12.319	0	15.8924	19.9977	14.6926	22.2388	19.9444	21.7659	24.1028	15.2429	18.3717	27.9226	13.1226	5.05429	19.5698	9.03401	7.9355	24.5634	14.7272	30.3867	14.9033	23.952	20.7643	18.9164	18.271	10.516	15.9175	8.60714	21.85	22.5631	6.21991	7.79342	19.4925	18.1151
Ak4	0	1.21486	0	1.21884	1.1534	1.40987	0	0	2.28821	0	0	0.57081	0	0	0	0	0	0	0	0	0	0	0	0	0	0	0	0.468666	0.505429	0	0	0.661292	0	0	0	0	0	0	0	0	0	0	0	0	0	0.777489	0	0	0.670928
Ak5	0	0	0	0	0	0	0	1.42327	0	1.23779	0	0	0	0	0	0	0	0	0	0	0	0	0	0	0	0	0	0	0	0	0.821273	0.661292	0	0	0	0	0	0	0	0	0	0	0	0	0	0.777489	0	0.696159	0
Ak7	0	0	0	0	0	0	0	0	0	0	0	0.57081	0	0	0	1.2319	0	0	2.22197	0	0	0	0	0	0	0	0	1.406	0.505429	0.455111	0	0	0	0	0	0	0	0	0	0	0	4.54784	0	0	0	0	0	0	0
Ak8	0	0	0	0	0	1.40987	0	0	2.28821	2.47558	0	0	0	1.17389	0	0	0	0.88291	0	0.918286	0	0	0	0	0	0	0.997236	0	0	0	0	0	0	0	0	1.06452	0	3.1945	0	0	0	0	1.22959	0	0	0	0.599494	0	0.670928
Ak9	1.27958	0	0	0	0	0	0	0	1.1441	1.23779	0	1.71243	0	0	0	0	0	0.88291	0	0	0	0	0	0	0	0	0	0	0	0.455111	0	0	0	0	0	0	0	0	0	0	1.75267	0	0	1.28529	0	0	0.599494	0	0
Akain1	0	0	0	0	0	0	0	0	0	0	0	0	0	0	0	0	0	0	0	0	0	0	0	0	0	0	0	0	0	0	0	0	0	0	0	0	0	0	0	0	0	0	0	0	0	0	0	0	0
Akap1	5.11833	1.21486	5.41246	4.87538	1.1534	7.04933	3.05614	5.69309	2.28821	2.47558	4.76769	3.42486	4.88428	4.69557	3.74142	2.46381	9.61784	3.53164	5.55491	9.18286	5.93034	9.06563	6.40175	4.68666	5.08097	2.44956	2.99171	0.937332	3.03258	1.82045	4.92764	1.98387	4.91269	1.73261	4.83425	3.19357	5.63576	11.1808	3.33818	9.1355	3.50533	0	4.91836	3.85588	3.65889	3.10995	1.19899	4.17695	5.36742
Akap10	0	0	3.60831	1.21884	2.30679	4.2296	4.5842	0	1.1441	3.71337	0	2.28324	0	1.17389	0.935355	2.46381	0	1.76582	1.11098	0.918286	0	0	0.640175	0	2.03239	1.22478	0	0.937332	0.505429	1.36533	1.64255	1.32258	0.982537	0	1.38121	4.25809	0.704471	0	2.22546	1.8271	0	0	3.68877	7.71176	1.21963	2.33247	1.79848	0.696159	1.34186
Akap11	1.27958	3.64457	1.80415	4.87538	3.46019	4.2296	3.05614	2.84654	3.43231	7.42673	2.38385	6.27891	0	3.52168	1.87071	2.46381	0	7.94619	3.33295	2.75486	2.96517	1.81313	2.5607	2.67809	4.06478	3.67435	3.98895	2.34333	2.52715	1.36533	0.821273	1.98387	2.94761	0.866306	2.76243	1.06452	1.40894	1.59725	2.22546	1.8271	3.50533	2.27392	1.22959	1.28529	0.609815	3.88744	3.59696	2.08848	2.68371
Akap12	5.11833	14.5783	27.0623	8.53191	12.6874	19.7381	13.7526	4.26982	17.1616	9.90231	15.8923	7.99134	21.9793	16.4345	16.8364	3.69571	0	7.94619	11.1098	17.4474	17.791	12.6919	21.1258	18.7466	17.2753	17.1469	3.98895	7.02999	5.55972	15.9289	15.6042	17.1936	15.7206	8.66306	22.79	7.45166	13.3849	12.778	13.3527	14.6168	5.258	13.6435	11.0663	19.2794	16.465	6.9974	7.19392	20.1886	18.786
Akap13	6.39791	3.64457	1.80415	7.31307	4.61358	12.6888	7.64034	9.96291	5.72052	6.18894	3.17846	1.71243	2.44214	4.69557	7.48284	3.69571	0	7.94619	5.55491	4.59143	4.44775	0	3.84105	5.35618	5.08097	1.22478	2.99171	7.02999	6.06515	2.27556	4.10637	3.96775	3.93015	3.46522	2.76243	2.12905	7.04471	11.1808	1.11273	0	3.50533	18.1914	9.83673	5.14117	5.48833	6.9974	7.19392	5.56927	6.03835
Akap14	0	0	0	0	0	0	0	0	0	0	0	0.57081	0	0	0	0	0	0	1.11098	0	0	0	0	0	1.01619	0	0	0	0.505429	0	0	0	0	0	0	0	0	0	0	0	0	0	0	0	0	0	0	0	0
Akap17b	0	1.21486	0	1.21884	0	0	1.52807	1.42327	0	1.23779	0	0.57081	0	0	1.87071	1.2319	0	0	0	0	0	0	0	1.33905	0	0	1.99447	0.937332	0.505429	0	1.64255	0.661292	2.94761	0	0	0	0	0	0	1.8271	3.50533	0	0	0	0	0	1.19899	0.696159	0
Akap3	0	0	0	0	0	1.40987	1.52807	0	3.43231	1.23779	0	0	0	0	0	0	0	0	0	0	0	0	0	0	0	0	0	0	0	0	0.821273	0	0	0	0	0	0.704471	9.58351	0	0	0	0	0	0	0	0	0	0	1.34186
Akap4	0	0	0	2.43769	0	8.45919	0	2.84654	2.28821	1.23779	0.794615	2.85405	0	0	0	0	0	0	0	0	0	0	0	0.669523	0	0	0	0.468666	0	0	1.64255	0	0	0	0	0	1.40894	27.1533	0	0	5.258	0	0	0	0	3.10995	2.39797	0	0
Akap5	0	0	0	0	1.1534	0	0	0	0	0	0	0	0	0	0.935355	0	0	0	0	0	0	0	0.640175	0	0	0	0	0	0	0	0	1.32258	0.982537	0	0	0	0	1.59725	0	0	1.75267	0	0	0	0.609815	0	0.599494	0	0.670928
Akap6	0	1.21486	0	0	0	0	0	0	0	0	0	0	0	0	0	0	0	0	0	0	0	0	0	0	0	0	0	0	0	0	0	0	0	0	0	0	0	0	0	0	0	0	0	0	0	0	0	0	0
Akap7	1.27958	4.85943	3.60831	3.65653	2.30679	1.40987	1.52807	0	2.28821	7.42673	3.97308	1.14162	0	4.69557	3.74142	2.46381	9.61784	0	0	0.918286	1.48258	2.71969	1.92052	4.68666	1.01619	1.22478	6.98065	0.468666	0.505429	4.55111	3.28509	3.30646	2.94761	6.93044	4.83425	5.32262	7.74918	6.38901	4.45091	5.4813	0	4.54784	0	0	3.65889	0	0.599494	3.4808	6.70928
Akap8	2.55917	4.85943	1.80415	8.53191	4.61358	5.63946	4.5842	7.11636	3.43231	13.6157	2.38385	9.13296	4.88428	3.52168	3.74142	1.2319	9.61784	21.1898	4.44393	7.34629	2.96517	0	0.640175	1.33905	8.12956	6.12391	1.99447	4.68666	5.05429	3.18578	4.10637	2.64517	1.96507	1.73261	2.76243	0	2.81788	4.79175	0	7.3084	8.76333	2.27392	8.60714	5.14117	1.21963	3.88744	3.59696	4.87311	6.03835
Akap8l	11.5162	4.85943	3.60831	4.87538	4.61358	5.63946	9.16841	11.3862	17.1616	2.47558	7.15154	10.2746	9.76857	4.69557	5.61213	13.5509	28.8535	11.4778	7.77688	5.50972	1.48258	4.53281	0.640175	2.67809	6.09717	6.12391	2.99171	7.96732	6.57058	1.82045	4.10637	1.98387	2.94761	6.06414	3.45304	3.19357	1.40894	1.59725	2.22546	1.8271	10.516	0	6.14795	7.71176	6.70796	6.21991	5.39544	4.17695	6.03835
Akap9	2.55917	6.07428	10.8249	3.65653	1.1534	4.2296	6.11227	5.69309	5.72052	3.71337	3.17846	7.99134	4.88428	3.52168	2.80606	6.15952	0	7.06328	8.88786	5.50972	7.41292	5.43938	3.20087	3.34761	6.09717	3.67435	3.98895	9.84198	7.58144	1.36533	4.92764	2.64517	9.82537	5.19783	4.14364	1.06452	2.81788	1.59725	4.45091	0	5.258	4.54784	8.60714	2.57059	5.48833	8.55237	6.59443	2.08848	4.02557
Akip1	0	3.64457	1.80415	1.21884	1.1534	0	3.05614	1.42327	1.1441	3.71337	1.58923	1.71243	0	3.52168	1.87071	3.69571	0	0.88291	2.22197	2.75486	0	0.906563	3.20087	0	1.01619	4.89913	1.99447	2.812	2.52715	3.64089	2.46382	1.98387	4.91269	0	2.76243	3.19357	3.52235	0	3.33818	5.4813	1.75267	0	3.68877	5.14117	3.04907	3.88744	1.79848	3.4808	2.01278
Akirin1	3.83875	2.42971	9.02077	3.65653	4.61358	7.04933	1.52807	0	8.00873	6.18894	5.56231	5.13729	2.44214	5.86947	1.87071	3.69571	0	3.53164	1.11098	5.50972	11.8607	6.34594	4.48122	11.3819	9.14575	3.67435	4.98618	2.34333	4.54886	7.73689	6.57019	2.64517	4.91269	1.73261	5.52486	3.19357	2.11341	9.58351	6.67637	0	3.50533	4.54784	3.68877	2.57059	9.14722	6.21991	1.79848	2.08848	3.35464
Akirin2	0	0	3.60831	0	1.1534	1.40987	1.52807	1.42327	2.28821	3.71337	0.794615	0	0	0	3.74142	1.2319	0	0.88291	2.22197	2.75486	0	1.81313	0.640175	0.669523	0	0	0	0	1.01086	0.455111	0	0	0.982537	0	0.690607	0	0	0	1.11273	3.6542	0	0	0	0	1.21963	0.777489	0	0	1.34186
Akna	0	1.21486	1.80415	0	0	0	0	0	0	1.23779	0.794615	1.14162	0	0	0	1.2319	0	0	1.11098	0	0	0	0.640175	0	1.01619	0	1.99447	0.468666	1.51629	0	0	0	0	0.866306	0.690607	0	0	0	0	0	0	0	1.22959	0	0.609815	0.777489	0	0.696159	0.670928
Aknad1	0	0	0	0	0	0	0	0	0	0	0.794615	0	0	0	0	0	0	0	0	0	0	0	0	0	0	0	0	0	0	0	0	0	0	0	0	0	0	0	0	0	0	0	0	0	0	0	0	0	0
Akp3	0	0	0	0	0	0	0	0	0	0	0	0	0	0	0	0	0	0	0	0	0	0	0	0	0	0	0	0	0	0	0	0	0	0	0	0	0	0	0	0	0	0	0	0	0	0	0	0	0
Akr1a1	94.6891	46.1646	48.7121	40.2219	53.0562	100.1	48.8982	76.8567	90.3842	68.0784	51.65	103.887	65.9378	71.6075	56.1213	109.639	67.3249	146.563	59.9931	47.7509	80.0596	47.1413	59.5363	50.2142	55.8907	57.5648	44.8756	109.199	124.841	59.1645	77.1997	58.1937	55.0221	46.7805	45.5801	55.3552	54.2442	54.3065	58.9746	45.6775	103.407	81.8612	97.1377	73.2617	49.395	82.4138	119.299	72.4005	49.6487
Akr1b10	0	2.42971	1.80415	1.21884	1.1534	4.2296	3.05614	2.84654	3.43231	1.23779	0	3.99567	0	1.17389	6.54748	2.46381	0	0.88291	2.22197	3.67315	4.44775	1.81313	1.92052	2.67809	1.01619	2.44956	2.99171	4.68666	3.03258	2.27556	2.46382	1.98387	2.94761	3.46522	2.76243	3.19357	5.63576	1.59725	4.45091	0	1.75267	4.54784	2.45918	2.57059	1.82944	4.66493	2.39797	0.696159	2.01278
Akr1b3	2.55917	3.64457	5.41246	7.31307	2.30679	5.63946	6.11227	4.26982	3.43231	6.18894	8.74077	10.8454	2.44214	4.69557	6.54748	7.39142	0	2.64873	7.77688	8.26458	4.44775	4.53281	3.84105	7.36475	4.06478	3.67435	6.98065	7.96732	5.55972	8.64712	5.74891	6.61292	0.982537	7.79675	4.14364	9.58071	5.63576	9.58351	6.67637	7.3084	3.50533	6.82177	2.45918	5.14117	10.3669	5.44242	10.7909	6.96159	4.02557
Akr1b7	0	14.5783	0	93.851	0	1.40987	0	4.26982	2.28821	0	0.794615	0.57081	0	0	0.935355	41.8847	0	0	0	0	0	0	0	0.669523	3.04858	1.22478	0	0.468666	1.01086	0	16.4255	0.661292	0	0	0	0	0	0	0	0	1.75267	523.002	12.2959	2.57059	0	6.21991	0	0	2.68371
Akr1b8	0	4.85943	0	1.21884	1.1534	0	1.52807	1.42327	0	2.47558	0	0	0	2.34779	1.87071	0	0	0.88291	1.11098	0.918286	0	1.81313	1.28035	1.33905	2.03239	0	8.97513	1.406	0.505429	1.82045	1.64255	0.661292	0	2.59892	2.76243	0	0.704471	3.1945	2.22546	1.8271	1.75267	0	1.22959	0	2.43926	0.777489	1.79848	1.39232	3.35464
Akr1c12	0	0	0	1.21884	1.1534	0	1.52807	1.42327	0	1.23779	0.794615	0	0	0	0	0	0	0.88291	0	0	1.48258	0.906563	0	0	0	0	0	0.468666	0.505429	0.455111	0	0	0	0	0	1.06452	0	1.59725	0	0	1.75267	0	0	1.28529	1.21963	3.10995	1.19899	2.08848	0.670928
Akr1c13	1.27958	0	0	1.21884	0	1.40987	1.52807	2.84654	4.57642	2.47558	3.17846	2.28324	0	0	1.87071	2.46381	0	3.53164	2.22197	1.83657	4.44775	1.81313	4.48122	1.33905	0	0	0	5.62399	2.02172	1.36533	2.46382	3.30646	0	2.59892	1.38121	1.06452	3.52235	1.59725	1.11273	1.8271	3.50533	0	2.45918	1.28529	3.04907	1.55498	5.99494	3.4808	4.02557
Akr1c14	0	0	0	0	1.1534	0	0	0	0	0	0	0	0	0	2.80606	0	0	0	0	0	0	0.906563	0	0.669523	0	1.22478	0	0	0	0	0	0.661292	0	0	0.690607	0	0	0	1.11273	0	0	0	1.22959	0	0.609815	0	0	0	2.68371
Akr1c18	0	0	0	0	0	0	0	0	0	0	0	0	0	0	0	0	0	0	0	0	0	0	0	0	0	0	0	0.468666	0	0	0	0	0	0	0	0	0	0	0	0	0	0	0	0	0	0	0	0	0
Akr1c19	1.27958	0	0	8.53191	0	5.63946	3.05614	9.96291	4.57642	1.23779	4.76769	1.14162	2.44214	0	0	2.46381	0	1.76582	3.33295	1.83657	0	0	0	0	5.08097	3.67435	0	2.34333	4.04344	1.36533	5.74891	0.661292	0	0	0	0	0	0	0	0	7.01067	0	6.14795	0	0.609815	16.3273	2.39797	0	0.670928
Akr1c20	0	0	0	0	0	0	0	0	0	0	0	0	0	0	0	0	0	0	0	0	0	0	0.640175	0	0	0	0	0	0	0	0	0	0	0	0	0	0	0	0	0	0	0	0	0	0.609815	0	0	0	0
Akr1c6	0	0	0	0	0	0	0	0	0	0	0	0	0	0	0	0	0	0	0	0	0	0.906563	0	1.33905	0	1.22478	0	0	0	0	0	0.661292	0	0	0	0	0	0	0	0	0	0	0	0	0	0	0	0	6.03835
Akr1cl	1.27958	0	0	0	0	0	0	0	2.28821	2.47558	0	0	0	1.17389	0	0	0	0	0	0	0	0	0	0	2.03239	0	0	0	0	0	0	0	0	0.866306	0	0	0	0	0	0	0	0	0	0	0.609815	0	0	0	0
Akr1d1	0	0	0	0	0	0	0	0	0	0	0	0	0	0	0	0	0	0	0	0	0	0	0	0	0	0	0	0	0	0	0	0	0	0	0	0	0	0	0	0	0	0	0	0	0	0	0	0	0
Akr1e1	3.83875	2.42971	5.41246	4.87538	1.1534	5.63946	4.5842	1.42327	2.28821	3.71337	0.794615	3.99567	0	5.86947	5.61213	3.69571	9.61784	0.88291	2.22197	2.75486	1.48258	4.53281	1.92052	2.67809	6.09717	2.44956	4.98618	3.74933	6.57058	6.37156	0.821273	1.98387	2.94761	3.46522	2.76243	5.32262	2.11341	11.1808	4.45091	0	5.258	4.54784	1.22959	1.28529	3.04907	3.88744	4.19646	2.08848	5.36742
Akr7a5	15.355	9.71885	5.41246	8.53191	8.07377	1.40987	18.3368	11.3862	20.5939	11.1401	7.15154	19.4075	19.5371	9.39115	8.41819	18.4786	9.61784	13.2436	15.5538	6.428	10.3781	4.53281	7.04192	7.36475	5.08097	3.67435	5.98342	25.7766	20.7226	7.73689	8.21273	3.96775	9.82537	7.79675	9.6685	6.38714	9.86259	11.1808	11.1273	7.3084	14.0213	15.9175	14.7551	10.2823	6.09815	21.7697	26.3777	6.96159	6.03835
Akt1	7.6775	0	5.41246	4.87538	1.1534	2.81973	1.52807	2.84654	3.43231	2.47558	3.17846	6.27891	2.44214	2.34779	1.87071	6.15952	0	2.64873	3.33295	5.50972	1.48258	3.62625	0.640175	4.01714	7.11336	0	0	2.34333	2.52715	0	1.64255	2.64517	2.94761	0.866306	1.38121	2.12905	2.81788	1.59725	3.33818	3.6542	7.01067	2.27392	4.91836	5.14117	3.65889	1.55498	4.19646	2.78464	4.02557
Akt1s1	1.27958	2.42971	3.60831	1.21884	11.534	4.2296	6.11227	4.26982	8.00873	3.71337	2.38385	5.13729	12.2107	7.04336	5.61213	6.15952	0	6.18037	5.55491	2.75486	1.48258	8.15906	3.84105	8.03427	5.08097	3.67435	8.97513	3.74933	3.53801	3.64089	3.28509	5.95162	4.91269	1.73261	7.59668	2.12905	7.04471	9.58351	5.56364	0	7.01067	2.27392	9.83673	6.42646	6.09815	3.88744	2.99747	5.56927	5.36742
Akt2	14.0754	13.3634	28.8664	9.75076	16.1475	15.5085	7.64034	1.42327	8.00873	7.42673	12.7138	6.27891	9.76857	22.304	14.0303	7.39142	9.61784	8.8291	13.3318	11.0194	17.791	18.1313	21.7659	26.7809	10.1619	18.3717	17.9503	8.90465	12.1303	18.6596	9.85528	19.1775	16.7031	10.3957	22.0994	19.1614	30.9967	14.3753	13.3527	25.5794	7.01067	22.7392	4.91836	19.2794	28.0515	11.6623	8.99241	20.1886	19.4569
Akt3	0	1.21486	3.60831	0	1.1534	1.40987	0	1.42327	0	0	0	0.57081	0	0	0.935355	0	0	0.88291	1.11098	1.83657	1.48258	0	0	0	1.01619	2.44956	0	0.468666	0.505429	0	0	0	0.982537	0	0.690607	1.06452	0.704471	0	0	0	0	0	1.22959	0	1.21963	0	0.599494	0.696159	0.670928
Aktip	10.2367	4.85943	3.60831	20.7204	6.92037	18.3283	3.05614	5.69309	16.0175	8.66452	8.74077	9.13296	2.44214	3.52168	5.61213	8.62333	0	3.53164	8.88786	4.59143	4.44775	6.34594	4.48122	9.37332	8.12956	13.4726	9.97236	16.4033	10.1086	2.73067	12.3191	1.98387	7.8603	3.46522	2.07182	7.45166	10.5671	1.59725	2.22546	7.3084	14.0213	6.82177	13.5255	6.42646	3.65889	16.3273	7.19392	3.4808	1.34186
Alad	15.355	14.5783	16.2374	17.0638	11.534	18.3283	19.8649	25.6189	17.1616	9.90231	19.0708	15.9827	14.6528	15.2606	7.48284	25.87	19.2357	12.3607	16.6647	14.6926	20.7562	15.4116	14.0838	16.0685	12.1943	12.2478	19.9447	15.466	27.2932	15.0187	14.7829	9.25808	15.7206	17.3261	13.1215	9.58071	9.86259	15.9725	14.4655	12.7897	22.7847	13.6435	20.903	16.7088	12.1963	14.7723	14.3878	11.8347	12.7476
Alas1	19.1937	25.512	28.8664	12.1884	39.2155	21.148	12.2245	9.96291	11.441	16.0913	23.0438	5.7081	2.44214	18.7823	14.9657	8.62333	0	12.3607	21.1087	19.284	28.1691	26.2903	30.0882	49.5447	18.2915	29.3948	46.8701	16.872	14.152	28.672	16.4255	26.4517	26.5285	15.5935	32.4585	15.9678	40.1548	17.5698	21.1418	31.0607	8.76333	40.9306	18.4439	32.1323	26.222	17.8822	17.3853	27.1502	34.2173
Alas2	1.27958	0	0	1.21884	1.1534	2.81973	1.52807	0	1.1441	3.71337	0	1.14162	2.44214	2.34779	1.87071	0	0	0	0	1.83657	2.96517	3.62625	2.5607	1.33905	0	1.22478	1.99447	0.937332	0	0.910223	1.64255	1.32258	0.982537	0.866306	0	1.06452	2.11341	0	3.33818	1.8271	0	0	0	2.57059	1.21963	1.55498	0	0.696159	2.68371
Alb	2.55917	6.07428	1.80415	1.21884	0	0	3.05614	0	0	4.95116	3.17846	0	0	2.34779	1.87071	0	0	0.88291	0	1.83657	13.3433	8.15906	7.6821	4.01714	7.11336	36.7435	9.97236	24.3706	0.505429	2.27556	5.74891	50.9195	0	1.73261	22.0994	0	4.93129	9.58351	2.22546	1.8271	0	0	0	2.57059	1.82944	0	0	16.0117	431.407
Albfm1	0	0	0	0	0	0	0	0	0	0	0	0	0	0	0	0	0	0	0	0	0	0	0	0	0	0	0	0.468666	0	0	0	0	0	0	0	0	0	0	0	0	0	0	0	0	0	0	0.599494	0	0
Alcam	3.83875	8.504	5.41246	13.4073	9.22717	9.86906	4.5842	5.69309	5.72052	7.42673	3.97308	10.2746	4.88428	3.52168	4.67677	6.15952	0	1.76582	9.99884	5.50972	7.41292	8.15906	3.20087	6.0257	5.08097	4.89913	5.98342	5.62399	6.57058	2.73067	4.92764	10.5807	8.84284	10.3957	8.28729	7.45166	5.63576	6.38901	6.67637	1.8271	8.76333	11.3696	7.37755	7.71176	9.14722	18.6597	8.39291	9.05007	4.02557
Aldh16a1	2.55917	3.64457	0	2.43769	3.46019	1.40987	6.11227	0	2.28821	1.23779	2.38385	1.71243	0	2.34779	1.87071	1.2319	0	0.88291	2.22197	1.83657	1.48258	1.81313	0.640175	1.33905	2.03239	1.22478	2.99171	0.468666	3.53801	3.18578	3.28509	2.64517	4.91269	1.73261	2.07182	0	2.11341	1.59725	1.11273	0	3.50533	2.27392	1.22959	1.28529	2.43926	0.777489	2.99747	1.39232	0.670928
Aldh18a1	0	0	1.80415	0	1.1534	4.2296	0	5.69309	3.43231	0	2.38385	1.14162	2.44214	1.17389	0	1.2319	9.61784	1.76582	2.22197	0.918286	1.48258	1.81313	0	0.669523	2.03239	2.44956	0	3.74933	2.02172	0.910223	0.821273	2.64517	0.982537	1.73261	0	0	0.704471	0	1.11273	0	0	0	2.45918	3.85588	0	3.10995	1.19899	0	1.34186
Aldh1a1	37.1079	17.008	21.6498	46.3161	14.9941	93.0511	39.7298	139.481	78.9432	39.6092	32.5792	97.0377	53.7271	24.6518	14.9657	48.0443	28.8535	120.076	36.6624	29.3852	17.791	14.505	11.5231	18.0771	80.2794	34.2939	15.9558	96.0765	78.847	16.384	68.1657	15.871	19.6507	12.9946	16.5746	26.6131	15.4984	14.3753	15.5782	14.6168	101.655	34.1088	109.434	46.2705	17.6846	89.4112	92.322	31.3272	43.6103
Aldh1a2	0	1.21486	0	0	0	1.40987	0	0	1.1441	1.23779	3.17846	0.57081	0	2.34779	0.935355	0	0	1.76582	0	0	0	0.906563	0	0.669523	1.01619	2.44956	0	0.937332	1.01086	1.82045	0	0	0.982537	0.866306	0.690607	1.06452	1.40894	0	2.22546	0	0	0	0	1.28529	0.609815	0.777489	1.79848	0	4.02557
Aldh1a3	0	0	1.80415	0	0	0	0	1.42327	0	0	0.794615	0.57081	0	0	0	0	0	0.88291	0	0	0	0	0	0	4.06478	1.22478	0	0.468666	0.505429	0	0	0.661292	0	0	0.690607	0	0	0	0	0	0	0	0	0	0.609815	0.777489	0	0	0.670928
Aldh1a7	23.0325	6.07428	14.4332	8.53191	17.3009	21.148	24.4491	29.8887	22.8821	17.329	7.94615	27.3989	12.2107	12.9128	4.67677	25.87	0	22.0727	15.5538	12.856	26.6865	26.2903	14.0838	16.7381	6.09717	19.5965	43.8784	28.5886	20.7226	10.9227	8.21273	8.59679	6.87776	19.0587	18.6464	5.32262	16.9073	27.1533	36.72	10.9626	24.5373	9.09569	28.2806	15.4235	14.6356	31.877	26.9772	13.9232	10.7348
Aldh1b1	0	0	0	0	0	0	0	0	0	0	0	0	0	0	0	0	0	0	0	0	0	0	0	0	1.01619	0	0	0	0.505429	0	0	0	0	0	0.690607	1.06452	0	0	0	0	0	0	0	0	0.609815	0	0	0	1.34186
Aldh1l1	17.9142	26.7268	25.2581	7.31307	9.22717	5.63946	7.64034	1.42327	2.28821	11.1401	23.0438	5.13729	7.32642	11.7389	6.54748	3.69571	0	1.76582	4.44393	14.6926	17.791	15.4116	16.6445	10.7124	13.2105	19.5965	32.9088	5.15533	2.52715	15.4738	9.03401	14.5484	23.5809	22.5239	33.8398	23.4195	29.5878	19.167	31.1564	18.271	1.75267	9.09569	2.45918	5.14117	20.7337	1.55498	6.59443	12.5309	40.2557
Aldh1l2	1.27958	0	0	0	0	1.40987	0	0	1.1441	0	0	0	0	0	0	0	0	0	0	0	0	0	0	0.669523	0	0	0	0	0	0	0	0	0	0	0	0	0	0	0	0	0	0	1.22959	0	0	0	0.599494	0	0
Aldh2	48.6241	68.032	37.8872	47.5349	33.4485	40.8861	42.7859	48.3913	32.0349	37.1337	61.1854	39.3859	46.4007	51.6513	40.2203	33.2614	19.2357	45.0284	33.3295	50.5057	60.786	44.4216	45.4524	49.5447	32.5182	36.7435	46.8701	37.0246	41.4452	51.4276	21.3531	37.6936	66.8125	61.5077	62.8453	39.3874	71.856	81.4598	70.1019	32.8878	40.3113	61.3959	29.5102	41.1294	48.1754	29.5446	37.7681	45.2503	66.4219
Aldh3a1	0	0	0	0	0	0	0	0	0	0	0	1.14162	0	0	0	0	0	0	3.33295	0	0	0	0	0	0	0	0	0	0	0	0	0	0	0	0	0	0	0	0	0	0	0	0	0	0	0	0	0	0
Aldh3a2	2.55917	0	1.80415	8.53191	0	5.63946	1.52807	7.11636	2.28821	8.66452	3.97308	9.13296	7.32642	0	0.935355	4.92762	0	14.1266	12.2208	0.918286	0	3.62625	3.20087	2.67809	5.08097	0	0.997236	8.43599	7.07601	5.46134	1.64255	2.64517	0	0.866306	2.76243	4.25809	1.40894	3.1945	1.11273	1.8271	3.50533	6.82177	7.37755	6.42646	3.65889	2.33247	8.39291	4.17695	4.02557
Aldh3b1	2.55917	2.42971	0	0	0	1.40987	0	0	3.43231	1.23779	0	0	0	0	1.87071	0	0	0.88291	1.11098	1.83657	1.48258	1.81313	0.640175	0	2.03239	0	0.997236	0	1.51629	0.455111	0.821273	3.30646	1.96507	0	0	0	2.11341	0	0	0	0	2.27392	3.68877	0	1.82944	0	0	0.696159	1.34186
Aldh3b2	0	0	0	0	1.1534	1.40987	6.11227	4.26982	1.1441	1.23779	0.794615	0.57081	0	0	0.935355	2.46381	0	2.64873	2.22197	2.75486	4.44775	1.81313	0	0.669523	1.01619	3.67435	5.98342	0.468666	1.01086	0.455111	2.46382	1.98387	0.982537	3.46522	2.07182	0	2.81788	0	5.56364	0	3.50533	0	0	0	2.43926	0.777489	2.39797	1.39232	4.02557
Aldh3b3	0	0	0	0	0	0	0	0	0	0	0	0	0	0	0	0	0	0	1.11098	0	0	0	0	0	0	0	0	0	0	0	0	0	0	0	0	0	0	0	0	0	0	0	0	0	0	0	0	0	0
Aldh4a1	6.39791	8.504	7.21661	3.65653	8.07377	8.45919	0	5.69309	4.57642	11.1401	3.97308	0.57081	0	2.34779	4.67677	1.2319	0	6.18037	2.22197	6.428	2.96517	7.2525	6.40175	6.69523	5.08097	8.57347	9.97236	4.68666	4.54886	5.91645	10.6766	3.96775	5.89522	7.79675	9.6685	10.6452	7.04471	4.79175	11.1273	7.3084	3.50533	9.09569	4.91836	7.71176	5.48833	3.88744	5.99494	4.87311	10.7348
Aldh5a1	2.55917	0	1.80415	2.43769	3.46019	2.81973	1.52807	2.84654	1.1441	1.23779	3.97308	3.42486	0	4.69557	0.935355	0	0	2.64873	0	2.75486	1.48258	1.81313	3.20087	4.68666	1.01619	2.44956	1.99447	1.87466	2.52715	0	3.28509	1.98387	1.96507	3.46522	2.76243	0	2.11341	3.1945	7.7891	3.6542	0	0	0	2.57059	0.609815	1.55498	2.99747	2.08848	0.670928
Aldh6a1	39.6671	40.0903	32.4748	51.1915	48.4426	46.5256	32.0894	35.5818	35.4672	54.4627	54.8285	29.6821	53.7271	59.8686	34.6081	16.0148	0	35.3164	32.2185	36.7315	31.1343	33.5428	33.9293	36.1542	40.6478	60.0143	46.8701	35.6186	36.3909	46.4214	42.7062	40.3388	78.603	69.3044	66.9889	56.4197	71.856	46.3203	62.3128	60.2943	29.7953	45.4784	46.7245	35.9882	43.2968	41.2069	32.3727	33.4156	88.5625
Aldh7a1	5.11833	6.07428	10.8249	8.53191	1.1534	8.45919	6.11227	7.11636	4.57642	1.23779	6.35692	8.56215	7.32642	4.69557	6.54748	6.15952	19.2357	5.29746	9.99884	7.34629	7.41292	7.2525	1.92052	5.35618	6.09717	7.34869	4.98618	6.09266	6.57058	6.82667	5.74891	4.62904	4.91269	6.93044	4.14364	8.51619	7.04471	7.98626	3.33818	3.6542	10.516	4.54784	3.68877	3.85588	5.48833	3.88744	5.99494	8.35391	8.72206
Aldh8a1	0	0	0	0	0	0	0	1.42327	0	0	0	0	0	0	0	0	0	0	0	0	0	0	0	0	0	0	0	0	0.505429	0	0	0	0	0	0	0	0	0	0	0	0	0	0	0	0	0	0	0	0.670928
Aldh9a1	6.39791	8.504	7.21661	7.31307	3.46019	8.45919	1.52807	2.84654	1.1441	4.95116	4.76769	6.84972	9.76857	4.69557	6.54748	1.2319	0	7.06328	4.44393	2.75486	10.3781	2.71969	3.20087	8.7038	6.09717	2.44956	8.97513	2.34333	7.58144	3.18578	3.28509	6.61292	7.8603	8.66306	4.14364	2.12905	4.93129	11.1808	14.4655	7.3084	1.75267	6.82177	3.68877	3.85588	3.65889	3.10995	2.99747	2.08848	6.03835
Aldoa	244.4	326.796	315.727	192.577	337.945	180.463	192.537	68.3171	91.5283	215.375	178.788	111.308	195.371	316.951	178.653	187.249	38.4713	78.5789	241.083	168.965	505.561	263.81	284.238	273.835	118.895	308.645	652.193	103.107	103.613	337.693	125.655	367.678	382.207	462.607	431.63	325.744	321.943	474.384	407.259	341.668	42.064	106.874	63.9387	150.379	256.122	136.061	132.488	220.682	116.071
Aldoart1	0	1.21486	0	0	0	1.40987	0	0	1.1441	0	0	0.57081	0	0	0	0	0	0	0	0.918286	0	0	0	0	0	0	0	0	0	0.455111	0	0	0.982537	0.866306	0.690607	1.06452	0	0	0	0	0	0	1.22959	0	0	0	0.599494	0	0
Aldoart2	0	0	0	0	0	0	0	0	4.57642	1.23779	0	0.57081	0	0	0	0	0	0	0	0	0	0	0	0.669523	0	0	0.997236	0	0	0	0	0	0	0	0	0	0	7.98626	1.11273	0	0	0	0	0	0.609815	1.55498	1.19899	0	0
Aldob	3.83875	0	0	0	0	0	0	0	0	1.23779	3.97308	0.57081	0	0	0	0	0	0	1.11098	0	0	3.62625	1.28035	0	3.04858	1.22478	0	2.812	4.54886	0.455111	0	1.98387	0	0	2.76243	0	0	0	0	0	12.2687	0	1.22959	0	0	0	2.39797	2.08848	18.1151
Aldoc	2.55917	0	0	0	0	4.2296	1.52807	4.26982	2.28821	1.23779	0	6.84972	0	0	0.935355	1.2319	0	6.18037	6.6659	1.83657	0	0	0.640175	0	0	0	0	2.812	5.55972	0	1.64255	0	0.982537	0	0	0	0	0	0	0	7.01067	0	4.91836	3.85588	0	5.44242	5.39544	0	0
Alg1	7.6775	6.07428	3.60831	6.09422	4.61358	4.2296	3.05614	1.42327	2.28821	2.47558	3.17846	6.27891	2.44214	1.17389	2.80606	3.69571	9.61784	2.64873	0	8.26458	1.48258	3.62625	5.76157	2.67809	2.03239	0	0.997236	3.28066	3.53801	3.64089	4.10637	3.96775	3.93015	4.33153	2.76243	1.06452	2.81788	1.59725	4.45091	1.8271	10.516	0	1.22959	1.28529	3.04907	3.10995	2.39797	2.08848	6.70928
Alg10b	3.83875	3.64457	3.60831	1.21884	0	0	1.52807	4.26982	1.1441	3.71337	2.38385	2.85405	0	4.69557	2.80606	3.69571	0	2.64873	2.22197	1.83657	1.48258	0	2.5607	1.33905	2.03239	2.44956	0.997236	1.87466	3.03258	3.64089	0.821273	2.64517	2.94761	0.866306	4.83425	2.12905	1.40894	3.1945	2.22546	5.4813	3.50533	2.27392	1.22959	2.57059	1.82944	3.10995	2.99747	0	2.68371
Alg11	1.27958	3.64457	3.60831	8.53191	2.30679	2.81973	1.52807	4.26982	0	1.23779	3.17846	4.56648	0	2.34779	1.87071	2.46381	0	3.53164	5.55491	3.67315	1.48258	2.71969	1.92052	2.67809	4.06478	2.44956	0	4.68666	3.03258	3.64089	2.46382	1.98387	3.93015	1.73261	1.38121	2.12905	4.93129	1.59725	2.22546	0	7.01067	6.82177	7.37755	1.28529	1.82944	3.88744	2.99747	1.39232	2.68371
Alg12	0	1.21486	0	1.21884	1.1534	1.40987	1.52807	1.42327	0	1.23779	0.794615	1.14162	2.44214	1.17389	1.87071	1.2319	0	2.64873	0	0.918286	2.96517	0.906563	0.640175	0	1.01619	0	0	2.34333	2.52715	0.910223	1.64255	1.32258	0	2.59892	1.38121	2.12905	0	0	0	0	1.75267	0	0	1.28529	0	0	4.19646	0	0.670928
Alg13	1.27958	0	0	0	1.1534	1.40987	4.5842	0	0	0	0.794615	1.71243	0	0	0	0	0	1.76582	1.11098	0	0	0	0.640175	0.669523	2.03239	0	0	0.937332	1.51629	0.455111	0	1.32258	0	0	0.690607	0	0.704471	1.59725	0	1.8271	0	0	0	0	0.609815	0	1.19899	0	0
Alg14	3.83875	0	1.80415	2.43769	1.1534	5.63946	0	1.42327	0	2.47558	3.17846	1.71243	0	1.17389	1.87071	0	0	6.18037	2.22197	2.75486	2.96517	3.62625	1.92052	3.34761	2.03239	1.22478	3.98895	4.21799	3.53801	0.910223	4.92764	1.98387	0	4.33153	2.07182	2.12905	0	3.1945	3.33818	3.6542	0	4.54784	2.45918	2.57059	4.87852	3.10995	2.39797	6.26543	0.670928
Alg2	3.83875	7.28914	5.41246	2.43769	6.92037	2.81973	3.05614	2.84654	8.00873	3.71337	4.76769	3.42486	2.44214	4.69557	3.74142	1.2319	0	10.5949	4.44393	6.428	4.44775	6.34594	5.1214	4.68666	3.04858	6.12391	3.98895	6.09266	3.03258	2.27556	4.10637	1.98387	2.94761	6.06414	2.76243	4.25809	4.22682	3.1945	8.90183	0	12.2687	11.3696	3.68877	7.71176	3.04907	5.44242	3.59696	1.39232	2.01278
Alg3	3.83875	2.42971	0	2.43769	1.1534	2.81973	0	0	2.28821	3.71337	0	1.71243	4.88428	1.17389	2.80606	1.2319	0	0.88291	0	0	0	0	1.28035	1.33905	0	2.44956	1.99447	1.406	3.03258	2.27556	0	3.96775	0	1.73261	0.690607	1.06452	2.81788	3.1945	2.22546	0	1.75267	0	1.22959	1.28529	1.21963	5.44242	2.39797	2.78464	2.01278
Alg5	11.5162	1.21486	7.21661	3.65653	6.92037	8.45919	7.64034	11.3862	6.86463	6.18894	10.33	7.99134	14.6528	7.04336	10.2889	12.319	9.61784	10.5949	2.22197	2.75486	5.93034	5.43938	4.48122	4.01714	8.12956	4.89913	7.97789	12.1853	3.03258	10.9227	7.39146	5.29033	8.84284	3.46522	9.6685	8.51619	8.45365	6.38901	7.7891	3.6542	7.01067	13.6435	9.83673	8.99705	4.87852	7.77489	7.79342	6.96159	4.02557
Alg6	0	0	3.60831	0	0	0	3.05614	2.84654	1.1441	0	0.794615	1.71243	0	0	0	0	0	0.88291	0	0.918286	0	2.71969	0.640175	0	0	0	0.997236	0.937332	1.01086	0.910223	0.821273	1.32258	0.982537	0.866306	0	1.06452	0	0	0	1.8271	0	2.27392	1.22959	2.57059	0.609815	0	0.599494	0.696159	2.68371
Alg8	1.27958	0	0	2.43769	0	0	0	1.42327	2.28821	1.23779	0	0	0	2.34779	1.87071	0	0	0.88291	1.11098	0.918286	0	2.71969	0.640175	2.00857	2.03239	0	0.997236	1.406	1.01086	0	0	5.29033	0.982537	0.866306	1.38121	0	1.40894	3.1945	1.11273	5.4813	1.75267	0	2.45918	1.28529	1.21963	0.777489	0.599494	2.08848	1.34186
Alg9	1.27958	2.42971	0	1.21884	5.76698	1.40987	0	0	1.1441	2.47558	1.58923	2.28324	0	1.17389	2.80606	3.69571	0	2.64873	1.11098	1.83657	2.96517	3.62625	1.28035	2.67809	1.01619	3.67435	0.997236	1.406	1.51629	0.455111	0.821273	1.98387	1.96507	2.59892	2.07182	1.06452	0.704471	6.38901	1.11273	1.8271	1.75267	0	2.45918	3.85588	4.2687	0.777489	2.39797	1.39232	0.670928
Alk	0	0	0	0	0	0	0	0	0	0	0	0	0	0	0	0	0	0	0	0	0	0	0	0	0	0	0	0	0	0	0	0	0	0	0.690607	0	0	0	0	0	0	0	0	0	0	0	0	0	0
Alkal2	1.27958	4.85943	7.21661	1.21884	4.61358	0	1.52807	1.42327	0	1.23779	5.56231	0	2.44214	2.34779	4.67677	2.46381	0	0.88291	4.44393	0.918286	0	0.906563	4.48122	4.01714	1.01619	2.44956	2.99171	1.87466	2.02172	3.64089	1.64255	3.96775	5.89522	2.59892	1.38121	1.06452	2.81788	3.1945	6.67637	1.8271	0	2.27392	0	1.28529	3.04907	0.777489	0	4.17695	0
Alkbh1	2.55917	2.42971	1.80415	1.21884	1.1534	2.81973	0	4.26982	5.72052	2.47558	0	3.42486	7.32642	1.17389	1.87071	2.46381	9.61784	3.53164	3.33295	3.67315	1.48258	2.71969	1.28035	2.67809	0	0	1.99447	3.28066	4.04344	3.18578	1.64255	0	2.94761	0	0	0	2.11341	3.1945	2.22546	3.6542	3.50533	0	1.22959	1.28529	0	3.10995	3.59696	0	2.01278
Alkbh2	1.27958	1.21486	0	0	0	0	3.05614	1.42327	1.1441	0	0	0	0	2.34779	4.67677	2.46381	0	1.76582	0	0	1.48258	1.81313	0	2.00857	1.01619	1.22478	0.997236	0.468666	1.01086	0.455111	2.46382	1.32258	0	0	0.690607	0	0.704471	1.59725	1.11273	0	1.75267	0	0	1.28529	0.609815	2.33247	1.79848	2.08848	0
Alkbh3	2.55917	4.85943	7.21661	6.09422	2.30679	8.45919	3.05614	2.84654	4.57642	0	2.38385	3.99567	0	2.34779	2.80606	4.92762	0	2.64873	3.33295	1.83657	0	0	2.5607	1.33905	5.08097	3.67435	6.98065	2.34333	4.54886	3.64089	0.821273	1.32258	6.87776	3.46522	6.21547	2.12905	4.93129	3.1945	2.22546	1.8271	0	11.3696	1.22959	2.57059	2.43926	3.10995	1.79848	4.87311	4.02557
Alkbh3os1	0	1.21486	0	0	0	0	0	0	0	0	0	0	0	0	0	0	0	0	0	0	0	0	0	0	0	0	0	0	0	0	0	0	0	0	0	0	0	0	0	0	1.75267	0	0	0	0.609815	0	0	0	0
Alkbh4	0	0	0	0	1.1534	0	1.52807	1.42327	0	0	0.794615	1.14162	0	0	0	0	0	0.88291	1.11098	0	0	0	0	0	0	0	0.997236	1.406	0.505429	0.455111	0	0	1.96507	1.73261	0	1.06452	0.704471	0	0	0	0	2.27392	0	0	0	0	0.599494	0	0
Alkbh5	11.5162	7.28914	3.60831	8.53191	6.92037	8.45919	15.2807	11.3862	12.5851	8.66452	5.56231	3.42486	7.32642	3.52168	5.61213	6.15952	0	6.18037	11.1098	7.34629	4.44775	7.2525	6.40175	6.0257	6.09717	7.34869	7.97789	4.68666	5.55972	7.73689	7.39146	11.9032	6.87776	4.33153	3.45304	5.32262	4.22682	1.59725	8.90183	7.3084	8.76333	9.09569	9.83673	7.71176	6.09815	3.88744	10.7909	5.56927	8.72206
Alkbh6	2.55917	0	3.60831	0	0	4.2296	1.52807	0	6.86463	0	0.794615	3.42486	4.88428	4.69557	3.74142	13.5509	0	7.06328	0	4.59143	2.96517	2.71969	2.5607	1.33905	4.06478	1.22478	0	7.49865	6.06515	2.73067	3.28509	1.32258	1.96507	1.73261	2.07182	3.19357	2.81788	1.59725	0	1.8271	7.01067	0	6.14795	1.28529	1.21963	0	5.99494	4.87311	3.35464
Alkbh7	2.55917	1.21486	1.80415	4.87538	1.1534	1.40987	3.05614	4.26982	1.1441	2.47558	0.794615	0.57081	0	0	1.87071	1.2319	0	4.41455	1.11098	0.918286	0	0.906563	2.5607	0	0	0	0.997236	1.406	4.04344	0.455111	1.64255	1.32258	3.93015	2.59892	0.690607	2.12905	1.40894	0	1.11273	5.4813	0	2.27392	1.22959	0	1.21963	2.33247	1.19899	3.4808	1.34186
Alkbh8	0	0	0	1.21884	1.1534	0	1.52807	0	1.1441	1.23779	0.794615	0	0	1.17389	0	1.2319	0	1.76582	0	0	0	0	0	1.33905	0	2.44956	0.997236	0	0	0.455111	1.64255	0	0	0	1.38121	1.06452	0	1.59725	3.33818	0	1.75267	0	0	1.28529	0	0	0.599494	1.39232	2.01278
Allc	0	0	0	0	0	5.63946	3.05614	0	0	0	0	1.14162	0	0	0	0	0	0	0	0	0	0	0	0	0	0	0	0	0	0	0	0	0	0	0	0	0.704471	3.1945	0	0	0	0	0	1.28529	0	0.777489	0.599494	0	0
Alms1	0	0	0	0	1.1534	0	1.52807	0	0	0	0	0.57081	0	0	0.935355	1.2319	0	1.76582	0	0	0	0	0	0	0	0	0	1.87466	1.01086	0	0	0.661292	0	1.73261	0.690607	0	0	0	0	0	3.50533	0	0	0	0	0	0.599494	0	2.01278
Alox12	0	0	0	0	0	1.40987	0	2.84654	1.1441	0	1.58923	0.57081	0	0	0	4.92762	0	0.88291	2.22197	4.59143	0	0	0	0	0	0	0	5.15533	3.53801	0.910223	0.821273	0	0	0	0	0	0	0	0	0	1.75267	0	0	2.57059	0.609815	3.10995	1.79848	0.696159	0
Alox12b	0	0	0	0	0	0	0	0	0	0	0	0	0	0	0	0	0	0	0	0	0	0	0	0	0	0	0	0	0	0	0	0	0	0	0	0	0	0	0	0	0	0	0	0	0	0	0	0	0
Alox12e	0	0	0	0	0	0	0	0	0	0	0	0.57081	0	0	0	0	0	0	0	0	0	0	0.640175	0	2.03239	0	0	0.468666	0	0	0	0	0	0	0	0	0	0	0	0	0	0	0	0	0	0.777489	0	0	0
Alox15	0	1.21486	0	0	0	1.40987	0	1.42327	0	22.2802	2.38385	0.57081	0	0	1.87071	0	0	0	0	1.83657	0	0	1.92052	1.33905	0	0	0.997236	1.406	0.505429	0.910223	0	1.32258	0	0	1.38121	1.06452	1.40894	0	1.11273	0	0	0	0	0	1.82944	0	0	3.4808	2.68371
Alox5	0	0	0	1.21884	0	0	0	0	2.28821	0	2.38385	1.14162	0	0	0	0	0	0.88291	0	0	1.48258	0	0	0	0	1.22478	0	0.937332	1.01086	0.455111	0	0.661292	0	0	0.690607	1.06452	0	0	0	0	1.75267	0	0	0	0.609815	0.777489	0.599494	0	1.34186
Alox5ap	0	0	0	1.21884	0	1.40987	0	0	0	7.42673	0.794615	0	0	0	5.61213	0	0	0	0	0	1.48258	0.906563	0.640175	0	4.06478	0	0	1.406	3.03258	0.455111	0	0	0	0	0	3.19357	0.704471	0	0	1.8271	1.75267	0	3.68877	0	3.04907	0.777489	1.19899	2.08848	3.35464
Aloxe3	0	0	0	0	0	0	0	0	0	0	0	0	0	0	0	0	0	0	0	0	0	0	0	0	0	0	0	0.468666	0	0	0	0	0	0	0	0	0	0	0	0	0	0	0	0	0	0	0.599494	0	0
Alpi	0	0	0	0	0	0	0	0	0	0	0	0	0	0	0	0	0	0	0	0	0	0	0	0	0	0	0	0	0	0	0	0	0	0	0	0	0	0	0	0	0	0	0	0	0	0	0	0	0
Alpk1	0	0	0	0	0	0	0	0	0	0	0	0.57081	0	1.17389	0	0	0	0.88291	0	0	0	0.906563	0.640175	0.669523	0	0	0	0	0.505429	0	0	0	0	0	0	0	0	0	0	0	1.75267	0	2.45918	0	0	0	0	0	0
Alpk2	0	0	0	1.21884	1.1534	0	0	0	0	0	0	0	0	0	0	0	0	0	0	0.918286	0	0	0	0	0	0	0	0	0	0	0	0	0	0	0	0	0	0	0	0	0	0	0	0	0	0	0	0	0
Alpk3	0	0	0	0	0	0	0	0	0	0	0	0	0	0	0	0	0	0	0	0	0	0	0	0	0	0	0	0	0	0	0	0	0	0	0.690607	0	0	0	1.11273	0	0	0	0	0	0	0	0	0	0
Alpl	6.39791	0	0	2.43769	1.1534	2.81973	3.05614	2.84654	8.00873	3.71337	1.58923	9.70377	0	0	0.935355	3.69571	0	0.88291	5.55491	3.67315	0	0.906563	0	0.669523	4.06478	0	0.997236	6.09266	6.57058	1.82045	1.64255	0	0	0	0	0	0	1.59725	0	0	10.516	0	9.83673	2.57059	0	13.2173	10.1914	5.56927	0
Alppl2	0	0	0	3.65653	0	0	1.52807	1.42327	0	0	0.794615	2.85405	0	0	0	0	0	0	0	0	0	0	0	0	1.01619	0	0.997236	1.87466	1.01086	0.455111	0	0	0	0	0	0	0	0	0	0	1.75267	0	0	0	0.609815	3.88744	0.599494	0.696159	0
Als2	2.55917	0	0	0	0	0	1.52807	0	2.28821	0	1.58923	0	0	3.52168	0.935355	2.46381	0	0.88291	0	0.918286	4.44775	1.81313	1.28035	2.67809	3.04858	2.44956	0.997236	2.34333	2.52715	1.36533	0	1.98387	0.982537	0.866306	0.690607	3.19357	2.11341	0	1.11273	0	0	2.27392	2.45918	1.28529	0.609815	1.55498	1.79848	0	1.34186
Als2cl	0	0	1.80415	2.43769	2.30679	1.40987	1.52807	0	0	0	0.794615	0	0	0	1.87071	0	0	0	2.22197	0.918286	2.96517	0.906563	0.640175	0.669523	1.01619	1.22478	0.997236	0.468666	1.51629	0	0.821273	0.661292	0	0	0.690607	1.06452	1.40894	0	0	0	0	0	0	0	0.609815	0.777489	0.599494	0.696159	0
Alx1	0	1.21486	0	0	0	0	0	0	0	0	0	0.57081	0	0	0	0	0	0	0	0	0	0	1.28035	0	0	0	0	0	0	0.910223	0	0	0	0	0	0	0	1.59725	0	0	0	0	0	0	0	0	0.599494	0	0
Alx4	0	0	0	0	0	0	1.52807	0	0	0	0	0	0	0	0	0	0	0.88291	0	0	0	0	0	0	0	0	0.997236	0	0	0	0	0	0	0	0	0	0	0	0	0	0	0	0	0	0	0	0	0	0
Alyref	2.55917	0	0	1.21884	2.30679	0	1.52807	1.42327	0	0	1.58923	1.14162	2.44214	1.17389	3.74142	3.69571	0	1.76582	2.22197	0	1.48258	0	1.28035	0	1.01619	1.22478	1.99447	0.468666	1.01086	0	2.46382	0.661292	0	0.866306	0.690607	1.06452	0.704471	1.59725	0	1.8271	0	0	1.22959	1.28529	1.21963	0	1.79848	0.696159	0
Alyref2	0	0	0	1.21884	0	0	0	1.42327	0	2.47558	0	1.71243	0	0	0	0	0	0	1.11098	0.918286	0	0.906563	0	0	0	0	0	0	0	1.36533	0	0	0.982537	0	0.690607	1.06452	0	0	0	0	1.75267	0	0	0	0	1.55498	0.599494	0	0
Amacr	1.27958	3.64457	5.41246	0	2.30679	1.40987	1.52807	0	0	0	1.58923	0.57081	0	0	3.74142	1.2319	0	0.88291	2.22197	0.918286	1.48258	0	1.92052	1.33905	3.04858	4.89913	1.99447	0.468666	1.51629	2.27556	1.64255	1.32258	1.96507	0.866306	1.38121	0	0.704471	1.59725	0	0	0	6.82177	2.45918	5.14117	0	3.10995	1.19899	2.08848	4.02557
Ambp	0	1.21486	0	0	0	0	0	0	0	0	0	0	0	0	0.935355	0	0	0	0	0	0	0	0	0	1.01619	1.22478	0	1.406	0.505429	0.455111	0	3.30646	0	0	2.07182	0	0	0	0	0	0	0	0	0	0	0	0	0.696159	10.7348
Ambra1	1.27958	2.42971	1.80415	2.43769	0	4.2296	1.52807	2.84654	0	4.95116	2.38385	1.71243	2.44214	1.17389	2.80606	3.69571	0	4.41455	3.33295	1.83657	0	0.906563	0.640175	1.33905	1.01619	1.22478	1.99447	1.406	1.01086	1.82045	4.10637	0	0.982537	0	2.07182	5.32262	3.52235	1.59725	2.22546	0	1.75267	2.27392	1.22959	1.28529	1.82944	3.10995	2.39797	0.696159	3.35464
Amd1	0	0	3.60831	0	1.1534	1.40987	1.52807	2.84654	1.1441	0	3.97308	2.85405	0	0	0.935355	0	0	1.76582	0	0.918286	0	0	0.640175	1.33905	3.04858	0	0	2.812	1.51629	0	1.64255	0	0	1.73261	1.38121	1.06452	1.40894	1.59725	0	0	0	4.54784	2.45918	0	0.609815	2.33247	1.79848	0	0.670928
Amdhd1	0	0	0	1.21884	0	0	0	0	1.1441	0	0	0	0	0	0	0	0	0	0	0	1.48258	0	0	0	0	0	0	0	0.505429	0	0	0	0	0	0	0	0	0	0	0	0	0	0	0	0	0	0	0	0
Amdhd2	0	3.64457	0	3.65653	1.1534	5.63946	4.5842	0	0	1.23779	3.17846	1.71243	0	2.34779	5.61213	2.46381	0	0.88291	1.11098	1.83657	4.44775	0.906563	1.92052	1.33905	3.04858	1.22478	0.997236	1.406	1.01086	3.64089	3.28509	1.98387	4.91269	5.19783	0.690607	1.06452	0.704471	1.59725	1.11273	5.4813	1.75267	0	1.22959	0	2.43926	2.33247	1.79848	0	0.670928
Amer1	1.27958	3.64457	1.80415	1.21884	1.1534	2.81973	4.5842	0	3.43231	1.23779	0	1.71243	2.44214	2.34779	4.67677	2.46381	0	4.41455	1.11098	0.918286	0	1.81313	3.84105	5.35618	1.01619	2.44956	1.99447	2.812	2.52715	1.36533	4.10637	1.98387	0.982537	6.93044	1.38121	3.19357	3.52235	0	3.33818	1.8271	0	0	3.68877	2.57059	3.65889	3.10995	2.99747	2.08848	2.01278
Amer2	0	0	0	0	0	0	0	0	0	0	0	0	0	0	0	0	0	0	0	0	0	0	0	0	0	0	0	0	0	0	0	0	0	0	0	0	0	0	0	0	0	0	0	0	0	0	0	0	0
Amer3	0	0	0	0	0	0	0	0	0	0	0	0	0	0	0	0	0	0	0	0	0	0	0	0	0	0	0	0	0	0	0	0	0	0	0	0	0	0	0	0	0	0	0	0	0	0	0	0	0
Amfr	6.39791	8.504	3.60831	8.53191	2.30679	8.45919	12.2245	9.96291	13.7293	4.95116	3.17846	10.2746	0	7.04336	8.41819	9.85523	0	14.1266	13.3318	6.428	16.3084	5.43938	7.04192	8.03427	5.08097	3.67435	8.97513	4.21799	7.07601	6.37156	10.6766	4.62904	3.93015	8.66306	3.45304	11.7098	2.81788	7.98626	5.56364	5.4813	8.76333	4.54784	8.60714	10.2823	6.09815	6.21991	5.39544	8.35391	5.36742
Amh	0	0	0	0	0	0	0	0	0	0	0	0	0	0	0.935355	0	0	0	0	0	0	0	0	0.669523	0	0	0	0	0	0	0	0	0	0	0	0	0	0	0	0	0	0	0	0	0	0	0	0	0
Amhr2	0	0	0	0	1.1534	1.40987	0	0	2.28821	1.23779	0.794615	0	0	0	0	0	0	0.88291	0	0	0	0	0.640175	1.33905	0	1.22478	0	0	0	0	0	0.661292	0	0	0	1.06452	0	3.1945	0	0	0	0	1.22959	0	0	0	0	0	0
Amigo1	0	1.21486	1.80415	0	0	0	0	0	0	1.23779	0.794615	0.57081	0	0	0.935355	0	0	0.88291	1.11098	1.83657	5.93034	0.906563	1.28035	0.669523	0	0	0	0	1.01086	0.455111	0.821273	0	0	0	0.690607	0	2.11341	0	1.11273	1.8271	1.75267	2.27392	0	0	0	0	0.599494	0	0
Amigo2	1.27958	0	1.80415	0	0	0	1.52807	2.84654	0	2.47558	0.794615	0.57081	2.44214	0	0	1.2319	0	0	0	0	1.48258	0.906563	0	0.669523	2.03239	0	0.997236	0.468666	0	0.910223	0	0.661292	0.982537	0.866306	0	1.06452	0	0	0	0	1.75267	0	1.22959	3.85588	0	0.777489	0.599494	0.696159	0
Amigo3	0	0	0	0	0	0	0	1.42327	0	0	0	1.71243	2.44214	1.17389	0	2.46381	0	0	0	0.918286	0	0	0	0	0	1.22478	0	0.937332	0.505429	0	0	0	0	0	0	0	0	0	0	0	1.75267	0	0	0	0	0.777489	0.599494	0	0
Ammecr1	0	1.21486	0	1.21884	0	1.40987	0	1.42327	0	1.23779	0	0.57081	0	1.17389	0	0	0	0.88291	3.33295	0	0	0	0	0	0	0	0.997236	0	0	0.455111	0.821273	0	0	0	0	0	0.704471	1.59725	1.11273	1.8271	1.75267	4.54784	0	1.28529	0.609815	0	0.599494	0	0.670928
Ammecr1l	1.27958	0	3.60831	0	3.46019	1.40987	4.5842	1.42327	3.43231	2.47558	2.38385	1.71243	2.44214	1.17389	0.935355	2.46381	0	1.76582	2.22197	0	0	3.62625	0	0.669523	3.04858	1.22478	4.98618	0.937332	2.02172	2.27556	0	1.32258	0.982537	1.73261	3.45304	1.06452	1.40894	0	4.45091	5.4813	1.75267	2.27392	3.68877	5.14117	0.609815	0	2.99747	1.39232	2.01278
Amn	0	0	0	0	0	0	0	0	0	0	0.794615	0	0	0	0	0	0	0	0	0	0	0	0	0	0	0	0	0	0.505429	0	0	0	0	0	0	0	0	0	0	0	1.75267	0	0	0	0	0	0	0	0
Amn1	0	0	5.41246	0	0	0	3.05614	0	1.1441	1.23779	0.794615	1.71243	2.44214	0	1.87071	4.92762	0	0	2.22197	1.83657	0	2.71969	1.92052	0.669523	2.03239	0	0.997236	2.34333	2.02172	0.910223	3.28509	2.64517	3.93015	0.866306	0.690607	0	1.40894	0	1.11273	3.6542	1.75267	2.27392	1.22959	0	3.04907	0.777489	1.79848	0.696159	1.34186
Amot	0	0	1.80415	0	0	2.81973	1.52807	12.8095	4.57642	3.71337	0.794615	5.13729	2.44214	1.17389	0	11.0871	9.61784	17.6582	3.33295	0.918286	0	0	1.28035	0.669523	0	2.44956	0	7.49865	6.06515	0.910223	0	0.661292	0.982537	0	0.690607	0	0.704471	0	0	0	29.7953	0	8.60714	5.14117	0.609815	5.44242	4.79595	2.78464	0
Amotl1	7.6775	10.9337	10.8249	3.65653	11.534	5.63946	9.16841	5.69309	6.86463	11.1401	11.1246	5.7081	9.76857	10.565	18.7071	4.92762	0	9.712	8.88786	9.18286	14.8258	14.505	13.4437	12.0514	10.1619	3.67435	4.98618	6.56132	5.05429	8.192	7.39146	5.29033	7.8603	7.79675	12.4309	7.45166	16.2028	15.9725	10.0146	12.7897	5.258	11.3696	6.14795	14.1382	12.1963	6.21991	5.99494	11.1385	14.0895
Amotl2	26.8712	29.1566	19.8457	9.75076	13.8407	12.6888	15.2807	5.69309	2.28821	7.42673	17.4815	6.84972	4.88428	15.2606	13.095	16.0148	9.61784	7.06328	5.55491	15.6109	20.7562	19.9444	17.9249	23.4333	14.2267	33.0691	9.97236	8.90465	4.54886	16.8391	10.6766	17.8549	12.773	14.7272	20.7182	13.8388	19.0207	4.79175	14.4655	20.0981	0	20.4653	2.45918	20.5647	16.465	6.21991	5.99494	21.5809	20.1278
Ampd2	1.27958	2.42971	1.80415	2.43769	1.1534	1.40987	3.05614	1.42327	1.1441	0	1.58923	0.57081	0	0	0.935355	1.2319	0	2.64873	2.22197	3.67315	1.48258	0.906563	0.640175	2.00857	4.06478	2.44956	6.98065	2.812	3.03258	1.36533	0	1.32258	3.93015	2.59892	3.45304	4.25809	0.704471	0	4.45091	0	0	2.27392	2.45918	6.42646	1.21963	0.777489	1.79848	4.17695	1.34186
Ampd3	2.55917	3.64457	7.21661	3.65653	2.30679	1.40987	0	0	3.43231	1.23779	0	0	0	1.17389	0	0	9.61784	0	6.6659	5.50972	4.44775	0.906563	1.28035	4.68666	4.06478	6.12391	3.98895	0	2.02172	5.00623	4.92764	3.30646	4.91269	1.73261	0	2.12905	1.40894	4.79175	1.11273	7.3084	0	0	2.45918	0	2.43926	2.33247	1.19899	0.696159	3.35464
Amph	0	0	0	0	0	1.40987	0	0	0	0	0	0	0	0	0	0	0	0.88291	0	0	0	0	0	0	0	0	0	0	0	0	0	0	0.982537	0	0	0	0	1.59725	0	0	0	0	0	0	0	0	0	0	0
Amt	1.27958	0	0	3.65653	0	1.40987	1.52807	5.69309	3.43231	1.23779	2.38385	3.42486	4.88428	0	0	0	0	0.88291	1.11098	0.918286	0	0	1.28035	0	0	0	0	1.87466	4.04344	0.910223	2.46382	0	0	0	0	1.06452	0	0	0	0	1.75267	0	3.68877	2.57059	0	5.44242	4.19646	1.39232	0
Amy1	16.6346	24.2971	25.2581	9.75076	17.3009	2.81973	33.6175	4.26982	10.2969	11.1401	23.8385	7.99134	19.5371	32.869	20.5778	6.15952	0	2.64873	11.1098	16.5292	17.791	25.3838	21.1258	21.4247	11.1781	20.8213	31.9116	8.90465	4.54886	33.2231	10.6766	23.1452	36.3539	19.0587	22.0994	31.9357	28.1788	9.58351	22.2546	31.0607	0	9.09569	6.14795	11.5676	23.173	6.21991	9.5919	16.0117	38.2429
Amz1	1.27958	0	1.80415	0	0	0	1.52807	1.42327	1.1441	1.23779	0.794615	0.57081	0	0	0	0	0	0	0	0	0	0.906563	0	0	0	0	0.997236	0	0	0.910223	0.821273	0	0.982537	0	0.690607	0	0	0	0	1.8271	1.75267	0	0	0	0	1.55498	0.599494	0	0.670928
Amz2	5.11833	1.21486	3.60831	9.75076	1.1534	7.04933	7.64034	8.53963	5.72052	9.90231	3.97308	3.99567	0	10.565	5.61213	4.92762	0	3.53164	5.55491	1.83657	5.93034	5.43938	4.48122	6.0257	2.03239	7.34869	2.99171	5.62399	4.04344	4.096	3.28509	5.29033	7.8603	6.93044	8.28729	4.25809	5.63576	4.79175	7.7891	7.3084	3.50533	11.3696	6.14795	2.57059	3.65889	2.33247	5.99494	4.87311	5.36742
Anapc1	3.83875	13.3634	3.60831	6.09422	3.46019	8.45919	4.5842	5.69309	5.72052	2.47558	3.97308	6.27891	4.88428	7.04336	1.87071	8.62333	9.61784	8.8291	4.44393	3.67315	8.89551	2.71969	5.1214	6.0257	8.12956	4.89913	7.97789	5.62399	6.57058	5.91645	9.03401	3.30646	7.8603	9.52936	7.59668	4.25809	7.04471	6.38901	6.67637	5.4813	0	4.54784	6.14795	7.71176	2.43926	2.33247	1.79848	4.87311	12.7476
Anapc10	1.27958	1.21486	1.80415	2.43769	0	1.40987	0	2.84654	0	1.23779	0	1.71243	4.88428	2.34779	0	1.2319	0	0	0	0.918286	2.96517	2.71969	2.5607	0	0	1.22478	2.99171	2.812	3.03258	1.36533	1.64255	2.64517	1.96507	0	1.38121	2.12905	1.40894	1.59725	2.22546	3.6542	0	0	2.45918	1.28529	0	3.88744	4.19646	1.39232	1.34186
Anapc11	1.27958	7.28914	5.41246	3.65653	4.61358	7.04933	6.11227	5.69309	2.28821	6.18894	6.35692	4.56648	2.44214	4.69557	5.61213	4.92762	9.61784	3.53164	2.22197	9.18286	2.96517	4.53281	3.84105	2.00857	4.06478	2.44956	1.99447	5.62399	7.07601	3.64089	3.28509	2.64517	1.96507	3.46522	4.83425	8.51619	3.52235	7.98626	6.67637	5.4813	3.50533	0	6.14795	1.28529	4.2687	3.88744	7.79342	2.78464	3.35464
Anapc13	6.39791	7.28914	9.02077	13.4073	4.61358	18.3283	10.6965	14.2327	16.0175	8.66452	6.35692	6.27891	14.6528	4.69557	6.54748	8.62333	0	8.8291	8.88786	13.7743	8.89551	9.97219	5.76157	8.7038	7.11336	8.57347	1.99447	5.62399	5.55972	4.096	7.39146	7.9355	9.82537	10.3957	4.14364	3.19357	5.63576	6.38901	5.56364	7.3084	8.76333	15.9175	11.0663	10.2823	6.09815	6.9974	9.5919	10.4424	6.03835
Anapc15	1.27958	3.64457	5.41246	2.43769	1.1534	2.81973	0	1.42327	2.28821	1.23779	1.58923	1.14162	2.44214	3.52168	2.80606	2.46381	0	2.64873	1.11098	0	1.48258	1.81313	1.92052	2.00857	0	1.22478	0.997236	1.87466	1.51629	2.27556	2.46382	2.64517	2.94761	1.73261	0.690607	2.12905	1.40894	1.59725	3.33818	1.8271	5.258	2.27392	2.45918	3.85588	1.82944	2.33247	2.99747	1.39232	0.670928
Anapc16	5.11833	4.85943	7.21661	3.65653	3.46019	1.40987	4.5842	5.69309	3.43231	3.71337	3.17846	9.70377	2.44214	9.39115	8.41819	3.69571	9.61784	1.76582	3.33295	6.428	8.89551	2.71969	7.04192	4.68666	3.04858	11.023	3.98895	4.68666	4.54886	4.096	6.57019	1.32258	3.93015	0.866306	2.07182	4.25809	3.52235	3.1945	3.33818	5.4813	3.50533	2.27392	7.37755	2.57059	3.65889	9.32986	5.99494	3.4808	3.35464
Anapc2	8.95708	10.9337	3.60831	3.65653	2.30679	11.2789	4.5842	5.69309	13.7293	6.18894	7.94615	9.70377	2.44214	5.86947	9.35355	4.92762	0	7.94619	9.99884	1.83657	7.41292	9.06563	5.1214	10.0428	12.1943	4.89913	5.98342	12.654	7.07601	5.91645	10.6766	3.96775	5.89522	6.93044	3.45304	10.6452	5.63576	4.79175	4.45091	7.3084	8.76333	2.27392	4.91836	7.71176	4.2687	6.21991	7.79342	4.87311	4.02557
Anapc4	2.55917	3.64457	9.02077	4.87538	2.30679	1.40987	4.5842	11.3862	4.57642	4.95116	5.56231	4.56648	4.88428	3.52168	1.87071	4.92762	0	0.88291	5.55491	4.59143	0	3.62625	3.84105	6.0257	9.14575	4.89913	4.98618	5.62399	5.55972	3.64089	4.10637	5.95162	5.89522	4.33153	6.90607	5.32262	9.86259	4.79175	11.1273	5.4813	1.75267	9.09569	12.2959	1.28529	3.04907	6.9974	2.99747	1.39232	8.05113
Anapc5	21.7529	18.2228	10.8249	15.845	18.4543	11.2789	13.7526	15.656	9.15283	21.0424	18.2762	16.5535	19.5371	15.2606	16.8364	20.9424	0	18.5411	14.4428	11.0194	4.44775	13.5984	16.0044	14.06	20.3239	14.6974	22.9364	13.5913	12.6357	13.1982	13.9616	10.5807	13.7555	19.0587	17.2652	8.51619	14.7939	14.3753	7.7891	18.271	14.0213	2.27392	14.7551	8.99705	16.465	16.3273	8.39291	14.6193	23.4825
Anapc7	2.55917	0	1.80415	2.43769	3.46019	2.81973	1.52807	2.84654	2.28821	1.23779	3.17846	3.99567	2.44214	4.69557	2.80606	1.2319	0	6.18037	1.11098	1.83657	2.96517	0.906563	1.92052	1.33905	2.03239	2.44956	0	5.62399	5.55972	3.64089	2.46382	0.661292	0.982537	0.866306	5.52486	2.12905	1.40894	0	4.45091	1.8271	5.258	4.54784	1.22959	0	5.48833	4.66493	1.19899	2.08848	2.01278
Ang	0	0	0	1.21884	0	1.40987	1.52807	1.42327	2.28821	2.47558	0	0	0	0	0	1.2319	0	1.76582	0	0.918286	1.48258	0	0	0	1.01619	0	0	2.34333	1.51629	0.910223	0.821273	0	0	0.866306	0.690607	2.12905	0.704471	0	0	0	0	0	1.22959	1.28529	0	1.55498	0.599494	0	2.01278
Angel1	2.55917	3.64457	1.80415	1.21884	0	1.40987	0	2.84654	2.28821	0	0	0	0	0	0	0	0	0	1.11098	0	0	0	0	0.669523	1.01619	0	0.997236	0.468666	0.505429	0.455111	2.46382	0	0	2.59892	0	1.06452	0	0	4.45091	0	0	2.27392	0	0	0	0.777489	0.599494	0	0.670928
Angel2	5.11833	0	1.80415	3.65653	2.30679	1.40987	4.5842	7.11636	4.57642	1.23779	5.56231	1.71243	2.44214	2.34779	3.74142	2.46381	9.61784	8.8291	9.99884	2.75486	4.44775	2.71969	1.28035	2.67809	2.03239	2.44956	2.99171	4.21799	2.02172	2.27556	3.28509	1.98387	2.94761	0.866306	2.76243	1.06452	0.704471	1.59725	3.33818	3.6542	8.76333	2.27392	2.45918	0	3.04907	3.10995	4.79595	1.39232	2.01278
Angpt1	1.27958	1.21486	0	1.21884	0	1.40987	0	0	0	0	0	0	0	0	1.87071	0	0	0	1.11098	0	0	0	0	0	1.01619	1.22478	0.997236	0	1.01086	0.910223	0.821273	0.661292	0.982537	0	0.690607	0	0	0	0	0	0	2.27392	0	0	0	0	0.599494	0	0
Angpt2	0	0	1.80415	0	0	1.40987	0	0	0	0	0	0	0	1.17389	0.935355	0	0	0.88291	0	0.918286	0	0	0.640175	0	0	0	0	0	0	0.455111	0.821273	0.661292	0	0.866306	0	0	0.704471	1.59725	0	1.8271	0	0	0	1.28529	0	0.777489	0	0	1.34186
Angpt4	0	0	0	0	0	0	0	0	1.1441	0	0	1.71243	0	0	0.935355	0	0	0.88291	2.22197	0	0	0	0	0	4.06478	0	0	1.87466	0.505429	0	0	0	0	0.866306	0	0	0	0	0	0	0	0	2.45918	1.28529	0	0.777489	1.19899	0	0
Angptl1	0	0	0	1.21884	0	0	0	0	0	0	0	0	0	1.17389	0	0	0	0	1.11098	0.918286	0	0	0	0	2.03239	1.22478	0	0.937332	0	0	0	0	0	0.866306	1.38121	0	0	0	0	0	0	0	0	0	1.21963	0	0.599494	0	0
Angptl2	6.39791	3.64457	1.80415	1.21884	3.46019	4.2296	4.5842	0	0	3.71337	4.76769	2.85405	2.44214	5.86947	4.67677	1.2319	0	1.76582	5.55491	4.59143	4.44775	5.43938	8.96245	4.01714	5.08097	4.89913	6.98065	4.68666	3.53801	1.82045	1.64255	5.95162	1.96507	5.19783	5.52486	4.25809	11.2715	4.79175	5.56364	3.6542	0	4.54784	3.68877	8.99705	8.53741	2.33247	2.39797	7.65775	8.72206
Angptl3	0	0	0	1.21884	0	0	1.52807	0	0	1.23779	0	0	0	0	0	0	0	0	0	0	0	0	0	0.669523	0	1.22478	0	0.468666	1.01086	0	0.821273	2.64517	0	0.866306	0.690607	0	0	0	0	0	0	0	0	0	0	0	0	0.696159	5.36742
Angptl4	17.9142	34.016	21.6498	8.53191	23.0679	33.8368	85.5718	9.96291	10.2969	32.1825	77.0777	19.4075	41.5164	97.4332	97.2769	30.7976	9.61784	6.18037	12.2208	34.8949	16.3084	29.01	25.607	38.1628	15.2429	7.34869	24.9309	15.466	20.2172	84.1956	19.7106	47.613	60.9173	30.3207	61.4641	66.0004	71.1515	44.723	70.1019	76.7382	0	13.6435	4.91836	23.1353	34.7594	10.8848	4.79595	36.8964	57.6998
Angptl6	1.27958	0	0	0	0	0	1.52807	1.42327	2.28821	2.47558	0	1.14162	2.44214	0	0	3.69571	0	1.76582	0	0.918286	0	0	0	1.33905	2.03239	0	0	1.87466	2.02172	1.36533	0	0	0.982537	0	0	0	0	0	0	3.6542	1.75267	2.27392	1.22959	0	1.21963	0.777489	1.19899	0	0
Angptl7	0	0	0	0	0	1.40987	0	0	0	0	0	0.57081	0	0	0	0	9.61784	0	0	0	0	0	0.640175	0.669523	1.01619	0	0	1.87466	0	0	0	0	1.96507	0	0	0	0	0	0	0	0	0	0	0	0	0	0	0	0
Angptl8	7.6775	3.64457	34.2789	18.2827	13.8407	0	7.64034	1.42327	1.1441	0	0.794615	0	2.44214	2.34779	0	0	9.61784	7.06328	4.44393	11.9377	22.2388	42.6084	35.8498	9.37332	2.03239	20.8213	34.9033	1.406	0	1.82045	2.46382	9.25808	1.96507	2.59892	4.83425	5.32262	2.81788	6.38901	2.22546	1.8271	0	20.4653	3.68877	25.7059	14.6356	15.5498	11.9899	4.17695	2.01278
Ank	3.83875	2.42971	7.21661	4.87538	8.07377	4.2296	6.11227	4.26982	2.28821	3.71337	1.58923	1.71243	4.88428	0	1.87071	3.69571	0	1.76582	3.33295	1.83657	2.96517	12.6919	5.1214	4.68666	7.11336	3.67435	10.9696	1.87466	1.01086	4.096	2.46382	4.62904	7.8603	2.59892	4.83425	3.19357	1.40894	14.3753	6.67637	1.8271	0	0	2.45918	2.57059	4.87852	0.777489	2.39797	2.08848	2.01278
Ank1	0	1.21486	0	0	0	0	0	1.42327	0	0	0	0	0	0	0	0	0	0	0	0	0	0.906563	0	0	0	0	0	0.468666	0	0	0.821273	0	0	0	0	0	0	0	0	0	3.50533	9.09569	0	0	0	0	0	0	0
Ank2	1.27958	2.42971	1.80415	3.65653	1.1534	8.45919	1.52807	1.42327	2.28821	6.18894	1.58923	1.71243	4.88428	1.17389	0.935355	1.2319	0	7.06328	0	0	7.41292	2.71969	0.640175	2.00857	5.08097	0	2.99171	2.34333	1.51629	5.46134	1.64255	1.32258	6.87776	12.1283	2.07182	1.06452	0.704471	1.59725	1.11273	7.3084	1.75267	4.54784	2.45918	3.85588	3.04907	1.55498	2.39797	3.4808	6.03835
Ank3	3.83875	1.21486	0	7.31307	0	4.2296	1.52807	12.8095	4.57642	2.47558	0.794615	6.84972	0	0	0	6.15952	9.61784	6.18037	4.44393	2.75486	0	0.906563	0.640175	0.669523	5.08097	2.44956	0	4.68666	7.58144	0	9.85528	0	0	0.866306	0	0	0	0	0	0	7.01067	0	9.83673	1.28529	0	6.9974	4.79595	3.4808	0
Ankar	0	0	0	0	0	0	0	0	0	0	0	0	2.44214	0	0	0	0	0	0	0	0	0	0	0	0	0	0	0	0	0	0	0	0	0	0	0	0	4.79175	0	0	0	0	0	0	0	0	0	0	0
Ankdd1b	0	0	0	0	0	1.40987	0	0	0	1.23779	0	0	0	1.17389	0	1.2319	0	0	0	0	0	0	0	0	0	1.22478	0	0	0	0.455111	0	0	0	0	0	0	0	0	0	0	0	0	0	0	0	0	0	0	0
Ankef1	8.95708	17.008	25.2581	6.09422	6.92037	9.86906	15.2807	2.84654	5.72052	7.42673	8.74077	2.85405	17.095	10.565	12.1596	3.69571	0	3.53164	14.4428	10.1011	4.44775	16.3181	13.4437	16.0685	8.12956	11.023	12.9641	4.21799	3.03258	12.7431	4.92764	18.5162	13.7555	12.9946	22.0994	11.7098	11.976	36.7368	21.1418	18.271	0	4.54784	0	8.99705	10.3669	3.10995	6.59443	6.96159	16.7732
Ankfn1	0	0	0	0	0	0	0	0	1.1441	0	0	0	0	0	0	0	0	0.88291	0	0	0	0	0	0	0	0	0	0	0	0	0	0	0	0	0	0	0	0	0	0	0	0	0	0	0	0	0.599494	0	0
Ankfy1	2.55917	4.85943	3.60831	6.09422	3.46019	4.2296	6.11227	2.84654	4.57642	2.47558	2.38385	2.85405	2.44214	3.52168	4.67677	6.15952	0	9.712	4.44393	3.67315	0	2.71969	1.92052	3.34761	6.09717	3.67435	5.98342	3.28066	6.06515	3.18578	1.64255	0.661292	4.91269	0.866306	2.76243	2.12905	4.22682	0	2.22546	1.8271	12.2687	6.82177	6.14795	5.14117	0	0.777489	0	0.696159	9.39299
Ankhd1	2.55917	2.42971	1.80415	2.43769	4.61358	2.81973	3.05614	7.11636	2.28821	3.71337	3.97308	1.71243	2.44214	2.34779	2.80606	3.69571	0	3.53164	4.44393	3.67315	1.48258	0.906563	2.5607	1.33905	1.01619	0	1.99447	0.468666	1.51629	2.27556	1.64255	0.661292	1.96507	0	3.45304	1.06452	2.81788	1.59725	4.45091	1.8271	1.75267	2.27392	4.91836	3.85588	3.65889	3.10995	1.19899	2.08848	4.02557
Ankib1	3.83875	1.21486	3.60831	2.43769	1.1534	1.40987	1.52807	0	2.28821	2.47558	0	2.85405	0	0	1.87071	0	0	4.41455	0	2.75486	4.44775	1.81313	3.20087	4.01714	0	0	2.99171	1.406	2.52715	1.36533	4.10637	1.32258	1.96507	1.73261	2.07182	1.06452	4.22682	0	0	0	0	4.54784	1.22959	2.57059	3.04907	0.777489	2.99747	4.17695	3.35464
Ankk1	0	0	0	0	0	0	0	0	0	0	0	0	0	0	0	0	0	0	0	0	0	0	0	0	0	0	0	0	0	0	0	0	0	0	0	0	0	0	0	0	0	0	0	0	0	0	0	0	0
Ankle1	1.27958	0	0	0	0	1.40987	0	1.42327	1.1441	0	0	0.57081	0	0	0	0	0	0	0	0	0	1.81313	0	0	0	0	0	0.937332	0	0	1.64255	0	0	0	0	0	0	0	0	0	1.75267	0	0	0	0	0	0	0	0
Ankle2	5.11833	0	1.80415	2.43769	1.1534	4.2296	4.5842	1.42327	2.28821	2.47558	1.58923	0	4.88428	0	1.87071	2.46381	0	8.8291	2.22197	2.75486	0	2.71969	1.92052	0.669523	6.09717	2.44956	7.97789	1.406	0.505429	1.36533	2.46382	1.98387	1.96507	4.33153	3.45304	0	0.704471	6.38901	5.56364	1.8271	3.50533	0	0	3.85588	1.21963	3.10995	1.79848	1.39232	4.02557
Ankmy1	0	0	0	1.21884	2.30679	0	0	5.69309	3.43231	1.23779	0	1.14162	2.44214	1.17389	0.935355	1.2319	0	2.64873	2.22197	0.918286	1.48258	0.906563	0	0.669523	0	0	0	1.87466	2.02172	0	1.64255	0.661292	0	0	0	1.06452	0	0	0	0	1.75267	4.54784	3.68877	1.28529	0.609815	3.10995	1.79848	0.696159	0
Ankmy2	5.11833	3.64457	0	7.31307	0	0	4.5842	7.11636	6.86463	2.47558	3.97308	3.99567	0	3.52168	2.80606	3.69571	0	3.53164	1.11098	4.59143	1.48258	0.906563	1.92052	1.33905	4.06478	1.22478	5.98342	2.812	2.52715	1.82045	1.64255	1.98387	0.982537	2.59892	0.690607	3.19357	2.11341	1.59725	0	1.8271	14.0213	2.27392	2.45918	1.28529	2.43926	1.55498	2.99747	4.17695	4.69649
Ankra2	2.55917	1.21486	0	0	1.1534	2.81973	0	5.69309	4.57642	2.47558	3.17846	0.57081	0	0	1.87071	0	0	1.76582	1.11098	1.83657	0	1.81313	0	0.669523	3.04858	2.44956	0.997236	4.21799	2.02172	0.455111	0	0.661292	0.982537	0.866306	0.690607	0	2.11341	1.59725	0	0	1.75267	0	3.68877	0	0	1.55498	1.79848	2.08848	0
Ankrd1	0	0	0	0	1.1534	1.40987	0	0	0	0	0	0	0	0	0	0	0	0	0	0	0	0	0	0	1.01619	0	0	0	0	0	0	0	0	0	0	0	0	0	0	0	0	0	0	0	0	0	0	0	0.670928
Ankrd10	5.11833	3.64457	3.60831	3.65653	1.1534	5.63946	9.16841	7.11636	6.86463	3.71337	0.794615	2.85405	0	1.17389	1.87071	2.46381	0	6.18037	6.6659	0.918286	0	0	1.92052	0.669523	3.04858	0	0	2.34333	2.02172	0.910223	3.28509	1.32258	0	0	1.38121	1.06452	0	0	0	1.8271	5.258	0	7.37755	3.85588	0.609815	4.66493	4.79595	1.39232	1.34186
Ankrd11	6.39791	3.64457	1.80415	3.65653	5.76698	5.63946	6.11227	1.42327	4.57642	7.42673	5.56231	3.42486	4.88428	3.52168	5.61213	4.92762	9.61784	10.5949	3.33295	4.59143	4.44775	6.34594	3.20087	4.01714	2.03239	3.67435	3.98895	2.812	7.58144	3.18578	3.28509	5.29033	5.89522	2.59892	6.90607	8.51619	4.22682	7.98626	5.56364	5.4813	12.2687	2.27392	7.37755	6.42646	1.21963	5.44242	1.79848	6.96159	3.35464
Ankrd12	5.11833	3.64457	1.80415	3.65653	0	2.81973	1.52807	1.42327	2.28821	2.47558	1.58923	1.71243	2.44214	2.34779	6.54748	1.2319	0	5.29746	3.33295	0.918286	0	0.906563	0.640175	0.669523	3.04858	2.44956	0.997236	1.87466	1.51629	0.910223	0.821273	0.661292	1.96507	2.59892	2.76243	1.06452	0	3.1945	1.11273	1.8271	3.50533	0	1.22959	0	3.65889	1.55498	4.19646	1.39232	1.34186
Ankrd13a	0	2.42971	0	3.65653	2.30679	4.2296	3.05614	0	6.86463	1.23779	0.794615	1.71243	2.44214	3.52168	0.935355	2.46381	9.61784	1.76582	2.22197	1.83657	2.96517	1.81313	1.92052	6.0257	2.03239	2.44956	0	4.21799	2.02172	0.910223	1.64255	0.661292	0.982537	0.866306	1.38121	3.19357	3.52235	4.79175	1.11273	0	1.75267	9.09569	2.45918	0	3.04907	1.55498	1.79848	0.696159	1.34186
Ankrd13b	1.27958	0	0	0	0	0	0	0	0	0	1.58923	1.14162	2.44214	0	0	1.2319	0	0.88291	0	0	0	0.906563	0.640175	0	0	1.22478	0	0	0	0.455111	0	0	0	0	0	0	0	0	0	0	1.75267	0	1.22959	0	0	0	0	0	0
Ankrd13c	8.95708	10.9337	3.60831	6.09422	3.46019	2.81973	6.11227	8.53963	6.86463	6.18894	2.38385	5.13729	7.32642	2.34779	4.67677	2.46381	0	5.29746	11.1098	9.18286	4.44775	9.06563	4.48122	2.00857	2.03239	6.12391	3.98895	2.34333	5.05429	1.36533	2.46382	1.98387	4.91269	3.46522	3.45304	2.12905	3.52235	6.38901	3.33818	1.8271	1.75267	0	6.14795	6.42646	0.609815	2.33247	4.19646	0	2.68371
Ankrd13d	1.27958	0	1.80415	0	0	0	0	0	1.1441	1.23779	0	2.28324	0	0	0	0	0	1.76582	0	0	0	0	0.640175	0	0	1.22478	0	0.468666	2.02172	0	0	0.661292	0	0	0	0	0	0	0	0	0	0	0	1.28529	0	0.777489	0	0	0
Ankrd16	3.83875	0	3.60831	2.43769	1.1534	0	0	5.69309	1.1441	3.71337	0	1.71243	2.44214	2.34779	4.67677	4.92762	0	1.76582	3.33295	0.918286	0	0.906563	1.28035	1.33905	3.04858	1.22478	0.997236	0.937332	0.505429	1.36533	1.64255	0	0.982537	2.59892	1.38121	4.25809	2.11341	0	1.11273	0	0	0	2.45918	0	1.21963	0	1.19899	0.696159	2.68371
Ankrd17	3.83875	8.504	12.6291	3.65653	6.92037	1.40987	12.2245	15.656	8.00873	7.42673	9.53538	8.56215	2.44214	12.9128	8.41819	9.85523	0	12.3607	5.55491	9.18286	5.93034	7.2525	5.76157	4.68666	8.12956	9.79826	5.98342	10.3107	7.07601	5.00623	6.57019	5.29033	11.7904	11.262	8.28729	5.32262	4.22682	11.1808	3.33818	14.6168	12.2687	9.09569	11.0663	6.42646	8.53741	5.44242	9.5919	9.74623	4.69649
Ankrd22	0	0	0	0	0	2.81973	0	0	1.1441	0	0	1.14162	0	0	0	0	0	1.76582	0	0	0	0	0	0	0	0	0	0.937332	0.505429	0.455111	0	0	0	0	0	0	0	0	0	0	3.50533	0	1.22959	0	0	0.777489	1.19899	0	0
Ankrd23	0	0	0	0	0	0	4.5842	0	2.28821	0	0	0	0	0	0.935355	0	0	0.88291	1.11098	0.918286	1.48258	0.906563	0	2.00857	0	1.22478	0	0	2.02172	0.910223	0.821273	0	0	4.33153	0	1.06452	2.11341	0	0	5.4813	0	0	0	1.28529	0.609815	0	0.599494	1.39232	0.670928
Ankrd24	1.27958	0	0	1.21884	0	1.40987	0	1.42327	3.43231	1.23779	0.794615	0	0	1.17389	0	2.46381	0	1.76582	0	0	0	0	0	0.669523	1.01619	3.67435	0.997236	0.468666	0.505429	0.455111	0	1.32258	0	0.866306	1.38121	1.06452	2.81788	0	1.11273	0	1.75267	4.54784	1.22959	1.28529	1.21963	2.33247	1.19899	0	0
Ankrd26	2.55917	0	3.60831	1.21884	0	0	0	0	0	1.23779	0	0.57081	0	0	0	1.2319	0	0	0	0	0	0	0	0	2.03239	1.22478	0	1.406	0.505429	0.455111	0	1.98387	0	0	0	0	0	0	1.11273	0	3.50533	0	1.22959	0	0	0	1.79848	0	0
Ankrd27	1.27958	4.85943	7.21661	1.21884	5.76698	2.81973	0	1.42327	5.72052	2.47558	6.35692	4.56648	0	4.69557	4.67677	2.46381	0	5.29746	0	4.59143	5.93034	0.906563	2.5607	6.0257	5.08097	6.12391	4.98618	2.812	3.03258	3.18578	4.92764	3.96775	3.93015	1.73261	2.76243	5.32262	2.81788	0	1.11273	7.3084	1.75267	4.54784	2.45918	2.57059	1.82944	3.10995	0.599494	1.39232	4.02557
Ankrd28	3.83875	0	0	0	3.46019	5.63946	0	4.26982	1.1441	1.23779	0.794615	2.28324	4.88428	0	0	2.46381	0	3.53164	1.11098	0.918286	1.48258	0.906563	0.640175	0	5.08097	2.44956	0	5.15533	2.52715	0.455111	3.28509	0.661292	2.94761	1.73261	0	0	0	1.59725	0	0	1.75267	0	4.91836	5.14117	1.82944	1.55498	4.19646	1.39232	0
Ankrd29	1.27958	0	0	1.21884	2.30679	1.40987	0	1.42327	1.1441	0	0	0	2.44214	0	0.935355	0	0	0.88291	2.22197	0	0	0.906563	1.28035	1.33905	1.01619	0	0	1.87466	1.51629	1.82045	2.46382	0.661292	2.94761	0	0	1.06452	2.81788	0	0	0	3.50533	2.27392	1.22959	1.28529	1.82944	1.55498	1.19899	1.39232	3.35464
Ankrd31	0	0	0	0	0	0	0	0	0	0	0	0.57081	0	0	0	0	0	0	0	0	0	0	0	0	0	0	0	0	0	0	0	0	0	0	0	0	0	0	0	0	0	0	0	0	0	0	0	0	0
Ankrd33b	0	0	0	0	0	0	0	0	0	0	0	0	0	0	0	0	0	0	0	0	0	0	0	0	0	0	0.997236	0.468666	0	0	0	0	0	0	0	0	0	0	0	0	0	0	0	0	0	0	0	0	0
Ankrd34a	0	0	0	0	0	0	0	0	0	0	0	0	0	0	0	0	0	0	0	0	0	0	0	0	0	0	0	0	0	0	0	0	0	0	0	0	0	0	0	0	0	0	0	0	0	0	0	0	0
Ankrd34b	0	0	0	0	0	0	0	1.42327	0	0	0	0	0	0	0	0	0	0	0	0	0	0	0	0	0	0	0	0	0	0	0	0	0	0	0	0	0	0	0	0	0	0	0	0	0	0	0	0	0
Ankrd35	0	0	0	0	0	0	0	0	0	0	0.794615	0	0	1.17389	0	0	0	0	0	0.918286	0	0	0	0	0	0	0	0.937332	0	0	0	0	0.982537	0	0	0	0	0	0	0	0	0	0	0	0.609815	0	0	0	0
Ankrd36	0	1.21486	0	1.21884	0	1.40987	3.05614	0	1.1441	0	0	0	0	0	0	0	0	0	0	0	0	0	0	0	0	0	0	0	0	0	0	0	0	0	0	0	0	1.59725	0	0	0	0	0	0	0	0	0	0	0
Ankrd37	0	0	0	0	0	0	0	1.42327	3.43231	0	0	0	0	0	0.935355	0	0	0.88291	2.22197	0	0	0.906563	0	0	0	0	0	0	2.02172	0.455111	0	0.661292	0	0	0	1.06452	0	0	0	0	0	0	0	0	0	0	0	0	0
Ankrd39	0	1.21486	0	1.21884	0	1.40987	0	1.42327	1.1441	1.23779	0	2.85405	0	0	6.54748	1.2319	0	1.76582	1.11098	1.83657	0	4.53281	0.640175	2.67809	0	0	0	1.87466	2.52715	0.910223	3.28509	1.32258	7.8603	0.866306	0.690607	0	2.81788	0	1.11273	0	0	2.27392	2.45918	1.28529	0.609815	1.55498	1.19899	0.696159	0.670928
Ankrd40	6.39791	6.07428	10.8249	12.1884	10.3806	5.63946	9.16841	2.84654	5.72052	4.95116	6.35692	1.71243	9.76857	7.04336	8.41819	3.69571	9.61784	6.18037	8.88786	8.26458	14.8258	10.8788	10.883	10.7124	3.04858	8.57347	10.9696	3.28066	4.04344	8.192	10.6766	5.29033	5.89522	10.3957	5.52486	12.7743	9.86259	4.79175	14.4655	7.3084	3.50533	6.82177	3.68877	11.5676	10.3669	3.88744	6.59443	9.74623	10.7348
Ankrd42	2.55917	1.21486	0	1.21884	1.1534	5.63946	1.52807	1.42327	2.28821	3.71337	3.17846	1.14162	0	2.34779	1.87071	2.46381	0	2.64873	0	1.83657	0	1.81313	1.92052	1.33905	0	1.22478	1.99447	3.28066	3.53801	1.36533	0	1.32258	1.96507	0.866306	0.690607	1.06452	0	6.38901	3.33818	0	0	2.27392	1.22959	0	1.21963	1.55498	1.19899	2.08848	2.68371
Ankrd44	1.27958	1.21486	1.80415	0	4.61358	0	1.52807	2.84654	0	4.95116	0.794615	0	2.44214	0	1.87071	0	0	0	2.22197	2.75486	1.48258	2.71969	1.28035	0.669523	6.09717	1.22478	0.997236	0	0	3.18578	0	0	6.87776	2.59892	0.690607	4.25809	4.22682	3.1945	1.11273	1.8271	0	0	0	2.57059	0.609815	1.55498	1.19899	3.4808	5.36742
Ankrd45	0	0	0	0	0	0	1.52807	0	1.1441	0	0	0	0	0	0	0	0	0	0	0	0	0	0	0	0	0	0	0.468666	0	0	0	0	0	0	0	0	0	1.59725	0	0	0	0	0	0	0	0	0	0	0
Ankrd46	5.11833	7.28914	5.41246	6.09422	1.1534	4.2296	6.11227	7.11636	3.43231	2.47558	10.33	4.56648	2.44214	5.86947	4.67677	3.69571	0	7.06328	4.44393	9.18286	5.93034	7.2525	7.04192	8.7038	4.06478	11.023	8.97513	1.87466	9.09773	6.82667	2.46382	4.62904	2.94761	6.06414	6.90607	2.12905	7.74918	4.79175	6.67637	7.3084	3.50533	4.54784	3.68877	3.85588	9.14722	5.44242	8.39291	3.4808	10.7348
Ankrd49	0	0	0	1.21884	1.1534	2.81973	4.5842	2.84654	2.28821	2.47558	1.58923	1.14162	0	1.17389	0.935355	4.92762	0	0.88291	2.22197	0.918286	0	0	0.640175	0	1.01619	1.22478	1.99447	2.34333	0.505429	1.36533	0.821273	0.661292	0	0.866306	1.38121	1.06452	0	6.38901	0	0	1.75267	0	1.22959	1.28529	1.21963	0.777489	0.599494	0.696159	2.68371
Ankrd50	2.55917	0	0	0	1.1534	2.81973	1.52807	2.84654	0	3.71337	3.97308	2.28324	0	1.17389	1.87071	1.2319	0	3.53164	2.22197	0	1.48258	1.81313	1.28035	0.669523	1.01619	3.67435	0.997236	1.406	2.52715	2.73067	0	0.661292	4.91269	2.59892	3.45304	3.19357	1.40894	1.59725	2.22546	5.4813	0	0	4.91836	0	1.21963	0.777489	1.79848	0.696159	5.36742
Ankrd52	0	2.42971	1.80415	2.43769	3.46019	2.81973	1.52807	1.42327	2.28821	1.23779	0.794615	2.85405	0	1.17389	2.80606	4.92762	9.61784	2.64873	3.33295	2.75486	1.48258	0.906563	1.92052	2.67809	2.03239	3.67435	3.98895	0.937332	2.02172	0.910223	2.46382	1.32258	2.94761	0.866306	2.76243	3.19357	5.63576	0	1.11273	5.4813	5.258	6.82177	4.91836	3.85588	1.82944	2.33247	2.99747	1.39232	1.34186
Ankrd53	0	0	0	0	0	0	0	0	0	2.47558	0.794615	0.57081	0	0	0	0	0	0	1.11098	0.918286	0	0	0	0	0	0	0	0	0	0	0	0	0	0	0	0	0	0	0	0	0	0	0	0	0.609815	0	0.599494	0.696159	0
Ankrd54	1.27958	0	0	1.21884	1.1534	7.04933	0	2.84654	6.86463	1.23779	0	4.56648	2.44214	2.34779	0.935355	4.92762	0	2.64873	3.33295	1.83657	0	1.81313	1.28035	0.669523	2.03239	3.67435	0.997236	2.34333	1.51629	1.36533	2.46382	0	1.96507	0	0	0	0.704471	6.38901	1.11273	0	5.258	2.27392	1.22959	1.28529	0	2.33247	1.19899	0.696159	0
Ankrd55	0	0	0	0	0	0	0	0	0	0	0	0	0	0	0	0	0	0	0	0	0	0	0	0	0	0	0	0	0	0	0	0	0	0	0	0	0	0	0	0	0	0	0	0	0	0	0	0	0
Ankrd6	0	0	0	0	0	0	0	0	0	0	0	0	0	0	0	0	0	0	0	0	0	0	0	0	0	0	0	0.937332	0	0	0	0	0	0.866306	0	0	0	0	0	0	0	0	0	0	0	0	0	0	0
Ankrd60	0	0	0	0	0	0	0	0	0	0	0	0	0	0	0	1.2319	0	0	0	0	0	0.906563	0	0	0	0	0	0.468666	0	0	0	0	0	0	0	0	0	0	0	0	0	0	0	0	0	0	0	0	0
Ankrd61	0	0	0	0	0	1.40987	0	1.42327	2.28821	0	0	0.57081	0	0	1.87071	0	0	2.64873	0	0	0	0	0	0	0	0	0.997236	0.468666	0.505429	0.455111	0	0.661292	0	0	1.38121	0	1.40894	0	0	0	0	0	3.68877	1.28529	0	0.777489	0.599494	0	0
Ankrd63	0	0	0	0	0	0	0	0	0	0	0.794615	0	0	0	0	0	0	0	0	0	0	0	0	0	0	0	0	0	0	0	0	0	0	0	0	0	0	0	0	0	0	0	0	0	0	0	0	0	0
Ankrd65	1.27958	0	0	0	0	0	0	0	0	0	0	0	0	0	0	0	0	0	0	0.918286	0	0	0	0	0	0	0	0	0	0	0	0	0	0	0	0	0	0	0	0	0	0	0	0	0	0	0	0	0
Ankrd66	1.27958	0	0	0	0	0	0	0	1.1441	0	0	0	0	0	0	0	0	0	0	0	0	0	0	0	0	0	0	0.468666	0	0	0	0	0	0	0	0	0	0	0	0	0	0	0	0	0	0	0	0	0
Ankrd7	0	0	0	0	0	0	0	0	2.28821	0	0.794615	0.57081	0	0	0	0	0	0	0	0	0	0	0	0	0	0	0	0	0	0	0	0	0	0	0	0	0	1.59725	0	0	0	0	0	0	0	0	0	0	0
Ankrd9	0	1.21486	1.80415	1.21884	0	1.40987	0	4.26982	2.28821	0	0	2.28324	2.44214	1.17389	0	0	9.61784	0.88291	1.11098	2.75486	1.48258	0.906563	0	0	0	4.89913	1.99447	0.937332	2.02172	0	8.21273	0	0	1.73261	0	1.06452	0	1.59725	0	0	1.75267	0	0	1.28529	1.21963	3.88744	1.79848	0.696159	0
Anks1	2.55917	8.504	9.02077	8.53191	6.92037	0	6.11227	1.42327	4.57642	3.71337	2.38385	0.57081	4.88428	4.69557	4.67677	2.46381	0	3.53164	7.77688	8.26458	11.8607	4.53281	5.76157	7.36475	1.01619	7.34869	6.98065	1.406	2.02172	2.27556	2.46382	0	5.89522	1.73261	3.45304	0	4.93129	1.59725	2.22546	0	1.75267	13.6435	2.45918	15.4235	6.70796	4.66493	1.79848	2.08848	6.03835
Anks1b	0	0	0	0	0	1.40987	3.05614	4.26982	0	0	0	1.14162	0	0	0	0	0	0	4.44393	0.918286	0	0	0	0	0	0	0	1.87466	1.01086	0	0	0	0	0.866306	0	0	0	0	0	0	0	0	0	0	0	3.88744	1.19899	0	0
Anks3	3.83875	0	1.80415	3.65653	1.1534	2.81973	3.05614	8.53963	0	0	1.58923	1.14162	0	2.34779	0.935355	2.46381	0	2.64873	0	1.83657	2.96517	0.906563	0.640175	0	1.01619	1.22478	0	0.468666	3.53801	1.82045	2.46382	0.661292	0.982537	0	0.690607	0	0.704471	1.59725	0	1.8271	3.50533	2.27392	1.22959	3.85588	1.21963	3.10995	3.59696	1.39232	0.670928
Anks4b	0	0	0	1.21884	0	0	0	1.42327	0	0	0.794615	0	0	0	0	0	0	0	0	0	0	0	0	0	0	0	0	0	0	0	0	0	0	0	0	0	0	0	0	0	0	0	0	0	0	0	0.599494	0	0
Anks6	2.55917	0	0	0	0	0	0	0	0	0	0.794615	1.71243	0	1.17389	0	0	0	0	0	0	0	0	0.640175	0	1.01619	3.67435	0	0.468666	0.505429	0.455111	0	0	0	0	0	0	0	0	0	1.8271	0	0	1.22959	0	0	0	0.599494	0	0
Ankub1	0	0	0	0	0	0	0	0	0	0	0	0	0	0	0	0	0	0	0	0	0	0	0	0	1.01619	0	0	0	0	0	0	0	0	0	0	0	0	0	1.11273	0	0	0	0	0	0	0	0	0	0
Ankzf1	3.83875	2.42971	1.80415	1.21884	2.30679	4.2296	1.52807	4.26982	3.43231	6.18894	3.17846	3.99567	0	1.17389	1.87071	4.92762	9.61784	6.18037	1.11098	2.75486	2.96517	0.906563	1.28035	3.34761	2.03239	6.12391	0.997236	3.28066	3.03258	2.27556	4.10637	1.98387	2.94761	2.59892	0	3.19357	1.40894	6.38901	2.22546	1.8271	1.75267	6.82177	1.22959	3.85588	3.65889	2.33247	4.19646	1.39232	1.34186
Anln	1.27958	0	0	0	1.1534	0	0	1.42327	0	0	2.38385	0.57081	0	0	0	0	0	0.88291	0	0.918286	0	0	0	0.669523	1.01619	0	0.997236	1.87466	0	0.455111	0	0.661292	1.96507	1.73261	0	0	0.704471	1.59725	4.45091	0	0	0	1.22959	0	0.609815	0	0.599494	0	0.670928
Ano1	6.39791	2.42971	3.60831	1.21884	0	7.04933	0	5.69309	8.00873	3.71337	3.97308	11.4162	7.32642	2.34779	3.74142	8.62333	0	3.53164	9.99884	5.50972	0	2.71969	1.28035	0.669523	4.06478	6.12391	0.997236	8.90465	5.05429	0.455111	7.39146	3.30646	0.982537	3.46522	2.76243	2.12905	1.40894	4.79175	3.33818	5.4813	3.50533	2.27392	13.5255	8.99705	0	8.55237	7.19392	1.39232	8.05113
Ano10	6.39791	8.504	14.4332	6.09422	4.61358	7.04933	10.6965	5.69309	6.86463	8.66452	7.94615	6.27891	7.32642	10.565	14.9657	6.15952	0	3.53164	5.55491	5.50972	2.96517	6.34594	9.60262	11.3819	9.14575	4.89913	3.98895	3.28066	6.57058	8.64712	9.85528	4.62904	12.773	12.9946	13.1215	10.6452	13.3849	6.38901	15.5782	7.3084	3.50533	6.82177	7.37755	5.14117	12.1963	10.1074	5.99494	7.65775	12.0767
Ano2	0	0	0	0	0	0	0	0	0	0	0	0	0	0	0	0	0	0	0	0	0	0	0	0	0	0	0	0	0	0	0	0	0	0	0	0	0	0	0	0	0	0	0	0	0	0	0	0	0
Ano3	0	0	0	7.31307	0	7.04933	6.11227	1.42327	2.28821	6.18894	0	8.56215	0	1.17389	0.935355	4.92762	0	6.18037	5.55491	0	0	0	0	0	0	0	0	7.02999	6.57058	0.455111	0	0	0	0	0	0	0	0	0	0	7.01067	2.27392	7.37755	0	0.609815	4.66493	8.99241	1.39232	0
Ano4	0	0	0	0	0	0	0	0	0	0	0	0.57081	0	0	0	0	0	0	0	0	0	0	0	0	1.01619	1.22478	0	0	0	0	0	0	0	0	0	0	0	0	0	0	0	0	0	0	0	0.777489	0	0	0
Ano5	1.27958	0	0	0	0	1.40987	0	0	0	0	0	0	0	0	0	0	0	0	0	0	0	0	0	0	0	0	0	0.468666	0	0.455111	0	0	0	0	0	0	0	0	0	0	1.75267	0	0	0	0	0	0	0	0
Ano6	11.5162	13.3634	7.21661	4.87538	3.46019	5.63946	6.11227	5.69309	5.72052	3.71337	11.9192	5.13729	4.88428	7.04336	6.54748	1.2319	9.61784	8.8291	17.7757	9.18286	2.96517	8.15906	6.40175	6.0257	6.09717	6.12391	6.98065	5.15533	9.60316	5.00623	9.85528	3.30646	7.8603	3.46522	6.21547	3.19357	5.63576	4.79175	6.67637	1.8271	5.258	13.6435	6.14795	5.14117	6.09815	3.10995	4.19646	4.87311	8.72206
Ano7	0	0	0	0	0	0	0	0	0	0	0	0	0	0	0	0	0	0	0	0	0	0	0	0	0	0	0	0	0	0	0.821273	0	0	0	0	0	0	0	0	0	0	0	0	0	0	0	0	0	0
Ano8	0	0	0	1.21884	0	0	0	0	0	0	0	0	0	0	0.935355	0	0	0	0	0.918286	1.48258	0	0	1.33905	1.01619	0	0	0	0	0	0	0	0	0	0	0	0	0	0	0	3.50533	0	0	1.28529	0.609815	0	0.599494	0	0
Ano9	1.27958	1.21486	0	0	0	1.40987	1.52807	0	0	0	0	0.57081	2.44214	0	0.935355	1.2319	0	0	1.11098	0	0	0	0	0	0	0	0	1.406	0	0	0.821273	0	0	0	0	0	0	0	0	0	0	0	0	0	0	0	0	0	0
Anp32a	15.355	13.3634	21.6498	17.0638	16.1475	15.5085	7.64034	11.3862	18.3057	8.66452	7.94615	17.1243	17.095	16.4345	18.7071	13.5509	19.2357	15.8924	21.1087	11.9377	23.7213	19.0378	15.3642	12.0514	15.2429	18.3717	22.9364	16.4033	16.6792	11.3778	14.7829	13.2258	5.89522	13.8609	17.9558	22.355	14.7939	14.3753	21.1418	21.9252	12.2687	4.54784	13.5255	15.4235	12.8061	13.2173	13.7884	13.227	15.4313
Anp32b	5.11833	9.71885	3.60831	4.87538	5.76698	8.45919	7.64034	7.11636	6.86463	4.95116	4.76769	4.56648	2.44214	3.52168	4.67677	3.69571	9.61784	5.29746	1.11098	9.18286	1.48258	6.34594	5.76157	8.03427	5.08097	3.67435	0	11.248	9.60316	5.91645	9.03401	9.91937	4.91269	4.33153	0.690607	10.6452	8.45365	4.79175	2.22546	5.4813	14.0213	11.3696	9.83673	6.42646	4.2687	2.33247	5.99494	5.56927	0.670928
Anp32e	5.11833	6.07428	3.60831	4.87538	6.92037	4.2296	7.64034	1.42327	5.72052	7.42673	3.97308	11.4162	4.88428	3.52168	2.80606	2.46381	0	5.29746	5.55491	5.50972	5.93034	7.2525	5.76157	8.03427	12.1943	6.12391	7.97789	10.7793	6.57058	8.64712	9.03401	4.62904	5.89522	4.33153	9.6685	6.38714	5.63576	11.1808	5.56364	3.6542	10.516	0	9.83673	12.8529	6.70796	6.9974	10.1914	6.26543	11.4058
Anpep	0	0	0	0	0	0	0	0	0	1.23779	0	1.14162	0	0	0.935355	1.2319	0	0.88291	0	0.918286	1.48258	0.906563	0.640175	0.669523	1.01619	1.22478	0	0.937332	3.03258	0.455111	3.28509	0	0	0	2.07182	1.06452	0	0	0	0	3.50533	0	1.22959	0	1.82944	0	0	0	3.35464
Antkmt	11.5162	6.07428	10.8249	9.75076	5.76698	7.04933	9.16841	21.3491	10.2969	6.18894	3.17846	8.56215	9.76857	15.2606	8.41819	14.7828	0	8.8291	7.77688	8.26458	2.96517	9.06563	8.96245	5.35618	6.09717	4.89913	6.98065	11.7166	11.1194	4.096	6.57019	9.91937	7.8603	7.79675	7.59668	9.58071	2.11341	3.1945	8.90183	10.9626	42.064	6.82177	6.14795	8.99705	5.48833	10.8848	10.1914	4.87311	6.70928
Antxr1	0	1.21486	0	2.43769	0	0	0	0	0	1.23779	0	0	0	2.34779	0.935355	2.46381	0	0	1.11098	1.83657	0	0	0.640175	0	0	2.44956	0.997236	0.468666	1.01086	0	0	0	0	0	0	0	0.704471	0	0	0	0	2.27392	1.22959	0	0	0.777489	1.79848	0	1.34186
Antxr2	2.55917	6.07428	1.80415	1.21884	6.92037	4.2296	0	1.42327	1.1441	2.47558	3.17846	2.28324	4.88428	1.17389	5.61213	1.2319	0	0.88291	6.6659	0.918286	4.44775	1.81313	3.20087	3.34761	3.04858	3.67435	3.98895	2.34333	1.51629	3.18578	0.821273	2.64517	0	2.59892	5.52486	4.25809	2.81788	0	3.33818	0	3.50533	6.82177	0	1.28529	6.70796	3.10995	0	1.39232	15.4313
Antxrl	0	0	0	0	0	1.40987	0	0	0	0	0	0	0	0	0	0	0	0	0	0	0	0	0	0	0	0	0	0	0	0	0	0	0	0	0	0	0	1.59725	0	0	0	0	0	0	0	0	0	0	0
Anxa1	21.7529	38.8754	41.4955	25.5957	55.363	38.0664	35.1456	28.4654	19.4498	39.6092	42.9092	38.8151	17.095	28.1734	39.2849	22.1743	19.2357	38.848	26.6636	48.6692	26.6865	48.9544	42.2515	48.2056	48.7773	40.4178	38.8922	33.7439	37.4018	61.44	43.5275	60.8388	30.4587	32.0533	48.3425	56.4197	36.6325	36.7368	36.72	47.5046	28.0427	40.9306	39.3469	29.5617	41.4674	38.8744	32.3727	41.7695	63.0672
Anxa10	0	0	0	0	0	0	0	0	0	0	0	0	0	0	0	0	0	0	0	0	0	0	0	0	0	0	0	0	0	0	0	0	0	0	0	0	0	0	0	0	0	0	0	0	0	0	0	0	0
Anxa11	2.55917	3.64457	5.41246	1.21884	3.46019	4.2296	3.05614	4.26982	1.1441	1.23779	0	3.99567	2.44214	3.52168	2.80606	1.2319	0	0	0	1.83657	1.48258	0.906563	1.92052	2.00857	2.03239	2.44956	2.99171	3.28066	3.03258	2.73067	4.10637	1.98387	2.94761	0	4.83425	2.12905	0.704471	0	2.22546	0	0	9.09569	0	1.28529	5.48833	0.777489	1.19899	1.39232	3.35464
Anxa13	0	0	0	0	0	0	0	4.26982	0	1.23779	0	0	0	0	0	0	0	0	0	0	0	0	0	0	8.12956	3.67435	0	0	0	0	7.39146	0	0	0	0	0	0	0	0	0	0	2.27392	0	0	0	0.777489	1.19899	0	0
Anxa2	111.324	82.6103	151.549	90.1945	117.646	100.1	105.437	111.015	77.7991	84.1696	85.8185	106.741	78.1485	126.781	159.01	91.1609	28.8535	97.12	86.6566	131.315	160.119	174.06	155.562	171.398	138.202	117.579	155.569	137.788	118.776	153.373	129.761	162.016	98.2537	100.491	129.834	119.227	219.795	161.322	137.978	149.822	73.612	150.079	81.153	149.094	165.87	140.725	93.521	134.359	142.908
Anxa3	5.11833	4.85943	1.80415	7.31307	1.1534	14.0987	3.05614	7.11636	6.86463	9.90231	6.35692	11.987	2.44214	12.9128	6.54748	2.46381	0	5.29746	5.55491	4.59143	11.8607	4.53281	8.96245	4.68666	10.1619	12.2478	0	7.49865	8.5923	5.91645	17.2467	5.29033	3.93015	3.46522	2.76243	11.7098	4.93129	7.98626	5.56364	7.3084	5.258	4.54784	12.2959	5.14117	3.04907	10.8848	7.19392	5.56927	14.0895
Anxa4	3.83875	4.85943	7.21661	4.87538	1.1534	7.04933	9.16841	12.8095	4.57642	3.71337	7.94615	7.99134	9.76857	9.39115	5.61213	2.46381	0	4.41455	4.44393	7.34629	7.41292	8.15906	6.40175	5.35618	8.12956	4.89913	6.98065	7.02999	5.55972	7.28178	9.85528	6.61292	7.8603	6.06414	7.59668	6.38714	4.22682	7.98626	1.11273	1.8271	15.774	4.54784	9.83673	6.42646	5.48833	10.1074	4.79595	4.87311	5.36742
Anxa5	49.9037	48.5943	46.908	43.8784	59.9766	47.9354	44.314	41.2749	36.6113	37.1337	56.4177	46.2356	65.9378	68.0858	80.4405	45.5804	0	39.7309	38.8844	57.852	54.8556	48.9544	67.2184	57.579	70.1174	58.7895	72.7983	50.6159	43.4669	70.9974	58.3104	60.1775	56.0046	48.5131	50.4143	75.5812	57.7666	33.5423	34.4946	52.9859	56.0853	31.8349	30.7398	46.2705	53.0539	40.4294	43.763	53.6042	78.4986
Anxa6	15.355	40.0903	39.6914	32.9088	36.9087	21.148	27.5052	12.8095	17.1616	18.5668	38.9362	14.8411	19.5371	28.1734	35.5435	19.7105	28.8535	19.424	26.6636	39.4863	28.1691	25.3838	37.7703	36.1542	32.5182	22.0461	35.9005	21.5586	15.6683	27.3067	31.2084	27.7742	29.4761	31.187	33.1492	30.8712	33.8146	36.7368	36.72	43.8504	15.774	43.2045	8.60714	23.1353	36.5889	16.3273	17.9848	22.2771	50.9905
Anxa7	12.7958	8.504	7.21661	6.09422	18.4543	12.6888	12.2245	8.53963	10.2969	17.329	7.15154	10.2746	7.32642	12.9128	12.1596	9.85523	0	17.6582	8.88786	12.856	8.89551	16.3181	12.8035	19.4162	12.1943	8.57347	18.9475	12.654	12.1303	11.3778	8.21273	9.91937	9.82537	11.262	15.1934	15.9678	14.0894	14.3753	21.1418	12.7897	12.2687	20.4653	9.83673	3.85588	10.9767	6.9974	10.7909	10.4424	12.0767
Anxa8	2.55917	1.21486	0	0	2.30679	0	1.52807	1.42327	1.1441	0	1.58923	0.57081	0	2.34779	1.87071	1.2319	0	0	0	1.83657	0	6.34594	1.92052	1.33905	3.04858	0	0	0	0	1.82045	0.821273	0.661292	0	1.73261	0.690607	3.19357	0.704471	0	0	3.6542	0	2.27392	0	0	2.43926	0.777489	0	3.4808	0.670928
Anxa9	2.55917	0	1.80415	1.21884	0	2.81973	0	2.84654	2.28821	0	3.17846	1.14162	0	0	0	0	0	3.53164	0	0.918286	0	0	0	0.669523	0	3.67435	0	0.937332	1.51629	0	1.64255	0.661292	0.982537	0	0	0	0	0	1.11273	1.8271	0	0	2.45918	1.28529	0.609815	2.33247	1.79848	0.696159	0.670928
Aoah	0	0	0	0	0	0	0	0	0	0	0.794615	0	0	0	0	0	0	0	0	0	0	0	0	0	0	0	0	0.937332	0.505429	0	0.821273	0	0	0	0	0	0	0	0	0	3.50533	0	0	0	0	0	0	0	0
Aoc1	0	0	0	0	0	1.40987	0	0	0	0	0	0	2.44214	0	0	0	0	0	0	0.918286	0	0	0	0	3.04858	3.67435	0.997236	0.468666	0	0	0.821273	0	0	0	0	0	0	0	0	0	0	2.27392	0	0	0	0	0	0	0
Aoc1l1	0	0	0	0	0	0	0	0	0	0	0	0	0	0	0	0	0	0	0	0	0	0	0	0	0	0	0	0	0	0	0	0	0	0	0	0	0	0	0	0	0	0	0	0	0	0	0	0	0
Aoc1l2	0	0	0	0	0	0	0	0	0	0	0	0	0	0	0	0	0	0	0	0	0	0	0	0	0	0	0	0	0	0	0	0	0	0	0	0	0	0	0	0	0	0	0	0	0	0	0	0	0
Aoc1l3	1.27958	0	0	0	0	0	0	1.42327	0	1.23779	0	0	0	0	2.80606	0	0	0	0	0	0	0	0	0	13.2105	1.22478	1.99447	0.468666	0	0.910223	0	0.661292	0	0	0.690607	0	0.704471	4.79175	0	0	0	0	1.22959	6.42646	0	0	0	0.696159	1.34186
Aoc2	0	0	0	0	0	0	0	0	0	0	0	0.57081	0	0	0	0	0	0	0	0	0	0	0	0	0	0	0	0	0	0	0	0	0	0	0	0	0	0	0	0	0	0	0	1.28529	0	0	0	0	0
Aoc3	69.0975	77.7508	70.362	37.7842	89.9649	31.017	55.0104	15.656	13.7293	68.0784	88.2023	14.2702	46.4007	77.477	88.8587	22.1743	9.61784	25.6044	48.8832	119.377	68.1989	86.1235	92.8254	104.446	48.7773	74.7117	50.8591	20.1526	23.2498	86.016	36.9573	62.1614	98.2537	67.5718	78.7292	86.2264	108.488	71.8763	81.2292	93.1821	0	56.8481	14.7551	73.2617	88.4231	28.7671	25.7782	66.1351	122.78
Aopep	7.6775	1.21486	0	1.21884	2.30679	1.40987	4.5842	5.69309	4.57642	7.42673	3.17846	7.99134	9.76857	1.17389	0	2.46381	9.61784	7.06328	9.99884	7.34629	1.48258	5.43938	3.20087	2.67809	1.01619	3.67435	0	5.15533	5.55972	1.82045	5.74891	3.30646	2.94761	0.866306	0.690607	2.12905	0	0	0	1.8271	5.258	6.82177	8.60714	10.2823	8.53741	3.88744	6.59443	2.08848	3.35464
Aox1	2.55917	10.9337	3.60831	2.43769	6.92037	0	3.05614	2.84654	2.28821	0	5.56231	1.14162	4.88428	5.86947	11.2243	2.46381	9.61784	2.64873	2.22197	1.83657	4.44775	1.81313	5.1214	6.0257	1.01619	1.22478	2.99171	1.406	2.52715	5.46134	2.46382	3.30646	6.87776	6.93044	6.21547	7.45166	4.93129	6.38901	8.90183	5.4813	0	4.54784	2.45918	5.14117	6.09815	2.33247	2.39797	2.78464	2.01278
Aox3	0	0	0	0	0	0	0	0	0	1.23779	0	0	0	0	0	1.2319	0	0.88291	0	0	0	0	0	0	0	0	0	0.937332	0	0.455111	0	0	0	0	0	0	0	0	0	0	0	0	0	0	0	0	0	0	4.02557
Aox4	0	0	0	0	0	0	0	0	0	0	0	0	0	0	0	0	0	0	0	0	0	0	0	0	0	0	0	0	0	0	0	0	0	0	0	0	0	0	0	0	0	0	0	0	0	0	0	0	0
Ap1ar	1.27958	2.42971	0	2.43769	0	1.40987	1.52807	1.42327	2.28821	1.23779	0.794615	2.28324	2.44214	0	1.87071	0	0	4.41455	0	0	4.44775	0.906563	1.28035	1.33905	3.04858	3.67435	0.997236	0	0	0.455111	0	0.661292	0	0	0	0	1.40894	0	0	0	3.50533	0	4.91836	2.57059	1.21963	2.33247	1.19899	1.39232	2.01278
Ap1b1	11.5162	7.28914	9.02077	6.09422	2.30679	4.2296	9.16841	7.11636	9.15283	8.66452	5.56231	9.13296	0	5.86947	4.67677	7.39142	0	3.53164	5.55491	3.67315	4.44775	1.81313	3.84105	5.35618	8.12956	8.57347	10.9696	7.49865	7.58144	7.73689	7.39146	3.96775	4.91269	7.79675	7.59668	5.32262	11.2715	14.3753	12.24	7.3084	7.01067	6.82177	7.37755	11.5676	1.82944	5.44242	2.99747	4.87311	11.4058
Ap1g1	0	4.85943	7.21661	7.31307	2.30679	8.45919	3.05614	7.11636	11.441	6.18894	2.38385	5.13729	4.88428	5.86947	0.935355	7.39142	0	11.4778	8.88786	8.26458	7.41292	6.34594	4.48122	7.36475	3.04858	3.67435	4.98618	2.812	5.05429	3.64089	7.39146	5.29033	0	4.33153	4.83425	1.06452	6.34023	3.1945	4.45091	1.8271	7.01067	9.09569	12.2959	7.71176	3.65889	6.9974	7.19392	4.17695	4.02557
Ap1g2	2.55917	0	1.80415	1.21884	2.30679	4.2296	3.05614	0	0	3.71337	0.794615	1.14162	0	0	0	2.46381	0	1.76582	1.11098	0.918286	0	0	0.640175	0	3.04858	3.67435	0	1.87466	1.51629	1.82045	6.57019	3.30646	2.94761	1.73261	2.07182	1.06452	2.11341	1.59725	2.22546	5.4813	3.50533	2.27392	0	6.42646	1.82944	2.33247	2.39797	2.08848	3.35464
Ap1m1	5.11833	6.07428	1.80415	0	1.1534	4.2296	0	1.42327	1.1441	3.71337	3.17846	1.14162	0	3.52168	4.67677	4.92762	0	1.76582	2.22197	2.75486	4.44775	3.62625	2.5607	6.0257	4.06478	4.89913	4.98618	1.87466	5.05429	3.18578	4.10637	1.98387	3.93015	6.06414	4.14364	0	5.63576	7.98626	2.22546	3.6542	5.258	4.54784	6.14795	1.28529	5.48833	3.10995	2.99747	1.39232	7.38021
Ap1m2	1.27958	1.21486	0	6.09422	0	9.86906	0	7.11636	8.00873	4.95116	0	11.4162	7.32642	0	0	7.39142	9.61784	10.5949	1.11098	3.67315	0	0	0	0	1.01619	0	0.997236	9.84198	8.08687	0	7.39146	0	0	0	0	1.06452	0	0	0	0	7.01067	2.27392	6.14795	2.57059	0	10.1074	4.79595	0.696159	0
Ap1s1	2.55917	8.504	16.2374	9.75076	9.22717	4.2296	4.5842	5.69309	4.57642	4.95116	11.1246	7.42053	4.88428	3.52168	11.2243	1.2319	9.61784	10.5949	8.88786	8.26458	5.93034	6.34594	6.40175	5.35618	6.09717	11.023	7.97789	6.56132	9.60316	5.00623	4.10637	5.29033	9.82537	5.19783	6.90607	9.58071	10.5671	3.1945	10.0146	9.1355	5.258	6.82177	2.45918	5.14117	9.14722	7.77489	3.59696	11.1385	8.05113
Ap1s2	24.3121	0	1.80415	46.3161	1.1534	100.1	38.2017	65.4705	97.2489	47.036	14.3031	107.883	29.3057	2.34779	8.41819	61.5952	38.4713	61.8037	56.6601	22.0389	0	0.906563	0.640175	0	14.2267	1.22478	1.99447	97.4825	91.4827	7.73689	8.21273	0	0	0	0	0	0.704471	0	0	0	140.213	15.9175	157.388	52.697	1.82944	111.181	82.1306	25.0617	0
Ap1s3	0	0	0	2.43769	0	2.81973	0	2.84654	1.1441	1.23779	0.794615	0.57081	0	0	0.935355	1.2319	0	2.64873	0	0	0	0	0	0	1.01619	1.22478	0	1.87466	1.51629	0.455111	1.64255	0	0	0	0	0	0	0	0	0	7.01067	0	1.22959	0	0	0.777489	1.19899	0.696159	0
Ap2a1	5.11833	6.07428	9.02077	2.43769	3.46019	2.81973	1.52807	4.26982	10.2969	3.71337	5.56231	8.56215	7.32642	11.7389	6.54748	4.92762	0	4.41455	2.22197	5.50972	2.96517	0.906563	4.48122	2.67809	4.06478	6.12391	0.997236	6.56132	6.06515	3.18578	1.64255	7.27421	2.94761	6.93044	8.28729	4.25809	3.52235	1.59725	4.45091	3.6542	3.50533	9.09569	11.0663	6.42646	4.87852	3.88744	1.79848	3.4808	5.36742
Ap2a2	17.9142	23.0823	27.0623	12.1884	13.8407	16.9184	10.6965	5.69309	12.5851	16.0913	17.4815	13.1286	12.2107	18.7823	21.5132	8.62333	0	14.1266	18.8867	14.6926	10.3781	18.1313	17.2847	20.0857	15.2429	24.4956	14.9585	14.5286	6.06515	15.4738	5.74891	17.1936	38.319	20.7913	26.9337	17.0324	23.952	12.778	14.4655	12.7897	5.258	20.4653	17.2143	21.85	21.9533	12.4398	7.79342	15.3155	16.1023
Ap2b1	6.39791	8.504	5.41246	3.65653	0	16.9184	6.11227	9.96291	11.441	8.66452	7.15154	13.1286	9.76857	9.39115	8.41819	17.2467	0	15.0095	12.2208	3.67315	1.48258	6.34594	6.40175	6.69523	15.2429	4.89913	3.98895	12.654	8.08687	2.73067	7.39146	6.61292	3.93015	3.46522	3.45304	7.45166	7.74918	4.79175	6.67637	5.4813	14.0213	6.82177	19.6735	11.5676	7.92759	9.32986	8.39291	9.05007	5.36742
Ap2m1	8.95708	3.64457	1.80415	8.53191	5.76698	8.45919	4.5842	12.8095	13.7293	11.1401	9.53538	15.9827	7.32642	5.86947	6.54748	20.9424	9.61784	16.7753	6.6659	7.34629	5.93034	0.906563	6.40175	6.69523	11.1781	4.89913	9.97236	23.902	20.7226	8.192	11.4978	9.25808	7.8603	8.66306	10.3591	6.38714	3.52235	1.59725	4.45091	1.8271	10.516	6.82177	19.6735	11.5676	7.31778	13.9948	8.99241	8.35391	7.38021
Ap2s1	6.39791	6.07428	12.6291	10.9696	8.07377	4.2296	7.64034	8.53963	9.15283	3.71337	7.94615	12.5578	14.6528	7.04336	9.35355	8.62333	0	12.3607	3.33295	7.34629	4.44775	7.2525	9.60262	9.37332	4.06478	2.44956	3.98895	8.43599	7.07601	8.192	12.3191	5.29033	10.8079	11.262	8.28729	10.6452	5.63576	7.98626	13.3527	9.1355	14.0213	6.82177	8.60714	3.85588	7.92759	15.5498	8.99241	12.5309	3.35464
Ap3b1	6.39791	6.07428	1.80415	1.21884	5.76698	12.6888	3.05614	8.53963	5.72052	7.42673	2.38385	10.2746	9.76857	5.86947	0.935355	4.92762	0	5.29746	1.11098	0.918286	4.44775	2.71969	3.84105	2.00857	6.09717	4.89913	3.98895	7.02999	5.55972	5.00623	4.10637	5.29033	5.89522	5.19783	7.59668	3.19357	5.63576	9.58351	7.7891	3.6542	1.75267	4.54784	14.7551	2.57059	3.04907	5.44242	4.19646	4.17695	9.39299
Ap3b2	2.55917	0	0	8.53191	0	1.40987	0	1.42327	2.28821	4.95116	0.794615	2.85405	0	0	0	0	0	0	0	0.918286	0	0	0	0	1.01619	0	0.997236	1.87466	1.01086	0.455111	0.821273	0	0	0	0	0	0	0	0	0	0	0	4.91836	1.28529	0	4.66493	3.59696	1.39232	0.670928
Ap3d1	12.7958	9.71885	16.2374	2.43769	17.3009	14.0987	10.6965	7.11636	12.5851	13.6157	18.2762	7.99134	12.2107	5.86947	12.1596	8.62333	0	12.3607	11.1098	7.34629	11.8607	7.2525	16.0044	14.06	15.2429	9.79826	20.942	8.43599	12.1303	5.46134	10.6766	7.27421	11.7904	10.3957	12.4309	5.32262	22.5431	6.38901	8.90183	5.4813	3.50533	22.7392	8.60714	14.1382	7.31778	13.2173	11.3904	10.4424	10.0639
Ap3m1	10.2367	9.71885	18.0415	12.1884	5.76698	8.45919	9.16841	4.26982	12.5851	13.6157	7.94615	9.70377	7.32642	5.86947	11.2243	4.92762	9.61784	18.5411	6.6659	10.1011	13.3433	10.8788	8.96245	10.0428	10.1619	13.4726	9.97236	7.02999	8.08687	4.55111	3.28509	8.59679	5.89522	13.8609	8.28729	7.45166	5.63576	9.58351	11.1273	7.3084	5.258	6.82177	9.83673	14.1382	13.4159	10.8848	6.59443	6.96159	12.7476
Ap3m2	1.27958	4.85943	0	1.21884	0	1.40987	0	5.69309	3.43231	2.47558	2.38385	1.14162	0	1.17389	1.87071	0	0	0.88291	2.22197	0.918286	1.48258	0.906563	0	0.669523	1.01619	0	0.997236	3.74933	2.02172	1.82045	0	0.661292	2.94761	0	1.38121	1.06452	0.704471	0	1.11273	0	3.50533	0	3.68877	0	0.609815	0.777489	2.99747	0	2.01278
Ap3s1	6.39791	4.85943	12.6291	4.87538	5.76698	8.45919	12.2245	5.69309	3.43231	6.18894	7.94615	6.84972	7.32642	9.39115	10.2889	2.46381	0	1.76582	6.6659	10.1011	11.8607	16.3181	16.0044	9.37332	4.06478	4.89913	7.97789	4.68666	7.58144	9.55734	3.28509	7.27421	6.87776	12.1283	8.9779	10.6452	8.45365	7.98626	10.0146	5.4813	1.75267	2.27392	7.37755	5.14117	13.4159	6.21991	5.99494	4.87311	3.35464
[truncated: 17,957 more rows]
[truncated: 45 more columns]
