# Supplementary material for: The liver clock modulates circadian rhythms in white adipose tissue
Source: Mol Metab. 2025 Sep 12;101:102249. doi: 10.1016/j.molmet.2025.102249 (PMC12489913; doi:10.1016/j.molmet.2025.102249)
Supplement: Multimedia component 3 [file mmc3.xlsx]

## Sheet: AML12
	KO,18_1	KO,18_2	KO,18_3	KO,18_4	KO,24_1	KO,24_2	KO,24_3	KO,24_4	KO,30_1	KO,30_2	KO,30_3	KO,30_4	KO,36_1	KO,36_2	KO,36_3	KO,36_4	KO,42_1	KO,42_2	KO,42_3	KO,42_4	KO,48_1	KO,48_2	KO,48_3	KO,48_4	WT,18_1	WT,18_2	WT,18_3	WT,18_4	WT,24_1	WT,24_2	WT,24_3	WT,24_4	WT,30_1	WT,30_2	WT,30_3	WT,30_4	WT,36_1	WT,36_2	WT,36_3	WT,36_4	WT,42_1	WT,42_2	WT,42_3	WT,42_4	WT,48_1	WT,48_2	WT,48_3	WT,48_4	mean_KO
0610009B22Rik	2.18149	1.56959	1.58763	1.4052	1.97277	1.46062	2.27779	2.13502	1.62249	2.52967	1.56192	1.23751	1.03483	1.23956	1.50666	0.994289	1.30826	1.38312	2.57265	1.35715	1.14452	1.32322	2.04254	1.2516	1.5121	1.92701	1.31734	0.577729	1.58969	2.10517	1.53058	1.70875	1.32967	1.03236	1.00957	1.20883	0.769728	1.36296	1.35318	0.944055	1.54081	1.73565	1.64369	1.32805	1.566	1.40741	1.19948	1.94556	1.5072
0610009E02Rik	0.349038	0.165219	0.14433	0.317304	0.0876785	0.365154	0.0690241	0.0928268	0.190881	0.0816022	0.183755	0.254782	0	0.154944	0	0.124286	0.224273	0.184416	0.490029	0.417586	0.248809	0.198483	0	0.250321	0.16347	0.321169	0.232472	0.192576	0.317937	0.701722	0.244893	0.113917	0.120879	0.294959	0.280436	0.329681	0.256576	0.350477	0.270636	0	0.560294	0.257134	0.357323	0.221342	0.421617	0.195474	0.279879	0.448976	0.191448
0610010K14Rik	1.30889	1.15654	0.721648	0.906582	0.964464	1.01432	1.38048	0.556961	0.858964	1.38724	0.918774	0.764346	1.03483	1.31703	1.15215	1.74001	1.12136	1.29091	1.22507	0.678577	0.497617	1.25706	0.583583	0.917843	0.735614	0	0.697417	0.962882	0.726714	1.05258	0.979574	1.25308	0.785714	0.589918	0.616959	0.769257	2.1809	1.01249	0.947227	0.236014	0.630331	0.514267	0.678915	0.948609	0.66254	1.36832	1.1595	0.848065	0.939836
0610030E20Rik	0.174519	1.48698	0.432989	0.634607	0.701428	0.730309	0.483168	0.371307	0.858964	0.408011	0.918774	0.545962	0.620899	0.309889	0.974897	0.621431	0.672819	0.691561	0.735043	0.521983	0.895711	0.264644	0.291792	0.417202	0.653879	1.28468	0.697417	0.770305	0.817553	0.350861	0.857127	0.740459	0.967033	1.47479	1.06566	0.842519	0.898016	0.778837	1.08254	0.472027	0.560294	1.5428	0.60745	0.980229	0.843233	0.820989	1.31943	0.39909	0.615203
0610039K10Rik	0.698077	0.495658	0.288659	0.770595	0.438393	0.4463	0.483168	0.185654	0.668083	0.408011	0.36751	0.436769	0.413933	0.464833	0.177254	0.372858	0.373788	0.276624	0.245014	0.260991	0.29857	0.595449	0.583583	0.417202	0.367807	0.642338	0.464945	0.433297	0.545036	0	0.857127	0.569583	0.725275	0.442438	0.729133	1.02568	0.513152	0.42836	0.541272	0.236014	0.630331	0.449984	0.357323	0.379443	0.481847	0.860084	0.279879	0.299317	0.467222
0610040F04Rik	0.174519	0.330439	0	0.407962	0.263036	0.162291	0.276096	0.27848	0.286321	0.163204	0	0.473167	0.206966	0.464833	0.177254	0.124286	0.261652	0.553249	0.245014	0.365388	0.447855	0.264644	0.583583	0.250321	0.286072	0	0.387454	0.433297	0.408777	0	0.36734	0.284792	0.423077	0.294959	0.168261	0.549469	0.128288	0.311535	0	0.236014	0.560294	0.578551	0.250126	0.347823	0.240924	0.547326	0.479792	0.199545	0.296756
0610040J01Rik	0.174519	0.0826097	0.288659	0.135987	0.0876785	0.202864	0.276096	0.185654	0.286321	0.244807	0	0.436769	0	0.154944	0.177254	0.248572	0.0373788	0.184416	0.367522	0.260991	0.348332	0.132322	0.291792	0.166881	0.531277	0.642338	0.619926	0.337009	0.499616	0.350861	0.673457	0.512625	0.846154	0.737397	0.673046	0.915782	1.15459	0.584128	0.270636	0	0.21011	0.899968	0.500253	0.632406	0.66254	0.66461	0.479792	0.598634	0.198849
1110002L01Rik	0.436298	0.660878	0.432989	0.453291	0.526071	0.568018	0.483168	0.27848	0.668083	1.22403	0.183755	0.582359	0.206966	1.08461	0.265881	0.994289	0.560682	0.461041	0.85755	0.574181	0.348332	0.463127	0.583583	0.834403	0.490409	0.321169	0.387454	0.529585	0.454196	0.350861	0.428564	0.455667	0.664835	0.147479	1.00957	0.622732	0.513152	0.584128	0.811909	0	0.21011	0.321417	0.60745	0.379443	0.361386	0.312758	0.479792	0.448976	0.513023
1110004F10Rik	6.71899	7.76532	8.08246	6.3914	7.49652	7.05965	5.31485	6.68353	6.48995	7.2626	7.44207	4.80446	8.07169	6.89503	6.91291	5.3443	6.39178	5.85522	6.49288	7.15116	7.36473	7.47619	6.12763	5.5905	6.9066	8.67156	8.05904	7.60677	7.08546	7.71894	7.10191	6.26542	5.56044	5.0143	5.32828	5.71448	7.31241	6.65905	7.57781	5.66433	6.23327	7.00689	7.25367	7.49401	7.28794	6.05968	5.71753	5.63714	6.71089
1110038B12Rik	0.959856	0.908707	1.29897	1.31454	2.27964	1.7852	1.38048	1.67088	0.954404	1.46884	1.19441	1.23751	2.27663	2.01428	2.03842	2.23715	2.69127	2.72014	1.47009	1.35715	1.79142	1.98483	3.20971	1.41849	1.38949	1.60585	1.00738	1.10731	1.40801	0.701722	0.673457	0.854375	1.32967	0.737397	0.897394	1.13557	0.64144	1.59662	0.67659	0.708041	1.19062	1.1571	0.821844	1.23319	0.903464	1.4465	1.23946	1.04761	1.7378
1110038F14Rik	0.872596	1.15654	0.721648	0.49862	0.832946	0.811454	0.759265	0.649788	0.668083	0.408011	0.551264	0.400372	0.620899	0.774722	0.354508	0.745717	0.859713	0.737665	0.735043	0.626379	0.597141	0.595449	0.875375	0.500642	0.980819	0.963507	1.16236	0.625873	0.363357	0.701722	0.428564	0.968292	0.846154	1.17984	0.560871	0.512838	0.64144	0.739895	0.405954	0.472027	0.630331	1.09282	1.35783	0.980229	0.602309	1.05556	0.999567	0.598634	0.733846
1110046J04Rik	1.30889	1.23915	1.4433	1.13323	1.09598	0.811454	0.414144	0.649788	0.190881	0.408011	0.643142	0.800744	0.620899	0.69725	0.88627	0.870003	0.93447	0.829873	0.735043	0.991767	0.945473	1.1909	0.291792	0.584082	0.653879	0	1.00738	0.722161	0.817553	0	0.55101	0.398708	1.08791	0.442438	0.504784	0.842519	1.0263	0.662011	1.21786	0	0.770404	0.514267	0.857576	0.822127	0.903464	0.899178	0.999567	0.648521	0.751378
1110059E24Rik	2.35601	2.23046	2.16494	2.26645	2.06045	2.79952	2.27779	2.32067	1.90881	2.20326	1.56192	2.22024	2.27663	1.70439	2.3043	2.11286	3.25196	2.76624	1.34758	2.34892	3.08523	2.84492	2.91792	2.33633	2.61552	1.28468	2.24723	1.92576	2.63434	0.350861	1.40814	2.56313	1.81319	2.21219	1.79479	2.19788	1.92432	1.98603	1.4885	0.944055	1.75092	1.47852	1.89381	2.46638	1.86716	2.42387	2.75881	2.44442	2.31949
1110059G10Rik	0.610817	0.495658	0.432989	0.271975	0.219196	0.4463	0.207072	0.464134	0.381762	0.73442	0.183755	0.109192	0.206966	0.387361	0.709016	0.248572	0.411167	0.368833	0.490029	0.469784	0.398094	0.132322	0.291792	0.250321	0.32694	0.321169	0.387454	0.288865	0.317937	0	0.122447	0.398708	0.120879	0.589918	0.0560871	0.109894	0.64144	0.389418	0.541272	0	0.630331	0.19285	0.535985	0.284583	0.361386	0.430042	0.479792	0.39909	0.351
1110065P20Rik	0.349038	0.247829	0.432989	0	0.394553	0.284009	0.207072	0.185654	0.0954404	0	0.275632	0.109192	0	0.464833	0.088627	0.124286	0.224273	0.276624	0.490029	0	0.199047	0.330805	0.291792	0.417202	0.245205	0	0.154982	0.0962882	0.363357	0.350861	0.18367	0.284792	0.302198	0.147479	0.224349	0.219788	0.256576	0.233651	0.135318	0	0.21011	0.0642834	0.250126	0.284583	0.0602309	0.312758	0.159931	0.149659	0.212065
1300002E11Rik	0.261779	0.247829	0.721648	0.407962	0.350714	0.162291	0.621217	0.27848	0.190881	0.244807	0.0918774	0.363974	0	0.542306	0.354508	0.248572	0.523303	0.184416	0.490029	0.365388	0.398094	0.330805	0.583583	0.584082	0.572144	0	0.542435	0.385153	0.136259	0.350861	0.244893	0.284792	0.241758	0.442438	0.224349	0.402944	0	0.42836	0.67659	0	0.280147	0.257134	0.357323	0.252962	0.421617	0.469137	0.519775	0.299317	0.340394
1500011B03Rik	0.523558	0.330439	0.432989	0.362633	0.219196	0.649163	0.34512	0.185654	0.381762	0.408011	0.275632	0.509564	0.206966	0.774722	0.265881	0.248572	0.560682	0.276624	0.367522	0.260991	0.447855	0.264644	0.583583	0.250321	0.408674	0	0.0774908	0.529585	0.635875	0.350861	0.489787	0.398708	0.604395	0.737397	0.336523	0.366313	0.64144	0.272593	0.270636	0	0.42022	0.321417	0.285859	0.252962	0.542078	0.390947	0.43981	0.39909	0.381349
1500015A07Rik	0.349038	0.247829	0	0.181316	0.131518	0.284009	0.138048	0.27848	0.190881	0.326409	0.183755	0.109192	0.206966	0.154944	0.265881	0.124286	0.261652	0.0461041	0	0.156595	0.199047	0.264644	0	0.333761	0.367807	0	0.309963	0.288865	0.363357	0	0.122447	0.512625	0.302198	0.589918	0.39261	0.549469	0	0.194709	0.541272	0.236014	0.490257	0.128567	0.250126	0.189722	0.120462	0.273663	0.399827	0.299317	0.184765
1600012H06Rik	1.13438	0.991317	0.721648	1.17856	0.745268	1.37947	1.44951	0.556961	0.954404	1.38724	1.10253	0.764346	1.03483	1.31703	1.15215	1.74001	1.04661	1.47533	1.10256	0.835172	1.19428	1.1909	1.45896	1.16816	1.22602	1.92701	1.62731	1.29989	0.908393	1.05258	0.857127	1.25308	1.20879	0.737397	1.34609	0.915782	0.513152	1.32402	0.811909	0.708041	1.26066	1.28567	1.25063	1.20157	0.963695	0.938273	0.799654	1.64624	1.12801
1600014C10Rik	1.13438	1.40437	1.15464	1.31454	0.920625	1.46062	1.93267	2.04219	1.24073	1.38724	1.47004	2.07465	1.03483	2.16922	1.50666	0.870003	1.64467	1.33702	1.7151	1.46155	1.19428	2.38179	2.62613	1.33505	1.43036	2.89052	3.17712	2.74421	2.27098	2.10517	2.57138	2.39225	1.87363	2.65463	2.24349	3.11366	1.92432	1.90815	2.30041	1.6521	1.96103	2.12135	1.46503	2.08694	2.04785	2.58025	2.55889	2.14511	1.53387
1600020E01Rik	0.436298	0.247829	0.14433	0.271975	0.219196	0.121718	0.0690241	0.185654	0.668083	0.408011	0.0918774	0.14559	0.206966	0.232417	0.354508	0.248572	0.261652	0.461041	0.367522	0.260991	0.348332	0.132322	0.291792	0.166881	0.367807	0	0.309963	0.288865	0.227098	0.701722	0.73468	0.113917	0.302198	0	0.112174	0.256419	0.513152	0.350477	0.405954	0.472027	0.350184	0.514267	0.214394	0.252962	0.361386	0.156379	0.399827	0.199545	0.290583
1700001G11Rik	0.174519	0.0826097	0.288659	0.181316	0.175357	0.202864	0.207072	0.371307	0.0954404	0.163204	0.275632	0.181987	0	0.154944	0.177254	0	0.336409	0.0922081	0.245014	0.365388	0.248809	0.264644	0.583583	0.250321	0.32694	0.321169	0.232472	0.192576	0.136259	0.350861	0.244893	0.512625	0.120879	0	0.39261	0.219788	0.128288	0.233651	0	0	0.0700367	0.321417	0.250126	0.189722	0.361386	0.156379	0.159931	0.39909	0.213184
1700012D01Rik	0	0.413049	0	0.49862	0.131518	0.324582	0.483168	0.742614	0.477202	0.489613	0.459387	0.254782	0	0.387361	0.620389	0.870003	0.224273	0.23052	0.490029	0.417586	0.248809	0.330805	0	0.417202	0.16347	0	0.154982	0.24072	0.363357	0.350861	0.18367	0.284792	0.302198	0.294959	0.112174	0.366313	0.256576	0.311535	0.270636	0.236014	0.42022	0.19285	0.571718	0.189722	0.361386	0.195474	0.319862	0.299317	0.311548
1700017B05Rik	0.872596	1.32176	1.01031	1.31454	1.27134	0.852027	0.828289	0.649788	0.858964	1.30564	1.10253	1.05553	1.44876	0.852195	1.59529	0.870003	1.04661	0.875977	0.85755	1.56595	1.34357	1.58786	0.291792	0.584082	0.980819	1.60585	0.852398	1.01103	1.72595	0.701722	1.22447	0.854375	0.543956	1.17984	1.12174	1.09894	1.0263	0.973546	1.4885	1.18007	0.980514	1.1571	1.17917	1.13833	1.08416	1.05556	1.11952	0.897952	1.07385
1700022I11Rik	0.523558	1.07393	0.288659	1.31454	0.876785	1.21718	0.828289	1.20675	1.14528	1.30564	1.19441	0.800744	0.620899	0.619778	0.620389	0.621431	0.560682	0.645457	0.980058	0.939569	0.845949	0.992414	0.291792	0.834403	0.980819	1.60585	1.31734	1.54061	0.862973	0.350861	0.795904	0.6835	1.39011	0.737397	0.673046	0.5861	0.769728	0.739895	1.35318	1.18007	0.840441	0.964251	0.750379	0.822127	0.963695	0.508231	0.999567	1.24716	0.896079
1700025G04Rik	0.785337	0.660878	1.4433	0.453291	0.482232	0.973745	0.828289	1.29958	0.858964	0.652818	0.459387	0.582359	1.2418	0.852195	0.974897	0.745717	0.411167	0.645457	0.85755	0.521983	0.447855	1.12474	0.583583	1.00128	0.817349	0	0.464945	0.914738	0.590455	0	0.857127	0.854375	1.14835	0.737397	0.504784	0.732625	0.64144	1.05143	0.811909	0.472027	0.630331	0.707118	0.535985	0.822127	0.542078	1.21194	0.799654	0.947838	0.743425
1700030C12Rik	0.0872596	0.165219	1.15464	0.226645	0.350714	0.243436	0.34512	0.371307	0.190881	0.0816022	0.551264	0.509564	0.206966	0.154944	0.265881	0.372858	0.448546	0.0922081	0.367522	0.365388	0.447855	0.330805	0.583583	0.500642	0.32694	0	0.542435	0.385153	0.363357	0.350861	0.306117	0.34175	0.664835	0	0.448697	0.695994	0.128288	0.42836	0.270636	0.472027	0.42022	0.321417	0.250126	0.474304	0.180693	0.430042	0.399827	0.39909	0.3545
1700030K09Rik	0.698077	0.413049	0.865978	0.815924	0.745268	0.933172	0.552193	1.02109	0.763523	1.06083	0.735019	0.764346	0.413933	1.31703	0.709016	0.372858	1.00923	0.645457	0.612536	0.991767	0.696664	0.595449	0.875375	0.834403	0.613012	1.28468	0.774908	1.05917	0.953812	1.05258	0.612234	0.968292	1.02747	0.737397	1.12174	0.769257	1.28288	0.778837	0.541272	1.18007	1.12059	0.449984	0.786112	0.790507	0.903464	0.938273	0.799654	0.648521	0.825769
1700037C18Rik	0.349038	0.165219	0.432989	0.362633	0.438393	0.324582	0.207072	0.371307	0.381762	0.73442	0.551264	0.436769	0.206966	0.232417	0.265881	0.621431	0.672819	0.368833	0.367522	0.730776	0.547379	0.396966	0.583583	0.584082	0.490409	0.321169	0.464945	0.577729	0.454196	0.350861	0.306117	0.398708	0.302198	1.17984	0.336523	0.659363	0.384864	0.817779	0.270636	0.236014	0.21011	0.514267	0.393056	0.537545	0.421617	0.312758	0.43981	0.349203	0.438829
1700066M21Rik	0.174519	0.743488	0	0.407962	0.0438393	0.405727	0.621217	0.649788	0.381762	0.326409	0.275632	0.254782	0	0.232417	0.531762	0.745717	0.336409	0.461041	0.245014	0.626379	0.398094	0.264644	0	0.584082	0.653879	0.642338	0.154982	0.481441	0.408777	0.350861	0.55101	0.626542	0.483516	0.884877	0.448697	0.476207	0.256576	0.272593	0.135318	0	0.630331	0.19285	0.46452	0.537545	0.542078	0.195474	0.199913	0.149659	0.384389
1700088E04Rik	0.785337	0.826097	0.432989	0.634607	0.306875	0.770881	0.207072	0.742614	0.858964	0.244807	0.735019	0.655154	0.827866	0.464833	0.531762	0.497144	0.224273	0.461041	0.122507	0.521983	0.398094	0.595449	1.16717	0.333761	0.939951	0	0.697417	0.722161	0.772134	0	1.28569	0.626542	0.906593	1.03236	1.00957	0.915782	0.513152	0.467302	0.405954	0.236014	0.770404	0.578551	0.60745	1.04347	0.240924	0.899178	0.519775	0.598634	0.606985
1700101I11Rik	0.349038	0.330439	0.288659	0.543949	0.394553	0.324582	0.138048	0.27848	0.0954404	0.163204	0.183755	0.363974	0.206966	0.232417	0.265881	0.124286	0.373788	0.138312	0	0.208793	0.199047	0.264644	0.583583	0.500642	0.490409	0.321169	0.619926	0.481441	0.408777	0.701722	0.36734	0.569583	0.543956	0.147479	0.280436	0.329681	0	0.545186	0.135318	0.472027	0.560294	0.19285	0.428788	0.347823	0.240924	0.508231	0.519775	0.498862	0.267618
1700123O20Rik	3.6649	2.47829	3.60824	2.44777	2.2358	2.88066	3.4512	2.59915	2.67233	2.20326	2.11318	2.65701	2.69056	1.78186	3.10195	2.11286	2.69127	2.76624	2.81767	3.18409	2.83642	2.97724	3.20971	2.25289	2.49291	2.56935	3.09963	2.79236	2.7706	3.15775	2.8775	3.47446	2.96154	3.39203	2.46783	3.33345	4.36179	2.80381	2.70636	2.36014	3.71195	3.40702	3.03725	2.71934	3.01155	2.42387	2.95872	2.74374	2.85562
1810009A15Rik	3.57764	4.2131	3.60824	4.57824	4.99768	4.34128	3.17511	3.15611	4.9629	3.6721	4.22636	3.42136	4.76023	5.42306	3.81096	6.21431	5.56944	4.97924	5.63533	4.64565	4.82689	4.16814	9.33733	4.42234	4.25021	4.81754	3.25461	4.66998	3.81525	4.21033	3.36728	3.70229	4.41209	3.39203	3.14088	3.15029	2.69405	3.89418	2.57104	2.36014	3.50184	4.11414	3.21591	3.69957	3.55363	4.4177	2.9987	3.34238	4.64617
1810030O07Rik	2.61779	1.81741	2.16494	2.44777	2.14812	1.98806	2.55389	3.52742	1.62249	2.85608	1.37816	2.36583	1.44876	1.93681	3.19057	2.73429	2.13059	1.98247	2.20513	1.40935	1.99047	1.98483	1.16717	2.50321	2.08424	1.92701	2.24723	2.74421	1.86221	0.701722	1.89792	2.44921	1.51099	2.65463	2.46783	1.61178	2.05261	3.42688	3.38295	3.06818	2.38125	2.37849	2.14394	2.87745	2.58993	2.07202	2.27901	2.44442	2.24171
1810037I17Rik	2.44327	1.23915	2.59793	2.08514	2.32348	1.98806	1.51853	1.20675	1.90881	1.22403	1.28628	1.34671	0.620899	2.01428	1.15215	2.48572	2.31749	2.3052	1.59259	2.08793	2.28904	2.31563	3.20971	1.41849	1.38949	0.963507	1.39483	1.15546	2.36182	1.7543	0.979574	1.25308	1.45055	0.737397	0.953481	1.50188	1.53946	1.71344	1.35318	1.6521	0.980514	1.1571	1.71515	1.77074	1.32508	2.03293	1.31943	0.848065	1.85132
1810055G02Rik	1.48341	2.31307	1.58763	1.81316	1.97277	1.74463	1.38048	1.67088	2.29057	1.55044	1.28628	2.29304	1.8627	2.47911	3.01332	2.23715	2.54176	1.65975	1.96012	1.77474	1.79142	2.51412	2.33433	2.33633	2.12511	2.24818	2.09225	1.73319	1.81679	2.45603	1.53058	1.53788	2.65934	2.06471	1.29	3.11366	2.56576	1.47979	1.75914	3.06818	1.19062	1.9285	2.00101	1.77074	1.68647	2.30659	1.67927	1.59636	1.99149
2010315B03Rik	0.436298	0.578268	0.288659	0.770595	0.482232	0.568018	0.552193	0.742614	0.190881	0.897625	0.551264	0.982731	0.413933	0.464833	0.88627	0.124286	0.672819	0.691561	0.490029	0.31319	0.398094	0.198483	0.291792	0.500642	0.653879	0.642338	0.387454	0.674017	0.681295	0.350861	0.795904	0.797417	0.785714	1.17984	1.12174	0.952413	1.28288	0.623069	1.08254	0.944055	0.490257	0.835684	1.07197	0.758887	0.602309	1.09465	1.1595	0.947838	0.520305
2200002D01Rik	4.62476	3.46961	5.3402	4.39692	5.30455	4.62529	5.03876	4.17721	4.19938	2.85608	2.66444	3.53055	4.55326	4.72581	3.19057	5.3443	5.6442	5.57859	6.61539	4.22806	5.3245	4.30046	8.46196	3.42105	4.20935	3.53286	2.63469	3.85153	3.95151	5.61378	3.12239	3.24663	3.2033	2.80211	2.1874	2.16125	3.33549	3.03746	4.19486	4.24825	3.15165	3.857	4.35935	3.28851	4.33663	5.31688	4.07824	2.79363	4.62175
2210016F16Rik	0.610817	0.908707	0.288659	0.770595	0.745268	0.527445	1.03536	0.464134	0.0954404	0.897625	0.643142	0.473167	0	0.619778	0.531762	0.745717	0.261652	0.645457	0.490029	0.626379	0.547379	0.396966	0.291792	0.417202	0.817349	0.642338	0.774908	0.385153	0.635875	0.350861	0.306117	0.626542	0.302198	0.147479	0.448697	0.695994	0.513152	0.467302	0.67659	0.708041	0.560294	0.578551	0.678915	0.758887	0.66254	0.469137	0.559758	0.349203	0.544799
2210016L21Rik	1.39615	1.7348	1.73196	1.54119	1.49054	2.15035	1.17341	1.29958	1.04984	1.46884	1.37816	1.20112	1.8627	1.54944	1.15215	1.24286	1.56991	1.52143	0.980058	0.835172	1.34357	1.5217	2.33433	1.41849	1.55296	3.21169	1.62731	1.6369	1.68053	3.85947	1.40814	1.53788	1.99451	1.62227	2.01914	1.94146	1.0263	1.86921	2.16509	1.6521	2.03107	1.1571	1.53649	1.26481	1.86716	1.72017	1.35941	1.39681	1.45616
2210416O15Rik	0.349038	0.413049	0.577319	0.815924	0.263036	0.649163	0.138048	0.371307	0.858964	0.489613	0.735019	0.327577	0	0.69725	0.177254	0.497144	0.485925	0.553249	0.612536	0.626379	0.547379	0.66161	0.583583	0.667523	0.735614	0	0.774908	0.577729	0.363357	0.350861	0.673457	0.6835	0.423077	0.884877	0.504784	0.219788	0	0.506244	0.541272	1.18007	0.490257	0.514267	0.46452	0.664026	0.361386	0.430042	0.519775	0.498862	0.509595
2310001H17Rik	0.0872596	0.0826097	0.432989	0.362633	0.306875	0.324582	0.34512	0.27848	0.477202	0.244807	0.183755	0.545962	0	0	0.265881	0.124286	0.485925	0.276624	0	0.365388	0.248809	0.396966	0.583583	0.250321	0.449542	0	0.542435	0.625873	0.681295	0.701722	0.489787	0.398708	0.543956	0	0.729133	0.659363	0.128288	0.389418	0.405954	0.236014	0.350184	0.707118	0.714647	0.632406	0.301155	0.938273	0.559758	0.548748	0.277919
2310009B15Rik	0.261779	0.330439	0.432989	0.317304	0.526071	0.689736	0.621217	0.928268	0.668083	0.326409	0.183755	0.473167	0.206966	0.309889	0.797643	0.994289	0.523303	0.599353	0.612536	0.31319	0.447855	0.595449	0.875375	0.333761	0.32694	0.321169	0.774908	0.529585	0.454196	0.350861	0	0.170875	0.543956	0.589918	0.336523	0.146525	0.769728	0.311535	0.405954	0.236014	0.42022	0.3857	0.357323	0.505925	0.361386	0.469137	0.479792	0.249431	0.515368
2310011J03Rik	1.22163	2.06524	1.87629	2.1758	1.40286	1.62291	1.65658	2.04219	1.90881	1.38724	1.47004	1.16472	2.27663	2.789	1.32941	2.61001	1.9437	2.12079	1.96012	1.20056	1.89095	1.25706	1.75075	1.91913	1.92077	1.92701	2.86716	1.6369	1.31717	1.40344	2.02037	2.27833	2.11538	2.06471	1.57044	1.79493	1.28288	1.83027	1.4885	0.944055	1.61084	2.3142	2.21541	1.64425	1.62624	1.52469	1.31943	1.19727	1.76994
2310022A10Rik	0.436298	0.743488	0.577319	0.951911	0.657589	0.689736	0.621217	0.835441	0.572642	0.408011	1.19441	0.873539	0.413933	0.542306	0.620389	1.24286	0.672819	0.829873	1.10256	0.521983	1.045	0.529288	0.875375	1.00128	0.817349	1.92701	1.08487	0.770305	0.908393	1.7543	1.22447	1.13917	0.785714	0.884877	0.448697	0.659363	0.513152	0.623069	0.541272	1.88811	0.700367	0.3857	0.643182	0.790507	1.38531	0.586421	0.919602	0.698407	0.834144
2310022B05Rik	1.22163	1.15654	1.73196	1.72251	1.18366	1.17661	0.966337	1.29958	1.43161	1.14243	1.10253	1.27391	1.44876	1.47197	1.15215	0.870003	1.15874	1.06039	1.10256	1.56595	1.49285	1.1909	2.62613	1.33505	1.34863	1.28468	1.7048	1.58876	1.90762	5.26291	1.8367	1.65179	1.87363	1.76975	1.79479	2.01472	1.79603	1.44085	1.08254	2.12412	1.05055	1.73565	1.46503	1.45453	1.68647	2.2284	1.91917	1.54647	1.32853
2310030G06Rik	0.872596	1.40437	1.01031	1.26921	1.2275	1.21718	1.38048	1.29958	1.04984	1.87685	0.551264	0.873539	0.827866	1.23956	0.443135	1.24286	1.15874	1.1065	0.490029	1.35715	0.945473	1.1909	2.33433	1.16816	1.71643	0	0.619926	1.6369	1.13549	0	1.22447	1.19613	1.39011	0.884877	1.00957	0.989044	1.15459	1.44085	0.947227	0.708041	1.12059	1.41424	1.3221	1.51777	1.20462	1.52469	0.999567	1.99545	1.13938
2310033P09Rik	0.261779	0.413049	0.432989	0.317304	0.394553	0.243436	0.207072	0.27848	0.0954404	0.326409	0.459387	0.473167	0.413933	0.232417	0.088627	0.124286	0.261652	0.0922081	0.122507	0.365388	0.149285	0.330805	0.291792	0.0834403	0.32694	0.321169	0.309963	0.288865	0.317937	0	0.18367	0.34175	0.241758	0.294959	0.448697	0.402944	0	0.506244	0.135318	0.236014	0.350184	0.321417	0.178662	0.442684	0.180693	0.273663	0.519775	0.698407	0.287107
2310039H08Rik	0.349038	0.578268	0.432989	0.453291	0.438393	0.730309	0.414144	0.27848	0.858964	0.0816022	0.183755	0.327577	0.206966	0.154944	0.443135	0.372858	0.186894	0.414937	0.612536	0.31319	0.597141	0.463127	0.291792	0.667523	0.817349	1.28468	0.619926	0.192576	0.499616	1.05258	0.36734	0.626542	0.604395	0.442438	0.39261	0.805888	0.769728	0.545186	0.405954	0.472027	0.490257	0.321417	0.428788	0.379443	0.361386	0.781894	0.519775	0.249431	0.410494
2310040G24Rik	0.0872596	0	0.432989	0.0906582	0.175357	0.162291	0.207072	0.371307	0.381762	0.408011	0.183755	0.109192	0	0.154944	0.265881	0	0.149515	0.0922081	0.122507	0.104397	0.199047	0.264644	0.583583	0.0834403	0.16347	0	0.309963	0.288865	0.317937	0	0.18367	0.113917	0.362637	0.442438	0.280436	0.219788	0.256576	0.116826	0.541272	0.708041	0.21011	0.321417	0.250126	0.252962	0.120462	0.508231	0.199913	0.299317	0.231212
2310057M21Rik	0.698077	0.330439	0.865978	0.725266	0.306875	0.4463	0.828289	0.742614	0.954404	0.408011	0.459387	0.618757	1.44876	0.774722	0.531762	0.621431	0.672819	0.599353	0.980058	0.88737	0.597141	0.66161	0.583583	0.667523	0.613012	0.642338	0.619926	0.481441	0.545036	0.350861	0.489787	0.284792	0.483516	1.03236	1.00957	0.476207	0.384864	0.739895	0.270636	0.236014	0.560294	0.642834	0.535985	0.600785	0.66254	0.625515	0.679706	0.548748	0.623483
2310061I04Rik	0.436298	0.413049	0.14433	0.226645	0.350714	0.4463	0.34512	0.185654	0.477202	0.244807	0.459387	0.363974	0.620899	0.619778	0.797643	0.372858	0.224273	0.691561	0.367522	0.626379	0.447855	0.529288	0.583583	0.250321	0.408674	0.963507	0.0774908	0.529585	0.499616	0.350861	0.489787	0.284792	0.483516	0	0.112174	0.183156	0.513152	0.272593	0.270636	0.472027	0.560294	0.449984	0.285859	0.189722	0.120462	0.351852	0.359844	0.349203	0.391755
2410002F23Rik	2.53053	2.14785	1.4433	1.76783	1.27134	1.7852	2.0017	2.4135	1.04984	1.71365	2.38881	1.92906	2.06966	1.47197	2.3043	1.98858	2.69127	2.44352	3.06268	1.87914	1.44309	1.32322	0.291792	1.75225	2.28858	1.92701	1.23985	2.26277	1.77137	2.45603	2.14282	1.53788	1.39011	3.24455	2.13131	1.97809	2.30918	1.86921	1.75914	0.708041	2.80147	2.63562	3.00152	2.94069	1.566	1.99383	2.19905	2.14511	1.98882
2410004B18Rik	0.174519	0.165219	0.577319	0.317304	0.526071	0.365154	0.483168	0.185654	0.668083	0.489613	0.275632	0.181987	0.620899	0.464833	0.620389	0.124286	0.411167	0.368833	0.122507	0.469784	0.29857	0.463127	1.16717	0.584082	0.490409	0.321169	0.464945	0.337009	0.499616	0	0.795904	0.227833	0.181319	0.884877	0.168261	0.329681	0.256576	0.311535	0.135318	0.472027	0.350184	0.321417	0.428788	0.252962	0.301155	0.195474	0.799654	0.199545	0.39273
2410006H16Rik	2.26875	1.81741	2.59793	2.22113	2.49884	2.51551	1.44951	2.04219	1.81337	1.22403	1.83755	2.07465	1.2418	2.24669	1.24078	1.36715	3.06506	3.73443	2.20513	1.67034	2.9857	2.05099	4.66867	1.66881	1.67557	0.963507	0.697417	1.58876	2.22556	0.350861	1.65303	1.31004	1.51099	0.884877	1.23392	2.12461	1.0263	2.25863	1.89445	0.944055	1.68088	1.47852	1.75088	1.8656	1.92739	4.14404	2.59888	2.04533	2.16528
2510002D24Rik	1.04712	1.65219	0.288659	1.0879	1.09598	1.17661	0.966337	1.76371	1.62249	1.63204	1.01065	1.71068	0.620899	1.3945	1.15215	1.24286	0.971849	1.29091	0.980058	0.730776	1.14452	1.05858	2.33433	1.00128	2.04337	2.24818	1.93727	1.44432	1.58969	2.10517	1.95915	1.76571	1.39011	1.17984	2.1874	2.52756	2.1809	1.94709	1.75914	1.6521	1.54081	1.60709	1.96528	1.48615	1.38531	2.30659	1.63929	1.7959	1.20738
2610008E11Rik	0.436298	0.578268	0.432989	0.181316	0.569911	0.405727	0.621217	0.835441	0.477202	0.163204	0.183755	0.545962	0.206966	0.387361	0.531762	0.372858	0.485925	0.322728	0.490029	0.521983	0.29857	0.727771	0	0.417202	0.32694	0.321169	0.542435	0.770305	0.635875	0.350861	0.18367	0.797417	0.604395	0.737397	0.448697	0.29305	0.769728	0.584128	0.135318	0.472027	0.700367	0.578551	0.821844	0.474304	0.542078	0.390947	0.999567	0.448976	0.48176
2610020C07Rik	0.349038	0.413049	0.577319	0.226645	0.306875	0.365154	0.483168	0.185654	0.190881	0.163204	0.183755	0.254782	0.827866	0.154944	0.088627	0.372858	0.224273	0.0922081	0.245014	0.417586	0.348332	0.396966	0.291792	0.333761	0.408674	0	0.387454	0.337009	0.181679	0.350861	0.306117	0.113917	0.120879	0.294959	0.112174	0.183156	0.898016	0.350477	0.405954	0	0.0700367	0.19285	0.250126	0.189722	0.120462	0.195474	0.199913	0.249431	0.279439
2610044O15Rik8	0.436298	0.330439	0.577319	0.271975	0.306875	0.202864	0.34512	0.371307	0.477202	0.408011	0.36751	0.473167	0	0.0774722	0.265881	0.621431	0.448546	0.645457	0.367522	0.365388	0.0995234	0.264644	0	0	0.367807	0	0.387454	0.288865	0.317937	0	0.18367	0.170875	0.241758	0.442438	0.560871	0.29305	0.128288	0.155767	0.67659	0	0.280147	0.257134	0.214394	0.189722	0.120462	0.351852	0.0799654	0.149659	0.282972
2610306M01Rik	0.261779	0.247829	0.721648	0.317304	0.438393	0.365154	0.34512	0.464134	0.286321	0.244807	0.183755	0.327577	0	0.387361	0.531762	0.497144	0.485925	0.553249	0.367522	0.31319	0.497617	0.330805	0.583583	0.584082	0.367807	0	0.464945	0.24072	0.181679	0	0.244893	0.170875	0.483516	0.147479	0.448697	0.366313	0.513152	0.350477	0	0.236014	0.630331	0.321417	0.357323	0.316203	0.783002	0.351852	0.43981	0.548748	0.35693
2700049A03Rik	0.523558	0.495658	0.432989	0.181316	0.350714	0.121718	0.414144	0	0.286321	0.571216	0.459387	0.327577	0.620899	0.154944	0.265881	0.248572	0.29903	0.138312	0.490029	0.417586	0.0497617	0.330805	0	0.417202	0.122602	0.963507	0.232472	0.288865	0.317937	0	0.244893	0.455667	0.181319	0.147479	0.504784	0.109894	0.128288	0.233651	0	0.236014	0.280147	0.19285	0.428788	0.126481	0.240924	0.508231	0.199913	0.249431	0.291495
2700062C07Rik	0.349038	0.495658	0.721648	0.271975	0.263036	0.4463	0.483168	0.742614	0.572642	0.652818	0.551264	0.218385	0.413933	0.387361	0.443135	0.124286	0.411167	0.414937	0.367522	0.626379	0.497617	0.198483	0.291792	0.0834403	0.286072	1.28468	0.542435	0.433297	0.272518	0.350861	0.306117	0.569583	0.362637	0.737397	0.673046	0.622732	0.513152	0.272593	0.67659	0.472027	0.280147	0.257134	0.571718	0.537545	0.240924	0.625515	0.399827	0.498862	0.4545
2810004N23Rik	2.79231	2.64351	3.17525	3.03705	2.49884	2.02864	2.0017	3.15611	1.14528	2.52967	4.50199	1.81987	2.06966	2.09175	2.92469	2.48572	2.31749	2.85845	3.67522	2.9753	2.43832	2.24947	2.33433	2.08601	3.392	3.85403	2.5572	3.17751	2.27098	2.80689	2.75505	2.62008	2.53846	3.09707	3.42132	2.19788	3.59206	2.06392	1.75914	4.01223	2.73143	2.18564	2.89432	2.46638	2.16831	2.46297	2.23903	2.39454	2.65615
2810013P06Rik	0.349038	0.247829	0.432989	0.135987	0.131518	0.324582	0.276096	0.185654	0.286321	0.163204	0.459387	0.181987	0.206966	0.232417	0.177254	0.497144	0.224273	0	0.245014	0.31319	0.0497617	0.264644	0.291792	0.250321	0.0817349	0.642338	0.232472	0.144432	0.454196	0	0.612234	0.284792	0.302198	0.294959	0.280436	0.219788	0.256576	0.0778837	0.135318	0.472027	0.490257	0.449984	0.250126	0.474304	0.0602309	0.390947	0.519775	0.349203	0.279241
2810021J22Rik	0.261779	0.578268	0.14433	0.226645	0.306875	0.405727	0.414144	0.185654	0.190881	0.244807	0	0.327577	0.620899	0.542306	0.265881	0.497144	0.29903	0.461041	0.85755	0.417586	0.348332	0.463127	0.291792	0.417202	0.449542	0	0.232472	0.24072	0.363357	0.350861	0.55101	0.113917	0.241758	0.442438	0.39261	0.549469	0.256576	0.350477	0.270636	0.236014	0.350184	0.642834	0.142929	0.411064	0.602309	0.547326	0.479792	0.448976	0.363247
2810408A11Rik	0.349038	0.247829	0.14433	0.181316	0.394553	0.243436	0.138048	0.185654	0.381762	0.0816022	0	0.363974	0	0.0774722	0.088627	0.124286	0.186894	0.0922081	0.367522	0.208793	0.29857	0.396966	0	0	0.32694	0.321169	0.232472	0.288865	0.227098	0	0.36734	0.113917	0.181319	0.147479	0.224349	0.29305	0.513152	0.272593	0.405954	0.236014	0.350184	0.514267	0.321591	0.347823	0.361386	0.273663	0.279879	0.598634	0.189703
2900026A02Rik	0.610817	0.908707	0.577319	0.679936	0.701428	0.811454	0.759265	1.11392	1.14528	0.73442	0.918774	0.982731	1.2418	1.47197	1.15215	0.248572	0.63544	0.922081	0.980058	0.521983	0.895711	0.860092	0.875375	1.08472	0.939951	0.963507	0.852398	1.29989	0.953812	0	1.22447	0.6835	0.967033	1.03236	1.29	0.989044	1.28288	1.2072	0.67659	0.472027	0.42022	0.707118	1.28636	1.23319	1.08416	1.29013	1.03955	1.24716	0.916178
3110040N11Rik	1.30889	0.908707	1.01031	1.4052	1.05214	1.25775	0.966337	1.20675	0.858964	0.652818	1.10253	1.09192	1.03483	1.00714	1.24078	1.74001	1.42039	1.19871	0.735043	0.730776	0.746426	1.32322	1.16717	0.417202	1.43036	2.89052	1.00738	1.10731	1.54427	0.701722	0.857127	1.02525	1.08791	0.442438	0.673046	1.1722	0.898016	1.32402	1.08254	0.944055	1.68088	1.02853	1.39356	1.61263	1.08416	1.52469	0.959585	0.798179	1.12197
3110082I17Rik	0.698077	0.826097	0.577319	0.770595	0.832946	0.770881	0.966337	1.02109	0.381762	0.73442	0.551264	0.727949	1.44876	0.929667	1.15215	0.621431	1.19612	1.1526	0.85755	1.14836	1.045	0.926253	0.875375	1.00128	0.776482	0.642338	0.542435	0.481441	1.09007	0.350861	0.673457	0.797417	0.967033	0.294959	0.673046	1.28209	0.898016	0.662011	0.405954	1.18007	0.630331	1.09282	0.964773	0.758887	0.963695	0.781894	0.719689	0.448976	0.818584
3830406C13Rik	0.872596	0.578268	0.577319	0.770595	0.701428	0.852027	0.552193	0.835441	0.763523	1.14243	0.918774	0.691552	1.03483	1.31703	0.177254	0.621431	0.784955	0.783769	0.85755	0.782974	0.547379	0.727771	0.583583	0.333761	0.735614	2.24818	1.23985	1.25175	0.681295	1.05258	0.91835	1.13917	0.906593	1.03236	0.729133	0.842519	0.384864	0.700953	0.947227	1.41608	0.840441	1.28567	0.60745	0.632406	1.26485	0.703705	0.879619	0.698407	0.742018
4632404H12Rik	0.349038	0.0826097	0.577319	0.0906582	0.350714	0.284009	0.207072	0.185654	0.0954404	0.163204	0.275632	0.218385	0	0.232417	0.265881	0.124286	0.112136	0.184416	0.245014	0.31319	0.149285	0.330805	0.291792	0.0834403	0.449542	0	0.232472	0.385153	0.317937	0	0.122447	0.227833	0.0604395	0	0.39261	0.439575	0.128288	0.389418	0.270636	0	0.140073	0.321417	0.250126	0.347823	0.421617	0.117284	0.0799654	0.249431	0.219927
4632427E13Rik	0.261779	0.0826097	0.432989	0.317304	0.350714	0.284009	0.207072	0.835441	0.477202	0.408011	0.275632	0.473167	0	0.309889	0.265881	0.497144	0.186894	0.184416	0.245014	0.939569	0.547379	0.264644	0.583583	0.500642	0.16347	0	0.464945	0.577729	0.227098	0	0.244893	0.6835	0.483516	0.737397	0.78522	0.219788	0.256576	0.506244	0.135318	0.708041	0.140073	0.449984	0.393056	0.505925	0.120462	0.66461	0.719689	0.498862	0.387862
4732471J01Rik	0.174519	0.495658	0.577319	0.181316	0.219196	0.162291	0	0.185654	0.190881	0.0816022	0.183755	0.400372	0	0.232417	0.177254	0.497144	0.149515	0.138312	0	0	0.248809	0.198483	0.291792	0.500642	0.367807	0.321169	0.232472	0.24072	0.408777	0.350861	0.244893	0.455667	0.483516	0.294959	0.112174	0.476207	0.128288	0.311535	0.405954	0.236014	0.140073	0.19285	0.285859	0.252962	0.421617	0.234568	0.399827	0.249431	0.220289
4833420G17Rik	0.872596	0.495658	1.4433	1.35987	0.920625	0.852027	0.621217	1.3924	1.90881	1.22403	0.826896	1.4923	0.620899	1.47197	0.974897	1.86429	0.93447	0.783769	0.735043	1.04397	1.14452	0.992414	0	0.917843	0.858216	1.92701	1.54982	1.29989	1.18091	1.7543	1.0408	1.367	1.14835	1.62227	2.13131	0.915782	1.15459	1.28508	1.89445	1.6521	1.61084	1.60709	1.28636	1.54939	1.68647	1.4856	1.35941	1.39681	1.03724
4833438C02Rik	0.610817	0.578268	1.01031	0.362633	0.350714	0.608591	0.276096	1.02109	0.858964	0.816022	1.19441	0.545962	0.413933	0.929667	0.531762	0.745717	0.523303	0.599353	0.245014	0.469784	0.447855	1.25706	0.875375	0.333761	0.32694	0	0.697417	0.866594	0.590455	0.350861	0.795904	0.512625	0.725275	0.737397	1.29	0.915782	1.0263	0.85672	1.21786	1.88811	0.490257	0.835684	0.714647	0.727267	0.903464	0.781894	1.03955	0.748293	0.728402
4833439L19Rik	2.18149	3.63483	2.4536	3.49034	3.77018	3.04295	3.93437	3.8059	4.19938	4.32492	4.31824	4.44049	6.20899	2.63406	3.19057	3.23144	3.77526	3.4578	2.81767	4.22806	4.32927	2.91108	1.75075	4.50578	4.12761	6.10221	3.25461	3.89967	3.45189	3.85947	3.85707	3.75925	4.8956	3.09707	4.65523	4.54228	4.10521	4.40043	4.33018	3.06818	4.41231	4.37127	4.21642	4.14226	5.30032	3.63581	3.43851	3.84124	3.60989
4921524J17Rik	0.610817	0.578268	0.721648	0.407962	0.569911	0.568018	0.621217	0.928268	0.858964	0.244807	0.826896	0.618757	0.413933	1.08461	0.443135	0.621431	0.523303	1.06039	0.85755	0.88737	0.646902	0.198483	0.875375	1.00128	0.939951	0.642338	0.697417	0.81845	0.862973	0.701722	0.73468	0.512625	1.02747	0.589918	0.504784	0.732625	0.64144	0.700953	0.811909	0.708041	1.05055	0.771401	1.00051	0.853748	0.722771	0.469137	0.959585	0.498862	0.710899
4930414N06Rik	0.349038	0.578268	0.865978	0.317304	0.175357	0.243436	0.414144	0.0928268	0.763523	0.326409	0.275632	0.363974	1.03483	0.154944	0.177254	0.248572	0.336409	0.138312	0.367522	0.31319	0.199047	0.396966	0.291792	0.417202	0.286072	0.321169	0.464945	0.24072	0.363357	0	0.306117	0.284792	0.120879	0.147479	0.448697	0.256419	0.256576	0.233651	0.541272	0.708041	0.700367	0.321417	0.178662	0.316203	0.421617	0.117284	0.399827	0.448976	0.348468
4930430F08Rik	0.610817	0.578268	0.288659	0.589278	0.263036	0.365154	0.552193	0.556961	0.954404	0.408011	0.551264	0.254782	0.620899	0.464833	0.177254	0.994289	0.411167	0.507145	0.490029	0.31319	0.447855	0.198483	0.583583	0.417202	0.490409	0	0.309963	0.577729	0.499616	1.40344	0.428564	0.455667	0.241758	1.32731	0.616959	0.402944	0	0.42836	0.135318	0.708041	0.700367	0.514267	0.500253	0.695646	0.301155	0.273663	0.43981	0.598634	0.49268
4930453N24Rik	0.698077	0.660878	0.577319	0.770595	0.569911	0.852027	1.17341	0.556961	0.858964	0.489613	0.826896	0.691552	0.827866	0.542306	0.620389	0.372858	0.822334	0.737665	0.490029	0.782974	0.945473	0.529288	0.583583	1.00128	0.653879	0.321169	0.697417	0.385153	0.545036	0.350861	0.428564	0.854375	0.604395	0	0.39261	0.366313	0.384864	0.584128	0.405954	0.236014	0.980514	0.642834	0.714647	0.758887	0.843233	0.625515	0.59974	0.498862	0.707594
4930455C13Rik	0.174519	0.495658	0.14433	0.271975	0.175357	0.365154	0.552193	0.27848	0.572642	0.571216	0.183755	0.254782	0.620899	0.309889	0.088627	0.621431	0.224273	0.414937	0.245014	0.521983	0.29857	0.132322	0	0.417202	0.572144	0.642338	0.464945	0.288865	0.272518	0	0.306117	0.6835	0.241758	0.294959	0.673046	0.476207	0.128288	0.389418	0.270636	0.236014	0.350184	0.578551	0.250126	0.316203	0.361386	0.312758	0.679706	0.199545	0.352592
4930473A02Rik	0	0.743488	1.01031	0.543949	0.745268	0.649163	0.621217	0.464134	0.858964	0.73442	0.551264	0.727949	0.413933	0.619778	0.354508	0.497144	0.598061	0.461041	0.367522	0.31319	0.646902	0.595449	0.583583	0.500642	1.18516	1.60585	0.619926	0.529585	0.817553	0	0.612234	0.455667	0.967033	0.294959	0.39261	0.989044	0.384864	1.01249	0.270636	0.472027	0.910478	0.642834	0.46452	0.758887	0.602309	1.05556	0.319862	0.299317	0.609693
4930486L24Rik	0.436298	0.330439	0.288659	0.407962	0.526071	0.284009	0.207072	0.742614	0	0.408011	0	0.400372	0.620899	0.387361	0.265881	0.497144	0.373788	0.461041	0.367522	0.31319	0.597141	0.198483	0	0.166881	0.122602	0.321169	0	0.0481441	0.0454196	0	0	0	0	0	0.112174	0.0366313	0.128288	0.0389418	0	0.236014	0.280147	0	0.107197	0.0632406	0.120462	0.0390947	0.0399827	0.149659	0.345035
4930503L19Rik	0.610817	0.743488	0	0.271975	0.438393	0.689736	0.552193	1.02109	0.572642	0.816022	0.735019	0.727949	0.413933	0.69725	0.531762	0.994289	0.63544	0.645457	1.10256	0.521983	1.09476	1.25706	0.291792	0.667523	0.408674	0.321169	0.464945	0.674017	0.817553	0.701722	0.489787	0.512625	0.423077	0.589918	0.78522	0.439575	0.64144	0.778837	0.811909	0.944055	0.560294	0.578551	0.535985	0.632406	0.421617	0.430042	0.639723	0.39909	0.625737
4930506C21Rik	1.22163	0.743488	0.577319	1.45053	1.49054	1.13604	1.17341	1.3924	0.572642	1.38724	1.28628	1.71068	1.03483	1.3945	1.06352	1.24286	1.34564	1.42923	0.85755	1.04397	1.09476	1.38938	4.08508	1.41849	1.26689	0.642338	1.31734	1.44432	1.86221	1.40344	1.28569	1.25308	1.20879	0.589918	1.12174	2.3444	1.41117	1.09037	1.75914	1.18007	1.05055	1.5428	1.75088	1.32805	1.566	2.07202	1.35941	0.897952	1.33939
4930523C07Rik	0.610817	0.413049	0	0.317304	0.789107	0.324582	0.34512	1.11392	0.477202	0.652818	0.275632	0.618757	0.206966	0.69725	0.177254	0.497144	1.00923	0.553249	0.367522	0.574181	0.547379	0.529288	0	0.750963	0.817349	0.963507	1.00738	0.914738	0.953812	2.10517	1.28569	0.569583	0.423077	0.737397	0.504784	0.915782	1.0263	0.584128	1.21786	0.708041	0.700367	0.642834	1.1077	0.695646	0.602309	1.17284	0.719689	0.548748	0.493697
4930533K18Rik	1.13438	1.81741	2.30927	1.26921	1.2275	2.19093	1.38048	1.48523	1.62249	1.71365	1.56192	1.01913	2.69056	2.09175	1.59529	1.86429	1.30826	1.93637	2.20513	1.40935	1.89095	1.91867	0.583583	1.91913	2.08424	1.92701	2.09225	2.11834	2.86144	2.10517	2.6326	2.22138	2.23626	3.53951	1.90696	2.08798	1.53946	2.21968	2.57104	2.36014	2.94154	2.24992	2.35833	2.68772	3.01155	2.42387	2.43894	2.39454	1.6727
4930539J05Rik	0.523558	0.495658	0.865978	0.181316	0.350714	0.486872	0.414144	0.185654	0.190881	0.408011	0.275632	0.363974	0.206966	0.464833	0.531762	0	0.224273	0.276624	0.85755	0.417586	0.597141	0.330805	0	0.250321	0.286072	0.321169	0.387454	0.577729	0.454196	0.350861	0.122447	0.284792	0.483516	0.147479	0.280436	0.402944	0.256576	0.350477	0.270636	0.236014	0.280147	0.19285	0.285859	0.347823	0.361386	0.273663	0.239896	0.39909	0.34362
4930549G23Rik	0.261779	0.660878	0.432989	0.362633	0.131518	0.162291	0.276096	0.0928268	0.190881	0.408011	0.275632	0.327577	0.620899	0.232417	0.265881	0.124286	0.29903	0.368833	0	0.469784	0.447855	0.198483	0.291792	0.417202	0.204337	0.321169	0.619926	0.192576	0.0908393	0.701722	0.306117	0.113917	0.302198	0.442438	0.336523	0.0732625	0.513152	0.194709	0.270636	0.472027	0.350184	0.19285	0.142929	0.474304	0.180693	0.234568	0.119948	0.249431	0.300417
4930562F07Rik	0.0872596	0.247829	0	0.135987	0.219196	0.162291	0.0690241	0.742614	0.190881	0.489613	0.183755	0.218385	0	0.232417	0	0.248572	0.261652	0.138312	0.367522	0.208793	0.248809	0.198483	0	0.0834403	0.204337	0	0.387454	0.24072	0.408777	0	0.244893	0.398708	0.181319	0.147479	0.0560871	0.256419	0.256576	0.272593	0.135318	0	0.21011	0.19285	0.428788	0.252962	0.240924	0.234568	0.319862	0.249431	0.209479
4930579G24Rik	0.349038	0.330439	0.432989	0.589278	0.263036	0.365154	0.690241	0.556961	0.477202	0.652818	0.275632	0.254782	0.620899	0.464833	0.531762	1.36715	0.485925	0.599353	0.122507	0.521983	0.547379	0.926253	0	0.333761	0.899084	0.963507	0.542435	0.481441	0.363357	0.350861	0.306117	0.398708	0.362637	0.147479	0.168261	0.109894	0.384864	0.350477	0.405954	0.236014	0.280147	0.257134	0.250126	0.221342	0.361386	0.117284	0.399827	0.249431	0.424315
4930581F22Rik	0.261779	0.413049	0.577319	0.770595	0.569911	0.365154	0.759265	0.742614	0.477202	0.652818	0.826896	0.473167	0.413933	0.387361	0.177254	0.497144	0.672819	0.461041	0.122507	0.365388	0.597141	0.463127	0.291792	0.333761	0.899084	0	0.464945	0.433297	0.726714	0	0.55101	0.455667	0.664835	0.737397	0.673046	0.549469	0.64144	0.623069	0.947227	0	0.560294	0.771401	0.535985	0.252962	0.421617	0.547326	0.59974	0.897952	0.513073
4930592A05Rik	0.0872596	0.0826097	0.14433	0.135987	0.263036	0.162291	0.138048	0.371307	0.572642	0.408011	0.0918774	0.545962	0.206966	0.154944	0.265881	0.372858	0.336409	0.23052	0	0.156595	0.149285	0.132322	0	0.166881	0.367807	0	0.232472	0.288865	0.272518	0	0.122447	0.512625	0.362637	0.147479	0.616959	0.842519	0.128288	0.662011	0.541272	0.236014	0.630331	0.3857	0.214394	0.505925	0.722771	0.586421	0.519775	0.598634	0.215668
4930594M22Rik	0.610817	0.0826097	0	0.226645	0.306875	0.162291	0	0.185654	0.0954404	0.326409	0	0.14559	0.413933	0.232417	0.443135	0	0.261652	0.138312	0.122507	0.31319	0.248809	0.198483	0.291792	0.333761	0.245205	0.321169	0.232472	0.24072	0.227098	0.701722	0.55101	0.227833	0.120879	0.147479	0.448697	0.29305	0.128288	0.389418	0.135318	0	0.490257	0.19285	0.357323	0.284583	0.240924	0.312758	0.119948	0.249431	0.245807
4931406C07Rik	4.01394	2.47829	2.30927	2.58376	2.84955	3.16467	2.48487	3.43459	2.95865	4.40652	3.12383	2.98459	3.31146	1.85933	2.83606	1.49143	2.91555	2.07468	2.94017	2.8709	2.63737	2.38179	2.33433	3.00385	4.78149	4.81754	4.80443	4.23668	3.90609	3.50861	4.53053	4.55667	4.10989	2.35967	5.38437	4.24923	2.69405	4.40043	6.22463	6.37237	3.22169	3.857	3.5375	3.76281	3.85478	3.6749	3.9183	3.79135	2.8104
4931414P19Rik	0.174519	0.165219	0.14433	0.226645	0.0438393	0.162291	0.34512	0	0.286321	0.244807	0.36751	0.109192	0.206966	0.309889	0.531762	0.372858	0.224273	0.184416	0.245014	0.208793	0.248809	0.330805	0.291792	0.250321	0.367807	0.321169	0.154982	0.433297	0.227098	0	0.18367	0.34175	0.241758	0.147479	0.0560871	0.5861	0.128288	0.389418	0.135318	0.236014	0.21011	0.19285	0.250126	0.221342	0.481847	0.234568	0.159931	0.349203	0.244286
4933408J17Rik	0.698077	0.413049	0.288659	1.04257	0.526071	0.689736	0.552193	0.27848	0.477202	0.163204	0.183755	0.545962	0.827866	0.852195	0.974897	0.745717	1.30826	1.24481	0.122507	0.782974	1.09476	0.860092	2.62613	0.333761	0.613012	0	0.232472	0.625873	0.681295	0	0.489787	0.227833	0.664835	0	0.39261	0.695994	0.513152	0.545186	0.135318	0	0.280147	0.321417	0.821844	0.790507	0.421617	0.860084	0.759671	0.598634	0.724254
4933427D14Rik	0.261779	0.578268	0.14433	0.362633	0.219196	0.527445	0.828289	0.556961	0.477202	1.14243	0.735019	0.254782	0.827866	0.542306	0.974897	0.372858	0.523303	0.553249	0.367522	0.678577	0.796187	0.396966	0.875375	0.333761	0.408674	0.642338	0.232472	0.433297	0.454196	1.05258	0.36734	0.455667	0.725275	0.737397	0.448697	0.695994	0.256576	0.973546	0.67659	1.18007	0.560294	0.321417	0.786112	0.980229	0.602309	0.469137	0.679706	0.448976	0.581669
4933431E20Rik	0.261779	0.413049	0	0.271975	0.219196	0.4463	0.414144	0.371307	0.572642	0.163204	0.36751	0.618757	0.206966	0.232417	0.177254	0.124286	0.485925	0.322728	0.367522	0.156595	0.199047	0.330805	0	0.417202	0.245205	0.321169	0.309963	0.433297	0.317937	0.350861	0.428564	0.512625	0.604395	0.442438	0.616959	0.915782	1.15459	0.389418	0.405954	0.708041	0.350184	0.449984	0.500253	0.727267	0.722771	0.938273	0.759671	0.848065	0.297525
4933434E20Rik	3.6649	5.45224	4.61855	4.12495	3.63866	5.19331	4.69364	3.89873	4.29482	4.40652	5.6964	4.2949	4.13933	4.26097	4.69723	3.23144	3.47623	4.61041	4.90029	3.81047	5.12546	4.69743	3.20971	3.58793	7.92829	15.4161	7.20664	5.681	5.04158	22.1042	5.44888	6.37933	6.40659	6.48909	5.16002	5.60458	6.28611	4.16678	5.81868	9.67656	5.74301	5.07839	4.78813	4.77466	4.99917	3.75309	4.27815	4.09067	4.32185
4933439C10Rik	0.261779	0.413049	0.14433	0.0453291	0.219196	0.324582	0.207072	0.27848	0.0954404	0.163204	0.183755	0.400372	0.620899	0.154944	0.177254	0.124286	0.149515	0.368833	0.735043	0.208793	0.348332	0.330805	0.291792	0.250321	0.286072	0.642338	0.232472	0.0481441	0.181679	0.350861	0.36734	0.398708	0.241758	0.589918	0.280436	0.439575	0.256576	0.194709	0.135318	0.708041	0.280147	0.128567	0.107197	0.284583	0.240924	0.312758	0.519775	0.149659	0.289062
5031439G07Rik	0.523558	0.826097	0.432989	0.815924	0.526071	0.8926	0.759265	0.371307	0.763523	0.489613	0.735019	1.05553	0.827866	0.852195	0.709016	0.124286	0.560682	0.783769	0.735043	0.574181	0.497617	0.727771	1.16717	1.08472	1.02169	0.963507	0.774908	0.770305	0.953812	0	0.73468	0.854375	0.906593	0.589918	1.00957	0.915782	1.66774	0.700953	0.541272	0.472027	0.42022	0.707118	0.750379	0.695646	0.963695	0.899178	0.639723	0.798179	0.741398
5430405H02Rik	0	0.247829	0.14433	0.181316	0.263036	0.162291	0.207072	0.185654	0.0954404	0.163204	0	0.218385	0	0.0774722	0.265881	0.124286	0.224273	0.0922081	0.245014	0.469784	0.0995234	0.463127	0.291792	0.333761	0.286072	0	0.154982	0.288865	0.317937	1.05258	0.0612234	0.170875	0	0.294959	0.280436	0.183156	0.128288	0.194709	0.270636	0.708041	0.280147	0.19285	0.285859	0.252962	0.240924	0.430042	0.399827	0.39909	0.238128
5430416N02Rik	0.174519	0.330439	0.577319	0.362633	0.219196	0.202864	0.138048	0.185654	0.381762	0.163204	0.275632	0.218385	0.206966	0.387361	0.354508	0.248572	0.29903	0.461041	0.122507	0.156595	0.348332	0.264644	0.291792	0.333761	0.245205	0	0.232472	0.337009	0.227098	0	0.18367	0.113917	0.362637	0.442438	0.112174	0.0366313	0.256576	0.116826	0.270636	0.472027	0	0.19285	0.357323	0.189722	0.0602309	0.195474	0.279879	0.249431	0.279365
5730455P16Rik	0.959856	0.330439	1.15464	0.634607	0.657589	0.811454	0.897313	0.742614	1.04984	0.571216	0.735019	0.909936	0.827866	1.00714	0.531762	0.497144	0.710197	0.829873	0.735043	0.730776	1.09476	0.396966	0.583583	1.33505	0.980819	0.321169	1.08487	1.05917	0.862973	1.05258	0.857127	0.569583	0.906593	0.884877	0.78522	0.512838	0.769728	0.584128	0.67659	0.708041	0.700367	0.964251	0.821844	1.13833	1.02393	0.703705	1.35941	1.19727	0.817919
6030458C11Rik	0.785337	1.23915	1.4433	0.770595	0.569911	1.01432	1.17341	1.85654	0.477202	0.979227	0.551264	0.946334	0.827866	0.464833	0.531762	0.870003	0.747576	0.645457	0.85755	1.20056	0.845949	1.05858	1.16717	0.667523	0.613012	1.28468	1.16236	0.625873	0.499616	1.05258	1.0408	0.455667	0.664835	1.17984	0.673046	0.732625	0.64144	0.973546	0.541272	0.236014	0.910478	1.47852	0.750379	0.916988	0.843233	0.547326	0.559758	0.498862	0.845295
6230400D17Rik	0.261779	0.413049	0.288659	0.226645	0.482232	0.243436	0.483168	0.371307	0.572642	0.489613	0.551264	0.618757	0.206966	0.387361	0.443135	0	0.411167	0.138312	0.367522	0.417586	0.497617	0.264644	0	0.417202	0.613012	0.642338	0.309963	0.385153	0.635875	0.350861	0.306117	0.512625	0.302198	0.294959	0.841307	0.476207	0.64144	0.350477	0.270636	0.236014	0.42022	0.257134	0.357323	0.284583	0.180693	0.547326	0.43981	0.698407	0.393932
8030462N17Rik	0.261779	0.330439	0.577319	0.49862	0.306875	0.689736	0.207072	0.185654	0.954404	0.244807	0.36751	0.473167	0.206966	0.232417	0.531762	0.497144	0.29903	0.553249	0.735043	0.730776	0.597141	0.727771	0	0.500642	0.490409	0.642338	0.464945	0.433297	0.227098	1.40344	0.612234	0.512625	0.906593	1.17984	0.729133	0.329681	0.513152	0.467302	1.08254	1.18007	0.280147	0.771401	0.46452	0.284583	0.240924	0.234568	0.43981	0.39909	0.446222
9130023H24Rik	0.436298	0.330439	0.432989	0.181316	0.306875	0.405727	0.34512	0.0928268	0.381762	0.244807	0.275632	0.400372	0.413933	0.542306	0.177254	0.497144	0.373788	0.322728	0.367522	0.782974	0.348332	0.66161	0.291792	0.333761	0.653879	0.642338	0.697417	0.433297	0.272518	0	0.612234	0.455667	0.362637	0.294959	0.448697	0.29305	0.256576	0.389418	0.270636	0.472027	0.770404	0.321417	0.535985	0.474304	0.542078	0.273663	0.479792	0.448976	0.40311
9130221H12Rik	0.436298	0.743488	1.01031	0.589278	0.657589	0.486872	0.483168	0.742614	0.763523	0.489613	0.643142	0.618757	0.620899	1.00714	0.709016	0.497144	0.523303	0.875977	0.367522	0.782974	0.497617	0.595449	0.875375	1.00128	1.06255	0.642338	0.852398	0.433297	0.817553	1.40344	0.73468	1.367	0.725275	0.884877	0.953481	0.769257	1.53946	0.662011	0.947227	0.708041	1.12059	1.1571	0.571718	0.537545	0.963695	0.625515	0.679706	0.848065	0.667431
9130401M01Rik	2.09423	1.23915	2.30927	1.67718	1.2275	1.42004	1.10439	1.02109	1.62249	1.71365	1.37816	1.56509	1.03483	1.3945	1.59529	1.49143	1.27088	1.06039	1.7151	1.46155	1.34357	1.65402	1.16717	0.750963	1.14429	0.963507	1.23985	1.44432	1.68053	0.701722	0.73468	0.854375	1.14835	0.884877	1.00957	1.02568	1.41117	1.2072	1.62382	0.708041	1.89099	0.899968	1.3221	0.885368	0.903464	1.09465	0.959585	1.29704	1.42966
9230114K14Rik	0.261779	0.495658	0.288659	0.317304	0.569911	0.486872	0.34512	0.185654	0.572642	0.652818	0.275632	0.181987	0.413933	0.154944	0.354508	0.248572	0.373788	0.276624	0.122507	0.156595	0.398094	0.330805	0.583583	0.333761	0.16347	0	0.154982	0.24072	0.272518	0	0.0612234	0	0.362637	0	0.112174	0.0732625	0.128288	0.0778837	0.270636	0.472027	0.0700367	0.128567	0.178662	0.0948609	0.240924	0.117284	0.399827	0.0997724	0.34924
9430015G10Rik	0.698077	0.578268	0	0.317304	0.789107	0.405727	0.897313	0.835441	0.286321	0.73442	0.643142	0.691552	1.03483	0.387361	0.620389	0.497144	0.336409	0.461041	1.10256	0.939569	0.696664	0.595449	0.291792	0.417202	0.32694	0.642338	0.542435	0.481441	0.499616	0.350861	0.55101	0.34175	0.362637	0.147479	0.78522	0.842519	0.898016	0.817779	0.135318	0.944055	0.21011	0.449984	0.357323	0.411064	0.0602309	0.430042	0.359844	0.349203	0.532381
9430038I01Rik	0.174519	0.330439	0.14433	0.271975	0.569911	0.4463	0.34512	0	0.286321	0.244807	0.275632	0.29118	0.413933	0.232417	0.177254	0.497144	0.448546	0.414937	0.735043	0.156595	0.398094	0.396966	0.583583	0.584082	0.449542	0	0.309963	0.24072	0.227098	0	0.489787	0.227833	0.302198	0.294959	0.168261	0.402944	0.769728	0.42836	0.135318	0.236014	0.350184	0.449984	0.393056	0.347823	0.301155	0.390947	0.479792	0.39909	0.337789
9530068E07Rik	7.06803	6.69139	6.3505	7.11667	5.78678	5.63961	6.14314	6.77636	7.73067	8.07862	6.52329	6.76993	5.58809	6.35272	6.38115	5.84145	5.41993	5.6247	5.02279	5.74181	6.12069	6.35145	3.5015	6.17458	7.23354	7.06572	8.13653	7.46233	7.26714	7.36808	8.02026	7.63242	8.82417	6.78405	8.91786	7.39952	7.69728	7.39895	7.57781	8.26048	7.84411	9.83536	8.36137	7.84183	9.45626	7.3889	8.39637	7.68248	6.21649
9530082P21Rik	0.261779	0.413049	0.432989	0.543949	0.657589	0.4463	0.207072	0.371307	0.286321	0.408011	0.459387	0.473167	0.206966	0.619778	0.620389	0.124286	0.672819	0.368833	0.735043	0.469784	0.348332	0.860092	0.291792	0.417202	0.694747	0	0.619926	1.2036	0.908393	0.701722	1.16324	0.6835	0.785714	0.884877	0.897394	0.732625	1.0263	0.584128	1.08254	0.236014	0.770404	0.642834	0.786112	0.790507	0.301155	0.703705	0.559758	0.748293	0.445677
9930021J03Rik	0.174519	0.330439	0.14433	0.407962	0.306875	0.324582	0.276096	0.27848	0.286321	0.326409	0.459387	0.181987	0.206966	0.387361	0.177254	0	0.411167	0.184416	0.490029	0.417586	0.248809	0.463127	0	0.0834403	0.408674	0	0	0.385153	0.499616	0.701722	0.306117	0.455667	0.0604395	0.589918	0.504784	0.329681	0	0.155767	0.135318	0.236014	0.21011	0.128567	0.393056	0.632406	0.421617	0.195474	0.359844	0.498862	0.295341
9930104L06Rik	0.436298	0.0826097	0.288659	0.226645	0.526071	0.243436	0.34512	0.464134	0	0.0816022	0.459387	0.14559	0.620899	0.464833	0.088627	0.497144	0.186894	0.553249	0	0.208793	0.149285	0.396966	0.875375	0.250321	0.245205	0.642338	0.0774908	0.24072	0.408777	0	0.306117	0.34175	0.241758	0.294959	0.280436	0.329681	0.256576	0.311535	0	0.472027	0.560294	0.321417	0.500253	0.411064	0.240924	0.234568	0.119948	0.39909	0.308935
a	0.261779	0.0826097	0.288659	0.181316	0.306875	0.284009	0.0690241	0.464134	0.381762	0.163204	0	0.109192	0.413933	0.232417	0.531762	0.372858	0.29903	0.184416	0.122507	0.156595	0.248809	0.264644	0.583583	0.166881	0.408674	0.963507	0.232472	0.337009	0.227098	1.05258	0.244893	0.34175	0.362637	0.589918	0.224349	0.366313	0.384864	0.233651	0.270636	0.472027	0.490257	0.514267	0.178662	0.158101	0.361386	0.156379	0.119948	0.149659	0.257083
A130010J15Rik	0.610817	0.495658	0.432989	0.271975	0.701428	0.4463	0.552193	0.742614	1.14528	0.652818	0.36751	0.363974	0.620899	0.69725	0.531762	0.372858	0.560682	0.276624	0.490029	0.521983	0.696664	0.463127	0.291792	0.417202	0.531277	1.28468	0.464945	0.770305	0.590455	0.701722	0.428564	0.740459	0.664835	1.47479	0.112174	0.952413	0.64144	0.623069	1.08254	0.944055	0.560294	0.514267	0.786112	0.948609	0.542078	0.508231	0.43981	0.748293	0.530185
A230072C01Rik	0.610817	0.330439	0.721648	0.317304	0.350714	0.405727	0.483168	0.27848	0.190881	0.979227	0.36751	0.582359	0.206966	0.69725	0.354508	0.497144	0.93447	0.691561	0.490029	0.574181	0.497617	0.595449	1.45896	0.500642	0.449542	0.321169	0.387454	0.0962882	0.681295	0	0.489787	0.284792	0.543956	0.147479	0.504784	0.512838	0.513152	0.311535	0.947227	0.472027	0.21011	0.3857	0.321591	0.474304	0.240924	0.586421	0.719689	0.498862	0.483708
A230103J11Rik	0.523558	0.826097	0.721648	0.815924	1.0083	0.608591	0.690241	0.928268	0.572642	0.816022	0.459387	0.837141	1.2418	1.00714	0.709016	0.497144	0.710197	0.461041	0.735043	0.835172	0.696664	0.727771	0.583583	0.834403	0.613012	0.642338	0.697417	0.577729	0.545036	0	0.857127	0.6835	0.846154	0.737397	0.78522	0.805888	0.769728	0.778837	0.67659	0.472027	0.910478	0.449984	0.678915	0.379443	0.903464	0.860084	0.759671	0.997724	0.714053
A330041J22Rik	0.523558	0.330439	0.14433	0.407962	0.438393	0.4463	0.414144	0.742614	0.0954404	0.489613	0.643142	0.473167	0.620899	0.464833	0.620389	0.994289	0.373788	0.23052	0.85755	0.208793	0.497617	0.463127	0.583583	0.333761	0.286072	0	0.309963	0.481441	0.317937	0	0.36734	0.34175	0.241758	0.294959	0.336523	0.0732625	0.64144	0.42836	0.67659	0.472027	0.42022	0.257134	0.321591	0.221342	0.301155	0.234568	0.239896	0.299317	0.474927
A430005L14Rik	0.523558	0.413049	0.865978	0.543949	0.526071	0.527445	0.552193	0.556961	0.763523	0.571216	0.459387	0.727949	0.413933	0.69725	0.88627	0.870003	0.710197	0.875977	0.735043	0.730776	0.796187	0.595449	1.16717	0.333761	0.980819	0.321169	0.542435	0.481441	0.635875	1.05258	0.673457	0.968292	0.846154	0.737397	0.336523	0.549469	0.64144	0.545186	0.811909	0	0.490257	0.771401	0.46452	0.284583	0.602309	0.860084	0.679706	0.598634	0.639978
A430033K04Rik	0.174519	0.0826097	0.288659	0.226645	0.263036	0.121718	0.138048	0.649788	0.0954404	0.489613	0.643142	0.327577	0.827866	0.309889	0.177254	0.124286	0.224273	0.276624	0.245014	0.208793	0.398094	0.198483	0.583583	0.0834403	0.16347	0.321169	0.154982	0.337009	0.317937	0	0.36734	0.0569583	0.241758	0.294959	0.280436	0.402944	0.64144	0.42836	0.947227	0.236014	0.280147	0.449984	0.357323	0.411064	0.421617	0.469137	0.519775	0.498862	0.328298
A430057M04Rik	0.610817	1.07393	0.432989	0.815924	1.0083	1.01432	0.552193	0.835441	0.763523	0.571216	0.735019	0.545962	0.206966	0.464833	1.15215	0.372858	0.971849	0.691561	0.85755	0.678577	0.746426	0.529288	0.583583	0.0834403	1.02169	0.642338	1.16236	0.674017	0.817553	0	0.36734	0.512625	0.543956	1.32731	0.673046	0.989044	1.28288	0.85672	0.541272	0.472027	0.840441	0.3857	0.786112	0.695646	1.20462	0.860084	0.679706	0.947838	0.72048
A730008H23Rik	4.45024	4.95658	4.32989	3.76232	3.98937	3.81383	4.83168	4.17721	4.39026	3.34569	4.8695	4.54968	3.31146	4.02856	2.92469	3.97716	3.96215	4.10326	3.92023	3.49728	4.32927	4.16814	2.33433	3.83825	3.2694	2.89052	2.78967	3.32194	2.36182	1.7543	3.06117	2.67704	2.84066	1.91723	2.13131	2.38103	3.07891	3.03746	2.30041	4.95629	2.73143	2.3142	2.3226	2.37152	2.10808	1.40741	2.319	2.49431	3.99421
A730081D07Rik	0.261779	0.0826097	0.432989	0.226645	0.219196	0.202864	0.207072	0.185654	0.286321	0.408011	0.0918774	0.14559	0.206966	0.154944	0.177254	0.248572	0.186894	0.276624	0.245014	0.260991	0.348332	0.330805	0.291792	0.417202	0.245205	0.321169	0.387454	0.192576	0.363357	0.350861	0.36734	0.113917	0.181319	0	0.112174	0.183156	0	0.116826	0	0.236014	0.140073	0.19285	0.0714647	0.189722	0.421617	0.195474	0.239896	0.299317	0.222426
A930001C03Rik	0.610817	0.413049	0.577319	0.49862	0.482232	0.486872	0.276096	0.556961	0.381762	0.489613	0.36751	0.400372	0.206966	0.542306	0.620389	0.124286	0.411167	0.507145	0.490029	0.365388	0.597141	0.727771	2.04254	0.166881	0.490409	0	0.464945	0.0962882	0.363357	0	0.428564	0.34175	0.423077	0.737397	0.504784	0.769257	0.513152	0.389418	0.270636	0.472027	0.350184	0.19285	0.571718	0.347823	0.421617	0.7428	0.559758	0.648521	0.467574
A930005H10Rik	0.349038	0.330439	0.288659	0.317304	0.263036	0.0405727	0.276096	0.742614	0.0954404	0.0816022	0.459387	0.29118	0.206966	0.232417	0.443135	0.372858	0.224273	0.184416	0.122507	0.31319	0.348332	0.264644	0.291792	0.500642	0.572144	0	0.232472	0.481441	0.363357	0	0.36734	0.398708	0.241758	0.147479	0.224349	0.329681	0.128288	0.116826	0.405954	0.236014	0.350184	0.128567	0.357323	0.189722	0.180693	0.469137	0.319862	0.149659	0.279823
A930037H05Rik	0	0.495658	0.288659	0.135987	0.131518	0.405727	0.414144	0.371307	0.381762	0.489613	0.459387	0.327577	0.206966	0.0774722	0.088627	0.497144	0.224273	0.322728	0.122507	0.365388	0.348332	0.066161	0	0.250321	0.286072	0.642338	0.309963	0.337009	0.272518	0	0.18367	0.34175	0.302198	0.442438	0.560871	0.622732	0.513152	0.467302	0.270636	0	0.350184	0.578551	0.250126	0.442684	0.240924	0.195474	0.239896	0.39909	0.306684
AA986860	1.13438	0.991317	0.577319	1.31454	1.62205	1.01432	1.31146	1.48523	1.04984	1.95845	1.56192	1.3831	1.8627	1.31703	1.15215	0.621431	1.08399	1.19871	0.735043	0.939569	1.49285	1.38938	0.875375	1.00128	0.735614	1.28468	0.929889	0.81845	0.772134	2.10517	0.91835	0.6835	1.08791	1.47479	0.953481	1.61178	1.53946	1.16826	0.811909	1.18007	1.05055	0.707118	0.929041	0.916988	0.903464	1.40741	1.35941	1.04761	1.15563
Aaas	2.35601	2.06524	2.16494	2.76507	4.20857	2.88066	2.62291	2.97046	3.43585	2.44807	1.65379	2.94819	2.69056	2.71153	2.21568	2.73429	2.91555	2.90456	1.47009	2.40112	3.53308	2.38179	2.91792	3.17073	2.20684	1.60585	1.08487	2.35906	3.27021	0.701722	1.28569	1.76571	1.75275	1.91723	1.45827	1.39199	1.92432	2.21968	0.947227	1.41608	1.61084	1.5428	1.92955	1.51777	2.58993	2.34568	1.67927	1.4467	2.69028
Aacs	1.30889	1.23915	1.58763	0.99724	1.13982	1.01432	1.93267	1.57806	1.81337	1.63204	1.28628	1.96546	1.44876	1.08461	1.24078	0.994289	1.2335	1.93637	1.34758	1.35715	1.6919	2.24947	0.583583	1.83569	1.47123	1.28468	1.78229	1.44432	1.72595	1.05258	2.6326	1.53788	1.45055	2.06471	1.57044	2.52756	1.15459	1.79132	1.35318	1.41608	1.3307	0.835684	1.78662	1.45453	1.38531	1.29013	0.959585	1.7959	1.49161
Aagab	1.74519	1.15654	1.87629	1.72251	1.35902	1.86634	1.31146	2.22784	1.14528	1.95845	2.20506	2.62062	1.44876	1.93681	1.94979	2.85858	1.60729	2.44352	1.96012	2.08793	1.59237	1.32322	2.04254	2.00257	1.8799	1.92701	2.09225	2.26277	1.63511	2.80689	2.6326	1.65179	1.87363	3.09707	2.01914	2.23451	1.66774	2.33651	2.30041	2.59615	2.1011	2.18564	1.60796	1.61263	2.28878	1.83745	1.8392	2.19499	1.852
Aak1	1.57067	2.14785	0.721648	1.63185	1.53437	1.54176	1.31146	0.928268	1.90881	1.46884	1.37816	2.43863	0.827866	1.62692	0.88627	1.86429	1.27088	1.79806	1.47009	1.46155	1.44309	1.38938	2.04254	1.66881	1.47123	1.28468	1.7048	1.97391	1.45343	0	1.59181	1.82267	1.87363	1.76975	2.13131	2.23451	2.43747	1.47979	1.35318	4.72027	1.40073	1.28567	1.85808	2.11856	1.566	2.15021	2.39896	2.49431	1.68556
Aamdc	0.349038	0.165219	0.721648	0.271975	0.438393	0.365154	0.138048	0.185654	0.381762	0.652818	0.0918774	0.327577	0.620899	0.387361	0.088627	0.248572	0.29903	0.276624	0.122507	0.260991	0.29857	0.595449	0.583583	0.417202	0.449542	0.642338	0.387454	0.433297	0.272518	0.350861	0.306117	0.34175	0.483516	0.294959	0.336523	0.366313	0.256576	0.389418	0.270636	0.708041	0	0.321417	0.46452	0.474304	0.180693	0.586421	0.59974	0.299317	0.364684
Aamp	8.28966	7.68271	6.78349	8.70319	7.54035	7.38423	8.55898	7.33332	8.68508	7.99702	8.17709	8.91738	8.48562	8.05711	6.82428	7.58145	7.92431	8.48315	6.00285	7.56875	8.26044	7.60851	12.8388	8.84467	10.9933	11.8833	10.3838	10.0621	10.4465	7.36808	10.7753	10.4803	9.06593	10.0286	8.86177	13.1506	10.5196	9.3071	9.33695	9.44055	10.2254	9.64251	10.1123	9.83391	11.0825	11.4938	10.4755	10.4262	8.10552
Aar2	2.09423	1.48698	2.02062	1.49586	1.49054	1.42004	1.93267	1.20675	1.71793	1.46884	1.92943	1.67428	1.44876	1.62692	1.24078	0.745717	1.45777	1.93637	1.59259	1.14836	1.34357	1.65402	0.875375	1.75225	1.67557	2.56935	2.01476	1.78133	1.72595	1.05258	1.65303	1.53788	1.75275	1.62227	1.90696	1.79493	1.28288	1.63556	2.30041	2.36014	1.61084	1.99279	1.53649	1.64425	1.68647	1.79836	1.71926	1.74602	1.53169
Aars	11.6055	11.3175	9.52576	9.47378	9.99535	10.3055	11.1819	12.7173	10.1167	11.9955	10.8415	11.8656	7.65776	8.59942	8.68545	9.94289	10.9894	10.8345	12.1282	12.5798	10.45	9.92414	4.96046	10.9307	8.70477	10.9197	9.91882	8.08821	7.26714	6.3155	8.3876	10.1955	10.3352	6.48909	8.74959	5.9709	8.98016	7.51577	10.0135	9.20454	9.17481	8.29256	8.5043	7.52563	6.68563	6.17697	6.75708	6.53509	10.3594
Aars2	0.959856	1.32176	0	0.725266	0.789107	1.29833	1.24243	0.556961	0.572642	0.652818	0.826896	1.81987	0.620899	1.16208	0.265881	1.36715	0.897091	1.33702	1.10256	0.730776	0.796187	1.12474	0	0.667523	0.449542	0.321169	0.774908	1.25175	0.681295	0.350861	1.16324	0.6835	1.20879	0.589918	1.34609	1.35536	1.15459	1.16826	0.947227	0.472027	0.840441	1.1571	0.821844	1.01185	1.08416	0.7428	1.19948	1.19727	0.891902
Aarsd1	1.04712	1.40437	1.01031	1.63185	1.27134	1.50119	0.828289	1.02109	1.43161	1.38724	1.10253	1.56509	0.620899	1.70439	1.32941	0.994289	1.98108	1.75195	1.47009	1.46155	1.19428	1.58786	2.62613	1.75225	1.47123	0.642338	1.00738	1.39618	0.953812	0.701722	1.28569	1.13917	1.08791	0.884877	1.12174	1.68504	0.898016	1.59662	1.62382	1.88811	1.12059	1.1571	1.3221	1.35967	1.20462	1.60288	1.31943	1.24716	1.3207
Aasdh	0.436298	0.413049	0.288659	0.226645	0.306875	0.243436	0.414144	0.649788	0.668083	0.408011	0.275632	0.436769	0	0.154944	0.088627	0.372858	0.336409	0.276624	0.612536	0.0521983	0.149285	0.066161	0.291792	0.667523	0.245205	0.321169	0.232472	0.385153	0.317937	0	0.55101	0.398708	0.302198	0.294959	0.39261	0.329681	0.513152	0.311535	0.270636	0.236014	0.560294	0.642834	0.678915	0.537545	0.240924	0.469137	0.239896	0.349203	0.347032
Aasdhppt	1.22163	1.40437	1.73196	1.54119	1.18366	1.17661	1.65658	1.3924	2.00425	1.71365	1.47004	1.23751	1.44876	0.852195	1.41803	1.61572	1.68205	1.42923	1.22507	1.30496	1.2938	0.992414	1.75075	1.16816	1.71643	2.24818	1.16236	1.68504	1.31717	2.80689	1.16324	1.53788	2.11538	1.76975	1.79479	1.02568	1.41117	1.2072	1.62382	1.6521	1.40073	1.34995	1.25063	1.23319	1.38531	0.860084	1.07953	1.59636	1.46475
Aatf	2.00697	1.56959	2.4536	1.94915	2.19196	1.90692	2.34682	1.85654	1.90881	2.04006	3.49134	1.63789	2.27663	2.24669	2.03842	1.74001	1.7568	1.75195	2.57265	1.56595	1.99047	1.38938	2.62613	1.83569	1.43036	1.92701	2.09225	1.97391	1.86221	0.701722	2.38771	1.367	1.75275	1.91723	1.79479	1.20883	1.28288	1.98603	1.89445	3.06818	1.68088	2.18564	1.60796	1.48615	1.98762	1.17284	1.8392	2.34465	1.91881
Abca2	0.523558	0.578268	0.288659	1.26921	0.657589	0.730309	0.897313	0.464134	0.572642	0.489613	0.459387	1.56509	0.827866	0.619778	0.443135	0.870003	0.859713	0.875977	0.122507	0.782974	0.597141	0.463127	0.291792	0.667523	1.10342	0.642338	0.852398	0.722161	0.908393	0.350861	0.428564	1.08221	1.26923	1.32731	1.57044	1.64841	1.28288	0.739895	1.08254	1.88811	0.700367	0.642834	0.929041	0.980229	0.903464	0.860084	0.879619	1.0975	0.663221
Abca3	3.75216	3.13917	3.17525	3.67166	4.64696	3.16467	3.65828	3.52742	4.29482	4.16171	4.0426	5.82359	4.76023	4.41592	4.78586	3.35572	3.66312	4.24157	4.41026	3.54948	3.43356	4.16814	2.91792	3.75481	5.3945	3.21169	4.57196	4.62183	3.67899	2.80689	5.81622	5.35408	5.13736	4.57186	8.24481	5.42143	4.87494	5.29609	4.4655	2.83216	3.92206	4.69269	5.9673	5.28059	5.8424	6.60701	6.95699	5.33782	3.93812
Abca7	0.959856	1.48698	0.577319	0.679936	1.09598	0.8926	0.759265	0.835441	0.763523	1.06083	1.47004	1.60149	1.03483	1.23956	1.24078	0.994289	1.08399	0.553249	1.22507	0.991767	1.045	1.58786	1.45896	0.667523	0.694747	0.321169	1.47232	0.866594	0.635875	0.701722	1.16324	1.59483	1.26923	0.884877	1.00957	1.06231	1.15459	1.24614	0.541272	0.708041	0.910478	1.02853	1.1077	0.885368	0.903464	0.938273	0.679706	0.997724	1.00175
Abca8b	0.349038	0.330439	0.288659	0.181316	0.263036	0.121718	0	0.0928268	0	0.326409	0.0918774	0.254782	0.206966	0.232417	0.265881	0	0.0373788	0.276624	0.122507	0.469784	0.149285	0.132322	0.583583	0.333761	0.245205	0.642338	0.232472	0.337009	0.408777	0.350861	0.306117	0.170875	0.543956	0.737397	1.17783	0.402944	0.256576	0.350477	0	0.708041	0.350184	0.514267	0.428788	0.505925	0.301155	0.351852	0.479792	0.448976	0.212942
Abcb10	1.65793	1.40437	0.577319	0.725266	0.920625	0.4463	0.966337	0.371307	0.954404	0.571216	0.551264	0.691552	1.2418	0.852195	1.41803	0.621431	0.93447	0.783769	0.735043	0.835172	0.895711	1.05858	0.875375	0.917843	0.980819	0	1.16236	0.914738	1.27175	0	0.91835	0.854375	0.604395	1.03236	0.78522	0.5861	0.898016	1.09037	0.541272	1.18007	1.61084	0.771401	1.07197	1.10671	0.722771	0.66461	1.51934	0.997724	0.881101
Abcb1a	1.30889	1.40437	0.432989	0.589278	0.306875	0.4463	0.552193	0.185654	0.381762	0.571216	0.275632	0.618757	0.827866	0.309889	0.620389	0.497144	0.523303	0.507145	0.367522	0.417586	0.497617	0.595449	0.291792	0.834403	0.408674	0.321169	0.387454	0.481441	0.545036	0.701722	0.122447	0.284792	0.0604395	0.442438	0.280436	0.329681	0	0.545186	0.270636	0.708041	0.21011	0.3857	0.393056	0.411064	0.180693	0.0781894	0.239896	0.149659	0.556834
Abcb1b	0.698077	0.578268	0.288659	0.317304	0.350714	0.365154	0.34512	0.371307	0.0954404	0.163204	0.275632	0.29118	0.413933	0.154944	0.443135	0.124286	0.29903	0.184416	0.612536	0.31319	0.348332	0.066161	0.291792	0.333761	0.122602	0	0.464945	0.24072	0.0908393	0	0.0612234	0.113917	0	0	0.112174	0	0.256576	0.0389418	0.270636	0	0	0.128567	0.0357323	0.0948609	0.180693	0	0.0799654	0.0498862	0.321899
Abcb6	0.698077	1.32176	1.01031	1.22389	0.920625	1.09546	0.828289	1.02109	0.477202	1.38724	0.918774	1.4559	0.827866	0.929667	0.531762	1.61572	1.08399	1.19871	1.10256	1.40935	0.646902	1.85251	0.875375	1.33505	1.02169	2.24818	0.929889	0.962882	0.999232	0	1.34691	1.25308	0.785714	1.32731	1.23392	1.50188	1.15459	1.09037	0.947227	2.12412	0.980514	0.835684	1.00051	1.35967	0.963695	0.860084	0.559758	1.04761	1.08964
Abcb7	1.65793	1.90002	1.4433	1.63185	1.49054	1.7852	1.86365	2.04219	2.57689	1.38724	1.92943	2.03826	2.69056	1.85933	2.03842	1.98858	1.60729	1.38312	2.08262	1.72254	1.54261	1.58786	0.583583	1.33505	1.06255	3.85403	1.08487	1.58876	1.31717	0.350861	2.20404	1.65179	1.45055	2.06471	1.79479	1.42862	2.69405	1.79132	1.08254	1.88811	1.47077	1.67137	1.78662	1.51777	1.38531	1.40741	1.95915	1.39681	1.70983
Abcb8	1.22163	1.65219	1.15464	1.45053	1.4467	1.42004	2.55389	1.85654	1.24073	1.30564	1.74567	2.36583	2.06966	1.08461	1.50666	1.74001	1.68205	1.1526	1.47009	2.34892	1.34357	1.5217	2.04254	1.91913	1.92077	2.56935	2.09225	2.69607	1.77137	1.05258	1.8367	1.42396	1.08791	1.76975	2.07522	2.30777	2.95062	1.98603	2.57104	2.59615	1.54081	1.09282	2.14394	1.89722	1.68647	1.95474	1.91917	2.14511	1.63732
Abcc1	1.30889	2.06524	2.02062	1.81316	1.31518	1.09546	2.20877	1.67088	1.52705	1.38724	1.56192	2.51142	1.2418	1.08461	2.21568	1.61572	1.98108	1.52143	2.08262	2.03573	1.24404	1.45554	0.583583	2.83697	1.10342	0	2.24723	1.34803	1.77137	0.701722	1.65303	1.25308	1.63187	2.65463	2.80436	2.01472	1.79603	1.6745	1.4885	2.12412	1.82096	1.67137	2.07248	1.58101	2.16831	1.79836	2.75881	2.19499	1.72328
Abcc10	0.959856	0.413049	0.432989	0.634607	0.61375	0.4463	0.483168	0.928268	0.858964	0.816022	0.551264	0.800744	0.827866	0.542306	0.088627	0.372858	0.411167	0.645457	0.612536	0.31319	0.597141	0.529288	0	0.500642	0.449542	0.321169	0.619926	0.288865	0.726714	1.05258	0.55101	0.569583	0.302198	0.884877	1.06566	0.659363	0.898016	0.389418	0.405954	0.944055	0.42022	0.514267	0.393056	0.442684	0.843233	0.469137	0.479792	0.39909	0.577337
Abcc2	1.83245	1.65219	1.15464	1.72251	1.53437	1.46062	1.51853	2.22784	2.67233	3.10088	2.57257	3.27577	2.06966	1.70439	1.41803	1.86429	2.01846	1.42923	1.47009	1.93134	2.08999	1.58786	0.583583	1.91913	1.79817	0.963507	1.78229	2.16648	2.40724	0.701722	2.38771	2.39225	2.5989	1.62227	2.97262	2.3444	2.43747	2.33651	2.57104	4.01223	2.03107	2.3142	2.07248	2.11856	2.71039	1.52469	1.79922	2.14511	1.89212
Abcc3	8.28966	9.99578	8.80411	8.2499	8.63634	7.34366	9.1802	8.72572	6.20363	10.3635	8.82023	9.82731	8.27866	8.67689	7.97643	4.72287	6.91508	7.42275	6.00285	7.62095	7.6633	6.41761	7.58658	7.50963	8.05089	9.3139	8.98893	9.58067	8.85683	8.42066	8.3876	8.94246	8.82417	9.58616	11.9466	10.1835	8.21043	8.76191	9.33695	10.6206	7.98419	8.22828	10.3624	9.39122	10.2995	10.2428	11.3151	10.7255	7.96995
Abcc4	2.87957	3.63483	2.4536	3.12771	2.6742	3.1241	4.21047	4.82699	3.62673	3.5089	3.85885	3.09378	4.13933	3.40878	3.10195	2.48572	2.50438	2.85845	2.94017	2.9753	2.73689	3.9035	1.16717	3.25417	3.2694	1.60585	3.64207	3.08122	2.49808	1.05258	3.48973	3.07575	2.47802	3.68699	3.30914	2.12461	2.56576	3.8163	3.65359	3.77622	2.45129	2.76419	3.6447	3.09879	3.49339	2.61935	3.99827	3.29249	3.10382
Abcc5	1.48341	1.65219	2.16494	2.13047	1.66589	2.06921	1.51853	2.59915	2.67233	2.44807	2.29693	3.09378	3.31146	3.02142	2.92469	2.36144	1.71943	2.48962	2.94017	2.08793	2.04023	2.97724	1.16717	3.25417	1.83904	3.53286	1.85978	2.16648	1.58969	2.45603	2.26526	2.44921	2.71978	2.06471	3.75784	2.82061	3.72035	3.03746	2.84168	5.1923	2.73143	2.50705	2.75139	2.30828	2.89108	2.26749	2.319	2.19499	2.36269
Abcd1	0.174519	0.495658	0.14433	0.181316	0.350714	0.365154	0.483168	0.185654	0.0954404	0	0.275632	0.582359	0.827866	0.309889	0.531762	0.248572	0.261652	0.184416	0.367522	0.208793	0.348332	0.264644	0	0.333761	0.449542	0.321169	0.464945	0.529585	0.817553	0.701722	0.55101	0.170875	0.423077	0.147479	0.616959	0.29305	0.64144	0.662011	0.811909	0.236014	0.42022	0.3857	0.357323	0.474304	0.361386	0.469137	0.359844	0.698407	0.300881
Abcd3	2.61779	3.13917	2.88659	3.21837	3.33178	2.92123	3.79632	2.13502	2.95865	3.26409	2.11318	3.09378	3.93236	3.17636	3.2792	1.98858	2.467	2.95066	3.30769	3.18409	2.58761	3.57269	0.875375	2.50321	3.71894	0.963507	4.26199	3.61081	3.13396	0.701722	3.79585	3.30358	3.02198	4.42438	4.20654	2.52756	4.36179	4.36149	4.60081	5.66433	4.83253	4.30699	3.68043	3.57309	3.73432	3.28396	4.23817	3.74147	2.88753
Abcd4	0.436298	0.330439	0.432989	0.317304	0.350714	0.405727	0.34512	0.464134	0.381762	0.816022	0.551264	0.400372	0	0.464833	0.443135	0.372858	0.373788	0.138312	0.122507	0.469784	0.447855	0.992414	0	0.333761	0.449542	0.642338	0.154982	0.529585	0.272518	0.350861	0.122447	0.113917	0.362637	0.294959	0.336523	0.256419	0.384864	0.662011	0.270636	0.472027	0.350184	0.321417	0.46452	0.600785	0.361386	0.390947	0.279879	0.39909	0.379914
Abce1	5.67188	6.774	5.77319	7.02601	6.04982	5.8019	6.76436	6.12657	6.39451	7.3442	6.8908	5.89639	4.13933	5.88789	6.02664	5.96573	5.60682	4.47209	6.24787	6.15939	6.3695	5.16055	3.5015	6.0077	4.37282	2.56935	4.64945	4.9107	4.04235	2.80689	4.7142	5.06929	4.10989	3.68699	4.82349	2.85724	4.61837	4.90667	5.00677	2.12412	4.48235	3.53559	3.93056	4.07902	4.0957	2.69754	3.63843	4.29021	5.91911
Abcf1	5.67188	6.60878	5.62886	4.94087	5.9183	5.63961	6.48826	6.2194	5.34466	5.71216	5.88015	7.60707	9.52046	6.58514	7.44467	6.46288	5.34517	5.44028	8.33049	6.47258	5.02593	5.29288	3.79329	8.17715	6.57966	10.9197	6.50922	6.88461	6.04081	4.91205	7.46925	5.18321	5.37912	5.89918	8.02046	5.01848	5.90125	5.88022	6.63059	8.49649	6.93364	6.49262	5.8601	5.66003	6.68563	4.76956	4.87789	5.08839	6.28423
Abcf2	4.62476	6.11312	5.05154	4.35159	4.47161	4.86872	5.03876	5.47678	5.4401	5.22254	4.68575	5.85999	6.00203	4.26097	6.82428	4.4743	4.48546	4.61041	4.53277	6.47258	6.12069	4.36662	5.25225	6.92555	4.94496	4.81754	4.26199	5.53657	4.26945	2.45603	5.93867	5.01233	3.62637	3.98194	4.59915	4.02944	5.90125	4.32254	4.4655	3.77622	5.04264	4.11414	4.21642	4.17388	4.0957	3.24486	3.31856	4.48976	5.23055
Abcf3	1.83245	1.98263	1.15464	1.17856	0.876785	1.01432	1.38048	0.928268	1.43161	1.14243	2.66444	1.34671	1.65573	1.00714	0.974897	0.745717	1.08399	1.06039	1.22507	1.56595	0.995234	1.1909	1.16717	1.41849	1.38949	0.642338	1.23985	1.92576	1.27175	2.10517	1.34691	1.65179	1.57143	1.32731	1.96305	1.24546	1.41117	1.40191	1.4885	1.6521	1.05055	1.5428	1.46503	1.29643	0.963695	1.32922	1.19948	1.54647	1.35524
Abcg2	4.71202	4.70876	4.32989	4.75956	4.42777	5.23388	5.10778	5.01265	3.43585	3.5905	5.05326	3.85813	3.93236	4.1835	6.02664	3.72858	3.85002	4.61041	4.28775	4.69784	3.68237	4.49895	3.20971	3.92169	2.53378	5.1387	3.79705	3.03308	3.49731	4.91205	3.30606	3.18967	3.14286	5.0143	4.03827	2.27114	3.46377	3.62159	4.05954	4.48426	4.48235	3.53559	3.35884	3.82605	3.43316	3.44034	3.19862	3.79135	4.36916
Abhd10	0.349038	0.495658	0.432989	0.317304	0.876785	0.405727	0.483168	0.556961	0.381762	0.652818	0.275632	0.327577	0	0.154944	0.265881	0.994289	0.373788	0.322728	0.490029	0.782974	0.646902	0.463127	0.291792	0.834403	0.449542	0.321169	0.697417	0.529585	0.408777	0	0.36734	0.455667	0.543956	0.294959	0.280436	0.366313	0.64144	0.42836	0.405954	0.472027	0.560294	0.257134	0.821844	0.284583	0.361386	0.351852	0.359844	0.199545	0.438244
Abhd11	0.698077	1.07393	0.865978	0.906582	1.09598	0.811454	0.621217	0.742614	1.14528	1.06083	1.10253	0.837141	0.827866	1.16208	0.88627	0.497144	0.971849	0.507145	1.47009	0.88737	0.746426	0.66161	1.45896	0.250321	0.980819	1.60585	0.697417	1.58876	0.726714	0.701722	0.795904	0.911334	0.785714	0.147479	0.673046	1.35536	0.384864	1.16826	0.811909	1.41608	0.560294	0.771401	1.25063	0.600785	1.02393	0.66461	0.879619	1.0975	0.893515
Abhd12	1.22163	1.48698	0.865978	1.35987	0.920625	1.62291	0.828289	0.742614	0.954404	0.816022	1.10253	0.837141	1.2418	1.08461	1.59529	1.49143	1.38302	1.01429	1.83761	1.25276	1.19428	1.25706	0.875375	1.2516	1.10342	0.963507	1.08487	0.770305	0.817553	2.10517	0.857127	1.08221	1.39011	0.737397	1.00957	0.512838	0.513152	1.09037	0.541272	1.18007	0.840441	0.835684	0.714647	0.885368	0.66254	0.703705	1.03955	0.448976	1.17659
Abhd13	0.698077	0.165219	0	0.49862	0.0438393	0.284009	0.414144	0.371307	0.381762	0.326409	0.275632	0.327577	0.206966	0.232417	0.443135	0.745717	0.411167	0.184416	0.122507	0.469784	0.547379	0.198483	0.291792	0.500642	0.490409	0.321169	0.697417	0.866594	0.317937	0.701722	0.306117	0.455667	0.302198	0	0.224349	0.366313	0.513152	0.42836	0.541272	0.236014	0.280147	0.3857	0.428788	0.347823	0.180693	0.390947	0.279879	0.448976	0.367763
Abhd14a	0.523558	0.495658	0.721648	0.453291	0.526071	0.324582	0.621217	0.928268	0.381762	0.408011	0.36751	0.837141	0	0.774722	0.620389	0.621431	0.63544	0.829873	0.490029	0.31319	0.398094	0.529288	0.875375	0.750963	0.490409	0.642338	0.464945	0.625873	0.590455	0	0.306117	0.227833	0.664835	0.442438	0.336523	0.622732	0.769728	0.42836	0.67659	0.944055	0.700367	0.3857	0.893309	0.790507	0.602309	0.625515	0.279879	0.498862	0.552184
Abhd14b	1.83245	1.40437	0.865978	1.31454	1.27134	1.82577	1.44951	1.29958	1.04984	1.14243	1.47004	1.23751	1.03483	0.929667	1.24078	1.49143	1.53253	1.1065	1.96012	1.14836	1.6919	1.85251	2.04254	1.2516	1.18516	0.963507	1.54982	1.82948	1.40801	0.701722	1.10202	1.59483	0.846154	1.32731	1.12174	1.42862	1.92432	1.86921	1.08254	0.944055	1.3307	1.1571	1.39356	1.73912	1.80693	1.40741	1.35941	1.19727	1.36909
Abhd16a	1.04712	1.65219	1.15464	1.99448	1.62205	1.3389	1.58755	0.928268	1.14528	1.30564	1.56192	0.837141	2.4836	1.3945	1.41803	1.86429	1.34564	1.75195	0.980058	1.09616	1.39333	0.992414	0.583583	1.16816	1.8799	3.53286	1.78229	1.78133	2.3164	1.7543	2.44893	2.16442	1.20879	1.62227	1.7387	2.23451	1.53946	1.55767	1.75914	1.88811	1.61084	2.24992	2.14394	1.73912	1.86716	1.99383	1.91917	2.29477	1.36029
Abhd17a	0.610817	0.578268	0.721648	0.861253	0.61375	0.811454	0.552193	0.371307	0.381762	0.326409	0.459387	1.05553	0.413933	0.929667	1.32941	0.745717	0.63544	0.737665	1.22507	0.417586	0.945473	1.12474	0.291792	1.00128	1.14429	0.321169	0.774908	0.962882	0.726714	1.05258	0.489787	0.740459	0.302198	0.294959	0.560871	0.989044	0.384864	1.01249	0.67659	0.236014	0.840441	1.1571	0.535985	0.347823	0.722771	0.66461	0.559758	0.199545	0.684154
Abhd2	10.5584	11.5654	13.4227	9.74576	9.20625	9.85917	11.458	12.4388	8.9714	10.6899	12.0359	13.2851	12.418	8.90931	8.59682	11.1857	8.44761	10.8345	11.2707	11.6924	8.60878	8.33628	5.25225	9.42876	9.84906	17.6643	10.6937	13.0952	9.99232	35.0861	10.3467	10.6512	10.8187	10.766	11.1613	9.37761	10.7762	11.5268	12.0433	11.8007	10.0853	10.8639	12.0418	11.4782	10.9018	10.5947	12.8744	12.0725	11.3496
Abhd4	2.87957	3.80005	2.88659	3.17304	4.42777	3.16467	2.76096	3.34177	3.34041	3.18249	3.39946	3.67614	2.4836	3.40878	2.39293	2.23715	2.61652	2.72014	1.96012	3.81047	4.0307	3.37421	3.5015	3.83825	4.16848	4.81754	5.0369	4.28482	3.40647	2.80689	3.55095	3.75925	4.35165	4.57186	4.76741	4.83533	3.97693	4.36149	3.65359	2.83216	3.64191	4.11414	3.71616	3.8893	4.0957	4.18313	4.27815	3.94101	3.18364
Abhd5	2.09423	3.13917	2.4536	1.58652	2.71803	2.43436	2.82999	3.24894	2.29057	2.20326	3.21571	2.43863	2.4836	2.32417	1.68391	2.11286	1.90632	2.81235	3.67522	1.82694	2.93594	2.11715	1.45896	2.33633	1.92077	2.24818	2.4797	2.79236	2.22556	2.80689	2.57138	3.01879	2.84066	1.17984	2.1874	2.19788	1.92432	1.90815	1.75914	1.6521	2.03107	2.18564	2.10821	2.0237	2.34901	2.07202	2.0791	1.84579	2.30697
Abhd6	0.872596	1.15654	0.865978	0.906582	0.657589	0.852027	0.828289	0.464134	0.858964	0.73442	1.01065	1.01913	1.2418	1.23956	0.620389	0.621431	0.93447	0.691561	1.22507	1.04397	1.44309	0.727771	0.583583	1.16816	1.06255	0	1.00738	1.15546	0.363357	0.701722	0.612234	1.08221	0.846154	0.884877	0.616959	0.769257	0.898016	0.662011	1.4885	0.236014	0.770404	0.642834	1.00051	1.01185	1.02393	1.05556	0.799654	0.548748	0.854332
Abhd8	0.959856	1.23915	0.432989	0.634607	0.920625	1.01432	0.828289	1.02109	1.24073	0.73442	1.74567	0.982731	0.413933	1.16208	1.15215	0.621431	0.784955	0.691561	0.735043	0.782974	0.845949	0.926253	0	0.917843	0.653879	1.60585	0.542435	0.577729	0.499616	1.05258	0.55101	0.968292	0.664835	0.884877	0.78522	1.28209	1.79603	1.2072	1.35318	1.41608	1.12059	0.642834	1.14344	0.980229	0.481847	0.938273	0.759671	1.19727	0.914452
Abi1	3.22861	2.89134	3.03092	3.12771	2.63036	2.75894	2.69194	2.59915	2.95865	3.34569	2.57257	3.09378	3.1045	2.16922	1.77254	3.10715	2.6539	2.3052	1.10256	2.14013	1.99047	2.64644	2.62613	1.66881	3.43287	2.24818	3.09963	2.88865	2.90686	2.45603	3.97952	2.734	3.2033	2.65463	2.46783	2.23451	2.82233	3.27111	2.70636	3.06818	2.73143	3.27845	3.14445	3.16203	2.40924	2.1893	2.87875	2.74374	2.59652
Abi2	0.436298	0.413049	0.288659	0.543949	0.438393	0.365154	0.828289	0.371307	0.477202	0.73442	0.826896	0.473167	0.413933	0.619778	0.88627	0.621431	0.485925	0.507145	0.122507	0.208793	0.348332	0.264644	0.875375	0.584082	0.449542	0.642338	0.309963	0.337009	0.635875	0.350861	0.122447	0.512625	0.423077	0	0.280436	0.109894	0.769728	0.545186	0.541272	0.708041	0.21011	0.128567	0.500253	0.537545	0.722771	0.273663	0.759671	0.798179	0.475084
Abitram	0.610817	0.826097	1.29897	0.453291	0.394553	0.202864	0.897313	0.371307	0.190881	0.244807	0.459387	0.327577	1.2418	0.542306	0.531762	0.372858	0.448546	0.783769	0.735043	0.626379	0.646902	0.396966	0.291792	0.750963	0.694747	0.963507	0.542435	0.481441	0.317937	0.701722	0.122447	0.284792	0.483516	0.442438	0.616959	0.109894	0.769728	0.42836	1.08254	0.944055	0.280147	0.514267	0.250126	0.474304	0.542078	0.430042	0.359844	0.299317	0.537158
Abl1	1.48341	1.56959	0.865978	1.26921	1.4467	0.852027	0.966337	1.11392	1.33617	1.06083	0.826896	1.71068	1.65573	1.54944	1.32941	0.994289	1.30826	1.29091	1.22507	1.14836	1.39333	1.25706	0.583583	2.25289	1.43036	1.28468	1.62731	1.44432	1.45343	2.80689	1.59181	1.31004	1.69231	2.50715	1.45827	1.57514	2.30918	1.55767	1.62382	1.18007	1.47077	1.67137	1.78662	1.54939	1.08416	1.52469	1.43938	1.7959	1.27042
Abl2	1.22163	0.413049	1.15464	1.45053	0.964464	1.01432	1.24243	1.29958	1.62249	1.95845	1.83755	1.67428	0.413933	1.85933	1.41803	1.61572	1.15874	1.56754	1.47009	1.25276	1.045	1.32322	2.33433	1.33505	1.06255	0.963507	1.23985	1.25175	0.908393	0.350861	0.857127	0.968292	1.14835	0.589918	0.841307	1.06231	1.28288	1.40191	1.08254	0.472027	0.840441	1.09282	1.00051	1.04347	0.963695	1.36832	0.959585	0.897952	1.3603
Ablim1	4.36298	5.78268	4.47422	5.48482	4.12089	3.69212	4.55559	4.91982	4.19938	5.79376	4.77762	4.84086	3.51843	4.41592	5.49488	3.35572	3.7005	3.59612	3.92023	4.28026	3.48332	4.30046	2.04254	2.75353	2.16597	3.21169	3.64207	2.74421	2.13472	2.10517	3.42851	3.64533	2.71978	4.42438	3.53349	2.60082	3.33549	3.19323	3.11232	4.95629	2.38125	3.0856	4.00202	2.71934	3.49339	3.51852	4.51804	4.14055	4.24444
Abr	0.610817	0.578268	1.15464	0.589278	0.350714	0.568018	0.621217	0.185654	0.763523	0.652818	0.551264	0.363974	1.03483	0.619778	0.354508	0.621431	0.448546	0.737665	0.612536	0.417586	0.547379	0.396966	0	0.417202	0.653879	0	0.542435	0.625873	0.726714	0.701722	0.244893	0.455667	0.302198	0.737397	0.616959	0.622732	0.256576	0.817779	0.67659	0.472027	0.140073	0.321417	0.571718	0.347823	0.421617	0.469137	0.43981	0.39909	0.51589
Abracl	1.30889	0.743488	1.4433	0.725266	0.920625	1.09546	0.759265	1.20675	0.477202	0.979227	0.918774	0.582359	0.620899	0.464833	1.15215	0.372858	1.15874	0.783769	2.08262	0.574181	0.995234	0.396966	0.583583	0.500642	0.776482	1.60585	0.697417	0.866594	0.545036	1.40344	0.428564	0.854375	0.604395	1.03236	0.336523	0.219788	0.384864	0.584128	0.541272	0.236014	0.840441	0.642834	0.786112	0.632406	1.02393	0.469137	0.59974	1.04761	0.7918
Abraxas1	0.349038	0.413049	0.721648	0.362633	0.350714	0.284009	0.483168	0.371307	0.381762	0.163204	0.275632	0.400372	0.206966	0.69725	0.088627	0.372858	0.261652	0.368833	0.245014	0.156595	0.348332	0.132322	0	0.500642	0.449542	0	0.464945	0.24072	0.499616	0	0.36734	0.398708	0.181319	0.147479	0.448697	0.0732625	0.128288	0.350477	0.541272	0.472027	0.280147	0.514267	0.285859	0.379443	0.180693	0.156379	0.43981	0.548748	0.322597
Abraxas2	0.959856	1.23915	0.577319	1.63185	1.62205	1.25775	1.79463	1.76371	1.62249	0.979227	1.37816	1.20112	2.06966	0.69725	1.68391	0.497144	1.38302	1.52143	0.85755	1.46155	1.89095	1.32322	1.16717	1.91913	1.30776	3.21169	1.62731	1.58876	1.99846	1.40344	1.89792	1.76571	1.81319	2.35967	2.46783	1.83156	1.41117	1.55767	2.57104	1.88811	2.45129	1.9285	1.50076	2.08694	2.40924	1.32922	2.43894	2.14511	1.35414
Abt1	1.22163	0.826097	1.29897	0.906582	0.964464	0.973745	1.17341	1.48523	1.04984	0.652818	0.826896	0.691552	0.413933	0.852195	1.24078	1.98858	1.00923	0.737665	2.08262	0.939569	0.796187	0.529288	1.75075	0.834403	0.776482	0.963507	1.00738	1.10731	1.36259	0.701722	1.10202	1.31004	0.967033	0.589918	0.729133	0.805888	1.79603	1.51873	1.08254	1.18007	0.700367	1.47852	0.893309	0.822127	0.602309	0.820989	0.799654	0.798179	1.02421
Abtb1	0.0872596	0.826097	0.577319	0.861253	0.482232	0.933172	0.690241	0.928268	1.04984	0.816022	0.643142	0.800744	1.2418	0.69725	0.620389	1.11857	0.897091	0.599353	0.980058	0.417586	0.497617	0.793932	0.291792	0.917843	1.10342	1.60585	0.929889	0.81845	1.09007	1.05258	1.53058	1.59483	1.14835	2.21219	1.06566	1.90483	1.0263	0.973546	1.4885	1.88811	1.68088	1.47852	1.28636	1.48615	1.44554	2.11111	1.79922	1.19727	0.74037
Abtb2	0.610817	0.660878	0.14433	0.453291	0.920625	0.568018	0.621217	0.556961	0.858964	0.73442	0.735019	0.545962	0.620899	0.774722	0.797643	0.621431	0.411167	0.461041	0.245014	0.260991	0.597141	0.595449	0	0.834403	0.694747	0.321169	0.154982	0.722161	0.590455	0.350861	0.55101	0.6835	0.604395	0.589918	0.616959	0.659363	0.64144	0.700953	0.405954	0.236014	0.770404	0.771401	0.678915	0.695646	0.421617	0.469137	0.719689	0.548748	0.570985
Acaa1a	5.93365	5.28702	3.8969	5.16752	5.56759	5.15273	4.90071	5.29113	3.53129	4.16171	4.50199	5.7144	5.79506	3.95108	5.40625	3.72858	5.45731	5.20976	3.30769	4.69784	4.52832	5.756	5.25225	4.3389	7.27441	4.1752	6.58671	5.82544	6.44959	3.85947	6.18356	6.32238	7.31319	7.37397	6.28176	9.96371	6.02953	7.24318	6.22463	4.24825	5.81305	6.94261	6.68195	6.98808	6.02309	7.46709	7.11692	7.33327	4.85565
Acaa1b	0.959856	0.743488	1.15464	1.4052	0.920625	1.42004	1.38048	0.742614	0.954404	0.571216	1.10253	0.982731	0	1.08461	0.88627	0.870003	0.747576	1.06039	0.490029	0.991767	1.19428	0.926253	0.875375	0.500642	0.980819	0.963507	0.852398	1.15546	0.726714	0	0.857127	0.626542	1.57143	0.884877	1.12174	1.28209	1.15459	1.01249	1.4885	0.944055	0.770404	0.642834	1.17917	0.758887	0.481847	1.01646	0.799654	0.548748	0.912195
Acaa2	3.49038	2.5609	1.87629	2.40244	2.63036	2.15035	1.65658	2.59915	1.90881	1.87685	2.20506	2.54782	2.4836	2.01428	2.12705	1.86429	2.20535	2.48962	3.18519	2.08793	2.18952	1.98483	1.16717	2.00257	3.55547	2.89052	2.78967	3.22565	3.72441	2.45603	4.22441	3.01879	3.74725	4.12942	2.91653	4.83533	3.97693	2.99852	2.43573	1.88811	3.57187	2.76419	2.67993	3.09879	3.85478	2.73663	3.27858	3.44215	2.23777
Acaca	1.04712	1.15654	0.721648	1.35987	1.0083	0.973745	0.828289	1.85654	1.33617	1.30564	1.01065	1.4195	1.8627	1.31703	0.443135	0.994289	1.56991	0.922081	1.34758	1.67034	1.045	0.992414	0.583583	1.75225	0.735614	0.321169	0.852398	1.49247	0.681295	0	0.857127	0.797417	1.02747	1.91723	1.45827	1.28209	2.05261	1.16826	1.35318	1.18007	1.12059	0.899968	1.35783	1.13833	0.66254	1.40741	0.999567	1.34693	1.14594
Acad10	0.261779	0.743488	0	0.453291	0.263036	0.324582	0.414144	0.556961	0.286321	0.163204	0.643142	0.655154	0.206966	0.232417	0.265881	0	0.411167	0.23052	0	0.260991	0.398094	0.198483	0	0.417202	0.32694	0.642338	0.619926	0.337009	0.363357	0	0.55101	0.34175	0.302198	1.03236	0.841307	0.402944	0.256576	0.623069	0.67659	0.236014	0.490257	0.257134	0.428788	0.347823	0.542078	0.430042	0.479792	0.548748	0.307784
Acad11	0.872596	1.07393	1.73196	1.58652	1.0083	1.54176	0.897313	1.57806	1.14528	1.46884	1.83755	1.4923	2.06966	1.16208	1.50666	0.870003	1.68205	1.33702	0.612536	1.14836	1.34357	1.65402	2.62613	1.33505	1.7573	1.28468	1.85978	1.6369	2.0893	1.05258	1.8367	1.53788	1.08791	1.47479	2.29957	1.64841	1.15459	1.90815	1.75914	0.944055	1.26066	1.41424	1.50076	1.73912	1.62624	1.4856	1.91917	1.24716	1.48138
Acad12	0.261779	0.413049	0.432989	0.0453291	0.219196	0.162291	0.483168	0.185654	0.0954404	0.163204	0.275632	0.181987	0.206966	0.0774722	0.265881	0.124286	0.224273	0.0461041	0.245014	0.156595	0.149285	0.132322	0	0.250321	0.245205	0	0.232472	0.288865	0.181679	0	0.489787	0.227833	0.302198	0.147479	0.0560871	0.512838	0.64144	0.42836	0.541272	0.236014	0.42022	0.3857	0.357323	0.252962	0.542078	0.390947	0.399827	0.349203	0.199927
Acad8	1.48341	1.15654	1.01031	0.589278	1.4467	1.09546	1.24243	2.04219	1.43161	1.71365	0.735019	1.23751	1.2418	1.31703	1.32941	1.24286	1.30826	1.24481	0.85755	0.782974	1.24404	1.58786	0.583583	1.50193	1.59383	1.28468	2.09225	1.49247	1.31717	0.350861	1.28569	1.87963	1.26923	1.76975	1.68261	1.68504	1.79603	1.83027	1.62382	1.88811	1.54081	1.99279	1.2149	1.29643	1.44554	1.60288	1.27945	1.4467	1.22609
Acad9	1.74519	1.7348	1.58763	1.49586	2.10429	1.82577	1.65658	1.3924	1.33617	2.04006	2.0213	1.56509	1.8627	1.93681	1.32941	1.98858	1.27088	1.98247	1.7151	1.82694	1.99047	1.58786	0.875375	2.00257	1.67557	1.60585	2.24723	1.54061	1.99846	1.40344	2.20404	1.76571	1.87363	1.76975	2.13131	1.86819	1.79603	1.79132	1.62382	2.12412	0.980514	2.37849	1.60796	1.64425	1.32508	2.15021	1.55933	1.7959	1.74448
Acadl	7.76611	7.43488	7.21648	6.98068	8.32946	8.27683	7.4546	7.70463	9.25772	8.07862	7.80958	6.15117	6.41596	8.13459	6.64703	9.8186	7.28887	7.8838	9.55556	7.62095	6.51878	7.14538	3.79329	9.34532	6.29359	6.74455	9.29889	9.29181	7.72134	4.56119	9.24473	8.31592	8.82417	10.0286	9.42264	6.04416	8.467	8.80085	8.66036	8.73251	8.68456	7.97114	7.2894	8.12641	7.95048	6.25515	7.03695	8.77997	7.81615
Acadm	3.31587	4.29571	3.46391	3.03705	1.97277	3.44868	4.96973	4.27003	3.53129	3.83531	3.85885	2.72981	2.4836	2.789	2.83606	2.36144	2.87817	2.95066	2.20513	2.19233	2.73689	2.38179	1.75075	2.25289	2.90159	4.49637	5.26937	4.14039	3.13396	3.15775	3.91829	3.81621	4.29121	3.98194	4.26262	3.47997	4.49008	4.24466	4.19486	4.24825	5.39283	5.01411	3.57323	3.98416	4.21617	2.77572	2.59888	4.48976	3.02751
Acads	2.70505	1.23915	3.17525	2.40244	2.2358	2.43436	2.13975	2.4135	2.00425	2.77448	3.49134	2.47503	2.06966	2.47911	2.3043	3.23144	2.87817	2.16689	2.32764	2.34892	1.79142	3.44037	3.20971	3.00385	3.10593	2.56935	3.25461	3.03308	2.22556	0.701722	3.18361	3.01879	3.26374	2.50715	3.02871	4.02944	3.97693	2.72593	3.51827	4.24825	2.59136	3.53559	3.5375	3.63633	3.01155	3.55762	3.11865	3.19272	2.53091
Acadsb	1.48341	1.81741	1.4433	1.67718	1.70973	1.25775	1.44951	1.85654	2.09969	1.63204	1.74567	1.74708	2.06966	1.85933	1.32941	1.74001	1.42039	1.24481	2.45014	1.87914	1.99047	2.05099	0.583583	1.16816	1.83904	1.92701	2.4797	1.58876	2.49808	3.15775	1.71425	2.39225	1.63187	1.91723	2.58001	1.79493	1.53946	1.75238	2.02977	4.24825	1.89099	2.18564	2.14394	2.11856	2.16831	1.29013	1.55933	1.59636	1.65439
Acadvl	5.4101	6.27834	3.31958	4.44225	3.59482	3.65154	4.27949	5.47678	4.39026	4.73293	4.31824	4.51328	6.41596	3.79614	5.93801	4.59859	5.15828	4.14937	4.41026	4.59345	4.87665	3.96966	4.37688	6.75867	7.1518	8.67156	7.67159	7.12533	6.81295	10.175	8.26515	6.835	7.01099	8.99624	7.79611	6.557	6.54269	5.76339	5.54804	8.26048	5.88309	7.97114	7.03927	6.32406	6.56517	6.02059	6.4772	7.13373	4.72706
Acap2	1.04712	0.743488	0.288659	0.679936	0.745268	0.608591	0.759265	0.835441	0.763523	1.06083	0.459387	0.982731	1.03483	0.774722	0.354508	0.621431	0.485925	0.691561	0.85755	0.469784	0.646902	0.595449	0.583583	0.333761	0.694747	0.321169	1.23985	0.914738	0.953812	1.05258	0.857127	1.31004	0.846154	1.62227	1.06566	0.476207	0.64144	0.778837	1.08254	1.18007	1.12059	0.899968	1.03624	0.600785	0.602309	0.781894	1.07953	0.897952	0.684343
Acat1	3.14135	3.387	3.75257	3.21837	4.07705	3.97613	4.41754	3.15611	3.81762	4.24332	4.50199	4.51328	4.13933	4.10603	4.07684	3.85287	2.9903	3.4117	3.18519	3.65388	3.88141	4.2343	5.25225	3.17073	4.12761	2.89052	5.19188	3.65895	4.6328	4.21033	4.34686	4.61363	4.17033	4.71934	3.9261	4.46902	5.38809	4.2836	4.60081	6.37237	4.48235	4.82126	4.14495	3.82605	4.57755	4.22223	4.43808	4.14055	3.83988
Acat2	1.74519	1.40437	1.58763	1.31454	1.75357	1.54176	2.0017	1.85654	2.29057	1.46884	2.66444	1.71068	2.27663	1.54944	1.32941	1.74001	2.39224	1.61364	2.08262	1.72254	2.23928	1.45554	1.16717	1.91913	2.37031	3.85403	2.94465	2.4072	3.08854	4.21033	3.36728	3.24663	2.5989	2.21219	2.35566	2.71071	1.66774	1.40191	1.89445	2.12412	2.03107	2.44277	2.10821	1.99208	2.65016	1.91564	1.75924	2.44442	1.78448
Acat3	2.79231	3.22178	2.16494	3.21837	3.02491	3.36753	2.62291	2.97046	4.0085	3.10088	3.58322	2.22024	2.4836	3.71867	3.10195	3.23144	2.09321	2.62793	3.18519	3.49728	2.58761	2.77876	2.91792	2.83697	2.32944	1.92701	2.78967	2.98493	2.45266	0.701722	2.69383	2.33529	1.81319	1.32731	1.79479	1.31873	2.30918	2.99852	1.89445	3.77622	2.03107	2.89275	2.17967	2.75096	3.01155	1.99383	1.87919	2.39454	2.97319
Acbd3	0.436298	0.0826097	0.432989	0.453291	0.569911	0.730309	0.759265	0.464134	0.763523	0.73442	0.183755	0.618757	0.620899	0.929667	0.354508	0.372858	0.598061	0.322728	0.367522	0.521983	0.597141	0.66161	0.291792	0.834403	0.613012	0	0.619926	0.481441	0.227098	1.40344	0.489787	0.170875	0.785714	0.589918	0.673046	0.5861	0.513152	0.506244	0.135318	0	0.630331	0.321417	0.393056	0.569165	0.421617	0.312758	0.479792	0.349203	0.499476
Acbd4	1.22163	0.908707	1.87629	1.45053	1.09598	1.3389	1.86365	1.85654	2.09969	2.04006	2.20506	1.85627	0.827866	1.70439	0.709016	1.11857	1.49515	1.1526	0.980058	1.72254	1.79142	1.78635	1.16717	1.75225	1.47123	0.642338	1.7048	1.68504	2.27098	1.7543	2.26526	1.93658	1.63187	3.39203	1.62653	2.52756	1.66774	1.75238	2.16509	2.12412	1.96103	2.12135	1.71515	1.80236	1.86716	2.34568	2.59888	2.04533	1.50086
Acbd5	1.22163	1.40437	1.73196	1.4052	1.35902	1.29833	1.86365	2.04219	1.52705	1.22403	2.38881	1.74708	1.8627	1.47197	1.86117	2.11286	1.42039	1.47533	1.47009	1.72254	1.6919	1.58786	1.16717	1.91913	1.83904	1.92701	2.09225	1.78133	1.40801	2.10517	2.26526	1.76571	1.26923	1.17984	2.07522	1.09894	1.92432	1.44085	2.43573	2.83216	2.59136	2.44277	1.89381	1.80236	2.04785	1.01646	1.55933	1.59636	1.73681
Acbd6	0.610817	0.413049	0.432989	0.271975	0.350714	0.365154	0.34512	0.185654	0.286321	0.163204	0.643142	0.254782	0	0.232417	0.709016	0.248572	0.336409	0.368833	0.245014	0.260991	0.248809	0.727771	0	0.333761	0.32694	0	0.154982	0.481441	0.363357	1.05258	0.55101	0.284792	0.302198	0.442438	0.168261	0.146525	0	0.0778837	0.270636	0.236014	0.280147	0.321417	0.285859	0.316203	0.361386	0.430042	0.399827	0.249431	0.323706
Accs	0.174519	0.247829	0.577319	0.226645	0.131518	0.284009	0.276096	0.185654	0.190881	0.408011	0.183755	0.29118	0.413933	0.154944	0.177254	0.248572	0.411167	0.276624	0.490029	0.31319	0.29857	0	0.291792	0.333761	0.367807	0	0.387454	0.24072	0.454196	0.350861	0.18367	0.797417	0.302198	0	0.504784	0.512838	0.64144	0.42836	0	0.708041	0.42022	0.257134	0.214394	0.221342	0.783002	0.273663	0.359844	0.448976	0.321784
Acd	0.349038	0.826097	1.01031	0.906582	0.657589	0.973745	0.759265	1.02109	0.381762	0.897625	1.01065	1.20112	1.03483	0.852195	0.531762	1.74001	0.93447	1.01429	0.85755	0.88737	0.845949	0.926253	0.583583	1.00128	0.694747	1.60585	0.929889	1.01103	1.18091	2.10517	0.73468	0.797417	0.604395	1.32731	0.78522	1.50188	0.513152	1.16826	0.947227	0.708041	0.980514	1.47852	0.929041	0.790507	0.602309	1.17284	0.999567	1.0975	0.955633
Acer3	2.18149	1.7348	3.03092	2.67442	2.455	3.52983	2.76096	2.50632	2.57689	2.77448	2.48069	2.32944	1.8627	2.24669	3.01332	3.6043	3.40147	2.99676	4.53277	2.50552	2.63737	2.38179	4.08508	3.58793	2.94246	3.53286	2.4797	2.64793	3.08854	2.45603	2.69383	2.62008	2.65934	2.50715	2.86044	2.74735	3.2072	2.45334	1.75914	1.6521	2.6614	3.27845	3.14445	3.25689	2.65016	2.77572	2.71882	2.69385	2.77871
Acin1	5.58462	7.43488	5.77319	6.84469	7.10196	5.92361	8.21386	7.42614	4.58114	7.75221	7.35019	7.31589	7.45079	6.66261	8.06506	7.58145	7.32625	7.23834	7.22792	8.56052	8.11116	6.9469	6.71121	8.34403	8.9091	12.2044	8.29151	7.22161	7.4034	8.0698	9.48962	8.94246	8.52198	9.73364	8.24481	7.65594	8.98016	8.91768	7.71313	10.1486	9.10478	9.70679	8.21844	8.75882	7.46864	6.6852	7.67668	7.63259	7.14703
Ackr4	0.261779	0.330439	0.432989	0.453291	0.263036	0.405727	0.0690241	0.464134	0.0954404	0.489613	0.36751	0.327577	0.620899	0.464833	0.265881	0.372858	0.448546	0.414937	0.245014	0.626379	0.398094	0.595449	1.16717	0.250321	0.653879	0.642338	0.542435	0.770305	0.726714	0	0.306117	0.455667	0.181319	0.294959	0.897394	0.366313	0.513152	0.545186	0.405954	0.236014	0.490257	0.321417	0.571718	0.695646	0.481847	0.430042	0.319862	0.39909	0.439137
Acly	6.89351	9.66534	5.48453	7.52463	7.54035	6.65392	9.31825	8.16876	10.9756	8.73144	10.9334	11.6836	12.0041	7.59228	8.06506	9.19717	7.96169	7.28444	6.49288	8.8737	9.00687	8.53476	4.96046	10.43	10.5029	13.8103	11.3137	10.7361	11.9908	9.82411	13.163	11.3917	10.6374	13.2731	17.0505	10.5864	11.4176	10.4754	11.908	10.8566	10.2954	12.471	12.9351	10.8141	10.7813	7.85804	11.7149	11.8729	8.49903
Acnat1	0.261779	0.0826097	0.288659	0.271975	0.0438393	0.365154	0.207072	0.371307	0.381762	0.244807	0.275632	0.363974	0.206966	0.309889	0.088627	0.124286	0.224273	0.368833	0.245014	0.104397	0.199047	0.396966	0	0.250321	0.286072	1.60585	0.387454	0.144432	0.136259	2.10517	0.36734	0.34175	0.423077	0.294959	0.39261	0.146525	0.256576	0.389418	0.541272	0.236014	0	0.257134	0.357323	0.442684	0.120462	0.234568	0.759671	0.498862	0.23655
Aco1	3.05409	4.70876	2.74226	4.30626	3.24411	3.93555	4.21047	4.36286	3.34041	4.81453	4.77762	4.58608	3.93236	4.88075	3.81096	3.48001	3.66312	3.4578	3.92023	4.01927	3.33403	4.10198	2.33433	5.1733	5.35364	5.45987	4.80443	5.48843	4.76906	7.71894	5.99989	4.15796	5.5	4.71934	6.28176	5.42143	7.69728	5.41292	6.08931	6.13636	4.97261	5.39981	5.25265	6.00785	6.08332	4.73046	5.63756	4.19044	3.92463
Aco2	10.4712	10.9871	10.1031	8.65786	9.6008	9.69688	9.73239	10.3966	7.73067	9.71067	9.92276	10.7736	11.5901	9.14172	11.7874	7.33288	8.41023	10.0968	9.43305	9.44789	10.5992	7.80699	7.29479	10.5969	10.1351	9.95624	11.7011	10.3991	9.99232	8.42066	9.61207	10.4803	9.42857	9.43868	12.0587	11.026	13.8551	9.7744	9.7429	7.78845	9.38492	10.0925	9.29041	8.8853	9.45626	8.48355	9.87573	9.47838	9.7933
Acot1	1.57067	1.81741	2.02062	2.13047	1.92893	1.90692	2.34682	1.57806	3.05409	2.44807	3.03195	2.18385	1.8627	1.70439	1.41803	1.36715	1.79418	1.75195	3.18519	1.04397	1.44309	1.85251	2.04254	1.41849	2.90159	3.85403	3.71956	3.17751	3.40647	4.91205	3.79585	3.58838	4.17033	5.16178	4.20654	4.43238	2.05261	3.23217	2.57104	2.36014	2.94154	2.6999	3.28738	2.59286	2.71039	3.20577	2.9987	2.84351	1.95425
Acot13	1.57067	1.32176	1.15464	1.85849	0.964464	1.98806	1.38048	1.3924	1.81337	1.14243	1.10253	1.23751	0.827866	1.78186	1.68391	2.23715	1.19612	2.02858	1.10256	1.40935	1.49285	2.11715	2.33433	1.00128	1.67557	1.28468	2.5572	1.49247	1.40801	3.15775	1.71425	1.65179	2.11538	1.03236	1.40218	2.05135	1.15459	1.59662	2.02977	0.472027	1.40073	1.99279	1.85808	1.39129	1.92739	2.03293	1.67927	1.69613	1.60238
Acot2	0.436298	0.330439	0.288659	0.634607	0.263036	0.730309	0.414144	0.371307	0.668083	0.571216	0.36751	0.327577	0.620899	0.464833	0.088627	0.497144	0.373788	0.368833	0.612536	0.260991	0.29857	0.198483	0	0.333761	1.02169	1.28468	1.16236	1.15546	0.908393	4.21033	1.0408	0.740459	1.20879	1.47479	1.06566	0.549469	0.384864	0.506244	0.541272	0.708041	0.980514	0.964251	0.821844	0.853748	0.843233	0.469137	0.959585	0.848065	0.396735
Acot7	4.36298	6.85661	5.48453	6.57272	4.64696	5.03102	5.4529	4.64134	5.05834	4.08011	5.88015	5.35043	8.07169	5.88789	4.87449	5.22002	5.00876	5.94742	4.65527	5.37642	5.02593	6.21913	5.54404	4.83954	4.61802	5.45987	4.49446	4.33297	3.99693	1.7543	4.77542	5.52496	3.56593	3.68699	3.36523	6.81342	3.59206	5.64657	4.73613	4.48426	3.22169	3.34274	3.50177	3.50985	2.65016	3.28396	3.51848	3.64169	5.42036
Acot8	0.436298	0.165219	0.288659	0.543949	0.569911	0.405727	0.207072	0.371307	0.0954404	0.244807	0.36751	0.14559	0.413933	0.387361	0.797643	0.621431	0.560682	0.507145	0.490029	0.521983	0.497617	0.727771	0.291792	0.0834403	0.286072	0.963507	0.387454	0.385153	0.681295	0.350861	0.489787	0.626542	0.543956	0.884877	0.39261	0.476207	0.384864	0.272593	0.405954	0.472027	0.560294	0.449984	0.357323	0.379443	0.180693	0.547326	1.07953	0.548748	0.455196
Acot9	2.53053	3.13917	3.75257	2.94639	2.2358	2.15035	2.48487	2.87763	2.76777	2.04006	2.48069	2.29304	2.69056	4.1835	2.57018	1.24286	3.02768	3.27339	1.83761	2.55771	2.93594	2.77876	4.37688	1.83569	2.28858	2.89052	1.78229	1.68504	2.3164	2.45603	1.71425	2.10746	2.2967	1.03236	1.57044	1.83156	1.79603	2.02498	2.30041	2.36014	2.03107	1.99279	1.96528	2.27666	1.86716	2.15021	1.71926	2.04533	2.70873
Acox1	6.71899	8.67402	8.80411	7.43397	6.75125	7.54652	8.35191	8.72572	6.39451	9.87387	9.37149	9.53613	8.69259	6.66261	6.02664	6.58716	6.57867	6.68509	7.10542	8.24733	7.71307	7.54235	4.08508	8.09371	7.19267	15.0949	7.5166	8.61779	6.76753	12.2801	8.87739	7.86025	7.4945	8.55381	10.6005	6.81342	8.72358	7.43789	10.1489	11.8007	9.525	9.25681	8.54003	8.15803	8.01071	6.60701	8.43635	8.08156	7.59176
Acox2	0.959856	0.908707	0	0.725266	0.701428	0.852027	0.759265	0.649788	1.14528	0.979227	1.10253	1.60149	1.2418	0.542306	1.06352	0.621431	0.598061	0.922081	0.367522	0.417586	0.447855	0.860092	0.875375	0.500642	1.71643	2.24818	1.39483	1.34803	1.49885	1.40344	2.20404	1.93658	1.75275	3.39203	3.02871	3.0404	1.92432	1.94709	2.02977	1.18007	2.03107	1.99279	2.03674	2.27666	2.22854	2.50206	2.35898	1.99545	0.785131
Acox3	0.698077	0.413049	0.432989	0.543949	0.920625	0.527445	0.621217	1.02109	0.858964	0.897625	0.826896	0.545962	0.620899	0.232417	0.974897	0.621431	0.784955	0.783769	0.367522	0.626379	0.597141	0.463127	0	1.33505	0.490409	0.963507	0.619926	0.914738	0.999232	2.10517	1.0408	0.740459	0.846154	0.589918	2.07522	1.24546	0.769728	0.778837	1.89445	2.12412	0.630331	0.771401	0.714647	0.790507	1.02393	1.01646	0.799654	1.0975	0.654811
Acp1	0.872596	1.15654	0.865978	1.72251	1.75357	2.15035	1.03536	0.742614	0.763523	0.816022	1.01065	1.78348	0.827866	1.23956	1.32941	2.11286	1.79418	1.33702	1.34758	1.30496	1.39333	1.1909	4.08508	1.50193	1.38949	0.642338	1.00738	0.914738	1.49885	1.40344	1.40814	1.08221	1.39011	0.737397	0.897394	2.01472	2.1809	1.63556	0.67659	0.472027	1.61084	0.964251	0.893309	1.10671	0.963695	1.01646	0.759671	0.848065	1.28442
Acp2	0.610817	0.826097	0.288659	0.589278	1.13982	1.13604	1.03536	0.649788	0.763523	0.652818	1.28628	1.34671	1.44876	0.619778	1.24078	0.745717	0.63544	1.01429	1.10256	0.88737	1.045	1.12474	0.583583	0.750963	0.490409	1.28468	0.619926	1.34803	0.862973	0.701722	1.53058	0.911334	0.906593	1.32731	1.17783	0.915782	1.28288	1.01249	0.541272	0.472027	1.3307	1.67137	1.39356	0.727267	1.44554	1.29013	1.35941	1.39681	0.89684
Acp5	0.261779	0.0826097	0.432989	0.0453291	0.306875	0.324582	0.414144	0.27848	0.286321	0.408011	0.0918774	0.327577	0.413933	0.0774722	0.088627	0.248572	0.261652	0.23052	0.367522	0.417586	0.199047	0.198483	0	0.333761	0.32694	0.321169	0.387454	0.577729	0.408777	0.701722	0.673457	0.455667	0.241758	0.294959	0.39261	0.439575	0.128288	0.233651	0.135318	0	0.42022	0.578551	0.250126	0.347823	0.542078	0.547326	0.399827	0.249431	0.254073
Acp6	0.698077	0.826097	0.721648	1.04257	0.832946	0.608591	1.03536	1.02109	0.954404	1.06083	0.918774	0.764346	0.827866	0.852195	0.620389	1.24286	0.336409	0.875977	1.34758	0.730776	1.19428	0.66161	0.583583	0.667523	1.26689	0.963507	0.542435	0.81845	1.04465	1.40344	1.0408	0.911334	0.846154	1.91723	0.897394	0.952413	0.769728	1.09037	0.947227	0.472027	1.19062	1.34995	1.17917	0.980229	1.38531	1.17284	0.839637	1.74602	0.851074
Acsbg1	2.79231	2.72612	1.73196	3.12771	2.98107	2.35322	2.07072	2.59915	2.29057	1.63204	2.38881	2.25664	2.27663	2.789	2.65881	1.61572	2.35486	1.89027	1.83761	2.45332	2.28904	1.72018	1.45896	1.83569	2.00251	0.642338	2.24723	1.68504	1.09007	0	1.46936	0.911334	1.39011	0.294959	1.17783	1.1722	1.41117	1.55767	1.4885	1.18007	1.68088	1.60709	1.53649	1.39129	1.02393	0.7428	0.639723	0.848065	2.25543
Acsf2	0.959856	0.660878	0.432989	1.04257	1.57821	0.8926	0.828289	1.11392	1.62249	1.06083	1.47004	1.60149	1.2418	0.852195	0.974897	0.870003	1.34564	0.691561	0.85755	0.991767	1.045	0.926253	0.875375	1.33505	1.22602	1.60585	1.00738	1.97391	0.953812	0.350861	1.59181	0.854375	1.75275	2.65463	2.41175	1.7583	1.0263	1.55767	2.02977	2.36014	1.12059	1.28567	1.50076	1.67588	1.38531	1.36832	2.23903	1.74602	1.05297
Acsf3	0.349038	0.330439	0	0.362633	0.438393	0.4463	0.552193	0.649788	0.572642	0.571216	0.735019	0.618757	0	0.542306	0.443135	0.124286	0.523303	0.276624	0.122507	0.31319	0.497617	0.66161	0	0.500642	0.367807	0.321169	0.464945	0.481441	0.363357	0.350861	0.36734	0.398708	0.120879	0.294959	0.616959	0.5861	0.769728	0.739895	0.541272	0.236014	0.910478	0.642834	0.535985	0.569165	0.481847	0.547326	0.559758	0.598634	0.447898
Acsl1	0.872596	0.330439	0.577319	0.407962	0.745268	0.243436	0.828289	0.371307	0.477202	0.244807	0.459387	0.873539	0.620899	0.464833	0.620389	0	0.336409	0.322728	0.122507	0.417586	0.248809	0.330805	0.291792	0.500642	0.531277	1.28468	0.619926	0.433297	0.454196	1.05258	0.73468	0.797417	0.725275	0.884877	1.00957	0.5861	0.898016	0.584128	0.541272	0.944055	0.840441	0.449984	0.60745	0.505925	0.722771	0.390947	0.639723	0.798179	0.446206
Acsl3	0.436298	0.495658	0.14433	0.317304	0.219196	0.365154	0.276096	0.464134	0.668083	0.244807	0.0918774	0.327577	0.620899	0.309889	0.177254	0.994289	0.29903	0.368833	0.735043	0.626379	0.29857	0.264644	0	0.417202	0.367807	0.321169	0.542435	0.337009	0.227098	1.40344	0.18367	0.34175	0.543956	0.442438	0.39261	0.256419	0.64144	0.0778837	1.21786	0.708041	0.21011	0.321417	0.250126	0.347823	0.361386	0.390947	0.119948	0.39909	0.407676
Acsl4	8.37692	6.85661	6.63916	8.06858	7.45268	6.6945	7.31655	9.65399	8.68508	8.73144	10.1984	8.5898	7.03686	5.50053	5.76076	5.22002	6.42916	6.36236	9.06553	6.99457	6.81735	6.9469	2.62613	7.84339	13.6906	26.657	15.1882	13.7692	11.8091	43.8576	16.2854	14.8661	15.1099	17.2551	16.9944	8.57172	10.7762	10.5143	9.20163	12.0367	12.6766	12.2781	11.9703	13.7548	13.7929	8.56174	13.0344	12.272	7.24447
Acsl5	13.0889	15.035	15.4433	13.5081	11.2229	12.0501	14.357	13.1814	12.5027	15.0964	14.5166	10.7736	14.9016	12.5505	15.0666	12.8015	11.5501	13.6007	14.5784	14.3545	11.3954	11.5782	6.71121	12.6829	10.0125	10.2774	11.8561	11.5546	8.94767	8.42066	9.36717	10.5373	11.2418	11.5034	9.81525	7.39952	12.8288	11.7215	11.7727	13.2168	12.1864	11.121	11.0413	11.8892	9.81764	8.44446	10.4355	9.97724	13.0228
Acsm3	0.436298	0.413049	0.14433	0.317304	0.175357	0.243436	0.276096	0.185654	0	0.244807	0.0918774	0.218385	0	0.0774722	0.620389	0.124286	0.448546	0.276624	0.490029	0.31319	0.248809	0.264644	0	0.584082	0.204337	0.321169	0.309963	0.192576	0.181679	0	0.244893	0.398708	0.0604395	0	0.280436	0.0732625	0	0.155767	0.541272	0.944055	0.140073	0.128567	0.0714647	0.0632406	0.120462	0.0781894	0.159931	0.199545	0.230514
Acss2	0.436298	0.0826097	0.577319	0.317304	0.350714	0.4463	0.552193	0.185654	0.286321	0.571216	0.275632	0.691552	0.827866	0.619778	0.709016	0.372858	0.523303	0.322728	0.367522	0.782974	0.348332	0.463127	0	0.667523	0.613012	0.321169	0.464945	0.81845	0.454196	0.701722	0.55101	0.398708	0.604395	0.589918	0.39261	0.183156	0.898016	0.584128	0.541272	0.236014	0.42022	0.257134	0.571718	0.537545	0.361386	0.312758	0.199913	0.39909	0.462305
Actb	191.36	182.568	211.299	189.657	182.897	189.88	172.215	179.527	184.391	162.47	163.082	169.357	213.175	217.774	207.564	235.398	204.499	202.627	223.821	184.26	187.9	204.107	158.735	179.313	146.305	358.746	135.144	129.219	140.619	818.559	124.345	124.91	131.033	125.947	100.789	133.521	135.215	140.58	142.761	172.054	132.51	129.145	122.49	127.082	126.605	138.786	120.428	121.922	180.762
Actg1	55.5844	50.5572	38.3917	61.6929	68.2577	60.4128	56.5997	48.8269	45.2387	56.2239	55.4939	78.5093	74.7149	86.3815	75.333	70.7188	77.4863	71.9223	53.1681	54.6516	67.2778	73.0417	88.9965	61.9962	50.9208	18.3066	42.6199	49.0588	49.9616	14.7362	41.6931	42.2061	38.3187	27.4312	42.6823	68.6836	70.8149	63.9814	52.7741	26.4335	47.695	41.4628	52.3836	49.2012	47.462	61.2223	49.9784	45.596	63.9616
Actl6a	2.70505	3.63483	2.4536	3.03705	2.71803	2.84009	2.96804	4.08438	4.0085	4.24332	2.48069	2.36583	4.13933	3.25383	2.83606	3.23144	3.32671	3.3656	2.94017	3.28849	3.18475	2.38179	3.79329	2.83697	2.16597	1.92701	2.16974	3.03308	1.99846	2.80689	2.93872	2.62008	2.47802	3.68699	3.08479	2.27114	1.53946	3.27111	2.70636	2.59615	2.80147	1.99279	2.07248	2.84583	2.46947	2.58025	2.15907	2.94329	3.17158
Actmap	0.785337	1.32176	0.865978	1.0879	1.27134	1.01432	1.03536	1.48523	0.668083	1.14243	1.37816	1.71068	1.44876	0.69725	0.88627	1.49143	1.00923	0.922081	1.59259	0.991767	1.74166	1.1909	1.45896	0.834403	2.04337	1.60585	1.31734	1.44432	1.09007	3.15775	1.16324	1.367	1.63187	1.32731	1.51435	1.72167	1.41117	1.40191	0.811909	2.36014	1.40073	1.28567	1.35783	1.54939	0.843233	1.60288	1.63929	1.24716	1.16799
Actn1	4.88654	6.52617	4.90721	6.30074	4.51545	5.51789	6.48826	5.66244	5.53554	4.24332	6.43142	6.36955	4.96719	6.19778	5.40625	5.84145	4.33594	4.37989	6.12536	5.11543	4.82689	7.07922	4.66867	6.25802	5.80318	6.42338	4.57196	5.681	4.49654	2.80689	3.6734	5.35408	5.07692	5.16178	4.20654	4.94522	5.64467	4.36149	5.14209	6.37237	3.29173	6.10692	3.82336	3.98416	3.85478	4.10495	3.59844	3.54192	5.52444
Actn4	27.6613	31.8874	28	23.7071	25.4706	22.6801	29.7494	31.097	24.9099	30.6824	30.5952	33.1581	40.3585	28.8197	28.1834	27.0944	24.5953	25.2189	24.869	28.5524	27.2197	24.6119	11.6717	30.2888	26.8499	28.9052	31.4612	26.5755	25.7529	19.9991	30.0607	30.017	28.2253	29.3484	37.0175	30.001	30.0194	27.9213	29.77	28.5577	26.5439	24.8134	25.9417	22.482	27.0437	23.1441	25.349	27.2878	27.718
Actr10	1.13438	1.07393	0.288659	0.906582	1.92893	1.50119	1.58755	1.20675	1.33617	0.73442	1.37816	0.946334	0.827866	0.852195	1.24078	2.61001	1.71943	1.1526	1.47009	0.991767	1.39333	1.32322	3.20971	1.41849	1.55296	1.92701	1.85978	1.2036	1.13549	0.701722	1.46936	1.19613	1.51099	1.17984	1.62653	1.28209	1.15459	1.36296	1.21786	1.6521	1.12059	1.5428	1.53649	1.61263	1.38531	1.29013	1.31943	0.947838	1.3546
Actr1a	7.85337	10.3262	8.51545	8.83917	8.81169	9.00714	10.5607	7.33332	8.49419	12.6483	9.27962	11.72	9.31349	9.91645	7.35604	8.57574	9.30732	9.12861	8.453	10.1265	8.45949	9.79182	7.87838	7.92683	8.94997	8.02923	8.75646	9.91768	8.35721	8.0698	9.36717	8.60071	8.46154	9.43868	10.8248	11.6854	11.8025	9.54075	8.79568	8.02447	8.82463	10.7353	9.612	8.411	9.99833	8.20989	10.6754	9.12918	9.24668
Actr1b	6.28269	6.11312	5.05154	5.48482	7.75955	5.55846	5.86705	5.56961	6.29907	6.60978	6.43142	8.69899	4.96719	6.04283	6.73565	5.3443	6.50391	6.63899	4.90029	6.57698	7.71307	6.15297	7.58658	7.09243	7.11094	5.78104	6.58671	5.681	7.35798	6.66636	6.79579	6.26542	6.34615	5.60422	7.8522	8.16877	8.21043	6.38646	5.954	7.08041	5.95312	5.27124	5.78864	5.81813	6.6254	7.3889	6.27728	6.43532	6.44557
Actr2	12.2163	13.7958	14.2886	11.2869	11.5297	13.1861	13.8048	15.5949	12.9799	11.3427	16.4461	13.2123	13.8668	9.37414	12.1419	11.4343	10.167	11.0189	13.2308	12.4232	11.5945	10.8504	4.96046	11.5982	12.2194	22.4818	14.4133	12.373	11.5366	27.718	14.2038	14.7522	12.6319	14.453	15.0314	9.34097	10.5196	9.85228	12.5846	13.9248	12.3265	13.6281	13.5783	11.5098	11.5643	8.44446	10.5554	10.2766	12.7663
Actr3	12.9144	11.7306	10.5361	11.4683	11.7928	11.5226	12.8385	11.4177	11.7392	12.5667	12.3116	12.8483	11.5901	12.2406	12.2305	12.6772	11.8865	13.1858	12.8633	12.5798	10.9973	10.7181	7.58658	14.1014	11.0342	7.70806	11.5461	10.1584	10.2194	11.5784	10.4692	10.3664	10.3352	9.73364	10.6005	10.1835	11.4176	13.0066	14.0731	9.67656	11.6261	12.1496	11.3629	12.0157	10.0586	9.50002	11.9148	11.1745	11.931
Actr6	0.872596	0.330439	0.432989	0.407962	0.526071	0.365154	0.483168	0.371307	0.190881	0.326409	0.0918774	0.218385	0.206966	0.387361	0.354508	0.497144	0.411167	0.322728	0.367522	0.417586	0.29857	0.264644	0	0.333761	0.286072	0.642338	0.309963	0.288865	0.317937	0	0.673457	0.34175	0.302198	0.147479	0.280436	0.219788	0.128288	0.467302	0.541272	0.236014	0.350184	0.128567	0.500253	0.474304	0.301155	0.508231	0.359844	0.249431	0.344465
Actr8	1.48341	1.81741	1.87629	1.63185	2.06045	1.54176	2.41584	2.4135	1.52705	2.52967	2.11318	2.03826	2.4836	2.09175	0.709016	1.24286	1.9437	1.61364	1.7151	1.72254	2.23928	1.5217	1.45896	2.16945	2.04337	1.28468	2.24723	1.92576	2.18014	2.45603	2.6326	2.62008	1.99451	1.62227	2.35566	2.12461	3.46377	2.76487	1.89445	2.59615	2.38125	2.63562	2.35833	2.11856	2.77062	1.83745	2.0791	2.5442	1.84834
Acvr1	0.0872596	0.165219	0.288659	0.226645	0.306875	0.121718	0.414144	0.0928268	0.668083	0.163204	0.183755	0.29118	0	0.154944	0.265881	0.248572	0.29903	0.184416	0	0.208793	0.248809	0.264644	0.583583	0.250321	0.16347	0	0.232472	0.192576	0.227098	0	0	0.284792	0.0604395	0	0.224349	0.439575	0.128288	0.350477	0.135318	0.472027	0.0700367	0.321417	0.107197	0.347823	0.120462	0.195474	0.159931	0.299317	0.213565
Acvr1b	0.436298	0.660878	0.865978	0.861253	0.920625	0.486872	0.759265	0.835441	0.477202	0.326409	0.918774	0.473167	0.206966	0.619778	0.531762	0.994289	0.784955	0.645457	0.612536	0.469784	0.497617	0.793932	0	0.500642	0.980819	0.642338	1.16236	1.2036	1.04465	2.80689	1.0408	0.740459	1.57143	1.32731	2.01914	1.28209	1.28288	0.934604	0.811909	1.18007	1.54081	0.642834	1.1077	0.980229	1.14439	1.21194	1.27945	1.39681	0.611662
Acvr2a	0.349038	0.165219	0.288659	0.362633	0.438393	0.324582	0.34512	0.185654	0.0954404	0.0816022	0.459387	0.618757	0.206966	0.69725	0.265881	0.372858	0.448546	0.276624	0.612536	0.31319	0.447855	0.463127	0	0.333761	0.449542	1.60585	0.387454	0.385153	0.499616	1.05258	0.857127	0.34175	0.423077	0.884877	0.729133	0.29305	0.128288	0.350477	0.270636	0.472027	0.42022	0.321417	0.571718	0.347823	0.542078	0.351852	0.399827	0.548748	0.339712
Acy1	0.261779	0.330439	0.721648	0.725266	0.789107	0.852027	0.621217	0.649788	0.668083	0.897625	0.826896	0.691552	0.620899	0.619778	0.797643	1.49143	0.747576	0.368833	0.490029	0.31319	0.696664	0.926253	0	0.333761	0.694747	0	0.309963	0.481441	0.862973	1.05258	0.36734	0.569583	0.423077	0.884877	0.504784	0.549469	0.64144	0.662011	0.811909	0	0.42022	0.578551	0.750379	0.948609	0.542078	1.01646	0.559758	0.299317	0.611939
Acy3	0.174519	0.330439	0.288659	0.407962	0.263036	0.365154	0.621217	0.27848	0.668083	0.326409	0.643142	0.509564	0.206966	0.154944	0.531762	0.248572	0.261652	0.645457	0.980058	0.208793	0.149285	0.396966	0.875375	0.584082	0.531277	1.28468	0.619926	0.529585	0.862973	0.350861	0.673457	1.13917	0.725275	0.442438	0.841307	1.39199	0.256576	0.817779	0.811909	0.472027	0.560294	0.707118	0.893309	1.04347	1.14439	1.09465	0.879619	0.698407	0.421691
Acyp1	0.261779	0.0826097	0.14433	0.317304	0.219196	0.121718	0.0690241	0.0928268	0.381762	0.244807	0.275632	0.218385	0.413933	0.232417	0.354508	0.248572	0.224273	0.276624	0.245014	0.208793	0.0995234	0.330805	0.291792	0.250321	0.286072	0.642338	0.232472	0.288865	0.363357	0	0.0612234	0	0.241758	0.442438	0.112174	0.183156	0	0.272593	0	0.236014	0.140073	0.321417	0.250126	0.0948609	0.240924	0.234568	0.519775	0.0997724	0.226457
Ada	0.349038	0	0.288659	0.135987	0.350714	0.162291	0.0690241	0.464134	0.572642	0.326409	0.459387	0.218385	0	0.232417	0.265881	0.248572	0.29903	0.23052	0.122507	0.208793	0.398094	0.595449	0.583583	0.417202	0.204337	0.321169	0.0774908	0.192576	0.181679	0	0.122447	0.34175	0.0604395	0.442438	0.168261	0.256419	0.256576	0.155767	0.270636	0.708041	0.21011	0.449984	0.250126	0.158101	0.361386	0.0390947	0.0399827	0.199545	0.259731
Adal	0.523558	0.826097	0.577319	0.679936	0.438393	0.486872	1.03536	0.835441	0.381762	0.652818	0.459387	0.691552	0.413933	0.774722	0.974897	0.497144	0.186894	0.461041	0.735043	0.521983	0.497617	0.860092	0.291792	0.667523	0.613012	0.963507	1.00738	0.674017	0.499616	1.40344	0.795904	0.34175	0.543956	0.442438	0.504784	0.805888	0.513152	0.467302	0.405954	0.472027	0.630331	1.09282	0.60745	0.505925	0.421617	0.625515	0.559758	0.848065	0.629516
Adam10	2.79231	3.05656	4.61855	3.03705	2.93723	3.28639	2.69194	2.97046	4.10394	3.83531	3.21571	2.54782	2.4836	3.56372	2.39293	4.22573	2.16797	2.53572	3.30769	2.76651	2.48809	2.24947	1.16717	3.00385	4.29108	8.3504	4.64945	2.88865	3.36105	9.82411	3.42851	5.35408	3.92857	2.50715	4.20654	1.79493	2.1809	3.38794	3.51827	4.48426	3.36176	4.82126	3.6447	4.3636	3.73432	2.73663	3.99827	2.74374	2.9769
Adam15	0.698077	0.330439	0.432989	0.543949	0.394553	0.770881	0.690241	1.20675	0.858964	0.73442	0.643142	0.545962	0.620899	0.542306	0.443135	0.372858	0.672819	0.783769	0.367522	1.25276	0.398094	0.396966	0	0.667523	0.694747	0.321169	0.774908	0.866594	1.18091	1.40344	0.73468	0.512625	1.02747	0.884877	1.23392	0.732625	0.256576	0.739895	0.947227	0	0.840441	0.899968	0.964773	0.411064	1.02393	0.703705	0.879619	1.14738	0.598709
Adam17	1.74519	1.56959	1.01031	1.4052	2.10429	1.21718	1.7256	1.94936	1.33617	1.95845	1.56192	1.92906	1.44876	1.93681	1.24078	1.11857	1.08399	1.89027	0.85755	1.77474	1.64214	1.78635	1.16717	1.50193	1.8799	1.60585	1.47232	1.68504	1.86221	1.05258	1.8367	1.99354	1.32967	2.21219	3.08479	1.79493	2.56576	1.94709	1.4885	2.12412	2.38125	2.12135	1.96528	2.0237	2.5297	2.34568	2.63886	2.59408	1.54006
Adam1a	0.349038	0.330439	0.721648	0.271975	0.438393	0.405727	0.207072	0.464134	0.190881	0.326409	0.275632	0.327577	0.413933	0.309889	0.443135	0.248572	0.373788	0.368833	0.490029	0.626379	0.348332	0.396966	0.583583	0.0834403	0.245205	0.321169	0.309963	0.192576	0.272518	0.350861	0.244893	0.34175	0.362637	0.442438	0.224349	0.512838	0.384864	0.350477	0.405954	0	0.560294	0.19285	0.357323	0.316203	0.180693	0.351852	0.239896	0.349203	0.343888
Adam23	0.698077	1.15654	0.865978	0.861253	0.876785	0.811454	0.552193	0.742614	0.763523	1.14243	0.826896	0.837141	0.413933	0.774722	0.88627	0	0.897091	0.829873	0.245014	0.835172	1.045	0.860092	0.291792	0.584082	0.899084	0.963507	0.852398	0.962882	0.726714	1.05258	0.91835	0.284792	0.604395	0.884877	0.673046	0.695994	0.64144	0.662011	0.405954	0.708041	0.42022	0.578551	0.535985	0.664026	0.602309	0.625515	0.759671	0.498862	0.713851
Adam8	1.39615	1.81741	1.01031	0.951911	1.27134	1.86634	1.44951	1.02109	2.00425	1.63204	1.19441	1.56509	0.827866	1.23956	1.06352	0.994289	0.971849	1.38312	1.34758	0.730776	1.24404	0.860092	0.583583	0.584082	1.02169	1.28468	0.619926	0.770305	0.817553	1.05258	0.612234	0.569583	0.846154	0.442438	0.224349	0.659363	0.769728	0.700953	1.35318	1.18007	0.21011	0.449984	0.571718	0.664026	0.421617	0.586421	0.519775	0.648521	1.21712
Adam9	4.01394	4.13049	3.60824	3.8983	3.55098	3.85441	4.27949	4.17721	5.15378	4.24332	3.76697	5.56881	2.4836	3.02142	4.60861	3.35572	3.81264	4.14937	3.79772	3.39289	3.93118	3.70501	0.875375	3.83825	4.65889	5.78104	4.64945	4.0441	4.76906	3.50861	4.7142	5.52496	5.37912	4.57186	6.22567	4.61554	3.59206	3.66053	3.24763	5.66433	3.64191	4.69269	4.9668	4.17388	4.2764	3.63581	4.23817	4.73919	3.80074
Adamts1	1.30889	2.5609	1.73196	2.85573	3.50714	2.02864	2.89901	3.24894	2.76777	3.5089	3.6751	4.84086	3.93236	3.33131	3.2792	2.73429	3.43885	4.14937	4.04274	4.75004	3.53308	3.10957	1.75075	3.25417	4.25021	4.81754	5.57933	4.9107	5.04158	4.21033	5.93867	4.95538	4.59341	5.16178	8.13264	4.90859	6.92755	8.25567	7.71313	6.8444	6.0932	8.61398	9.11175	8.5691	8.43233	8.01442	8.5563	8.92963	3.17665
Adamts10	0.436298	0.413049	0	0.362633	0.306875	0.202864	0.207072	0.556961	0.190881	0.244807	0.183755	0.582359	0	0.464833	0.443135	0.248572	0.598061	0.414937	0.367522	0.208793	0.497617	0.396966	0	0.584082	0.122602	0.321169	0.697417	0.529585	0.363357	0	0.18367	0.284792	0.604395	0.294959	0.953481	0.659363	0.513152	0.389418	0.541272	0.708041	0.490257	0.514267	0.428788	0.600785	0.542078	0.508231	0.59974	0.448976	0.32967
Adamts15	0.174519	0.247829	0.14433	0.226645	0.394553	0.202864	0.276096	0.27848	0.381762	0.326409	0.36751	0.655154	0.206966	0.309889	0.354508	0	0.373788	0.368833	0.612536	0.260991	0.398094	0.066161	0.875375	0.250321	0.16347	0.321169	0.0774908	0.192576	0.590455	0.701722	0.73468	0.6835	0.664835	1.32731	0.729133	1.28209	1.15459	0.700953	0.405954	0.708041	0.630331	0.899968	1.42929	0.664026	1.68647	1.21194	1.47936	1.0975	0.323067
Adamts4	0.261779	0.413049	0	0.271975	0.569911	0.243436	0.207072	0.649788	0.477202	0.489613	0.459387	0.691552	0.206966	0.0774722	0.443135	0.124286	0.112136	0.184416	0.367522	0.208793	0.149285	0.264644	0	0.333761	0.531277	0.321169	0.697417	0.577729	0.772134	1.05258	1.0408	1.08221	0.483516	1.03236	1.62653	0.952413	0.64144	0.700953	0.67659	0.708041	0.770404	1.22138	0.357323	0.853748	1.02393	1.13375	1.19948	1.39681	0.300299
Adamts9	0.436298	0	0.288659	0.181316	0.175357	0.121718	0.0690241	0.185654	0.286321	0.489613	0.459387	0.218385	0	0.154944	0.354508	0.124286	0.261652	0.0922081	0.122507	0.521983	0.497617	0.330805	0.291792	0.0834403	0.572144	0.963507	0.852398	0.529585	0.590455	0	1.16324	0.911334	0.906593	1.03236	1.62653	0.842519	0.513152	0.42836	0.811909	1.18007	0.770404	0.899968	0.964773	0.980229	1.44554	1.25103	1.47936	1.54647	0.239478
Adamtsl4	0.0872596	0.413049	0.288659	0.0906582	0.350714	0.284009	0.34512	0.0928268	0.381762	0.571216	0.459387	0.400372	0.206966	0.232417	0.265881	0.248572	0.29903	0.23052	0	0.208793	0.199047	0.264644	0	0.166881	0.367807	0	0.232472	0.144432	0.181679	0.701722	0.489787	0.284792	0.543956	0.589918	0.448697	0.29305	0.128288	0.389418	0.405954	0	0.490257	0.321417	0.428788	0.316203	0.301155	0.508231	0.719689	0.598634	0.253658
Adar	1.04712	0.743488	0.865978	0.543949	1.09598	1.05489	0.483168	0.556961	1.52705	1.30564	0.826896	0.764346	0.413933	0.929667	0.797643	0.745717	0.859713	0.645457	0.490029	0.939569	0.895711	1.12474	0.583583	0.333761	1.10342	0.963507	0.697417	1.49247	0.545036	0	1.22447	1.02525	1.08791	1.17984	1.7387	0.842519	0.384864	1.36296	0.541272	1.6521	0.560294	0.449984	1.17917	0.885368	1.7467	1.01646	1.1595	1.14738	0.907532
Adat1	0.261779	0.413049	0.288659	0.181316	0.131518	0.324582	0.138048	0.0928268	0.381762	0.571216	0.551264	0.29118	1.03483	0.464833	0.354508	0.124286	0.29903	0.276624	0.612536	0.365388	0.447855	0.264644	0	0.250321	0.204337	0.321169	0.232472	0.144432	0.0908393	0	0.122447	0.797417	0.241758	0.589918	0.224349	0.402944	0.256576	0.506244	0.135318	0	0.140073	0.0642834	0.250126	0.189722	0.180693	0.273663	0.43981	0.299317	0.296458
Adat2	0.610817	0.413049	0.288659	0.543949	0.526071	0.365154	0.34512	0.27848	0.0954404	0.408011	0.275632	0.800744	0.206966	0.464833	0.531762	0.745717	0.897091	0.783769	0.367522	0.417586	1.09476	1.32322	1.45896	0.584082	0.408674	0	0.387454	0.288865	0.681295	0	0.36734	0.170875	0.302198	0.147479	0.39261	0.5861	0.769728	0.272593	0	0	0.490257	0.3857	0.428788	0.727267	0.963695	0.820989	0.43981	0.548748	0.5677
Adat3	0.436298	0.330439	0.577319	0.543949	0.61375	0.405727	0.207072	0.371307	0.190881	0.326409	0.36751	0.436769	1.03483	0.309889	0.443135	0.248572	0.411167	0.553249	0.490029	0.521983	0.646902	0.463127	1.16717	0.750963	0.490409	0.321169	0.542435	0.770305	0.635875	1.05258	0.73468	0.512625	0.483516	0	0.112174	0.659363	0.898016	0.545186	0.405954	0.236014	0.350184	0.321417	0.46452	0.537545	0.481847	0.390947	0.719689	0.39909	0.498208
Adck1	0.261779	0.330439	0.14433	0.0906582	0.438393	0.4463	0.276096	0.27848	0.477202	0.326409	0	0.218385	0.413933	0.464833	0.443135	0.124286	0.373788	0.368833	0.245014	0.104397	0.696664	0.198483	0.583583	0.500642	0.286072	0	0.542435	0.385153	0.363357	0.350861	0.36734	0.227833	0.241758	0.589918	0.729133	0.5861	0.898016	0.623069	0.541272	0.472027	0.700367	0.449984	0.250126	0.379443	0.66254	0.312758	0.719689	0.448976	0.325253
Adck2	0.349038	0.330439	0.14433	0.407962	0.394553	0.4463	0.552193	0.835441	0.381762	0.816022	0.826896	0.29118	0.206966	0.232417	0.443135	0.248572	0.224273	0.276624	0.612536	0.208793	0.497617	0.793932	0.291792	0.584082	0.531277	0	0.309963	0.770305	0.499616	0.350861	0.795904	0.398708	0.846154	0.884877	0.729133	0.622732	1.15459	0.584128	0.811909	0	0.560294	0.899968	0.535985	0.411064	0.843233	0.586421	1.1595	0.798179	0.433202
Adck5	0.523558	0.578268	0.288659	0.99724	0.438393	0.324582	0.276096	0.185654	1.14528	0.163204	0.275632	0.363974	0.413933	0.619778	0.797643	0.745717	0.747576	0.829873	0.122507	0.521983	0.447855	0.66161	0.291792	0.750963	0.735614	0.963507	0.697417	0.866594	0.772134	0.350861	0.795904	0.626542	0.543956	0.737397	0.504784	0.989044	0.64144	0.739895	0.405954	1.18007	0.700367	0.707118	0.60745	0.600785	0.722771	0.860084	0.839637	1.0975	0.521324
Adcy6	0.174519	0.247829	0.865978	0.770595	0.701428	0.689736	0.34512	0.27848	1.52705	1.06083	0.459387	0.800744	0.620899	0.69725	0.265881	0.994289	0.598061	0.553249	0.612536	0.782974	0.845949	0.926253	0	0.584082	0.776482	0.321169	0.542435	0.625873	0.862973	0	0.73468	0.6835	0.785714	2.21219	1.06566	1.09894	1.0263	1.16826	0.947227	1.41608	0.700367	0.642834	0.678915	0.980229	0.783002	0.938273	1.47936	1.69613	0.641797
Add1	3.49038	4.70876	4.90721	5.53015	4.95384	4.66586	4.07242	4.73417	4.9629	5.54895	5.97203	6.29676	3.93236	4.72581	5.14037	4.35001	4.78449	4.65651	4.90029	3.91487	3.83165	5.4252	6.41942	4.00514	6.08925	5.45987	6.43173	5.681	6.08623	5.26291	7.5917	6.20846	5.98352	4.71934	8.18872	6.66689	6.02953	5.37397	5.14209	6.13636	4.97261	7.07118	6.32463	6.19758	5.60148	7.19343	6.07737	6.38543	4.8304
Add2	1.57067	1.90002	1.4433	1.58652	1.79741	1.05489	1.58755	1.02109	1.33617	2.04006	1.19441	3.02099	1.03483	1.23956	1.24078	1.74001	1.34564	1.98247	0.980058	1.46155	1.34357	1.5217	0.583583	2.00257	1.30776	0.321169	1.39483	1.10731	1.45343	0.701722	1.34691	0.854375	1.45055	1.17984	1.57044	1.06231	2.82233	1.32402	1.08254	1.6521	1.54081	0.964251	1.25063	1.51777	1.20462	1.4856	0.959585	1.59636	1.3996
Add3	0	0.247829	0	0.362633	0.0876785	0.324582	0.276096	0.185654	0	0.244807	0.36751	0.218385	0.413933	0.0774722	0.443135	0.124286	0.373788	0.184416	0.122507	0.208793	0.199047	0.330805	0.291792	0.166881	0.32694	0.642338	0.309963	0.337009	0.545036	0.701722	0.36734	0.569583	0.362637	0.147479	1.06566	0.402944	1.15459	0.662011	0.405954	1.18007	0.770404	0.449984	0.428788	0.474304	0.301155	0.195474	0.359844	0.448976	0.218834
Adgra3	0.174519	0.165219	0.721648	0.317304	0.306875	0.405727	0.276096	0.185654	0.0954404	0.571216	0.275632	0.436769	0.206966	0.774722	0.088627	0.497144	0.261652	0.553249	0.367522	0.260991	0.0995234	0.264644	0.875375	0.333761	0.245205	0	0.387454	0.288865	0.317937	0.701722	0.0612234	0.284792	0.362637	0.294959	0.504784	0.659363	0.384864	0.42836	1.21786	0.236014	0.280147	0.321417	0.535985	0.442684	0.602309	0.195474	0.43981	0.39909	0.377276
Adgre5	1.65793	2.64351	3.75257	2.71975	2.89339	3.16467	3.38218	2.87763	2.86321	3.01928	2.0213	3.49416	2.69056	3.56372	3.2792	3.23144	2.9903	3.22728	3.4302	2.71431	2.43832	2.7126	1.45896	3.17073	3.5146	3.21169	2.32472	2.59978	3.04312	0.701722	3.73462	3.53142	2.53846	3.24455	3.4774	2.9305	2.56576	3.73842	3.38295	3.30419	3.4318	3.98557	3.78763	3.82605	3.43316	3.94857	4.03825	3.49203	2.89155
Adgrg1	0.261779	0.495658	0.288659	0.453291	0.263036	0.324582	0.414144	0.464134	0.572642	0.571216	1.01065	0.618757	1.03483	0.542306	0.531762	0.497144	0.523303	0.737665	0.367522	0.835172	0.497617	0.595449	0	0.750963	0.490409	0.963507	1.00738	0.577729	0.545036	0.701722	0.673457	0.740459	0.604395	0.589918	0.78522	0.879151	1.28288	1.63556	1.4885	1.88811	1.47077	1.9285	1.92955	1.58101	1.44554	0.899178	1.23946	1.0975	0.535541
Adgrg2	1.04712	1.07393	1.15464	0.725266	0.569911	0.649163	0.828289	1.20675	0.954404	0.897625	0.643142	0.909936	0.827866	0.542306	0.88627	0.248572	0.261652	0.23052	0.367522	0.208793	0.547379	0.529288	0.875375	0.834403	0.531277	1.28468	0.852398	0.577729	0.545036	0.701722	0.73468	0.6835	0.725275	0.737397	0.897394	0.5861	0.256576	0.584128	0.541272	1.18007	0.630331	0.964251	0.786112	0.569165	0.843233	0.66461	0.519775	0.498862	0.704944
Adgrg6	0.349038	0.247829	0.865978	0.362633	0.482232	0.730309	0.276096	0.556961	0.954404	0.73442	0.643142	0.509564	0.413933	0.619778	0.88627	0.870003	0.747576	0.461041	0.490029	0.678577	0.447855	0.463127	0.875375	0.500642	0.735614	1.60585	0.619926	0.722161	0.499616	0	0.673457	0.6835	0.664835	1.17984	0.953481	0.5861	0.64144	0.739895	0.405954	0.708041	0.700367	0.964251	0.929041	1.07509	1.26485	0.7428	1.47936	0.698407	0.590284
Adh5	4.5375	4.79137	4.04123	5.53015	4.47161	4.21956	5.52193	3.99155	5.24922	4.89613	5.88015	3.16658	3.31146	4.80328	5.05174	5.3443	5.08352	4.19547	5.39032	4.43685	4.97617	4.69743	6.41942	5.25674	4.86323	4.49637	4.33948	4.81441	4.95074	5.96464	5.32643	5.12625	4.71428	4.57186	4.82349	5.2749	3.59206	4.63408	3.92422	5.42832	5.60294	4.75697	4.82387	4.55332	5.42078	6.05968	5.55759	5.58725	4.88481
Adhfe1	0	0.0826097	0	0.226645	0.0876785	0.0811454	0.276096	0.185654	0.286321	0	0.275632	0.109192	0	0.0774722	0	0	0	0.138312	0.245014	0.156595	0.0497617	0.198483	0	0	0.286072	0.321169	0.619926	0.529585	0.454196	0	0.36734	0.569583	0.725275	0.294959	0.448697	0.549469	0.128288	0.389418	0.135318	0	0.350184	0.514267	0.250126	0.189722	0.240924	0.625515	0.559758	0.498862	0.103192
Adi1	3.49038	2.64351	3.75257	3.49034	3.37562	3.89498	3.03706	3.43459	2.09969	4.40652	3.85885	3.05739	4.34629	3.48625	2.74744	2.98287	2.91555	3.3656	3.67522	3.18409	2.53785	3.17573	1.75075	2.67009	3.392	4.1752	4.26199	3.37009	3.72441	1.05258	3.97952	3.07575	3.26374	3.68699	3.9261	4.43238	3.46377	3.349	3.92422	2.59615	3.57187	2.24992	3.39457	3.60471	4.39686	3.36215	3.55846	3.79135	3.35381
Adipor1	2.35601	2.47829	2.88659	2.22113	2.19196	2.2315	2.41584	2.13502	2.48145	2.85608	2.75632	2.07465	2.89753	2.55658	2.12705	2.85858	1.64467	2.67404	1.96012	2.45332	2.63737	1.72018	2.04254	2.41977	3.10593	2.24818	4.02952	3.12937	2.40724	8.0698	3.12239	2.56313	2.84066	2.06471	2.69218	3.00376	3.46377	1.94709	2.70636	3.06818	1.89099	2.6999	2.10821	3.03555	2.40924	2.46297	2.319	2.74374	2.37819
Adipor2	1.74519	0.908707	1.4433	1.26921	2.19196	1.70405	1.51853	1.02109	2.09969	1.38724	1.83755	1.92906	1.65573	2.16922	1.50666	1.74001	1.86894	2.53572	1.47009	1.46155	1.49285	1.85251	1.16717	1.83569	2.12511	2.56935	2.09225	2.31092	1.45343	3.15775	1.77548	1.82267	2.11538	2.06471	2.07522	2.63745	2.30918	2.02498	2.70636	0.944055	1.47077	1.22138	2.03674	2.05532	1.566	2.85391	2.15907	2.04533	1.65882
Adissp	0.698077	0.826097	0.865978	0.589278	0.745268	0.243436	0.621217	0.649788	1.14528	0.571216	0.826896	0.837141	1.44876	0.774722	1.24078	1.24286	0.897091	1.1065	1.10256	0.626379	1.14452	1.05858	1.45896	0.500642	0.899084	1.60585	0.697417	1.01103	1.22633	0.350861	1.28569	0.911334	1.08791	0.294959	0.673046	1.06231	1.41117	1.09037	1.21786	0.472027	0.910478	0.964251	1.2149	0.980229	0.783002	1.29013	1.03955	0.798179	0.927083
Adk	8.11514	7.10444	9.38143	6.21009	6.09366	6.61335	6.76436	5.29113	8.01699	6.77299	7.07456	6.80632	9.93439	6.35272	7.17879	7.33288	6.3544	6.03963	6.37037	7.93414	5.67284	6.88074	6.71121	8.34403	6.08925	8.02923	7.98155	7.65491	7.44882	8.77152	7.3468	6.72108	7.97802	6.78405	7.51568	7.87572	7.56899	8.02202	8.11909	9.44055	7.98419	7.52116	6.00303	6.2292	6.56517	4.26132	5.55759	6.83441	7.15946
Adnp	1.04712	1.56959	1.87629	1.26921	1.09598	1.13604	1.10439	1.11392	1.33617	1.38724	1.19441	1.20112	1.2418	1.3945	1.68391	1.74001	1.79418	1.42923	1.59259	1.82694	1.54261	1.45554	2.33433	1.41849	1.6347	1.28468	1.31734	1.6369	1.72595	2.80689	1.10202	1.48092	1.81319	2.21219	1.7387	1.68504	1.28288	1.44085	1.75914	0.708041	0.560294	1.67137	1.3221	1.92884	1.32508	1.68107	1.67927	1.24716	1.49646
Adnp2	0.349038	0.495658	0.14433	0.634607	0.306875	0.4463	0.34512	0.371307	0.858964	0.163204	0.643142	0.436769	0.827866	0.232417	0.443135	0.497144	0.336409	0.461041	0.735043	0.417586	0.696664	0.396966	0.291792	0.417202	0.490409	0.321169	0.542435	0.577729	0.227098	0.350861	0.55101	0.512625	0.483516	0.147479	0.841307	0.439575	0.513152	0.817779	0.270636	0.472027	0.42022	0.642834	0.428788	0.537545	0.602309	0.312758	0.59974	0.748293	0.474997
Ado	2.79231	2.97395	1.87629	2.08514	2.41116	2.55608	2.48487	2.32067	2.38601	1.95845	2.48069	1.96546	1.2418	1.62692	2.74744	2.73429	1.71943	1.98247	3.18519	2.34892	1.59237	1.85251	0.875375	2.58665	3.84154	14.7738	3.71956	2.4072	2.0893	27.3672	3.18361	2.84792	2.9011	3.24455	2.69218	1.64841	2.30918	1.94709	2.57104	3.77622	2.73143	4.37127	2.89432	1.99208	1.80693	1.4856	2.39896	2.29477	3.20999
Adpgk	2.70505	2.23046	2.88659	1.81316	1.92893	1.98806	2.20877	1.67088	2.48145	1.38724	2.38881	1.96546	2.4836	1.47197	2.03842	1.98858	1.9437	1.24481	2.20513	2.08793	2.13975	2.24947	1.16717	1.41849	1.7573	0.321169	2.40221	2.35906	1.95304	1.40344	1.65303	1.76571	2.05494	2.50715	2.58001	2.16125	2.05261	1.94709	1.4885	1.88811	1.82096	2.24992	1.64369	1.99208	1.98762	1.4856	1.47936	1.84579	1.93528
Adprh	2.09423	1.32176	1.4433	1.67718	1.31518	1.17661	1.7256	1.20675	0.763523	1.71365	1.47004	1.23751	1.44876	1.00714	2.03842	1.74001	1.15874	0.922081	1.34758	1.20056	1.39333	1.38938	1.16717	1.83569	1.26689	0.321169	1.31734	1.87762	1.49885	1.40344	1.40814	1.19613	1.63187	1.17984	1.90696	1.06231	1.28288	2.29757	1.75914	1.6521	1.89099	1.41424	1.82235	1.67588	1.98762	1.64198	1.47936	1.74602	1.46906
Adprm	0.349038	0.330439	0.721648	0.589278	0.526071	0.243436	0.621217	0.464134	0.572642	0.73442	0.826896	0.545962	0.413933	0.619778	0.88627	0.372858	0.448546	0.414937	0.490029	0.365388	0.597141	0.529288	0.291792	0.417202	0.367807	0.321169	0.232472	0.770305	0.590455	0.350861	0.428564	0.512625	0.362637	0.589918	0.560871	0.29305	0.256576	0.545186	0.67659	0	0.350184	0.578551	0.571718	0.347823	0.361386	0.625515	0.639723	0.498862	0.483441
Adprs	1.13438	1.32176	0.865978	1.13323	1.27134	0.811454	0.690241	0.556961	0.477202	1.71365	0.826896	1.63789	0.620899	0.69725	1.41803	0.372858	1.38302	0.875977	0.735043	0.521983	0.995234	0.926253	0.875375	1.2516	1.30776	3.21169	0.697417	0.529585	0.681295	1.40344	0.55101	1.08221	0.785714	1.32731	0.841307	1.35536	0.513152	1.09037	0.947227	1.18007	0.700367	1.5428	1.03624	1.13833	1.44554	0.66461	0.799654	1.0975	1.02176
Adrb2	0	0.165219	0.288659	0.181316	0.131518	0.0811454	0.0690241	0.0928268	0.477202	0.163204	0.183755	0.109192	0.206966	0	0	0	0.0373788	0.276624	0	0.156595	0.0995234	0.066161	0.291792	0	0.245205	0	0.309963	0.385153	0.272518	0	0.36734	0.512625	0.543956	0.294959	0.673046	0.366313	0.513152	0.233651	0.947227	0	0.21011	0.257134	0.178662	0.126481	0.481847	0.117284	0.719689	0.299317	0.128254
Adrm1	4.27572	3.71744	4.61855	4.35159	4.47161	4.9093	4.41754	3.52742	4.0085	3.91691	3.21571	3.38496	3.7254	4.64833	4.78586	3.6043	4.33594	4.42599	3.06268	4.85444	4.6776	4.82975	4.66867	5.75738	4.69976	2.89052	5.96679	4.28482	4.8599	3.15775	4.83665	4.44275	5.1978	4.12942	3.42132	5.05512	3.97693	4.51725	3.38295	2.59615	4.41231	4.94982	4.10922	4.74304	4.21617	3.47943	3.83834	4.38999	4.2447
Adsl	4.62476	4.04788	4.61855	3.85297	2.6742	4.0167	3.7273	3.99155	2.19513	3.6721	3.30759	3.78533	5.58809	4.33845	2.83606	3.48001	3.40147	4.19547	4.16524	3.34069	3.03546	3.57269	3.79329	2.25289	4.37282	5.1387	4.02952	4.18854	4.22403	2.80689	3.97952	3.4175	2.41758	3.24455	2.91653	2.9305	4.10521	3.73842	3.24763	2.59615	3.22169	3.0856	3.50177	3.41499	4.21617	3.01029	3.35855	2.74374	3.5921
Adss	6.98077	7.26966	6.06185	6.48206	5.78678	6.81621	8.83508	6.2194	6.29907	7.83381	6.52329	5.82359	7.03686	5.81042	6.20389	8.45145	6.57867	6.22405	6.8604	7.20336	5.07569	5.49136	4.66867	6.50834	5.10843	4.81754	6.81919	6.78832	5.72287	4.56119	5.81622	4.95538	5.86264	5.0143	5.10393	3.6265	6.15782	5.33503	4.60081	5.66433	8.26433	6.55691	4.8596	5.78651	6.02309	3.36215	3.9183	5.63714	6.54353
Aebp2	0.785337	1.07393	1.58763	1.35987	1.05214	1.46062	0.828289	1.3924	1.90881	1.14243	0.826896	0.800744	0.827866	1.54944	0.531762	1.49143	1.42039	1.65975	1.34758	1.20056	1.34357	2.18331	2.33433	0.750963	0.858216	0.963507	1.00738	1.01103	1.36259	0	1.16324	1.13917	1.57143	1.62227	0.897394	0.622732	1.28288	1.24614	1.08254	0.708041	1.19062	1.41424	1.28636	1.16995	0.963695	1.79836	1.55933	1.14738	1.20684
Aen	3.49038	2.89134	4.61855	2.8104	3.37562	3.61097	3.24413	3.24894	3.91306	3.18249	3.03195	4.36769	4.55326	3.71867	3.72234	4.22573	4.29856	4.47209	1.96012	4.43685	4.82689	5.4252	6.71121	4.17202	3.5146	2.89052	2.4797	3.46637	2.22556	3.50861	1.95915	2.39225	2.41758	2.65463	2.80436	3.11366	2.82233	2.64804	2.30041	2.36014	2.59136	3.14989	2.64419	1.96046	2.34901	2.42387	2.27901	1.99545	3.92952
Afap1	1.13438	0.495658	0.865978	0.679936	1.2275	1.01432	1.03536	1.02109	0.954404	1.22403	1.56192	1.78348	1.03483	0.929667	1.15215	0.870003	0.784955	1.29091	0.85755	1.09616	1.19428	0.992414	0.875375	1.50193	0.899084	1.60585	1.31734	0.962882	0.999232	1.40344	1.71425	1.31004	1.81319	1.32731	2.07522	1.35536	1.92432	1.40191	1.62382	0.944055	1.3307	1.86422	1.46503	1.23319	1.86716	2.42387	2.11908	1.94556	1.06576
Afdn	1.39615	1.40437	1.58763	1.67718	2.36732	1.29833	1.65658	2.22784	1.90881	2.04006	2.20506	2.47503	1.65573	1.78186	1.15215	2.48572	1.56991	1.1065	1.7151	1.93134	1.99047	1.58786	0	1.2516	1.10342	0.642338	1.00738	1.44432	1.36259	1.7543	1.46936	1.08221	1.81319	1.17984	1.68261	1.24546	1.53946	1.44085	0.947227	1.88811	1.89099	1.60709	1.75088	1.8656	2.16831	1.36832	1.75924	1.64624	1.59548
Aff1	0.785337	0.826097	0.721648	1.22389	1.2275	0.730309	1.51853	1.20675	1.33617	1.22403	1.56192	1.56509	0.827866	1.00714	1.06352	1.61572	1.12136	1.06039	0.612536	0.88737	1.09476	0.992414	0.291792	0.834403	1.30776	0.642338	1.31734	0.866594	1.18091	0.701722	1.0408	1.367	1.26923	0.737397	1.29	1.31873	1.15459	1.09037	1.35318	0.708041	0.910478	1.67137	1.60796	1.32805	1.32508	0.781894	1.27945	0.947838	1.10157
Aff4	2.35601	2.06524	2.30927	2.76507	2.27964	2.10978	1.79463	1.02109	1.71793	2.85608	2.0213	2.65701	2.06966	2.01428	1.86117	2.23715	1.98108	2.39741	2.20513	2.29672	1.44309	1.78635	0.291792	3.00385	1.38949	2.89052	2.16974	1.39618	1.63511	1.7543	1.71425	1.31004	1.75275	1.76975	2.41175	1.86819	2.1809	2.68699	2.43573	1.88811	1.82096	2.05707	2.03674	2.05532	1.50577	2.11111	2.55889	2.5442	2.03093
Afg1l	0.523558	0.330439	0.14433	0.49862	0.306875	0.486872	0.34512	0.0928268	0.286321	0.408011	0.275632	0.582359	0.827866	0.232417	0.265881	0.621431	0.186894	0.276624	0.367522	0.208793	0.547379	0.396966	0.583583	0.250321	0.367807	0	0.542435	0.0962882	0.317937	0.350861	0.489787	0.227833	0.604395	0.589918	0.336523	0.329681	0.256576	0.350477	0.541272	0.472027	0.490257	0.321417	0.750379	0.411064	0.421617	0.469137	0.479792	0.548748	0.391935
Afg3l1	3.14135	2.80873	4.04123	2.99172	4.20857	3.16467	3.65828	3.43459	2.29057	3.83531	3.76697	3.42136	4.34629	3.02142	3.45645	3.10715	3.25196	3.08897	3.30769	3.34069	3.23451	3.17573	2.04254	3.17073	3.84154	5.1387	4.41697	3.94782	3.13396	5.96464	2.75505	3.4175	4.10989	3.09707	3.64566	3.18692	3.46377	3.19323	2.30041	5.42832	3.08162	3.857	2.82286	3.06717	3.25247	2.58025	2.39896	2.39454	3.41258
Afg3l2	2.09423	2.72612	2.4536	1.4052	1.2275	2.2315	1.79463	1.48523	2.09969	1.30564	1.83755	1.12832	2.4836	1.54944	1.77254	2.85858	1.9437	1.93637	1.34758	1.61815	1.44309	1.05858	1.16717	1.33505	1.83904	3.53286	2.5572	1.87762	1.45343	1.7543	2.26526	2.44921	1.63187	2.21219	2.52392	1.31873	1.41117	1.2072	1.75914	3.06818	1.61084	2.12135	1.25063	2.0237	1.32508	1.32922	1.47936	1.34693	1.82607
Afmid	0.174519	1.23915	0.288659	0.362633	0.789107	0.730309	0.897313	0.556961	0.572642	0.571216	0.735019	0.509564	0.827866	0.464833	0.443135	0.621431	0.448546	0.507145	0.980058	0.31319	0.398094	0.727771	0.875375	0.750963	0.694747	0.642338	0.619926	0.914738	0.726714	0	0.795904	0.398708	0.664835	0.589918	0.616959	0.732625	0.513152	0.42836	1.21786	0.472027	0.770404	0.707118	0.750379	0.505925	0.66254	0.430042	0.59974	0.39909	0.617491
Aftph	1.57067	2.39568	2.02062	2.62909	1.31518	1.98806	2.27779	2.87763	2.19513	1.55044	1.56192	1.4559	2.27663	1.70439	2.03842	2.85858	1.98108	1.47533	1.47009	2.14013	1.09476	1.58786	1.16717	2.16945	2.16597	5.45987	2.94465	2.55164	1.58969	3.50861	2.93872	2.16442	2.71978	2.65463	3.19697	1.61178	2.05261	1.51873	2.84168	1.6521	2.45129	2.57134	1.78662	1.80236	1.44554	1.56379	1.71926	1.84579	1.90842
Aga	0.436298	0.826097	0.721648	0.543949	0.745268	0.933172	0.552193	0.464134	0.954404	0.897625	0.735019	0.800744	0.827866	0.542306	1.15215	0.870003	0.859713	0.599353	0.85755	0.730776	1.2938	1.25706	1.45896	0.250321	0.653879	0.963507	0.619926	1.2036	0.862973	1.05258	0.244893	0.6835	0.906593	0.884877	0.729133	1.39199	0.513152	0.467302	0.541272	0.944055	0.490257	0.835684	0.60745	0.885368	0.542078	0.781894	0.839637	1.24716	0.795899
Agap1	1.22163	1.48698	1.01031	1.72251	0.920625	1.50119	0.966337	1.3924	1.33617	1.38724	1.47004	1.74708	1.03483	1.31703	0.709016	0.870003	0.859713	1.75195	1.83761	1.14836	0.895711	1.32322	1.45896	1.50193	1.26689	1.92701	1.47232	1.54061	2.0893	2.80689	1.0408	1.53788	2.05494	2.21219	1.40218	1.79493	1.66774	1.32402	0.947227	1.18007	1.19062	2.12135	1.71515	1.42291	1.7467	2.2284	1.67927	1.69613	1.28628
Agap3	0.349038	0	0.432989	0.271975	0.175357	0.202864	0.276096	0.27848	0.0954404	0.163204	0.183755	0.327577	0	0.387361	0.177254	0	0.29903	0.138312	0.122507	0.521983	0.447855	0.463127	0.875375	0.417202	0.16347	0.321169	0.154982	0.288865	0.408777	1.05258	0.306117	0.227833	0.362637	0.294959	0.39261	0.329681	0.256576	0.311535	0.135318	0.944055	0.280147	0.321417	0.321591	0.411064	0.361386	0.547326	0.519775	0.149659	0.322298
Agbl5	0.785337	1.23915	1.01031	1.49586	2.06045	1.01432	1.17341	0.742614	1.24073	1.06083	1.19441	1.4559	1.44876	0.929667	1.94979	1.49143	2.42962	2.12079	1.47009	1.56595	1.64214	2.05099	6.12763	1.83569	2.12511	0.642338	1.62731	1.73319	1.95304	1.7543	1.40814	1.19613	1.57143	0.589918	0.673046	1.68504	0.64144	0.973546	1.4885	1.41608	1.26066	0.964251	1.75088	1.54939	1.68647	1.95474	1.19948	0.947838	1.49546
Agfg1	1.13438	0.991317	0.865978	1.04257	1.13982	1.3389	1.10439	0.835441	0.954404	0.408011	1.10253	1.34671	0.620899	1.62692	0.974897	0.745717	1.30826	1.52143	1.59259	1.56595	1.19428	1.12474	1.45896	1.33505	0.899084	1.60585	1.16236	1.34803	0.817553	0.350861	1.22447	0.854375	1.08791	0.442438	0.78522	1.09894	1.15459	1.6745	1.62382	1.88811	1.40073	1.47852	1.53649	1.16995	1.38531	0.977368	1.67927	1.59636	1.17401
Agfg2	0.349038	0.330439	0.14433	0.181316	0.526071	0.4463	0.138048	0.556961	0.477202	0.163204	0.0918774	0.218385	0.206966	0.309889	0.265881	0.372858	0.523303	0.322728	0.367522	0.208793	0.348332	0.396966	0.291792	0.333761	0.735614	2.24818	0.697417	0.481441	0.317937	0.350861	0.489787	0.569583	0.725275	0	0.504784	0.366313	0.256576	0.233651	0.811909	0.472027	0.140073	0.578551	0.321591	0.347823	0.0602309	0.0781894	0.199913	0.249431	0.391857
Aggf1	0.523558	0.743488	0.432989	0.271975	0.350714	0.527445	0.34512	0.27848	0.190881	0.326409	0.551264	0.363974	0.206966	0.154944	0.265881	0.372858	0.261652	0.138312	0.245014	0.574181	0.0995234	0.66161	0.583583	0.250321	0.572144	0.321169	0.542435	0.529585	0.545036	1.05258	0.612234	0.512625	0.241758	1.32731	0.560871	0.183156	0.128288	0.350477	0.811909	0.472027	0.280147	0.964251	0.214394	0.252962	0.361386	0.469137	0.519775	0.249431	0.363381
Agk	1.30889	1.07393	0.721648	0.589278	0.789107	0.689736	1.24243	0.742614	0.858964	0.816022	1.10253	0.873539	0.827866	1.23956	0.88627	0.248572	1.2335	0.783769	0.735043	1.09616	0.696664	0.926253	0.583583	0.834403	0.817349	0	1.31734	0.577729	0.817553	0.350861	0.979574	0.911334	0.846154	0.884877	0.616959	0.952413	1.0263	0.817779	0.67659	2.36014	0.910478	1.22138	0.929041	0.980229	1.26485	0.625515	0.839637	1.19727	0.892119
Agl	1.13438	1.07393	0.432989	0.679936	1.05214	0.973745	0.828289	1.29958	1.52705	1.63204	1.65379	1.78348	1.2418	1.47197	1.06352	0.621431	0.93447	1.19871	2.20513	0.991767	0.995234	1.32322	0.583583	0.750963	1.06255	0.321169	1.00738	1.39618	1.31717	2.10517	1.10202	1.25308	0.906593	1.76975	1.90696	1.1722	1.66774	1.12931	1.35318	1.18007	0.770404	0.642834	0.929041	1.01185	1.02393	0.938273	1.23946	0.947838	1.17308
Ago1	0.261779	0.247829	0	0.135987	0.394553	0.284009	0.207072	0.371307	0	0.571216	0.0918774	0.400372	0.620899	0.464833	0.265881	0.124286	0.224273	0.507145	0	0.260991	0.0497617	0.132322	0.291792	0.166881	0.16347	0.321169	0.309963	0.337009	0.0908393	0.701722	0.306117	0.34175	0.181319	0	0.0560871	0.146525	0	0.467302	0.811909	0	0.280147	0.19285	0.321591	0.379443	0.421617	0.547326	0.159931	0.349203	0.270049
Ago2	1.48341	1.23915	1.73196	1.49586	1.09598	1.37947	1.51853	1.20675	1.71793	1.46884	1.47004	1.56509	1.8627	2.01428	1.32941	0.870003	1.00923	1.47533	1.47009	1.77474	2.04023	1.12474	0.875375	1.50193	0.817349	1.60585	0.852398	0.770305	1.04465	1.40344	0.795904	0.797417	1.45055	0.737397	1.17783	1.46525	1.66774	1.51873	0.947227	1.18007	1.12059	1.1571	1.67942	1.13833	1.26485	1.68107	1.75924	1.94556	1.44671
Agpat1	2.44327	1.90002	1.4433	2.22113	1.92893	2.39379	2.27779	2.13502	2.00425	2.12166	2.0213	2.14745	1.65573	2.01428	2.3043	2.23715	1.9437	1.75195	2.45014	2.24453	1.6919	1.91867	0.875375	2.67009	1.92077	2.56935	2.71218	1.78133	1.95304	3.85947	2.08159	1.65179	2.5989	3.09707	2.97262	2.71071	2.82233	2.1418	2.43573	3.54021	2.38125	1.67137	2.17967	2.11856	2.34901	1.72017	2.47893	2.09522	2.03315
Agpat2	0.785337	1.15654	1.01031	1.13323	1.27134	0.770881	0.621217	0.835441	0.954404	0.897625	0.918774	0.800744	1.03483	0.929667	0.620389	0.745717	0.822334	0.922081	1.47009	0.678577	0.597141	0.66161	2.33433	0.750963	1.47123	0.321169	1.08487	1.01103	1.18091	1.05258	0.857127	1.48092	1.20879	1.03236	0.729133	1.61178	1.15459	1.36296	0.947227	0.472027	0.910478	1.1571	1.00051	0.790507	0.783002	1.68107	0.839637	1.14738	1.00025
Agpat3	0.872596	0.826097	1.58763	0.861253	1.09598	0.933172	0.34512	1.20675	1.62249	0.652818	0.735019	0.982731	0.620899	0.69725	0.709016	0.372858	1.08399	0.783769	0.612536	0.782974	0.995234	0.463127	0.583583	1.2516	1.18516	1.28468	1.08487	1.01103	0.726714	1.40344	1.28569	0.797417	0.967033	1.17984	1.12174	0.879151	0.384864	0.973546	0.67659	1.41608	1.26066	1.1571	1.17917	1.20157	0.602309	1.40741	0.999567	1.19727	0.861604
Agpat4	0.436298	0.991317	1.87629	0.543949	0.745268	1.3389	0.897313	0.742614	0.763523	0.979227	0.459387	0.764346	0.413933	0.542306	1.32941	0.870003	0.971849	0.875977	0.612536	0.782974	1.09476	0.727771	0.583583	1.2516	1.06255	0.963507	1.16236	0.866594	1.68053	1.40344	0.91835	1.13917	0.785714	1.03236	1.68261	1.68504	1.15459	1.55767	0.947227	0.708041	0.490257	1.22138	1.17917	1.23319	1.26485	1.56379	1.07953	1.19727	0.85813
Agpat5	1.39615	1.40437	1.73196	1.26921	0.920625	1.29833	1.03536	0.649788	1.24073	1.30564	1.37816	1.20112	0.827866	1.70439	1.24078	2.11286	1.15874	1.47533	1.7151	1.61815	1.14452	0.860092	0.875375	1.08472	0.980819	1.92701	1.08487	0.337009	0.908393	2.10517	0.857127	1.19613	0.543956	1.76975	1.00957	0.842519	0.384864	0.895662	0.947227	1.88811	0.840441	1.02853	0.929041	0.600785	1.08416	0.625515	0.799654	0.648521	1.27706
Agps	0.610817	0.578268	0.865978	1.04257	0.789107	1.09546	0.759265	0.556961	1.43161	0.73442	0.459387	0.582359	1.44876	0.619778	0.797643	1.11857	0.710197	0.829873	1.10256	0.991767	0.597141	0.992414	0.583583	0.584082	0.980819	1.60585	0.619926	0.625873	1.04465	1.40344	0.857127	0.797417	0.846154	1.32731	0.673046	0.622732	0.64144	1.09037	1.08254	0.944055	0.700367	1.22138	0.786112	0.916988	0.66254	0.547326	0.799654	0.598634	0.859966
Agrn	4.5375	4.04788	3.03092	4.57824	3.55098	4.0167	3.10608	3.8059	5.34466	4.32492	3.39946	5.85999	4.55326	4.64833	4.2541	3.6043	4.37332	5.16366	3.92023	3.60168	4.0307	3.44037	3.5015	5.08986	5.96665	2.89052	5.50184	4.0441	4.58738	5.26291	5.44888	6.66413	6.58791	5.89918	7.34742	8.38856	6.28611	5.4908	5.41272	8.96852	6.02316	7.26403	6.75341	7.99993	6.98679	7.97532	7.51675	5.23805	4.15769
Agt	0.261779	0.247829	0.14433	0.49862	0.394553	0.365154	0.34512	0.464134	0.190881	0.408011	0.918774	0.618757	0.206966	0.309889	0.177254	0.248572	0.224273	0.138312	0.245014	0.208793	0.447855	0.396966	0.583583	0.417202	0.735614	0.642338	0.774908	1.44432	0.953812	0.701722	1.46936	1.31004	1.87363	2.50715	2.46783	2.3444	0.64144	0.42836	0.947227	0.944055	1.47077	1.1571	1.42929	1.48615	2.04785	1.56379	1.8392	1.74602	0.352609
Agtpbp1	0.523558	0.413049	0.288659	0.589278	0.350714	0.365154	0.207072	0.464134	0.381762	0.408011	0.36751	0.655154	0.206966	0.387361	0.265881	0.372858	0.336409	0.322728	0.245014	0.260991	0.447855	0.198483	0.583583	0.333761	0.531277	0.642338	0.232472	0.625873	0.272518	0	0.18367	0.113917	0.241758	0.147479	0	0.476207	0.256576	0.155767	0.135318	0	0.350184	0.3857	0.357323	0.252962	0.240924	0.469137	0.199913	0.199545	0.373998
Agtrap	0.0872596	0	0.577319	0.543949	0.350714	0.405727	0.414144	0.27848	0.381762	0.326409	0.0918774	0.218385	0	0.387361	0.443135	0	0.186894	0.322728	0.245014	0.365388	0.447855	0.529288	0.291792	0.333761	0.367807	0	0.542435	0.385153	0.499616	0.350861	0.673457	0.34175	0.604395	0	0.112174	0.732625	0.128288	0.467302	0.67659	0.236014	0.630331	0.321417	0.500253	0.695646	0.542078	0.703705	0.59974	0.548748	0.301218
Ahctf1	1.48341	1.23915	2.02062	1.04257	1.05214	0.973745	1.03536	0.556961	1.90881	0.73442	1.37816	1.27391	1.03483	1.3945	0.88627	1.36715	1.00923	0.922081	0.980058	1.30496	1.09476	0.66161	1.75075	0.584082	0.776482	1.28468	0.774908	0.481441	0.499616	2.45603	1.0408	0.854375	0.906593	1.47479	0.78522	0.549469	0.384864	1.12931	0.947227	1.6521	1.12059	1.22138	0.714647	1.26481	1.08416	0.7428	0.639723	0.39909	1.05989
Ahcy	2.00697	2.97395	2.30927	2.58376	2.80571	2.88066	3.10608	2.87763	2.86321	3.34569	2.75632	3.89453	3.51843	3.95108	3.72234	2.98287	4.52284	3.27339	3.06268	3.70608	3.53308	4.63127	2.91792	4.08858	2.98332	0.321169	2.71218	2.4072	3.45189	0.350861	1.89792	2.16442	2.35714	2.06471	1.17783	3.0404	2.56576	3.27111	2.57104	1.88811	2.24118	1.41424	2.00101	1.89722	2.83085	2.81482	2.23903	2.29477	3.2631
Ahcyl1	1.13438	1.15654	1.15464	1.45053	0.920625	0.973745	1.10439	1.20675	1.71793	1.30564	1.01065	1.16472	1.65573	1.47197	1.24078	1.74001	1.00923	1.1065	1.22507	1.46155	1.045	1.45554	0.875375	1.2516	1.43036	0.963507	1.23985	1.01103	0.908393	2.10517	0.857127	0.854375	0.906593	1.17984	1.00957	1.28209	1.0263	1.2072	1.4885	1.88811	0.980514	1.22138	1.1077	1.23319	1.80693	0.860084	1.07953	1.19727	1.22257
Ahcyl2	0.436298	0.578268	0.577319	0.49862	0.526071	0.324582	0.552193	0.464134	0.381762	0.326409	0.36751	0.436769	0.620899	0.852195	0.797643	0.124286	0.411167	0.553249	0	0.626379	0.746426	0.529288	0.583583	0.500642	0.939951	1.60585	0.464945	0.385153	0.408777	0.350861	0.36734	0.512625	0.604395	0.884877	0.729133	0.622732	0.769728	0.623069	0.541272	1.18007	0.21011	0.578551	0.46452	0.505925	0.66254	0.430042	0.479792	0.448976	0.553894
Ahdc1	0.0872596	0	0	0.271975	0.175357	0.243436	0.138048	0.0928268	0.190881	0.163204	0.551264	0.254782	0.206966	0.0774722	0.177254	0.248572	0.149515	0.138312	0.245014	0.156595	0.29857	0.198483	0	0.166881	0.286072	0.642338	0.0774908	0.144432	0.454196	0	0.55101	0.6835	0.362637	0.737397	0.448697	0.402944	0.384864	0.272593	0	0	0.21011	0.257134	0.393056	0.284583	0.180693	0.390947	0.199913	0.249431	0.176361
Ahi1	0.436298	0.495658	0.432989	0.362633	0.175357	0.284009	0.414144	0	0.477202	0.163204	0.183755	0.363974	0.206966	0.464833	0.354508	0.124286	0.261652	0.322728	0.122507	0.365388	0.398094	0.066161	0.291792	0.250321	0.286072	0	0.309963	0.385153	0.0908393	0.350861	0.36734	0.170875	0.362637	0.589918	0.168261	0.366313	0.64144	0.350477	0	0.708041	0.21011	0.3857	0.250126	0.221342	0.301155	0.234568	0.279879	0.299317	0.298934
Ahnak	30.0173	25.9395	31.3195	31.2771	25.5145	25.3579	26.8504	30.54	30.5409	32.7225	29.3089	31.1198	28.3544	30.9114	21.9795	20.1343	18.1661	20.3319	23.1539	24.4288	16.4711	19.5175	7.003	19.3582	10.1351	11.8833	12.3985	11.2176	10.4465	9.47325	9.79574	8.14504	13.2363	11.2084	14.5266	9.19445	11.9308	14.2917	11.2314	13.4528	8.9647	10.4782	10.4696	10.1185	8.91418	8.32717	12.0748	12.9704	25.1946
Ahr	0.523558	0.413049	0.288659	0.49862	0.350714	0.405727	0.690241	0.464134	0.477202	0	0.183755	0.400372	0.206966	0.387361	0.443135	0.745717	0.523303	0.645457	0.980058	0.417586	0.149285	0.132322	0.291792	0.0834403	0.32694	0.321169	0.154982	0.288865	0.454196	0.701722	0.18367	0.113917	0.483516	0.294959	0.336523	0.29305	0.128288	0.467302	0.135318	0	0.630331	0.257134	0.428788	0.505925	0.602309	0.430042	0.519775	0.39909	0.378339
Ahsa1	3.92668	3.71744	3.75257	3.80764	4.29625	4.42242	3.58925	4.27003	3.72218	3.42729	3.85885	3.67614	3.51843	5.578	4.60861	3.97716	4.14905	3.87274	4.16524	3.70608	5.07569	5.16055	5.25225	4.83954	4.00501	4.81754	4.57196	3.80338	3.72441	4.21033	4.22441	3.18967	4.47253	3.53951	3.36523	3.5166	4.49008	3.62159	4.19486	4.48426	3.57187	3.53559	3.46604	2.84583	2.22854	4.02676	2.47893	2.5442	4.18209
Ahsa2	3.75216	2.31307	4.76288	3.49034	2.36732	3.28639	2.62291	2.4135	3.43585	3.10088	3.49134	2.11105	3.93236	2.16922	3.2792	3.72858	3.13982	2.48962	3.92023	3.86267	3.33403	2.77876	2.62613	2.75353	3.2694	2.89052	3.09963	3.03308	3.22479	2.45603	3.48973	2.50617	3.80769	2.35967	3.02871	2.85724	2.43747	2.76487	4.05954	3.77622	3.4318	3.34274	2.67993	3.79443	2.95132	2.54116	2.47893	3.09294	3.0945
AI429214	0.261779	0.330439	0.432989	0.271975	0.0438393	0.405727	0.34512	0.556961	0	0.163204	0.36751	0.109192	0.206966	0.232417	0.354508	0.124286	0.29903	0.23052	0.122507	0.0521983	0.447855	0.066161	0.583583	0.166881	0.286072	0.321169	0.309963	0.24072	0.317937	0	0.18367	0.170875	0.181319	0.442438	0.168261	0.183156	0	0.272593	0.270636	0	0.42022	0.514267	0.500253	0.0632406	0.301155	0.234568	0.399827	0.249431	0.254321
AI507597	0.174519	0	0	0.226645	0.263036	0.284009	0.414144	0	0.190881	0.244807	0.551264	0.29118	0	0.309889	0.354508	0.497144	0.224273	0.322728	0.245014	0	0.199047	0.595449	0.291792	0.0834403	0.32694	0.321169	0.387454	0.481441	0.272518	0	0.18367	0.512625	0.423077	0.147479	0.280436	0.29305	0.256576	0.272593	0.135318	0	0.350184	0.321417	0.142929	0.158101	0.0602309	0.195474	0.279879	0.149659	0.244083
AI597479	1.04712	1.40437	0.721648	1.04257	1.13982	1.05489	0.759265	1.11392	1.14528	0.979227	1.10253	1.01913	0.413933	1.31703	1.06352	1.24286	1.2335	0.922081	0.85755	0.88737	0.895711	0.793932	0	1.58537	1.10342	1.28468	1.16236	0.962882	1.13549	1.05258	1.46936	1.367	1.32967	1.32731	1.57044	1.09894	1.28288	1.44085	1.21786	0.708041	1.12059	1.28567	0.821844	1.20157	1.14439	0.625515	1.27945	1.24716	0.989276
AI661453	0.436298	0.330439	0.432989	0.589278	0.438393	0.568018	0.138048	0.556961	0.286321	0.489613	0.0918774	0.363974	0.206966	0.309889	0.620389	0	0.485925	0.368833	0.367522	0.417586	0.29857	0.396966	0.583583	0.417202	0.939951	0	0.154982	0.722161	0.545036	0.350861	0.428564	0.398708	0.664835	0.442438	0.616959	0.952413	0.384864	0.311535	0.541272	0.708041	0.560294	0.449984	0.643182	0.411064	0.66254	0.390947	0.43981	0.199545	0.383152
AI837181	0.436298	0.826097	0.865978	0.906582	0.526071	0.608591	0.621217	0.742614	0.477202	0.652818	0.643142	0.655154	0.827866	0.619778	0.620389	0.870003	0.822334	0.276624	0.85755	0.521983	0.945473	0.66161	0.583583	0.834403	1.8799	1.92701	0.697417	0.674017	1.13549	0.701722	0.73468	1.08221	0.725275	1.62227	0.729133	1.68504	1.0263	0.739895	1.21786	0.472027	0.42022	1.34995	0.60745	0.758887	0.66254	0.860084	0.519775	0.698407	0.683473
AI987944	0.261779	0.826097	1.29897	0.951911	0.61375	0.973745	1.10439	0.556961	0.763523	1.14243	0.459387	0.582359	1.2418	0.619778	0.354508	1.11857	0.411167	0.553249	0.367522	0.260991	0.646902	0.860092	0.583583	0.834403	1.22602	1.60585	1.31734	1.05917	0.817553	0.350861	1.0408	0.911334	0.846154	1.17984	0.729133	1.31873	0.898016	1.24614	0.947227	0.708041	0.770404	1.22138	0.893309	0.916988	1.14439	0.977368	1.03955	1.0975	0.724494
Aida	0.523558	0.826097	1.15464	0.906582	0.832946	0.933172	0.690241	0.464134	0.572642	0.408011	0.735019	0.982731	0.620899	0.852195	0.974897	0.870003	0.710197	0.968185	0.612536	0.88737	0.597141	0.66161	0.291792	1.00128	0.694747	1.28468	0.387454	0.866594	0.635875	2.80689	0.91835	1.25308	0.725275	0.442438	0.78522	0.512838	0.513152	0.895662	0.947227	0.472027	0.700367	0.771401	0.786112	1.16995	0.66254	0.860084	0.719689	0.947838	0.809112
Aif1l	0.785337	1.23915	1.58763	1.22389	1.05214	1.3389	0.690241	1.57806	0.954404	0.571216	1.10253	0.909936	2.06966	1.62692	1.15215	1.24286	1.19612	1.1526	1.10256	1.20056	1.34357	1.38938	0	1.41849	0.408674	0.642338	0.542435	0.625873	0.772134	1.05258	0.55101	0.34175	0.846154	0.737397	0.504784	0.476207	0.898016	0.623069	0.270636	1.18007	0.280147	0.707118	0.571718	0.347823	0.783002	0.977368	0.479792	1.04761	1.16368
Aifm1	3.31587	4.04788	4.76288	3.49034	3.33178	3.28639	4.83168	3.24894	3.91306	4.65133	3.21571	3.56695	5.79506	3.79614	4.78586	4.84716	3.43885	3.64222	3.79772	3.86267	4.13022	4.10198	4.08508	4.58922	4.45455	8.3504	4.64945	4.18854	3.67899	1.05258	4.40808	4.15796	4.83516	4.71934	4.15045	4.06607	5.00323	4.32254	4.4655	5.1923	4.06213	4.17842	4.21642	4.26874	4.39686	3.47943	3.55846	3.89112	4.17254
Aifm2	0.349038	0.991317	0.288659	0.679936	0.526071	1.01432	0.966337	0.928268	1.24073	1.14243	0.551264	1.12832	0.827866	0.619778	0.443135	1.11857	0.859713	0.875977	0.735043	0.678577	0.796187	0.727771	0.291792	1.2516	0.939951	0.321169	0.542435	0.577729	0.862973	0.701722	0.795904	0.854375	0.362637	0.294959	0.616959	1.06231	1.41117	0.739895	0.67659	1.41608	0.910478	1.02853	0.929041	1.04347	1.08416	0.703705	0.559758	0.748293	0.796187
Aig1	0.349038	0	0.577319	0.135987	0.263036	0.243436	0.552193	0.185654	0.0954404	0.0816022	0.0918774	0.181987	0.827866	0.232417	0.265881	0.372858	0.523303	0.368833	0.490029	0.104397	0.248809	0.264644	0.583583	0.0834403	0.204337	0	0.619926	0.288865	0.317937	0	0.244893	0.284792	0.241758	0.147479	0.280436	0.476207	0.128288	0.233651	0	0	0.42022	0.19285	0.535985	0.189722	0.120462	0.234568	0.159931	0.149659	0.262408
Aimp1	2.96683	1.81741	1.29897	2.26645	1.88509	1.58234	2.07072	1.94936	1.33617	2.04006	2.75632	1.34671	0.620899	2.01428	2.12705	3.72858	1.86894	2.39741	2.08262	1.87914	1.44309	1.58786	1.16717	1.83569	1.79817	1.28468	1.16236	1.34803	1.86221	2.80689	2.14282	1.367	1.45055	1.47479	1.34609	1.68504	1.79603	1.90815	2.02977	2.36014	2.6614	1.99279	1.42929	1.61263	1.92739	1.72017	1.67927	2.04533	1.85334
Aimp2	2.79231	2.47829	3.31958	1.63185	2.14812	2.35322	2.07072	1.57806	2.86321	1.38724	2.0213	2.00186	2.06966	2.47911	2.03842	1.98858	2.13059	2.35131	2.08262	3.34069	2.83642	2.18331	3.5015	2.16945	2.04337	1.60585	2.32472	2.0702	1.90762	2.80689	1.77548	2.16442	1.87363	2.06471	1.7387	1.86819	2.05261	1.94709	1.89445	2.83216	2.03107	2.57134	1.71515	1.35967	1.20462	1.87655	1.99913	1.4467	2.32573
Aip	2.79231	3.88266	3.75257	4.39692	3.37562	3.1241	2.96804	4.17721	3.62673	2.77448	3.21571	4.51328	3.51843	3.6412	4.87449	3.85287	4.52284	4.70261	3.55271	3.70608	4.97617	3.83734	5.54404	4.42234	5.88491	5.1387	3.79705	3.56266	4.8599	4.21033	3.91829	5.29713	3.80769	3.68699	3.75784	6.19069	4.74665	3.97207	4.4655	3.77622	4.2022	3.79272	4.35935	4.45846	4.51732	4.61318	4.91787	4.14055	3.90628
Ajuba	1.74519	2.47829	1.87629	1.94915	1.88509	1.94749	2.13975	1.67088	1.43161	1.87685	1.28628	1.4923	2.89753	2.16922	2.57018	1.86429	2.69127	2.67404	2.32764	1.82694	1.54261	1.98483	2.33433	2.50321	1.79817	4.1752	1.93727	1.44432	1.54427	3.85947	1.53058	1.87963	1.14835	0.737397	1.34609	1.35536	0.898016	1.83027	1.08254	2.36014	1.75092	1.86422	1.71515	2.05532	1.08416	1.09465	1.35941	1.14738	1.87841
Ak1	0.610817	0.0826097	0.288659	0.634607	0.745268	0.852027	0.483168	0.649788	1.04984	0.652818	0.826896	0.509564	0.620899	0.464833	0.974897	0.497144	0.822334	0.368833	0.612536	0.626379	0.995234	0.727771	0.291792	0.584082	0.449542	0.642338	0.619926	0.722161	0.499616	0.350861	0.489787	1.08221	0.543956	0.147479	0.673046	0.512838	0.256576	0.506244	0.541272	0.236014	0.630331	0.257134	0.786112	0.379443	0.361386	0.234568	0.479792	0.448976	0.623867
Ak2	4.27572	3.63483	2.59793	3.35435	2.80571	3.44868	3.4512	3.43459	4.19938	3.26409	3.6751	2.8026	4.13933	3.87361	3.72234	5.3443	4.07429	4.42599	2.94017	4.85444	3.88141	3.77117	5.25225	3.67137	3.55547	3.21169	3.40959	3.32194	3.45189	7.01722	3.24484	3.64533	2.84066	2.80211	3.14088	3.0404	2.82233	3.31006	2.70636	4.48426	3.22169	3.0856	3.43031	3.32013	3.37293	2.77572	2.51891	3.04306	3.57642
Ak3	4.5375	6.52617	4.61855	5.12219	4.51545	5.51789	6.21217	4.82699	4.29482	4.48812	4.50199	4.3313	3.93236	3.79614	5.40625	5.09573	4.97138	4.5643	5.63533	4.43685	4.77712	5.29288	4.96046	5.75738	5.31277	5.45987	5.34686	5.681	6.04081	6.3155	5.32643	6.55021	5.43956	5.60422	5.88915	5.12838	4.61837	5.72445	5.14209	4.48426	7.07371	7.77829	6.36036	6.10272	6.14356	6.05968	5.3177	6.48521	4.92164
Akap1	0.349038	0.826097	0.577319	0.725266	0.745268	0.811454	0.828289	0.464134	1.04984	0.816022	0.551264	0.691552	0.827866	1.31703	0.709016	1.11857	0.63544	0.875977	0.980058	0.88737	0.646902	0.529288	0.583583	0.750963	0.980819	1.92701	0.697417	0.529585	0.635875	1.05258	0.979574	0.398708	0.664835	1.91723	0.673046	1.02568	0.769728	0.584128	0.811909	1.18007	0.490257	0.835684	0.821844	0.632406	0.722771	0.586421	0.479792	0.748293	0.800902
Akap10	0.610817	0.991317	0.721648	0.634607	1.27134	0.852027	1.03536	0.928268	0.954404	1.06083	0.459387	0.800744	0.620899	0.619778	0.88627	1.74001	1.19612	0.599353	1.10256	1.09616	0.746426	0.727771	0	1.08472	0.694747	0.963507	1.54982	1.34803	0.635875	0.701722	1.16324	0.626542	0.785714	1.17984	1.00957	0.732625	1.28288	1.09037	0.811909	0.236014	1.19062	0.964251	1.00051	0.980229	1.32508	0.469137	1.03955	0.698407	0.900438
Akap11	1.04712	0.247829	0.288659	1.17856	0.482232	0.608591	0.621217	0.185654	0.381762	0.571216	0.918774	0.618757	0.620899	0.619778	0.620389	0.248572	0.485925	0.691561	0.612536	0.730776	0.497617	1.58786	0.291792	0.667523	0.694747	1.92701	0.774908	0.337009	0.499616	0	0.673457	0.626542	0.664835	1.03236	0.953481	0.402944	0.128288	0.662011	0.811909	1.18007	0.560294	0.321417	0.821844	0.695646	0.421617	0.586421	0.479792	0.947838	0.646451
Akap12	10.4712	10.9045	12.1237	10.8337	12.4065	10.346	10.9748	11.6962	12.8845	13.7908	12.2197	15.7237	15.3155	12.7829	12.4964	10.9372	10.952	10.2351	15.8034	13.6759	11.3457	9.72566	4.66867	11.2644	8.94997	10.2774	11.7011	11.9397	10.1286	7.71894	11.3263	9.85379	9.42857	13.2731	16.1531	9.67066	16.6774	16.083	17.3207	13.4528	14.4276	14.2066	17.4017	15.6204	14.9373	12.5885	16.193	17.2606	11.9165
Akap13	1.91971	1.56959	1.29897	1.45053	1.62205	1.37947	2.0017	1.48523	2.48145	1.22403	1.65379	2.00186	1.03483	2.16922	1.32941	0.745717	1.71943	1.47533	2.20513	1.56595	1.84118	1.12474	1.45896	2.67009	2.00251	1.92701	2.16974	1.25175	2.27098	1.40344	1.65303	1.48092	1.69231	2.50715	3.4774	2.41766	1.53946	2.53122	1.75914	1.88811	2.87151	2.05707	2.50126	1.99208	2.40924	2.9712	3.51848	2.5442	1.64285
Akap17b	0.436298	0.0826097	0.14433	0.226645	0.263036	0.324582	0.207072	0.27848	0.0954404	0.244807	0.275632	0.254782	0	0	0.177254	0.248572	0.186894	0.138312	0.122507	0	0.149285	0.132322	0	0.166881	0.286072	0	0.154982	0.0962882	0.181679	0.350861	0.36734	0.227833	0.120879	0.442438	0.616959	0.256419	0.128288	0.311535	0.135318	0.472027	0.350184	0.578551	0.393056	0.379443	0.180693	0.312758	0.359844	0.249431	0.173156
Akap8	3.22861	3.71744	2.88659	3.35435	2.84955	3.16467	3.93437	3.06328	2.48145	3.42729	3.30759	3.27577	3.31146	2.86647	2.92469	2.85858	3.21458	3.08897	2.69516	4.28026	2.68713	2.84492	2.04254	3.50449	2.32944	1.92701	3.09963	3.2738	3.04312	1.7543	3.12239	3.01879	3.38461	3.39203	3.98219	2.78398	3.59206	2.8817	1.89445	3.77622	3.36176	4.17842	2.57273	2.68772	3.79455	2.42387	2.67884	2.79363	3.05745
Akap8l	0.523558	0.247829	0.865978	0.770595	0.657589	0.730309	0.621217	0.835441	0.954404	0.897625	0.826896	0.982731	0.827866	0.542306	0.620389	0.870003	0.897091	0.737665	0.367522	0.782974	0.696664	0.992414	1.16717	1.16816	1.10342	1.28468	0.929889	0.674017	1.04465	1.40344	1.16324	0.797417	1.51099	1.17984	1.90696	0.879151	0.898016	1.09037	1.21786	1.18007	0.42022	1.22138	1.00051	0.916988	1.32508	0.820989	1.47936	1.34693	0.77435
Akap9	1.13438	1.7348	1.73196	1.26921	1.4467	1.37947	1.44951	1.76371	2.09969	1.14243	2.0213	1.85627	0.827866	1.47197	1.68391	0.994289	0.897091	0.922081	2.08262	1.40935	1.44309	1.12474	1.75075	1.16816	1.18516	1.92701	1.39483	1.01103	1.40801	1.40344	1.40814	1.53788	1.20879	2.35967	1.51435	0.915782	1.66774	1.86921	0.541272	2.36014	1.26066	1.73565	1.3221	1.23319	1.62624	1.72017	1.71926	1.59636	1.47357
Akip1	1.13438	0.743488	0.288659	0.861253	0.832946	0.527445	0.621217	0.742614	0.381762	0.571216	0.36751	0.691552	0.620899	0.387361	0.443135	0.621431	0.710197	0.691561	0.490029	0.521983	1.24404	0.793932	0.291792	0.500642	0.858216	1.92701	0.387454	0.674017	0.635875	1.05258	0.795904	0.626542	0.725275	0.884877	0.841307	0.769257	0.769728	0.700953	0.541272	0.472027	0.560294	0.771401	0.428788	0.442684	0.361386	1.09465	0.839637	0.249431	0.676909
Akirin1	1.13438	0.991317	0.721648	0.679936	0.61375	0.973745	0.759265	1.29958	0.477202	1.06083	1.10253	0.509564	0.827866	0.929667	1.24078	1.11857	1.00923	1.19871	1.96012	0.835172	1.14452	0.529288	0.583583	1.00128	0.939951	0.963507	0.852398	0.722161	0.681295	0	1.10202	1.13917	0.664835	0.884877	0.673046	0.512838	0.898016	0.42836	0.947227	1.88811	1.19062	0.964251	0.571718	0.948609	1.08416	0.547326	0.519775	0.548748	0.882824
Akr1a1	17.5392	16.8524	14.7216	17.2251	19.7715	20.2052	19.3267	17.4514	18.0382	15.2596	13.4141	17.9803	16.9712	17.0439	17.4595	19.3886	18.4651	16.5514	15.0684	16.7556	17.4664	20.9069	23.6351	12.4326	19.9433	16.7008	16.428	17.7652	20.0301	22.806	18.8568	18.5115	19.7033	19.1723	16.1531	23.6272	18.6018	16.9397	16.3735	14.8689	19.3301	16.9708	18.0448	17.075	16.9851	20.642	17.1926	19.6552	17.9647
Akr1b10	0.174519	0.247829	0.577319	0.317304	0.219196	0.365154	0.0690241	0	0.381762	0.326409	0.0918774	0.436769	0.827866	0.387361	0.531762	0.372858	0.29903	0.23052	0.490029	0.469784	0.646902	0.529288	0.291792	0.500642	0.367807	0.321169	0.232472	0.192576	0.454196	0.701722	0.55101	0.569583	0.423077	0.737397	0.280436	0.512838	0.384864	0.506244	0	0.236014	0.700367	0.514267	0.571718	0.379443	0.301155	0.781894	0.719689	0.448976	0.409873
Akr1b3	2.96683	2.5609	2.74226	3.26369	2.76187	3.28639	2.20877	2.32067	2.48145	2.85608	2.38881	3.27577	4.76023	3.71867	3.63371	4.97144	5.04614	4.61041	4.41026	4.17586	5.02593	2.77876	5.25225	5.08986	2.94246	0.963507	2.86716	2.55164	3.49731	1.05258	2.57138	2.84792	3.44505	2.21219	2.13131	4.02944	3.33549	2.68699	2.43573	1.6521	2.45129	3.14989	3.10871	3.13041	3.67409	2.81482	2.23903	3.54192	3.60131
Akr1b7	0.0872596	0.0826097	0.14433	0.0453291	0.175357	0.243436	0.0690241	0.185654	0.190881	0.0816022	0	0.218385	0	0	0	0.124286	0.186894	0.138312	0.122507	0.104397	0.149285	0.264644	0	0.0834403	0.245205	0	0.387454	0.337009	0.545036	0.350861	1.0408	0.911334	0.664835	1.32731	1.12174	0.769257	0.256576	0.778837	0.405954	0.236014	0.910478	0.964251	0.821844	0.948609	0.843233	1.36832	1.11952	1.14738	0.112401
Akr1b8	0.349038	0.495658	0.432989	0.317304	0.61375	0.770881	0.897313	0.649788	0.572642	0.652818	0.275632	0.618757	1.03483	0.232417	0.620389	0.621431	0.560682	0.645457	0.367522	0.939569	0.497617	0.396966	1.16717	0.584082	0.613012	0.963507	0.542435	0.722161	0.681295	0.350861	0.91835	0.740459	0.785714	0.442438	0.616959	1.09894	0.64144	0.739895	0.811909	0.236014	1.54081	1.47852	1.1077	0.790507	0.783002	0.625515	1.03955	0.598634	0.596446
Akr1c12	3.14135	3.96527	3.03092	2.90106	3.6825	3.32696	3.52023	4.27003	3.05409	3.01928	3.6751	3.38496	3.1045	3.48625	2.48156	2.48572	4.11167	4.19547	3.67522	2.9753	3.48332	3.57269	4.96046	3.08729	3.75981	3.21169	4.10701	3.17751	4.36029	1.7543	3.06117	3.75925	4.59341	3.24455	2.74827	3.77302	4.2335	3.8163	3.65359	3.54021	3.92206	4.62841	4.21642	3.98416	4.33663	3.83128	4.51804	3.64169	3.59299
Akr1c13	3.14135	2.23046	3.60824	3.08238	3.37562	3.28639	3.38218	3.52742	3.05409	3.01928	3.39946	3.34857	2.06966	2.47911	1.94979	2.36144	3.21458	3.27339	3.4302	3.49728	2.93594	3.17573	5.83583	2.25289	4.29108	1.92701	4.1845	3.99596	3.95151	2.45603	4.04074	5.06929	4.35165	2.80211	3.87001	4.46902	4.2335	3.27111	2.70636	3.06818	4.06213	4.11414	4.93106	4.2055	3.37293	4.80865	4.11822	4.19044	3.12214
Akr1c14	0.436298	0.660878	0.577319	0.362633	0.701428	0.933172	0.828289	0.649788	0.858964	0.816022	1.28628	0.582359	0.413933	0.619778	0.974897	0.870003	0.29903	0.322728	0.735043	0.365388	0.199047	0.860092	0.583583	1.16816	0.572144	0.642338	1.39483	0.914738	0.545036	0.701722	0.673457	0.227833	0.785714	1.03236	0.841307	0.476207	0.64144	0.817779	0.405954	0.236014	0.840441	0.578551	0.750379	0.980229	1.02393	0.390947	0.639723	0.997724	0.691998
Akr1c19	1.04712	1.15654	1.15464	0.861253	1.75357	1.29833	1.31146	0.835441	1.24073	1.79525	1.19441	1.31031	1.03483	0.852195	0.974897	1.11857	1.86894	1.29091	1.83761	1.14836	1.19428	1.12474	2.04254	1.58537	1.83904	0.642338	1.39483	1.78133	2.0893	0.701722	1.89792	2.10746	1.75275	1.32731	1.40218	2.60082	2.1809	1.86921	2.02977	1.41608	2.17114	1.41424	1.28636	1.48615	1.7467	1.83745	1.19948	1.84579	1.29301
Akr1e1	0.349038	1.32176	1.4433	1.54119	1.05214	1.54176	1.79463	1.29958	1.14528	1.71365	1.56192	1.20112	0.413933	1.31703	1.41803	0.497144	0.971849	0.783769	1.22507	1.40935	1.14452	1.25706	2.91792	1.16816	1.34863	2.56935	2.24723	1.68504	1.81679	1.7543	2.02037	1.53788	1.51099	2.21219	1.57044	1.57514	1.41117	1.75238	2.16509	2.83216	1.82096	3.21417	2.35833	1.99208	2.10808	2.34568	1.79922	1.84579	1.27038
Akr7a5	1.74519	1.65219	1.4433	1.4052	1.53437	1.54176	1.24243	1.67088	1.24073	1.55044	2.11318	1.4559	1.65573	1.70439	2.12705	1.61572	1.27088	1.1526	0.735043	1.87914	1.59237	1.58786	1.16717	1.75225	1.7573	2.24818	1.54982	1.58876	1.90762	1.40344	1.77548	1.08221	2.35714	1.47479	2.13131	1.86819	1.92432	1.55767	2.16509	1.41608	2.03107	1.5428	1.50076	2.15018	1.80693	2.38478	2.27901	1.74602	1.53482
Akt1	2.18149	2.06524	2.02062	1.63185	1.70973	1.66348	2.27779	0.928268	1.43161	1.55044	1.28628	1.27391	2.27663	1.70439	1.59529	1.61572	1.49515	2.35131	0.980058	1.98353	1.94071	2.11715	2.04254	2.33633	2.45205	2.56935	2.01476	1.92576	2.04388	0.701722	2.08159	2.33529	1.51099	1.47479	1.57044	2.19788	1.28288	1.36296	2.16509	2.12412	1.47077	1.9285	1.42929	1.39129	1.38531	1.72017	1.43938	0.947838	1.7497
Akt1s1	2.18149	2.97395	2.74226	3.17304	2.63036	2.6778	2.76096	3.24894	3.81762	3.7537	3.85885	2.22024	3.31146	2.40164	2.83606	3.10715	2.16797	1.65975	2.81767	2.81871	1.94071	1.85251	2.04254	1.66881	2.69725	5.45987	3.02214	3.46637	2.72518	5.61378	2.75505	3.75925	2.71978	3.39203	2.41175	2.85724	1.79603	2.49228	2.57104	4.01223	3.08162	3.02132	2.57273	2.62448	2.71039	2.77572	2.319	3.49203	2.9105
Akt2	2.61779	2.31307	1.87629	2.76507	1.79741	2.43436	2.20877	2.13502	2.00425	2.36646	2.8482	2.98459	3.1045	1.78186	1.94979	1.86429	2.69127	3.04287	2.45014	2.29672	2.68713	2.38179	1.45896	3.25417	3.92328	3.85403	2.94465	2.59978	2.58892	3.15775	3.55095	2.734	3.02198	2.21219	3.81393	3.88291	3.33549	3.11535	2.84168	1.6521	2.31121	2.50705	3.00152	2.75096	2.34901	2.34568	2.71882	3.19272	2.38812
Akt3	0.261779	0.330439	0.288659	0.407962	0.263036	0.284009	0.483168	0.27848	0.381762	0.489613	0.459387	0.436769	0.206966	0.154944	0.265881	0.248572	0.29903	0.507145	0.245014	0.574181	0.29857	0.396966	0	0.917843	0.490409	0	0.464945	0.24072	0.408777	0.350861	0.428564	0.170875	0.302198	0.442438	0.336523	0.329681	0.769728	0.389418	0.270636	0.236014	0	0.321417	0.285859	0.189722	0.481847	0.273663	0.519775	0.299317	0.343408
Aktip	0.872596	0.908707	0.432989	1.22389	0.964464	1.3389	0.414144	0.928268	0.858964	0.652818	1.28628	0.400372	0.827866	1.16208	1.06352	1.24286	0.971849	1.1526	1.22507	1.20056	1.39333	0.595449	0.875375	1.50193	1.26689	0.321169	1.23985	1.2036	1.13549	1.05258	1.22447	1.31004	1.02747	1.47479	1.12174	0.695994	1.41117	1.40191	1.08254	1.41608	1.19062	0.707118	1.3221	1.45453	1.50577	0.781894	1.67927	1.4467	0.978954
Alad	3.14135	2.47829	2.16494	2.08514	2.58652	2.06921	1.93267	2.4135	2.00425	2.36646	2.48069	1.74708	1.65573	2.24669	2.21568	1.98858	1.83156	2.53572	1.59259	1.87914	2.53785	2.64644	1.75075	2.58665	1.7573	1.28468	1.00738	2.02205	2.0893	3.15775	1.77548	1.82267	1.81319	1.03236	1.23392	1.61178	2.1809	2.21968	2.16509	1.41608	2.03107	1.99279	1.96528	1.67588	1.32508	1.95474	1.99913	1.69613	2.20573
Alas1	2.87957	2.06524	2.02062	3.62633	2.93723	3.08353	3.10608	2.22784	2.86321	3.26409	3.58322	3.31217	2.89753	2.24669	2.65881	3.72858	2.35486	2.81235	3.06268	2.9753	2.43832	3.17573	1.45896	3.25417	3.06506	6.74455	3.25461	3.51452	3.36105	2.45603	3.12239	2.96183	3.56593	3.98194	4.03827	3.5166	2.95062	3.42688	5.14209	4.95629	3.71195	3.79272	2.57273	2.78259	2.89108	2.81482	2.79879	3.2426	2.83471
Alcam	3.05409	3.46961	3.03092	2.99172	3.4633	3.93555	2.62291	3.43459	3.62673	3.91691	3.49134	3.56695	2.69056	2.94395	3.2792	3.23144	3.62574	3.04287	4.77778	3.28849	3.28427	2.05099	2.04254	3.58793	4.33195	5.1387	5.50184	5.29585	4.17861	5.96464	5.38766	5.92367	5.1978	5.45674	7.17915	4.50565	4.87494	4.78985	3.38295	4.24825	5.95312	4.37127	5.28839	4.77466	5.90263	4.53499	5.51761	5.4376	3.26877
Aldh16a1	0.872596	1.65219	1.01031	1.45053	1.53437	1.21718	1.86365	1.57806	1.71793	1.14243	1.37816	1.96546	1.8627	1.00714	1.15215	1.74001	1.38302	1.47533	1.10256	1.20056	1.19428	1.25706	2.04254	1.00128	1.7573	2.24818	1.85978	1.49247	1.72595	1.40344	1.40814	1.70875	1.81319	0.737397	1.68261	1.97809	1.66774	1.51873	1.35318	0.472027	1.12059	1.22138	1.82235	1.10671	1.14439	1.83745	1.19948	1.54647	1.45057
Aldh18a1	4.45024	5.20441	4.90721	2.71975	4.86616	3.77326	5.65997	4.27003	3.72218	4.73293	5.6964	5.60521	8.07169	3.6412	4.43135	4.10144	4.52284	4.61041	5.88035	5.32422	4.87665	5.02823	2.62613	5.00642	4.00501	4.49637	3.17712	3.03308	2.95228	2.80689	3.6734	3.75925	3.08242	3.24455	3.70175	3.47997	5.25981	4.36149	3.11232	4.48426	3.50184	4.11414	4.35935	3.85767	3.3127	3.04939	3.39853	3.39226	4.73869
Aldh1a1	13.5252	12.7219	10.2474	15.6839	17.185	14.7279	12.5624	13.3671	17.6565	15.0964	14.5166	17.1796	18.0061	16.734	16.4846	15.1629	17.7549	14.7994	14.3333	15.2941	19.3075	17.1357	17.7993	18.5238	11.8107	7.70806	10.9262	11.4101	16.4419	5.26291	12.7345	14.3535	16.7418	13.4206	13.4609	16.0445	11.9308	13.7854	13.3965	12.7447	12.6766	11.8281	12.1133	12.2687	12.6485	14.8951	12.6345	13.4693	15.6586
Aldh1a7	0.436298	0.908707	0.288659	0.634607	0.701428	0.811454	0.552193	0.835441	0.477202	0.571216	0.918774	0.873539	0	0.619778	0.177254	0.621431	0.560682	0.368833	0.85755	0.939569	0.348332	0.463127	0.583583	0.250321	0.735614	1.28468	0.542435	0.674017	0.726714	0	0.91835	0.911334	1.08791	0.147479	1.17783	0.915782	0.769728	1.2072	1.08254	0.944055	1.05055	1.1571	0.750379	0.632406	0.602309	0.781894	0.799654	0.897952	0.574999
Aldh1l1	1.39615	1.32176	0.432989	0.725266	0.832946	0.973745	1.51853	0.556961	0.572642	1.30564	0.551264	1.3831	0.620899	0.309889	0.354508	0.372858	0.523303	0.276624	1.34758	0.782974	0.845949	0.66161	1.16717	1.16816	1.55296	2.89052	3.40959	2.50349	2.04388	1.05258	2.02037	2.39225	1.26923	1.62227	2.07522	2.52756	1.41117	1.32402	2.70636	0.944055	2.45129	1.47852	1.67942	1.7075	1.98762	1.52469	1.79922	1.69613	0.833438
Aldh2	5.67188	6.774	5.91752	4.57824	6.1375	5.47732	5.59095	6.12657	6.39451	4.89613	7.44207	6.44235	6.62293	6.81756	5.76076	6.09002	5.68158	5.94742	5.88035	6.52478	5.27474	5.09439	3.5015	5.5905	6.53879	7.06572	5.0369	6.25873	6.81295	4.91205	6.06111	6.26542	6.70879	5.60422	7.29133	7.06984	7.4407	8.87874	8.52504	9.91258	8.26433	7.13546	8.07551	6.76674	6.44471	6.29425	7.03695	7.28339	5.84315
Aldh3a2	2.35601	2.89134	1.73196	2.26645	1.92893	2.43436	2.76096	2.87763	2.38601	3.10088	3.49134	3.78533	2.89753	1.54944	3.01332	2.36144	1.86894	1.24481	2.57265	2.40112	2.18952	1.78635	0.875375	1.50193	2.90159	2.24818	2.16974	4.09225	2.67976	1.40344	3.6734	2.10746	2.5989	3.24455	4.15045	3.11366	2.1809	2.72593	3.24763	3.30419	3.78198	3.53559	3.18018	3.16203	2.28878	2.46297	2.59888	2.59408	2.37336
Aldh3b1	2.18149	1.40437	0.432989	2.44777	1.62205	1.42004	1.24243	1.67088	1.33617	1.71365	1.83755	2.47503	1.44876	1.47197	1.68391	1.24286	1.71943	1.56754	1.22507	2.24453	1.89095	1.98483	2.04254	2.16945	3.392	4.1752	3.40959	2.69607	2.63434	2.45603	2.69383	3.4175	2.78022	2.06471	2.97262	3.91955	2.82233	2.02498	2.02977	3.06818	3.22169	2.76419	2.64419	3.03555	3.37293	3.28396	3.11865	2.74374	1.68651
Aldh4a1	0.610817	1.7348	1.01031	1.31454	1.18366	1.62291	1.24243	1.85654	1.90881	1.71365	1.10253	2.51142	1.65573	1.93681	1.15215	1.11857	1.04661	1.06039	1.96012	1.40935	1.74166	1.72018	1.16717	2.16945	2.00251	0.321169	2.32472	1.54061	2.58892	1.7543	2.44893	2.50617	1.99451	1.91723	2.69218	2.08798	2.30918	3.15429	2.30041	1.88811	1.68088	1.5428	2.71566	2.1818	2.5297	2.58025	2.43894	2.49431	1.49794
Aldh6a1	0.523558	0.743488	0.432989	0.407962	0.789107	1.01432	1.17341	0.835441	1.52705	0.979227	1.10253	0.982731	0.206966	0.619778	0.354508	1.11857	0.598061	0.461041	0.980058	0.835172	0.547379	0.529288	0.291792	0.417202	0.735614	2.24818	1.08487	0.962882	0.817553	1.40344	1.34691	1.08221	1.51099	1.47479	2.07522	0.732625	0.769728	0.973546	1.21786	1.18007	0.630331	0.578551	0.821844	1.07509	0.903464	0.586421	0.959585	0.698407	0.737668
Aldh7a1	3.49038	2.06524	3.46391	2.40244	2.84955	2.88066	2.89901	2.32067	2.19513	2.85608	3.12383	2.47503	1.8627	2.24669	2.03842	2.48572	2.39224	2.58183	2.81767	2.55771	2.43832	3.50653	2.04254	3.17073	2.98332	3.21169	2.4797	3.08122	3.13396	3.50861	3.85707	3.30358	3.08242	3.98194	3.75784	3.88291	3.59206	3.38794	3.65359	4.01223	3.50184	3.40702	3.00152	3.28851	2.89108	3.01029	3.03868	2.64397	2.63179
Aldh9a1	3.57764	4.46093	5.19587	5.3035	4.34009	4.50357	4.83168	4.08438	4.77202	4.16171	4.96138	4.69527	3.31146	3.56372	3.98822	4.97144	4.18643	4.42599	3.18519	4.38465	4.22975	4.16814	1.75075	3.33761	5.19017	7.38689	5.73432	5.48843	5.22326	3.50861	6.18356	6.32238	5.92308	8.25885	5.94524	5.60458	4.10521	4.12783	3.92422	4.48426	6.16323	6.23549	5.10973	4.49008	5.0594	5.00412	5.11779	5.58725	4.18298
Aldoa	34.9038	39.5701	38.103	36.9432	33.274	33.5942	33.2006	35.367	33.1178	31.0905	36.6591	35.8515	33.9425	34.0103	31.1081	33.9301	33.0802	31.3047	32.9544	31.1102	33.1911	29.5739	21.5926	32.8755	51.3704	54.5987	55.0184	51.466	49.144	45.9628	60.6723	51.2056	49.8022	54.1249	51.0393	61.6504	39.3844	36.0601	38.701	45.5507	38.17	39.5343	35.4465	36.0155	36.8613	34.8725	33.1457	34.8206	33.3478
Aldob	0.0872596	0.165219	0.288659	0.0906582	0.306875	0.162291	0.138048	0.185654	0.0954404	0.816022	0.551264	0.363974	0.620899	0.232417	0.177254	0.248572	0.710197	0.368833	0.367522	0.208793	0.547379	0.396966	0.291792	0.667523	1.38949	0.642338	1.08487	1.2036	1.40801	0	1.10202	1.42396	1.63187	2.06471	0.953481	1.72167	1.66774	0.934604	0.811909	0.944055	0.770404	0.899968	1.25063	0.695646	1.38531	1.52469	0.879619	1.4467	0.337063
Alg1	0.436298	0.743488	0.721648	0.815924	0.745268	0.770881	0.207072	0.928268	0.286321	1.22403	0.918774	1.09192	0.620899	0.774722	0.354508	0.994289	1.12136	0.737665	0.735043	0.730776	0.597141	0.727771	0	0.584082	0.653879	0.642338	1.00738	0.770305	0.999232	0.701722	0.91835	0.797417	0.362637	1.17984	1.00957	0.879151	1.0263	1.01249	0.811909	0.236014	0.910478	0.899968	0.571718	0.569165	0.963695	0.547326	0.559758	0.748293	0.742648
Alg10b	0.698077	1.15654	2.16494	1.26921	1.35902	1.46062	1.44951	1.48523	1.33617	1.46884	1.28628	0.946334	1.03483	1.00714	1.68391	1.24286	1.12136	1.06039	1.34758	1.09616	1.14452	1.32322	1.16717	0.834403	0.858216	0.963507	0.464945	0.770305	0.726714	1.05258	1.46936	0.512625	1.32967	1.03236	1.40218	0.879151	0.64144	0.85672	0.811909	0.944055	1.40073	1.09282	0.750379	1.07509	1.14439	1.17284	1.59931	1.34693	1.25601
Alg11	1.39615	1.56959	1.58763	1.58652	1.4467	1.25775	0.966337	1.76371	2.19513	1.22403	1.19441	1.4559	0.827866	1.16208	1.41803	0.994289	1.30826	1.42923	0.980058	1.82694	1.39333	1.12474	0.291792	1.41849	1.8799	6.74455	2.09225	1.87762	2.22556	15.087	2.44893	2.79096	2.2967	2.21219	2.58001	1.61178	0.898016	1.28508	2.30041	4.01223	1.75092	2.57134	1.78662	1.99208	1.62624	1.87655	1.95915	1.69613	1.32579
Alg12	0.261779	0.330439	0.432989	0.770595	0.657589	0.933172	0.552193	0.464134	0.381762	0.652818	0.459387	0.727949	1.44876	0.464833	0.974897	0.248572	0.373788	0.599353	0.122507	0.417586	0.447855	0.860092	0	0.834403	0.572144	0.321169	0.542435	0.481441	0.681295	0.701722	0.73468	0.6835	0.664835	0.147479	0.168261	0.952413	1.0263	0.778837	0.67659	0.236014	1.05055	0.835684	0.643182	0.727267	0.120462	0.977368	0.879619	0.748293	0.599354
Alg13	0.349038	0.413049	0.577319	0.407962	0.263036	0.324582	0.690241	0.556961	0.763523	0.408011	0.183755	0.400372	0.620899	0.232417	0.531762	0.248572	0.411167	0.322728	0.245014	0.521983	0.348332	0.463127	0	0.417202	0.204337	0	0.154982	0.24072	0.181679	1.05258	0.18367	0.170875	0.181319	0.442438	0.448697	0.109894	0	0.506244	0.270636	0	0.0700367	0.257134	0.214394	0.221342	0.120462	0.273663	0.279879	0.299317	0.40421
Alg14	0.959856	0.826097	1.58763	0.679936	0.569911	0.933172	0.897313	0.0928268	0.477202	0.571216	0.551264	0.946334	0.620899	1.23956	0.531762	0.621431	0.63544	1.1065	0.612536	0.521983	0.497617	0.66161	1.16717	0.333761	0.613012	0.963507	0.309963	0.770305	0.772134	0.350861	0.91835	0.569583	0.846154	0.884877	0.78522	1.13557	0.898016	0.85672	0.67659	0.472027	0.910478	0.514267	0.786112	0.600785	0.722771	0.586421	0.559758	1.19727	0.736328
Alg2	2.00697	1.48698	0.721648	1.99448	2.01661	2.02864	1.17341	2.32067	1.33617	1.63204	1.37816	2.18385	2.27663	0.852195	0.620389	1.36715	1.2335	1.52143	1.59259	1.82694	1.74166	1.85251	2.33433	0.750963	1.71643	0.642338	2.5572	1.44432	1.95304	1.7543	2.51016	2.39225	1.39011	2.21219	2.01914	2.08798	1.28288	2.18074	1.62382	2.12412	2.45129	1.86422	1.82235	2.05532	1.7467	2.11111	1.95915	1.29704	1.59375
Alg3	0.698077	0.826097	0.577319	1.0879	0.832946	0.811454	0.966337	1.02109	0.668083	0.652818	0.735019	0.837141	0.827866	0.852195	0.797643	0.745717	0.859713	0.829873	0.980058	0.678577	0.845949	0.66161	2.33433	1.33505	0.858216	0	0.697417	0.866594	0.726714	0.350861	0.55101	0.911334	0.785714	0.442438	0.897394	0.915782	1.28288	1.09037	0.67659	1.41608	0.560294	0.3857	0.929041	0.695646	0.783002	0.820989	0.799654	0.997724	0.83134
Alg5	1.65793	1.65219	1.01031	1.94915	1.66589	1.98806	2.13975	1.57806	1.90881	1.46884	2.0213	1.92906	1.2418	1.16208	1.59529	1.61572	1.30826	1.89027	1.47009	1.67034	1.89095	1.5217	0.291792	1.08472	1.38949	1.92701	2.01476	2.0702	1.68053	0.701722	1.89792	1.31004	1.69231	1.32731	1.34609	1.83156	1.15459	1.6745	2.30041	3.06818	2.24118	2.12135	1.67942	1.77074	1.98762	1.4856	1.31943	1.69613	1.65418
Alg6	1.13438	1.23915	0.432989	0.906582	0.745268	0.324582	0.483168	1.20675	0.858964	1.46884	0.826896	0.837141	0.413933	0.774722	0.620389	1.61572	0.784955	0.829873	0.980058	0.782974	0.646902	0.396966	0.291792	0.667523	0.653879	0.963507	0.309963	0.962882	0.545036	0	0.673457	0.6835	0.725275	1.03236	0.39261	0.402944	0.513152	0.662011	1.08254	0.944055	0.910478	0.578551	0.786112	0.632406	0.361386	0.508231	0.559758	0.648521	0.725065
Alg8	1.74519	1.32176	2.4536	1.4052	1.4467	1.62291	1.38048	2.22784	1.81337	1.46884	1.37816	1.4923	1.2418	1.54944	1.86117	1.74001	1.08399	1.29091	2.08262	1.35715	0.796187	1.1909	1.75075	2.00257	1.43036	1.92701	2.32472	2.0702	1.13549	0.701722	1.34691	1.367	1.32967	1.47479	1.51435	1.50188	1.0263	1.36296	1.08254	0.944055	1.26066	1.47852	1.46503	1.13833	1.14439	0.899178	0.839637	1.19727	1.57099
Alg9	0.523558	0.247829	0.432989	0.317304	0.306875	0.365154	0.0690241	0.185654	0.286321	0.408011	0.36751	0.29118	0.620899	0.309889	0.531762	0.248572	0.112136	0.461041	0.245014	0.365388	0.447855	0.463127	0	0.333761	0.286072	0	0.542435	0.144432	0.317937	0.350861	0.428564	0.0569583	0.181319	0.589918	0.224349	0.402944	0.384864	0.233651	0	0.236014	0.700367	0.257134	0.393056	0.379443	0.361386	0.312758	0.319862	0.149659	0.316559
Alkbh1	0.436298	0.743488	0.721648	0.453291	0.745268	0.608591	0.621217	0.928268	0.572642	0.73442	0.459387	0.873539	0.413933	0.542306	1.41803	0.994289	1.12136	1.1065	0.490029	0.730776	0.995234	0.396966	0	0.834403	0.817349	0.963507	0.774908	0.674017	0.726714	0.701722	0.489787	0.854375	1.02747	0.884877	0.280436	0.915782	1.28288	0.778837	1.21786	1.18007	0.630331	0.771401	0.500253	0.758887	0.722771	1.29013	0.679706	1.34693	0.775268
Alkbh2	0.0872596	0.330439	0.288659	0.453291	0.394553	0.405727	0.759265	0.27848	0.668083	0.163204	0.459387	0.400372	0.413933	0.154944	0.088627	0.248572	0.261652	0.645457	0.612536	0.678577	0.597141	0.132322	0.291792	0.500642	0.490409	0.963507	0.154982	0.337009	0.408777	0.350861	0.428564	0.34175	0.302198	0	0.336523	0.439575	0.256576	0.506244	0	0	0.140073	0.257134	0.60745	0.284583	0.602309	0.430042	0.639723	0.598634	0.374218
Alkbh3	0.523558	0.660878	0.577319	0.589278	0.394553	0.568018	0.897313	0.649788	0.858964	0.652818	0.826896	0.764346	0.827866	0.542306	0.88627	0.372858	1.08399	0.553249	0.367522	0.678577	0.796187	0.793932	1.45896	0.917843	0.899084	0	0.542435	0.722161	0.862973	0.350861	0.673457	0.398708	0.846154	0.442438	0.953481	0.695994	0.64144	0.700953	0.67659	0.472027	0.910478	0.964251	0.714647	0.505925	0.361386	1.01646	0.799654	1.04761	0.696718
Alkbh5	2.79231	3.96527	3.17525	2.13047	2.89339	3.65154	3.10608	3.52742	4.19938	2.28486	3.21571	1.81987	2.4836	2.32417	3.01332	4.22573	3.06506	3.13508	3.79772	2.40112	2.68713	2.64644	0.583583	3.08729	4.04588	11.5621	3.02214	2.74421	3.72441	13.6836	4.34686	4.21492	3.50549	3.98194	3.30914	1.7583	2.56576	1.90815	3.38295	7.31643	2.45129	4.04985	3.00152	2.87745	3.55363	2.30659	2.35898	2.44442	3.50683
Alkbh6	1.22163	0.578268	0.577319	0.951911	0.789107	1.01432	0.966337	0.649788	1.33617	0.408011	1.10253	0.837141	2.06966	0.774722	0.797643	0.994289	0.710197	0.691561	0.245014	0.939569	0.995234	0.463127	0.875375	0.834403	1.47123	1.92701	0.929889	1.29989	1.54427	1.7543	1.28569	1.53788	0.967033	0.589918	1.40218	0.989044	0.898016	0.739895	1.35318	1.18007	1.26066	1.22138	1.53649	1.07509	1.14439	1.32922	1.23946	0.947838	0.867639
Alkbh7	0.349038	0.165219	0.14433	0.362633	0.175357	0.324582	0.207072	0.371307	0.286321	0.0816022	0	0.181987	0.620899	0.154944	0.088627	0.124286	0.485925	0.414937	0	0.626379	0.248809	0.66161	1.45896	0.0834403	0.32694	0.642338	0.154982	0.337009	0.408777	0	0.18367	0.227833	0.483516	0	0.0560871	0.329681	0.384864	0.350477	0.135318	0	0.350184	0.257134	0.285859	0.221342	0.240924	0.508231	0.399827	0.199545	0.293808
Alkbh8	0.436298	0.495658	0.721648	1.04257	0.832946	0.4463	0.690241	1.11392	1.14528	0.979227	0.551264	0.909936	0.620899	0.69725	1.06352	0.994289	0.523303	0.368833	0.612536	0.521983	0.646902	0.727771	0.583583	0.750963	0.694747	0.963507	1.23985	0.770305	0.772134	1.05258	1.40814	0.968292	0.906593	0.442438	0.78522	0.732625	1.15459	0.545186	0.811909	0.944055	0.770404	0.578551	1.03624	1.16995	0.602309	0.390947	0.999567	0.598634	0.787831
Alpl	0.261779	0.330439	0.577319	0.589278	0.482232	0.4463	0.621217	1.02109	0.572642	0.816022	0.643142	0.691552	1.03483	0.69725	0.265881	0.621431	0.784955	0.645457	0.490029	0.835172	0.597141	1.05858	0	0.417202	1.22602	0.642338	1.00738	1.44432	1.72595	0.350861	1.22447	1.70875	1.14835	1.17984	1.40218	1.83156	0.898016	0.934604	0.811909	0.472027	1.05055	1.02853	1.50076	1.10671	1.26485	1.29013	1.39939	0.947838	0.604206
Als2	2.26875	1.48698	1.58763	1.49586	1.53437	1.46062	1.79463	1.57806	2.19513	1.71365	2.29693	2.54782	2.4836	1.85933	1.77254	2.11286	1.9437	1.89027	1.22507	2.55771	1.89095	1.1909	1.16717	1.66881	1.67557	1.60585	1.85978	1.78133	1.77137	1.05258	1.65303	1.82267	2.17582	2.06471	1.45827	2.16125	2.56576	2.21968	2.16509	1.18007	1.47077	1.47852	1.92955	1.45453	1.92739	1.95474	1.91917	2.5442	1.83397
Als2cl	0.959856	1.15654	1.15464	0.99724	1.4467	1.09546	1.24243	1.11392	1.24073	1.30564	0.735019	1.81987	1.44876	0.69725	0.709016	0.745717	1.04661	0.922081	1.10256	0.835172	1.44309	1.25706	1.45896	0.917843	0.735614	0.963507	0.697417	0.674017	0.772134	0.350861	0.979574	0.284792	0.664835	1.17984	1.17783	0.5861	1.15459	1.05143	0.405954	0.472027	1.40073	1.28567	0.893309	0.790507	0.963695	1.4856	0.799654	1.0975	1.11884
Alyref	0.523558	0.247829	1.01031	0.679936	0.482232	0.568018	0.276096	0.0928268	0.668083	0.163204	0.0918774	0.181987	0	0.232417	0.443135	0.497144	0.598061	0.599353	0.367522	0.31319	0.547379	0.330805	0.291792	0.333761	0.286072	0.321169	0.154982	0.192576	0.272518	1.05258	0.0612234	0.113917	0.181319	0.147479	0.112174	0.0732625	0.128288	0.272593	0.135318	0	0.42022	0	0.214394	0.347823	0.240924	0.390947	0.119948	0.249431	0.397521
Amacr	0.785337	0.826097	0.288659	0.634607	0.394553	0.324582	0.621217	0.464134	0.286321	0.897625	0.826896	0.29118	0	0.387361	0.797643	0.994289	0.523303	0.645457	0.490029	0.730776	0.29857	0.330805	0.291792	0.333761	0.613012	0.321169	0.464945	0.625873	0.363357	0	0.612234	0.34175	0.483516	0.294959	0.504784	0.915782	1.0263	0.389418	0.135318	1.18007	0.560294	0.321417	0.428788	0.411064	1.08416	0.7428	0.319862	0.448976	0.521976
Ambp	1.74519	1.15654	0.577319	1.63185	1.79741	2.10978	1.93267	2.50632	1.90881	2.85608	2.66444	2.36583	2.27663	3.40878	2.83606	3.10715	3.85002	3.4117	2.45014	2.66211	3.88141	4.76359	3.20971	2.92041	4.04588	3.53286	4.57196	5.44028	5.81371	2.45603	5.20399	5.24017	6.52747	7.07901	6.00132	8.86477	5.51638	5.72445	5.54804	4.24825	7.21378	6.29977	7.3966	6.98808	8.55279	11.6502	10.5954	8.28111	2.57363
Ambra1	0.872596	0.991317	1.15464	1.22389	0.701428	0.8926	1.38048	1.20675	0.858964	1.87685	0.918774	2.18385	1.03483	1.47197	2.03842	1.61572	1.00923	1.42923	1.34758	1.09616	1.2938	0.727771	0.583583	1.75225	1.02169	0.321169	1.31734	1.25175	1.18091	0.350861	1.10202	1.25308	1.45055	1.03236	1.96305	1.20883	1.15459	1.51873	1.4885	1.18007	1.68088	1.22138	1.2149	1.13833	1.20462	1.09465	1.39939	1.24716	1.23351
Amd1	0.959856	0.743488	1.73196	1.13323	1.2275	1.29833	0.966337	1.11392	1.33617	1.22403	1.01065	1.16472	0.206966	1.23956	1.32941	1.24286	1.30826	1.56754	1.59259	0.88737	1.49285	1.05858	0.291792	1.2516	0.858216	0	0.852398	0.674017	1.18091	0	0.489787	0.6835	0.483516	0.589918	0.953481	0.622732	0.898016	1.12931	0.947227	0.236014	0.630331	0.835684	0.964773	0.980229	0.783002	0.66461	0.879619	0.897952	1.14081
Amdhd2	0.785337	0.413049	0.721648	1.13323	1.13982	0.973745	1.24243	1.3924	0.381762	0.244807	0.918774	1.16472	0.827866	0.929667	1.15215	0.497144	1.2335	0.922081	0.490029	0.574181	0.447855	0.529288	0.583583	0.584082	1.47123	0.963507	1.31734	1.29989	1.36259	1.05258	0.979574	1.48092	1.26923	1.03236	1.06566	1.35536	1.15459	1.12931	1.4885	0.708041	1.19062	1.02853	1.28636	0.948609	1.14439	1.72017	1.43938	1.34693	0.803465
Amfr	0.959856	0.660878	0.432989	0.770595	0.482232	0.8926	0.552193	0.928268	0.858964	0.652818	0.826896	0.691552	0.620899	1.31703	0.531762	0.621431	0.822334	0.875977	0.612536	0.991767	0.597141	0.860092	0.291792	1.08472	0.939951	1.92701	0.619926	0.385153	0.454196	1.40344	0.55101	0.740459	0.604395	1.47479	0.953481	0.769257	0.769728	0.934604	1.4885	0.472027	0.770404	0.642834	0.500253	0.790507	0.542078	0.508231	0.679706	0.498862	0.778295
Ammecr1l	0.872596	1.40437	1.15464	1.04257	0.920625	0.852027	1.24243	1.11392	2.00425	0.571216	1.56192	1.67428	1.65573	1.3945	1.15215	1.11857	0.63544	0.968185	0.85755	0.730776	1.14452	1.12474	0.291792	0.667523	1.26689	0.642338	1.00738	1.29989	1.04465	0	0.857127	1.25308	1.45055	1.62227	2.86044	0.989044	1.28288	1.36296	0.947227	0.944055	1.47077	1.67137	1.14344	1.35967	0.963695	1.52469	1.35941	1.49659	1.16618
Amn1	0.872596	0.660878	0.721648	0.135987	0.876785	0.811454	0.621217	0.556961	0.286321	0.73442	0.643142	0.618757	0.827866	0.619778	0.177254	0.621431	0.149515	0.737665	0.612536	0.417586	0.248809	0.66161	0.583583	0.333761	0.613012	0.321169	0.232472	0.577729	0.681295	0.350861	0.795904	0.512625	0.785714	0.589918	1.12174	0.659363	0.384864	0.778837	0.541272	0.708041	0.350184	0.514267	0.643182	0.822127	1.08416	0.781894	1.03955	1.19727	0.617063
Amot	0.610817	1.07393	0.577319	0.815924	0.745268	0.689736	1.03536	0.742614	0.668083	0.571216	0.735019	0.873539	0.620899	0.387361	0.709016	0.870003	0.710197	0.783769	0.612536	0.31319	0.29857	0.330805	0	0.584082	0.776482	1.28468	0.852398	0.81845	0.908393	1.05258	0.795904	0.740459	1.45055	2.06471	0.729133	0.622732	1.0263	1.24614	0.541272	1.18007	1.61084	0.899968	1.1077	0.948609	1.14439	0.977368	1.1595	1.34693	0.639969
Amotl1	0.872596	0.743488	0.577319	1.17856	0.569911	0.4463	0.690241	0.464134	0.381762	0.244807	0.918774	0.946334	0.827866	1.16208	0.797643	0.994289	0.598061	0.737665	0.85755	0.730776	0.746426	0.793932	0.583583	0.750963	0.653879	0	0.232472	0.674017	0.953812	1.40344	0.795904	0.569583	0.967033	0.737397	1.12174	0.952413	0.769728	0.700953	1.4885	1.18007	0.840441	1.22138	0.678915	0.853748	0.783002	1.4465	1.23946	1.19727	0.814099
Amotl2	9.16226	9.00446	9.2371	8.29522	7.75955	7.05965	8.83508	8.91137	9.35316	10.0371	8.82023	10.5917	9.93439	7.8247	10.9898	6.71145	7.36363	7.79159	7.47294	9.81327	8.35997	7.07922	6.41942	8.17715	5.23103	7.06572	4.88192	5.96987	5.35952	2.80689	6.67335	5.63888	5.74176	9.43868	9.64699	5.67785	8.72358	7.71048	8.2544	11.5647	7.634	6.81404	7.57526	6.35568	7.52887	6.52882	8.95612	8.97952	8.54185
Ampd2	2.35601	1.98263	2.74226	1.76783	2.36732	1.01432	1.24243	2.7848	2.38601	1.46884	1.83755	3.09378	2.69056	2.40164	3.01332	1.49143	2.39224	2.213	2.20513	2.14013	2.93594	2.38179	0.875375	2.92041	2.04337	1.92701	2.4797	2.11834	1.58969	2.45603	2.20404	1.87963	2.17582	2.21219	2.52392	2.30777	2.95062	1.6745	2.43573	3.54021	2.1011	1.99279	1.82235	1.64425	1.98762	1.83745	1.87919	2.34465	2.18402
Ampd3	1.22163	1.7348	1.4433	1.67718	1.57821	1.66348	1.44951	1.48523	1.81337	1.63204	1.92943	2.07465	0.827866	0.929667	1.59529	0.745717	0.971849	1.06039	1.59259	0.678577	1.49285	0.396966	0.583583	1.58537	2.73812	1.28468	2.24723	1.68504	2.13472	0.350861	1.8367	1.48092	2.11538	1.17984	2.1874	1.79493	1.41117	1.28508	0.947227	0.236014	0.980514	1.22138	0.929041	0.790507	1.38531	1.13375	0.879619	1.59636	1.37434
Amz2	1.22163	0.908707	1.4433	1.81316	0.701428	0.649163	0.966337	1.02109	0.0954404	0.652818	0.826896	1.16472	1.03483	0.69725	0.797643	0.870003	0.822334	0.783769	1.22507	1.14836	0.995234	0.926253	2.04254	0.917843	0.980819	0.963507	1.23985	1.01103	1.13549	1.40344	1.0408	0.797417	1.39011	0.737397	1.12174	1.31873	1.79603	1.28508	1.62382	1.18007	0.770404	1.1571	0.857576	1.13833	0.963695	1.13375	1.1595	1.59636	0.97189
Anapc1	3.22861	4.37832	4.32989	3.30902	4.03321	3.08353	4.41754	5.29113	4.77202	4.97774	3.85885	5.678	5.58809	4.88075	4.2541	3.72858	4.14905	2.53572	5.26781	4.90664	3.93118	4.16814	2.33433	4.08858	2.65638	3.53286	3.09963	3.41823	3.22479	2.45603	3.30606	3.18967	3.80769	3.83446	3.81393	3.00376	5.13152	4.47831	3.38295	4.01223	2.94154	2.95704	4.14495	3.92092	3.79455	2.89301	3.95829	3.89112	4.24138
Anapc10	0.959856	0.743488	0.721648	0.725266	0.61375	0.527445	0.414144	0.649788	0.954404	0.489613	0.826896	0.436769	0.620899	0.464833	0.88627	0.994289	0.411167	0.922081	0.735043	0.574181	0.945473	0.926253	0.875375	0.166881	0.817349	0.642338	0.852398	0.674017	0.772134	0.701722	0.428564	0.569583	0.846154	0.884877	0.39261	0.732625	0.513152	0.778837	0.947227	0.236014	0.630331	1.1571	0.678915	0.632406	0.542078	0.860084	0.43981	0.798179	0.689882
Anapc11	2.87957	2.97395	4.47422	3.17304	3.4633	4.09784	2.48487	3.52742	2.95865	2.69287	2.57257	2.839	4.76023	3.48625	3.2792	3.6043	3.13982	3.68833	2.69516	2.9231	2.58761	3.83734	7.29479	3.83825	3.47373	2.89052	2.86716	2.93679	3.17937	2.45603	2.38771	2.33529	3.38461	1.62227	2.01914	3.15029	3.84864	2.80381	2.977	3.54021	3.15165	3.02132	2.3226	2.71934	2.58993	3.47943	2.23903	2.5442	3.46965
Anapc13	1.30889	1.40437	1.4433	1.54119	1.70973	1.17661	1.31146	1.57806	0.858964	0.979227	0.918774	1.12832	0.206966	1.08461	1.15215	1.24286	1.53253	1.24481	1.10256	1.20056	1.6919	1.25706	0.875375	0.584082	2.04337	1.28468	1.85978	0.962882	1.77137	3.15775	1.0408	0.968292	1.57143	1.62227	1.23392	1.7583	1.66774	1.36296	1.08254	1.88811	1.26066	1.22138	1.78662	1.07509	1.68647	2.54116	1.99913	1.19727	1.18893
Anapc15	1.91971	1.7348	1.29897	1.81316	1.79741	1.82577	1.38048	1.29958	0.954404	1.06083	1.10253	1.63789	0.827866	1.62692	1.15215	1.11857	1.60729	1.47533	2.32764	1.09616	1.14452	1.98483	1.16717	0.584082	1.6347	0.963507	0.619926	1.01103	0.953812	0.350861	0.612234	1.08221	0.967033	0.737397	0.560871	0.842519	0.769728	0.778837	1.08254	0.708041	0.840441	0.707118	0.857576	0.758887	0.421617	1.21194	1.07953	0.848065	1.41409
Anapc16	1.48341	1.40437	2.16494	1.04257	1.27134	1.05489	1.24243	1.48523	1.33617	0.979227	1.19441	0.946334	0.827866	1.70439	1.41803	0.994289	1.04661	1.1065	1.47009	1.56595	1.2938	1.1909	1.45896	1.2516	0.653879	0.642338	1.31734	1.10731	0.908393	1.40344	1.89792	1.25308	1.14835	1.62227	0.897394	1.06231	0.769728	1.01249	0.67659	0.944055	1.3307	1.1571	0.821844	1.32805	0.722771	1.09465	0.879619	1.04761	1.28893
Anapc2	3.6649	4.37832	3.46391	3.71699	3.6825	4.30071	5.10778	4.08438	4.86746	3.42729	3.49134	3.60335	3.93236	3.40878	4.87449	6.46288	5.19565	4.24157	4.04274	2.9753	4.22975	4.49895	4.66867	5.84082	5.80318	6.10221	6.81919	3.99596	3.95151	5.61378	5.20399	5.35408	4.95604	3.68699	4.03827	4.83533	3.97693	3.97207	4.33018	6.8444	4.83253	4.56412	4.14495	3.8893	4.63778	3.63581	4.03825	5.18817	4.2567
Anapc4	2.26875	3.30439	3.03092	2.58376	2.71803	2.35322	2.20877	2.97046	2.48145	3.01928	3.21571	3.20298	2.06966	2.71153	2.39293	2.61001	2.28011	2.53572	2.32764	3.1319	2.78666	2.18331	1.75075	2.41977	3.2694	4.81754	2.5572	3.12937	2.49808	3.15775	2.81627	2.84792	2.5989	3.53951	5.10393	1.90483	1.92432	2.72593	2.977	3.77622	2.03107	2.24992	3.10871	2.75096	2.89108	2.9321	2.9987	2.79363	2.60657
Anapc5	8.28966	8.59141	8.80411	7.61529	8.5925	6.6945	7.59265	8.54007	9.4486	9.46586	9.09586	9.49973	8.27866	7.20492	6.5584	9.57003	7.81217	7.56107	7.47294	8.9781	8.7083	7.47619	6.41942	8.09371	7.96915	8.99273	9.29889	8.5215	9.22019	7.71894	9.91818	9.17029	8.76373	9.14372	8.69351	9.12119	10.3913	9.93017	9.60758	9.91258	8.47445	8.87111	9.07602	8.98016	8.25164	8.48355	8.27642	9.32872	8.18184
Anapc7	1.48341	0.578268	2.16494	1.17856	1.57821	1.58234	1.24243	1.20675	1.24073	0.816022	1.28628	1.96546	1.65573	1.23956	1.77254	1.61572	1.79418	1.19871	2.20513	2.03573	1.54261	1.25706	0.291792	1.58537	1.47123	0.642338	1.31734	1.39618	1.63511	0.701722	1.65303	1.19613	1.51099	1.03236	1.51435	2.63745	1.66774	2.18074	2.30041	0.944055	1.05055	1.09282	1.82235	1.67588	1.80693	2.42387	1.75924	1.54647	1.48952
Angel1	0.174519	0.165219	0.288659	0.226645	0.219196	0.243436	0	0.371307	0	0.0816022	0.183755	0.218385	0	0.154944	0.177254	0.248572	0.149515	0	0.245014	0.260991	0.149285	0.264644	0.583583	0.0834403	0.245205	0.321169	0.0774908	0.0962882	0.136259	0.701722	0.122447	0.170875	0.785714	0.294959	0.39261	0.146525	0	0.350477	0.270636	0.236014	0.350184	0.0642834	0.285859	0.252962	0.180693	0.0781894	0.159931	0.149659	0.215836
Angel2	1.30889	1.48698	1.87629	1.31454	1.53437	0.933172	0.897313	1.20675	1.14528	1.63204	1.19441	1.01913	1.2418	1.70439	0.974897	1.86429	1.42039	1.01429	0.980058	0.88737	1.79142	1.25706	0.583583	0.834403	1.67557	1.60585	1.78229	1.82948	1.27175	2.80689	1.65303	1.65179	0.725275	1.62227	1.34609	1.1722	1.41117	1.24614	1.35318	1.88811	1.3307	1.09282	1.53649	1.32805	1.14439	0.860084	1.47936	1.4467	1.36172
Angptl4	1.48341	1.40437	1.01031	1.54119	1.27134	1.42004	1.44951	1.3924	1.24073	1.87685	1.28628	1.12832	1.03483	1.16208	1.06352	1.36715	1.27088	1.1526	1.7151	0.88737	0.995234	1.38938	1.45896	0.917843	2.53378	1.60585	1.7048	1.73319	2.45266	4.21033	2.26526	1.76571	1.93407	1.91723	2.1874	3.22355	1.41117	1.24614	2.43573	0.708041	1.61084	1.67137	2.25114	1.64425	1.62624	2.85391	2.11908	2.49431	1.28832
Ank	1.48341	1.90002	2.30927	1.4052	1.4467	1.13604	0.966337	1.48523	1.52705	1.38724	1.83755	1.34671	1.2418	1.93681	1.15215	1.86429	1.79418	2.58183	1.34758	1.77474	1.74166	1.38938	0.875375	1.58537	1.38949	0.642338	2.01476	1.39618	1.22633	1.40344	0.979574	1.31004	1.14835	1.03236	1.23392	0.952413	1.53946	1.44085	1.35318	1.88811	0.980514	1.60709	0.929041	0.948609	1.02393	0.938273	1.23946	1.04761	1.56316
Ank3	1.04712	1.23915	1.01031	1.17856	1.2275	1.09546	1.58755	0.835441	1.81337	1.79525	1.47004	1.78348	1.2418	1.23956	1.15215	1.74001	1.68205	1.01429	1.47009	1.46155	1.39333	1.38938	0.291792	1.75225	1.47123	1.28468	1.62731	1.68504	1.36259	1.7543	1.65303	1.82267	1.99451	2.21219	1.96305	1.24546	1.28288	2.25863	1.62382	1.6521	1.82096	0.899968	1.50076	0.980229	1.7467	1.4856	1.87919	2.09522	1.32964
Ankfy1	2.09423	3.387	1.29897	2.85573	2.98107	1.98806	3.7273	2.13502	2.86321	3.18249	3.03195	3.67614	2.4836	2.01428	2.3043	1.36715	2.467	1.79806	1.7151	2.81871	1.94071	1.78635	1.45896	2.50321	2.08424	3.85403	2.4797	2.64793	2.49808	4.91205	2.69383	1.70875	2.65934	3.09707	3.36523	2.9305	3.72035	3.03746	3.11232	2.83216	2.03107	3.0856	3.39457	2.94069	2.77062	2.85391	2.67884	2.5442	2.42619
Ankhd1	0.349038	0.660878	0.288659	0.634607	0.569911	0.852027	0.828289	0.464134	1.24073	0.816022	1.37816	1.09192	0.620899	0.464833	1.06352	0	0.523303	0.553249	0.612536	0.521983	0.646902	0.463127	0.583583	0.750963	0.490409	0.642338	0.387454	0.529585	0.772134	0	0.36734	1.08221	0.967033	1.03236	0.78522	0.659363	0.769728	0.934604	0.405954	0.472027	0.840441	0.964251	0.643182	0.948609	0.542078	0.820989	1.07953	0.698407	0.683636
Ankib1	0.523558	0.495658	0.14433	0.362633	0.438393	0.486872	0.552193	0.27848	0.381762	0	0.459387	0.545962	0.827866	0.387361	0.709016	0.248572	0.448546	0.507145	0.735043	0.574181	0.248809	0.396966	0.291792	0.166881	0.490409	0.321169	0.464945	0.192576	0.590455	0	0.18367	0.512625	0.664835	1.03236	0.39261	0.183156	0.256576	0.506244	0.541272	0.472027	0.42022	0.3857	0.500253	0.505925	0.301155	0.351852	0.559758	0.249431	0.422721
Ankle1	0.0872596	0.413049	0.432989	0.317304	0.131518	0.4463	0.138048	0.556961	0.381762	0.326409	0.551264	0.400372	1.03483	0.464833	0.354508	0.497144	0.149515	0.322728	0.612536	0.156595	0.149285	0.463127	0	0.417202	0.286072	0	0.387454	0.144432	0.408777	0	0.306117	0.398708	0.483516	0.294959	0.448697	0.219788	0.128288	0.311535	0.135318	0.236014	0.21011	0.19285	0.214394	0.158101	0.180693	0.234568	0.0799654	0	0.37239
Ankle2	0.261779	0.413049	0.14433	0.407962	0.394553	0.4463	0.414144	0.556961	0.668083	0.244807	0.275632	0.509564	0.206966	0.542306	0.354508	0.497144	0.63544	0.461041	0.490029	0.365388	0.646902	0.463127	0	0.584082	0.449542	0.963507	0.619926	0.722161	0.272518	1.05258	0.306117	0.34175	0.302198	0.294959	0.504784	0.256419	0.128288	0.311535	0.405954	0.944055	0.21011	0.514267	0.535985	0.442684	0.481847	0.390947	0.279879	0.498862	0.441979
Ankmy2	0.261779	0.165219	0.432989	0.453291	0.263036	0.284009	0.34512	0.27848	0.286321	0.0816022	0.36751	0.327577	0.206966	0.232417	0.354508	0	0.411167	0.322728	0.490029	0.469784	0.497617	0.264644	0.291792	0.417202	0.32694	0	0.464945	0.914738	0.317937	0.701722	0.979574	0.512625	0.423077	0.884877	0.504784	0.512838	0.769728	0.662011	0.135318	0.236014	0.21011	0.771401	0.535985	0.505925	0.301155	0.625515	0.559758	0.149659	0.312741
Ankra2	0.349038	0.495658	0.577319	0.49862	0.832946	0.649163	0.621217	0.649788	0.858964	0.571216	0.459387	0.400372	0.206966	0.69725	0.974897	0.124286	0.523303	1.1065	0.735043	0.574181	0.497617	0.463127	0.875375	0.834403	0.817349	1.28468	0.542435	0.722161	0.772134	1.05258	1.0408	1.42396	0.967033	1.32731	0.673046	0.769257	0.64144	1.2072	1.21786	0.708041	0.490257	0.964251	0.964773	0.569165	0.783002	0.66461	0.759671	0.798179	0.60736
Ankrd1	6.28269	5.9479	4.32989	6.3914	4.51545	5.11216	4.62461	5.29113	5.82186	3.10088	5.60452	4.44049	7.03686	5.88789	7.26742	6.96002	7.401	8.16042	8.94303	8.19513	8.7083	7.01306	5.25225	8.26059	7.56048	9.95624	7.05166	6.49945	5.5412	5.61378	4.04074	5.24017	5.1978	5.30926	4.93567	3.58986	5.38809	5.68551	6.08931	11.0926	6.65349	8.22828	6.03877	5.91299	5.66171	5.23869	5.87746	4.58953	6.1759
Ankrd10	1.04712	1.32176	1.15464	1.63185	1.13982	1.42004	1.7256	1.20675	0.763523	1.22403	1.28628	2.32944	2.89753	1.23956	1.06352	1.36715	1.64467	1.38312	1.34758	2.08793	2.04023	1.78635	0.583583	1.50193	1.22602	2.24818	1.78229	0.81845	1.72595	1.7543	1.28569	1.19613	1.45055	2.21219	1.40218	2.01472	1.66774	1.71344	1.08254	0.708041	1.82096	1.47852	1.1077	1.89722	1.44554	1.79836	1.43938	1.34693	1.49619
Ankrd11	1.74519	0.991317	2.16494	2.08514	1.88509	1.86634	1.31146	1.3924	2.09969	1.55044	2.48069	2.40223	1.44876	1.85933	1.32941	1.36715	1.60729	1.93637	2.45014	2.03573	1.54261	1.5217	0.875375	1.41849	1.47123	0.963507	1.85978	0.914738	1.68053	1.05258	0.979574	1.48092	1.39011	1.17984	1.90696	2.05135	2.30918	1.98603	1.21786	1.41608	1.12059	2.05707	1.25063	1.7075	0.903464	1.75926	1.67927	1.94556	1.61773
Ankrd12	0.610817	0.247829	0	0.271975	0.306875	0.405727	0.483168	0.0928268	0.858964	0.0816022	0.275632	0.363974	0.413933	0.464833	0.443135	0.248572	0.186894	0.184416	0.122507	0.156595	0.29857	0.066161	0	0.166881	0.449542	0.321169	0.0774908	0.24072	0.408777	0	0.612234	0.284792	0.181319	0.737397	0.673046	0.109894	0.769728	0.272593	0.405954	0.236014	0.140073	0.257134	0.285859	0.379443	0.180693	0.234568	0.43981	0.299317	0.30728
Ankrd13a	0	0.165219	0.14433	0.271975	0.438393	0.365154	0.34512	0.27848	0.572642	0.163204	0.275632	0.436769	0.206966	0.309889	0.531762	0.248572	0.373788	0.138312	0.735043	0.208793	0.199047	0.396966	0.291792	0.417202	0.16347	0	0.0774908	0.288865	0.181679	1.05258	0.244893	0.113917	0.120879	0.442438	0.168261	0.512838	0.256576	0.272593	0.270636	0	0.140073	0.578551	0.142929	0.284583	0.361386	0.508231	0.479792	0.199545	0.299526
Ankrd13b	0.523558	0.330439	0.14433	0.317304	0.438393	0.0811454	0.207072	0.371307	0.477202	0	0.183755	0.29118	0.413933	0.232417	0.265881	0.248572	0.149515	0.276624	0.490029	0.208793	0.248809	0.264644	0.291792	0.250321	0.204337	0.321169	0.154982	0.192576	0.136259	0	0.18367	0.34175	0.362637	0.442438	0.336523	0.366313	0.513152	0.233651	0	0.944055	0.0700367	0.19285	0.285859	0.189722	0.240924	0.195474	0.239896	0.199545	0.271976
Ankrd13c	1.30889	0.908707	1.29897	0.679936	0.789107	1.25775	0.483168	1.48523	1.33617	0.897625	0.826896	0.545962	0.620899	0.69725	0.709016	0.621431	0.710197	0.691561	0.735043	0.88737	0.497617	0.793932	0.291792	0.417202	0.776482	2.24818	1.39483	0.529585	0.908393	6.3155	1.10202	0.797417	1.14835	0.589918	0.616959	0.805888	0.384864	0.85672	1.4885	0.472027	0.840441	1.02853	0.893309	0.664026	0.66254	0.430042	0.679706	0.598634	0.952596
Ankrd16	0.0872596	0.330439	0.14433	0.589278	0.219196	0.486872	0.414144	0.185654	0.0954404	0.571216	0.183755	0.837141	0.413933	0.619778	0.443135	0.372858	0.523303	0.783769	0.245014	0.521983	0.696664	0.595449	0.291792	0.667523	0.613012	0.963507	0.464945	0.481441	0.408777	1.05258	0.36734	0.626542	0.483516	1.47479	1.06566	0.842519	0.513152	0.506244	0.135318	0.236014	0.490257	0.642834	0.393056	0.600785	0.421617	0.469137	0.839637	0.39909	0.429997
Ankrd17	1.65793	1.90002	1.58763	1.58652	1.4467	1.98806	1.58755	2.04219	2.09969	1.79525	2.29693	2.36583	2.27663	2.71153	2.03842	1.36715	1.68205	1.47533	1.83761	2.19233	1.79142	2.44796	1.45896	1.91913	1.22602	0.642338	1.16236	1.49247	1.99846	1.05258	1.77548	1.367	2.47802	1.32731	1.7387	1.94146	2.30918	1.75238	1.62382	0.708041	1.26066	1.9285	1.53649	2.81421	1.80693	2.50206	2.0791	1.99545	1.79316
Ankrd23	0.349038	0.0826097	0.14433	0.181316	0.219196	0.202864	0.0690241	0.27848	0	0.244807	0	0.181987	0.413933	0.387361	0	0.248572	0	0.138312	0	0.156595	0	0.132322	0	0.250321	0.204337	1.28468	0.309963	0.337009	0.227098	1.7543	0.306117	0.455667	0.423077	0.294959	0.560871	0.439575	0.384864	0.116826	0.135318	0.236014	0.140073	0.19285	0.393056	0.221342	0.240924	0.234568	0.43981	0.498862	0.153378
Ankrd24	0.174519	0	0.14433	0.362633	0.219196	0.162291	0.207072	0.0928268	0.572642	0.244807	0.275632	0.181987	0	0.0774722	0.177254	0.248572	0.0747576	0.184416	0.122507	0.0521983	0.0995234	0.132322	0	0	0.16347	0.642338	0.309963	0.24072	0.408777	0.350861	0.36734	0.113917	0.543956	0.147479	0.280436	0.146525	0.256576	0.194709	0	0.472027	0.21011	0.257134	0.178662	0.347823	0.120462	0.390947	0.199913	0.199545	0.158623
Ankrd26	0.698077	1.23915	0.577319	1.13323	0.569911	0.730309	1.10439	0.464134	0.572642	0.897625	1.47004	0.873539	1.44876	0.542306	0.709016	0.497144	0.710197	0.691561	0.490029	1.56595	0.547379	0.992414	0.291792	1.41849	0.735614	0	0.774908	0.625873	0.272518	0	0.489787	0.455667	0.725275	0.442438	0.841307	0.439575	1.0263	1.24614	0.67659	0.708041	0.700367	0.771401	0.571718	0.316203	0.421617	0.977368	1.03955	0.798179	0.843141
Ankrd27	1.22163	1.07393	0.865978	1.72251	1.35902	1.17661	1.24243	1.11392	1.81337	1.87685	1.74567	2.00186	2.06966	1.31703	1.41803	1.24286	1.08399	1.52143	0.85755	1.35715	1.44309	1.72018	0.875375	1.41849	1.71643	2.56935	1.23985	1.39618	1.22633	3.50861	1.65303	1.48092	1.93407	2.35967	2.07522	1.61178	1.15459	1.32402	1.21786	1.88811	2.31121	1.60709	1.60796	1.54939	2.28878	2.15021	1.63929	1.34693	1.39744
Ankrd28	0.610817	0.413049	0.865978	0.49862	0.569911	1.13604	0.828289	1.20675	1.43161	0.489613	0.918774	0.727949	0.206966	0.464833	0.531762	0.621431	0.672819	0.875977	0.85755	1.04397	0.696664	0.793932	1.16717	0.584082	0.490409	0.642338	0.309963	0.433297	0.772134	0.701722	0.428564	0.455667	0.664835	0.589918	0.673046	0.402944	0.384864	0.584128	0.405954	0.708041	0.840441	0.771401	0.750379	0.505925	0.843233	0.547326	0.399827	0.648521	0.758939
Ankrd39	0.174519	0.413049	0.14433	0.317304	0.438393	0.243436	0.207072	0.27848	0.477202	0.163204	0.275632	0.400372	0.827866	0.0774722	0.177254	0.124286	0.261652	0.414937	0.245014	0.417586	0.497617	0.396966	0	0.250321	0.572144	0	0.232472	0.337009	0.363357	0.701722	0.55101	0.626542	0.362637	0.442438	0.336523	0.476207	0.384864	0.739895	0.270636	0.236014	0.42022	0.3857	0.428788	0.664026	0.66254	0.351852	0.559758	0.39909	0.300999
Ankrd40	1.39615	1.90002	1.87629	1.85849	1.84125	2.15035	1.79463	1.57806	1.24073	1.55044	2.0213	1.89267	2.06966	1.54944	2.39293	1.49143	1.64467	1.84416	1.22507	1.46155	1.59237	1.91867	1.16717	1.75225	2.57465	2.89052	2.4797	2.35906	2.04388	2.80689	1.95915	2.39225	1.51099	1.62227	1.96305	1.83156	1.79603	1.90815	2.57104	2.36014	1.89099	2.24992	1.78662	1.64425	1.20462	1.72017	1.63929	1.59636	1.71707
Ankrd42	0.436298	0.165219	0.288659	0.362633	0.175357	0.243436	0.34512	0.649788	0.0954404	0.408011	0.275632	0.254782	0.620899	0.387361	0.265881	0.372858	0.186894	0.322728	0.367522	0.365388	0.149285	0.264644	0	0.166881	0.245205	0.963507	0.232472	0.337009	0.272518	0.701722	0.55101	0.284792	0.483516	0.294959	0.616959	0.219788	0.384864	0.389418	0.270636	0.236014	0.350184	0.707118	0.535985	0.347823	0.301155	0.234568	0.279879	0.349203	0.29878
Ankrd44	0.785337	0.247829	0.14433	0.453291	0.175357	0.324582	0.276096	0	0.0954404	0.244807	0.275632	0.400372	0.413933	0.69725	0.177254	0.372858	0.336409	0.23052	0.367522	0.260991	0.0497617	0.330805	0.291792	0.250321	0.122602	0.642338	0.0774908	0.0962882	0.272518	0.350861	0.122447	0.170875	0.0604395	0	0.504784	0.183156	0.256576	0.233651	0.135318	0	0.21011	0.321417	0.357323	0.158101	0.180693	0.0781894	0.159931	0.199545	0.300104
Ankrd46	0.959856	1.15654	1.01031	1.54119	0.964464	1.54176	1.31146	1.20675	1.33617	1.30564	1.47004	1.3831	2.27663	1.00714	1.32941	1.24286	1.2335	1.19871	1.34758	1.30496	1.045	1.12474	1.16717	0.917843	0.899084	1.60585	0.774908	1.25175	1.58969	0.701722	1.34691	1.82267	1.51099	1.32731	1.45827	1.39199	1.41117	1.12931	1.4885	1.88811	1.19062	1.99279	1.17917	1.51777	1.50577	1.52469	1.43938	1.89568	1.33806
Ankrd49	1.04712	1.7348	1.01031	1.04257	1.05214	0.933172	1.03536	1.29958	1.14528	0.652818	1.37816	0.618757	0.413933	1.16208	0.797643	0.745717	0.598061	0.875977	1.34758	0.521983	0.696664	0.529288	0.875375	0.584082	0.490409	0	0.697417	0.962882	0.681295	1.7543	0.857127	0.968292	0.725275	1.17984	0.673046	0.695994	0.513152	0.739895	0.541272	1.18007	0.42022	0.642834	0.678915	0.600785	0.722771	0.586421	0.719689	0.997724	0.836002
Ankrd50	0.523558	0.908707	0.432989	0.679936	0.701428	0.608591	0.414144	0.649788	1.14528	0.73442	0.643142	0.691552	0	1.3945	0.620389	1.36715	0.971849	0.968185	0.245014	1.04397	1.045	0.992414	0.875375	0.250321	0.572144	0.321169	1.23985	0.770305	0.908393	1.7543	0.673457	0.797417	0.423077	1.03236	1.00957	0.989044	1.0263	0.739895	0.405954	1.18007	0.980514	0.642834	0.964773	1.23319	0.963695	1.09465	0.959585	0.548748	0.815396
Ankrd52	0.698077	0.413049	0.865978	0.725266	0.920625	0.486872	0.828289	0.742614	0.381762	0.73442	0.275632	0.837141	1.03483	1.47197	1.15215	0.497144	1.15874	1.33702	0.85755	1.35715	0.696664	0.793932	2.91792	0.500642	0.939951	0.963507	0.697417	0.914738	0.862973	0.701722	0.91835	0.6835	0.906593	1.17984	0.953481	1.24546	0.64144	0.545186	1.35318	0.472027	0.560294	0.771401	0.821844	1.07509	1.02393	1.13375	1.1595	1.04761	0.898661
Ankrd54	0.785337	0.826097	0.865978	1.04257	1.31518	0.8926	1.17341	0.742614	0.286321	0.73442	0.735019	0.545962	0.620899	0.464833	0.797643	1.11857	1.38302	0.645457	0.980058	1.04397	1.14452	0.595449	1.16717	0.750963	1.02169	0.321169	0.464945	1.15546	0.681295	0.350861	1.10202	1.31004	0.604395	0.737397	0.504784	1.09894	1.0263	0.584128	0.67659	1.41608	1.40073	0.964251	0.821844	0.758887	0.903464	0.586421	0.559758	0.848065	0.844949
Ankrd61	0.0872596	0.330439	0	0.226645	0.263036	0.0405727	0.0690241	0.0928268	0.190881	0.244807	0.643142	0.14559	0.206966	0.232417	0.088627	0.497144	0.149515	0.0922081	0.367522	0.104397	0.149285	0.132322	0	0.0834403	0.204337	0	0.697417	0.337009	0.227098	0.701722	0.244893	0.398708	0.302198	0.294959	0.280436	0.329681	0	0.155767	0.135318	0.472027	0	0.3857	0.285859	0.221342	0.0602309	0.273663	0.359844	0.149659	0.228249
Ankrd9	0.261779	0.495658	0.432989	0.135987	0.438393	0.243436	0.414144	0.27848	0.763523	0.489613	0.183755	0.327577	0.620899	0.464833	0.797643	0.621431	0.373788	0.276624	0.490029	0.417586	0.497617	0.396966	0	0.333761	0.245205	0.963507	0.387454	0.385153	0.136259	0	0.428564	0.113917	0.241758	0	0.504784	0.476207	0.128288	0.350477	0.270636	0.236014	0.140073	0.257134	0.46452	0.221342	0.240924	0.273663	0.239896	0.249431	0.406521
Anks1	0.174519	0.165219	0.14433	0.271975	0.175357	0.4463	0.34512	0.371307	0.477202	0.244807	0.275632	0.254782	0.620899	0.542306	0.177254	0.372858	0.336409	0.461041	0.122507	0.365388	0.199047	0.264644	0.875375	0.250321	0.0817349	0	0.309963	0.192576	0.317937	0	0.306117	0.227833	0.483516	0.737397	0.39261	0.439575	0.64144	0.623069	0.135318	0	0.21011	0.3857	0.214394	0.379443	0.120462	0.351852	0.239896	0.498862	0.317175
Anks3	0.436298	0.578268	0.14433	0.543949	0.61375	0.568018	0.966337	0.928268	0.572642	0.489613	0.643142	0.691552	1.65573	0.619778	0.443135	0.621431	0.710197	0.507145	0.490029	0.31319	0.547379	0.66161	0	1.00128	0.980819	0.963507	0.774908	0.770305	0.635875	1.05258	0.55101	0.854375	0.785714	0.737397	1.17783	1.24546	1.15459	0.584128	0.811909	1.18007	0.280147	0.899968	0.857576	0.948609	1.02393	1.09465	1.23946	1.04761	0.614461
Anks4b	0.698077	0.660878	0.432989	1.0879	1.0083	1.37947	0.966337	0.835441	0.858964	0.73442	1.28628	1.09192	1.03483	0.619778	0.88627	0.870003	0.971849	0.968185	0.85755	1.14836	1.54261	1.12474	1.75075	0.834403	1.02169	1.28468	0.774908	1.15546	1.22633	1.40344	0.795904	1.42396	1.02747	0.884877	0.841307	0.879151	0.769728	1.40191	1.08254	1.18007	1.75092	1.02853	1.28636	0.853748	1.26485	1.25103	0.959585	0.997724	1.04576
Ankzf1	1.13438	0.743488	0.432989	0.589278	0.701428	0.689736	0.828289	0.742614	0.668083	0.489613	0.643142	0.946334	1.03483	0.309889	0.354508	1.24286	0.411167	0.553249	0.612536	0.835172	0.348332	0.463127	0.291792	0.584082	1.06255	1.28468	0.697417	1.05917	0.545036	0.701722	1.0408	1.08221	1.45055	1.17984	1.17783	1.1722	1.15459	1.2072	0.947227	1.41608	1.3307	0.771401	0.714647	0.916988	0.843233	0.390947	1.07953	1.0975	0.652121
Anln	4.5375	4.62615	4.47422	3.71699	3.6825	4.50357	5.17681	7.6118	4.39026	5.95696	4.77762	5.35043	3.51843	4.26097	5.5835	3.85287	3.47623	4.28768	5.39032	3.91487	3.98094	5.02823	2.91792	5.42362	2.57465	4.1752	2.40221	2.88865	2.04388	1.7543	2.32649	2.62008	2.71978	1.47479	2.29957	1.1722	2.69405	3.03746	3.11232	3.54021	2.94154	1.09282	2.28687	2.3399	1.44554	1.64198	1.75924	1.89568	4.60168
Ano1	4.9738	7.35227	5.3402	6.34607	6.75125	4.94987	6.76436	6.86918	5.34466	5.30415	6.61517	7.78905	6.82989	7.04997	8.24231	7.45717	5.71896	5.94742	5.1453	6.83797	5.92164	6.6161	4.96046	5.00642	3.71894	4.81754	4.88192	3.65895	3.90609	3.50861	5.02032	3.47446	3.02198	3.53951	4.31871	3.40671	5.13152	5.91916	5.54804	4.24825	5.04264	4.49984	5.18119	3.76281	4.63778	4.33951	3.55846	3.49203	6.25557
Ano10	1.91971	1.40437	0.721648	1.17856	1.2275	1.3389	1.7256	1.3924	1.62249	1.22403	1.65379	1.34671	1.2418	1.23956	1.15215	1.49143	1.86894	1.24481	1.47009	1.35715	0.945473	2.31563	0.291792	1.58537	1.47123	1.28468	1.93727	0.914738	1.18091	3.15775	1.46936	1.70875	1.45055	1.76975	2.29957	1.39199	2.56576	2.10286	1.21786	1.88811	2.24118	1.41424	1.78662	1.39129	1.44554	1.21194	1.1595	1.24716	1.37333
Ano3	0.436298	0.330439	0.288659	0.49862	0.789107	0.608591	0.759265	0.0928268	0.954404	0.73442	0.918774	0.837141	0.620899	1.23956	0.354508	0.372858	0.63544	0.322728	0.735043	0.678577	0.746426	0.926253	0	0.584082	0.286072	0.321169	0.154982	0.385153	0.181679	0	0.428564	0.512625	0.483516	0.294959	0.673046	0.402944	0.256576	0.42836	0.270636	0.236014	0.21011	0.19285	0.178662	0.474304	0.421617	0.273663	0.319862	0.349203	0.602705
Ano6	6.36995	6.11312	5.3402	6.11943	4.55928	4.9093	6.07412	5.84809	4.9629	5.87536	6.43142	7.1339	6.82989	5.96536	4.60861	4.97144	4.82187	5.48638	5.75784	5.9506	4.82689	4.69743	4.08508	4.50578	5.84405	8.99273	6.58671	6.45131	4.17861	9.82411	5.26521	4.27188	4.65385	5.7517	6.33785	3.95618	6.02953	5.76339	5.27741	7.78845	4.62242	6.55691	6.1817	5.84975	4.93894	4.76956	4.91787	4.88885	5.66548
Anp32a	6.80625	7.6001	8.37112	6.43673	6.1375	6.36991	6.48826	8.35441	7.73067	7.3442	6.61517	4.2949	6.00203	6.04283	6.02664	7.83002	6.13012	7.42275	6.98291	7.56875	5.17522	5.49136	6.12763	6.34146	6.37532	11.2409	6.97417	6.83646	6.49501	8.77152	5.93867	7.11979	7.31319	7.96389	6.00132	5.31153	5.90125	6.15281	7.98377	10.1486	6.8636	7.52116	6.39609	6.07109	6.68563	5.82511	6.95699	5.48748	6.83388
Anp32b	4.1012	3.30439	3.75257	4.39692	3.55098	4.26013	4.34852	4.08438	3.91306	3.83531	2.94008	2.54782	3.93236	4.64833	4.78586	4.4743	3.7005	4.5643	4.53277	3.60168	3.93118	4.43278	3.20971	3.25417	3.02419	2.24818	3.09963	3.46637	2.36182	6.3155	2.02037	3.36054	2.5989	3.39203	2.1874	2.56419	2.05261	3.50477	2.57104	2.59615	2.59136	2.89275	2.39407	2.84583	1.86716	3.20577	2.67884	2.84351	3.92097
Anp32e	6.36995	6.11312	6.78349	6.16476	5.17303	6.12648	7.59265	7.05484	6.96715	6.20177	6.43142	4.80446	6.62293	4.88075	6.11526	6.33859	4.48546	5.20976	5.88035	6.055	4.77712	6.15297	2.62613	4.67266	4.33195	5.78104	5.11439	5.48843	4.95074	4.91205	5.14276	4.55667	3.92857	3.39203	3.58958	3.07703	4.61837	4.86773	5.14209	8.26048	4.27224	4.82126	3.78763	3.92092	4.69801	2.30659	3.2386	3.89112	5.81667
Antkmt	2.18149	1.90002	1.29897	1.76783	2.455	2.19093	2.34682	2.22784	2.38601	1.63204	2.66444	1.20112	1.8627	1.70439	1.41803	1.61572	1.71943	2.3052	3.06268	2.08793	2.13975	2.18331	2.91792	1.66881	2.32944	1.60585	2.01476	2.0702	2.36182	2.45603	2.69383	3.18967	2.78022	3.68699	2.35566	2.16125	2.95062	2.57016	3.11232	2.59615	2.17114	2.37849	2.46553	2.94069	3.07178	2.69754	2.43894	1.59636	2.0391
Antxr2	5.49736	3.80005	2.4536	3.17304	3.15643	2.71837	3.58925	3.15611	4.4857	5.38575	3.39946	3.49416	2.06966	2.63406	2.83606	2.11286	3.02768	2.81235	3.4302	3.1319	1.54261	3.37421	2.04254	3.17073	4.20935	4.49637	3.09963	3.65895	3.49731	3.15775	4.46931	4.32883	3.56593	2.80211	5.16002	2.9305	3.07891	3.85524	5.41272	4.24825	4.06213	3.21417	3.7519	3.25689	3.61386	3.47943	3.35855	3.54192	3.18726
Anxa1	0.349038	0.247829	0.432989	0.362633	0.219196	0.202864	0.552193	0.185654	0.381762	0.326409	0.36751	0.181987	0.206966	0.309889	0.265881	0.372858	0.373788	0.276624	0.490029	0.260991	0.597141	0.264644	0.583583	0.417202	0.0817349	0.321169	0.154982	0.288865	0.272518	0.350861	0.36734	0.170875	0.241758	0.442438	0.224349	0.29305	0.256576	0.389418	0	0.236014	0.21011	0.449984	0.214394	0.505925	0.0602309	0.273663	0.159931	0.299317	0.342902
Anxa11	0.523558	0.413049	0.865978	0.815924	0.832946	0.568018	0.759265	0.649788	0.0954404	0.571216	0.551264	0.400372	0.413933	0.154944	0.443135	0.621431	0.448546	0.553249	0.245014	0.626379	0.547379	0.727771	1.45896	1.00128	0.694747	0.321169	0.852398	0.81845	0.635875	1.40344	0.612234	0.911334	0.362637	0.294959	0.560871	0.476207	0.769728	0.700953	0.135318	0.708041	0.840441	0.642834	0.46452	0.664026	0.542078	0.66461	0.359844	0.548748	0.603637
Anxa13	1.30889	1.81741	2.02062	2.03981	2.32348	2.31264	2.89901	1.02109	1.90881	2.04006	2.8482	1.60149	2.27663	1.78186	1.24078	2.23715	2.09321	3.13508	1.34758	2.40112	2.3388	2.31563	1.16717	2.00257	0.899084	0.642338	2.01476	1.29989	1.31717	0.350861	1.0408	0.797417	1.39011	1.03236	0.729133	1.09894	1.28288	2.25863	2.16509	0.944055	1.47077	1.02853	1.67942	1.7075	1.26485	1.79836	1.71926	1.54647	2.01996
Anxa2	62.3906	67.9878	63.7937	68.9909	68.5208	73.5177	61.9836	59.7805	52.3968	51.6542	52.0945	65.297	63.1248	65.6965	68.1542	62.7645	74.4586	74.5042	56.3533	60.0802	67.029	73.5048	100.96	62.3299	57.8683	35.3286	48.3542	52.0919	52.5959	23.1568	39.6727	44.1997	42.7308	34.9526	31.521	51.2105	47.0817	42.7971	45.6022	34.458	38.2401	38.9557	42.5572	38.64	36.3193	47.5001	40.7024	30.0814	65.3732
Anxa3	40.3139	38.0005	37.67	39.0284	38.1402	37.0429	38.9986	39.3586	35.6947	37.7818	37.7616	32.9761	37.4609	41.99	44.4021	35.173	37.5283	37.5287	34.792	36.33	35.3806	37.3809	50.1882	36.9641	26.0326	25.6935	25.107	24.6979	25.98	20.3499	23.0812	23.6377	25.7472	21.532	20.8644	23.9569	28.0951	23.6377	23.5453	24.7814	23.3923	23.0777	20.3317	20.0473	19.5751	20.4856	18.592	18.4579	38.2453
Anxa4	23.9091	24.4525	25.9793	25.1123	25.3829	25.3174	25.6079	26.5485	25.6735	25.2967	23.8881	25.4054	19.8688	21.2274	24.9042	23.3658	22.502	21.3001	20.9487	21.1403	20.8502	21.1715	22.7598	22.8626	27.0543	31.1534	25.6494	29.3679	28.2056	27.718	26.9995	29.2766	29.978	27.5787	27.1462	32.2355	27.4536	27.8434	29.4993	19.3531	29.6956	22.8849	26.299	27.7942	26.863	28.0309	28.7875	29.8319	23.5555
Anxa5	35.5147	35.4396	37.3814	37.7138	36.8688	37.4486	34.443	35.2742	29.9683	31.5801	34.2703	37.5258	36.2191	36.1021	36.3371	33.433	37.6778	36.3761	33.6895	32.7283	35.6791	34.933	44.9359	36.4634	27.6673	20.876	25.9594	30.8122	31.0216	21.0517	26.8158	24.549	25.9286	23.5967	27.3705	36.3749	37.5884	31.4261	30.8525	26.6696	29.1353	30.6632	32.981	31.0195	27.5858	31.3931	29.8671	25.2424	35.7501
Anxa6	2.79231	2.64351	2.4536	2.31178	2.98107	1.98806	1.86365	2.50632	2.19513	3.10088	2.38881	3.45776	3.7254	2.86647	2.3043	1.86429	2.42962	2.90456	2.32764	3.0275	3.33403	2.51412	2.33433	2.50321	3.96414	3.85403	5.96679	4.76627	4.54196	3.50861	5.44888	3.87317	5.86264	6.04666	6.33785	7.06984	4.87494	5.56868	4.19486	4.48426	6.0932	4.82126	6.28889	5.81813	5.60148	7.34981	7.1569	6.98407	2.61743
Anxa7	2.79231	3.387	4.90721	4.44225	3.41946	4.38185	4.27949	3.99155	3.24497	3.83531	4.13448	3.74894	3.31146	3.40878	2.03842	3.6043	3.13982	3.18118	2.81767	2.8709	2.88618	3.9035	2.91792	2.50321	3.92328	1.92701	3.71956	4.9107	4.04235	2.45603	4.04074	4.49971	3.14286	2.80211	3.87001	3.26018	3.84864	3.58265	5.00677	1.88811	3.4318	3.40702	3.57323	2.81421	3.79455	3.714	3.59844	3.14283	3.48972
Anxa8	6.54447	7.10444	8.22679	7.11667	7.58419	8.19569	7.4546	6.12657	5.4401	5.46735	4.59387	7.31589	9.10652	8.13459	8.33094	7.83002	7.401	6.7773	4.90029	6.26379	7.16569	8.00548	7.87838	8.09371	2.57465	1.60585	1.93727	2.21463	2.9977	0.350861	1.59181	1.93658	1.75275	1.76975	1.45827	1.46525	2.95062	2.64804	2.84168	1.88811	2.24118	2.37849	3.07298	1.39129	1.98762	2.1893	1.51934	1.14738	7.12743
Aopep	1.48341	1.48698	1.87629	1.90382	2.27964	1.7852	2.20877	1.57806	2.19513	2.93768	2.0213	2.43863	2.89753	1.85933	2.65881	2.61001	2.13059	2.3052	2.20513	2.24453	1.6919	2.44796	5.25225	2.92041	1.96164	1.28468	1.39483	1.73319	1.49885	1.40344	1.95915	1.48092	2.71978	2.06471	1.79479	2.82061	2.1809	2.06392	1.89445	2.12412	2.17114	2.3142	2.07248	1.80236	1.44554	1.87655	2.0791	2.29477	2.30911
Aox1	0.349038	0.247829	0.721648	0.725266	0.175357	0.4463	0.138048	0.371307	0.0954404	0.0816022	0.183755	0.363974	0.206966	0.232417	0.177254	0.124286	0.224273	0.276624	0.490029	0.31319	0.248809	0.066161	0.291792	0.166881	0.408674	0.321169	0.309963	0.288865	0.408777	0	0.244893	0.227833	0.362637	0.147479	0.616959	0.329681	0.256576	0.584128	0.270636	0.472027	0.280147	0.321417	0.214394	0.158101	0.180693	0.195474	0.159931	0.299317	0.287042
Ap1ar	1.13438	1.56959	1.01031	1.26921	1.2275	1.17661	1.44951	0.742614	1.43161	0.73442	0.551264	1.09192	1.44876	2.24669	1.68391	1.74001	1.12136	1.52143	1.22507	1.30496	0.995234	1.05858	1.45896	1.33505	0.776482	0.963507	0.929889	0.770305	0.953812	1.7543	1.10202	0.569583	1.02747	1.17984	1.00957	0.879151	0.64144	0.934604	0.947227	0.472027	0.770404	0.771401	0.821844	0.474304	1.08416	0.899178	0.759671	0.798179	1.27204
Ap1b1	3.49038	3.387	2.4536	3.71699	3.85786	2.43436	2.89901	3.99155	2.86321	5.38575	4.41011	5.16844	4.76023	4.26097	3.98822	3.35572	3.21458	2.99676	3.4302	4.38465	3.88141	3.50653	3.20971	3.58793	4.16848	2.89052	3.48708	4.66998	3.36105	2.45603	4.28564	4.84146	4.77472	4.2769	5.55263	4.2126	4.74665	4.71196	3.92422	3.30419	3.64191	3.79272	4.71667	3.54147	4.2764	4.88684	4.91787	4.24033	3.69313
Ap1g1	1.57067	2.31307	2.4536	1.72251	2.06045	2.02864	2.0017	2.4135	1.81337	1.63204	1.47004	2.14745	1.44876	1.62692	1.59529	0.994289	1.38302	1.47533	1.83761	1.87914	1.79142	1.78635	1.75075	1.66881	1.6347	1.92701	1.47232	2.16648	1.90762	2.10517	2.44893	2.0505	2.11538	2.65463	1.57044	1.79493	1.28288	2.02498	1.89445	0.944055	1.61084	1.47852	1.78662	1.54939	1.86716	2.38478	1.87919	1.59636	1.80657
Ap1g2	0.872596	1.32176	0.865978	0.951911	1.70973	1.82577	1.79463	1.48523	1.52705	2.04006	1.47004	1.67428	1.2418	2.16922	1.50666	0.248572	1.56991	1.89027	1.22507	1.35715	1.34357	1.1909	1.45896	1.50193	1.67557	1.92701	2.01476	1.2036	1.58969	1.05258	1.77548	1.59483	2.53846	2.21219	2.46783	1.86819	1.79603	2.29757	2.02977	2.36014	1.19062	1.34995	2.537	1.45453	2.16831	2.15021	2.11908	1.7959	1.42679
Ap1m1	4.1012	3.55222	2.4536	2.26645	3.59482	2.92123	2.69194	2.97046	2.00425	3.5905	3.49134	4.54968	3.31146	2.86647	3.98822	3.85287	3.55099	2.39741	2.81767	3.1319	3.43356	2.31563	4.08508	3.17073	3.84154	3.85403	4.26199	3.7071	2.9977	5.96464	4.34686	3.30358	3.56593	2.94959	4.54306	4.6888	4.61837	4.82879	3.24763	4.95629	5.25276	4.17842	4.28788	3.8893	3.91501	3.90947	3.27858	3.54192	3.2129
Ap1s1	6.63173	5.03919	5.3402	4.75956	5.12919	4.26013	6.00509	4.17721	5.05834	4.89613	6.15578	3.56695	3.31146	3.87361	5.05174	5.96573	5.56944	4.65651	4.65527	5.21983	5.62307	5.35904	8.46196	5.50706	5.06756	5.45987	5.0369	4.42926	4.31487	4.56119	4.34686	4.27188	4.23077	5.30926	3.53349	4.35912	4.2335	3.97207	5.27741	5.66433	4.2022	3.98557	3.43031	3.57309	3.97524	3.63581	3.19862	3.44215	5.17809
Ap1s2	1.13438	0.413049	0.865978	0.815924	0.745268	0.811454	0.552193	0.464134	0.477202	0.571216	0.551264	0.545962	0.827866	0.929667	0.443135	0.372858	0.63544	0.368833	0.245014	0.782974	0.497617	0.727771	0	0.584082	0.531277	0.642338	0.697417	0.385153	0.408777	0.701722	0.36734	0.34175	0.423077	0.737397	0.39261	0.256419	0.513152	0.311535	0.270636	0	0.560294	0.449984	0.60745	0.474304	0.120462	0.234568	0.319862	0.249431	0.59847
Ap2a1	3.14135	4.13049	2.88659	3.35435	3.28795	2.96181	4.07242	3.99155	2.67233	4.56973	4.13448	5.05925	3.51843	3.71867	3.45645	3.97716	3.02768	2.99676	2.94017	4.28026	4.0307	2.97724	2.91792	3.33761	3.55547	5.78104	3.09963	3.65895	2.95228	2.45603	4.10197	4.38579	3.62637	2.35967	4.82349	3.73639	3.46377	3.93313	3.92422	3.54021	3.50184	3.4713	3.39457	2.81421	3.19224	2.81482	3.03868	2.99317	3.54293
Ap2a2	15.0087	17.348	15.8763	14.3693	15.5191	14.525	14.9092	14.481	12.8845	17.2997	15.711	18.5263	17.3852	16.1917	17.0164	14.2929	11.5501	13.1858	13.2308	14.4589	13.1869	12.7691	3.79329	15.353	14.6305	17.9855	15.7306	17.0912	13.8076	13.3327	17.4487	16.404	14.0824	15.4853	21.0327	17.1068	18.4735	17.1344	17.456	16.2849	16.7388	14.1424	16.151	14.9248	16.5033	14.2696	15.5133	15.8139	14.6254
Ap2b1	5.23558	6.19573	4.90721	5.71147	4.77848	4.26013	5.79802	5.10547	5.4401	6.52818	7.35019	7.53427	6.00203	5.0357	4.96311	4.97144	5.00876	5.7169	5.1453	5.9506	5.12546	4.89591	3.5015	5.92426	4.98583	4.81754	6.58671	6.5476	5.5412	2.10517	6.18356	4.55667	5.37912	8.11137	6.5622	5.53132	6.02953	7.71048	6.22463	5.42832	5.18272	6.87832	6.03877	5.69165	6.74586	5.74692	6.4772	6.18589	5.67363
Ap2m1	12.4781	11.5654	11.2577	13.916	12.4942	12.6181	14.7021	10.7679	13.7434	12.9748	14.6085	15.1413	17.5921	13.5576	15.7756	12.8015	12.2976	14.6611	14.0883	14.5111	13.2366	13.6953	7.29479	15.1027	14.4671	14.4526	13.9483	13.1915	12.5812	15.7887	13.9589	15.6066	12.9945	12.0933	11.554	13.7001	13.2137	11.6436	13.1259	14.8689	12.0463	14.2066	11.3629	10.3082	11.4439	9.18726	10.5954	11.2244	13.0926
Ap2s1	3.14135	3.13917	2.88659	3.17304	2.93723	3.48925	2.96804	2.4135	2.00425	3.26409	1.83755	2.54782	2.69056	3.56372	2.74744	2.48572	3.10244	2.85845	2.57265	2.66211	2.53785	3.50653	4.37688	2.08601	3.14679	2.56935	3.02214	2.8405	2.95228	4.21033	2.32649	3.36054	2.47802	2.21219	2.74827	2.56419	3.2072	2.76487	2.57104	1.6521	3.36176	2.76419	3.03725	3.19365	2.77062	3.55762	2.75881	2.69385	2.86992
Ap3b1	3.49038	3.13917	2.59793	2.13047	2.76187	2.27207	3.10608	2.4135	2.67233	3.5905	3.49134	3.23937	1.44876	2.40164	2.12705	2.11286	1.19612	2.81235	3.55271	2.24453	2.53785	2.18331	1.16717	2.33633	2.73812	2.56935	2.09225	2.31092	2.27098	1.40344	2.6326	3.18967	2.41758	2.65463	3.25305	1.94146	1.53946	3.69947	3.38295	2.83216	3.01158	2.76419	2.85859	2.52962	2.46947	2.69754	2.79879	3.69158	2.59948
Ap3d1	3.05409	3.46961	3.46391	3.67166	3.81402	2.47493	3.79632	3.8059	3.14953	3.83531	3.49134	4.44049	4.96719	3.71867	2.57018	2.85858	2.57914	2.58183	3.06268	3.75827	2.83642	1.98483	1.75075	2.25289	3.10593	0.642338	4.10701	3.99596	3.58815	1.40344	3.24484	2.79096	3.68681	4.86682	4.71132	4.1027	4.61837	3.8163	4.33018	1.88811	3.29173	2.82847	4.25215	3.63633	2.89108	4.33951	3.63843	3.89112	3.35535
Ap3m1	3.6649	3.80005	3.03092	3.76232	3.50714	3.28639	3.93437	6.03374	3.81762	4.56973	3.6751	3.89453	3.1045	4.33845	3.98822	3.72858	2.87817	4.5643	3.55271	3.96707	3.03546	4.03582	1.75075	3.75481	2.98332	3.53286	2.40221	4.0441	3.58815	1.7543	3.36728	4.04404	3.50549	2.35967	3.9261	2.74735	5.13152	5.0235	4.19486	4.72027	2.80147	4.11414	4.21642	3.60471	3.07178	2.73663	3.63843	3.34238	3.64828
Ap3m2	0.785337	0.165219	0.288659	0.362633	0.0876785	0.608591	0.34512	0.556961	0.381762	0.897625	0.643142	0.509564	0.413933	0.464833	0.088627	0.372858	0.224273	0.138312	0.367522	0.31319	0.348332	0.529288	0	0.500642	0.613012	1.28468	0.309963	0.24072	0.499616	0	0.306117	0.740459	0.483516	0.884877	0.616959	0.29305	0.128288	0.389418	0.270636	0.708041	0.140073	0.3857	0.321591	0.569165	0.481847	0.430042	0.59974	0.249431	0.423772
Ap3s1	0.785337	1.32176	0.288659	0.951911	1.09598	0.689736	1.44951	0.649788	0.858964	0.897625	0.275632	0.545962	0.206966	0.852195	0.709016	0.870003	1.19612	1.01429	0.85755	0.730776	0.895711	0.595449	1.45896	0.584082	0.653879	0.963507	1.08487	0.433297	0.908393	1.40344	0.73468	0.569583	0.846154	0.294959	0.673046	0.402944	0.513152	0.700953	1.21786	0.708041	1.19062	0.835684	0.357323	0.885368	0.783002	0.781894	0.719689	0.498862	0.790483
Ap3s2	1.48341	1.32176	2.30927	1.35987	1.09598	1.17661	1.38048	2.22784	1.52705	1.55044	1.56192	1.60149	2.06966	1.3945	2.21568	1.11857	1.68205	1.33702	1.96012	1.14836	1.2938	0.727771	0.291792	1.33505	2.53378	2.89052	1.93727	1.82948	2.04388	1.7543	1.77548	2.27833	2.23626	1.32731	2.91653	1.64841	3.2072	1.6745	2.02977	2.36014	2.45129	2.6999	1.92955	1.92884	2.04785	1.79836	1.55933	1.4467	1.46544
Ap4b1	0.610817	0.495658	0.288659	0.362633	0.657589	0.405727	0.483168	0.835441	1.24073	0.652818	0.735019	0.436769	0	0.929667	0.354508	0.745717	0.560682	0.414937	0.612536	0.678577	0.547379	0.595449	0.291792	0.333761	0.613012	0.321169	0.774908	0.674017	0.454196	0	0.857127	0.740459	0.846154	1.17984	0.616959	0.769257	1.15459	0.623069	0.541272	0	0.630331	0.321417	1.1077	0.569165	0.421617	0.351852	0.679706	0.648521	0.586799
Ap4e1	0.523558	0.330439	0.14433	0.49862	0.219196	0.4463	0.897313	0.371307	0.381762	0.326409	0.459387	0.545962	1.03483	0.154944	0.443135	0.124286	0.29903	0.0922081	0.245014	0.469784	0.29857	0.595449	0	0.500642	0.122602	0.321169	0.387454	0.337009	0.0908393	0.350861	0.244893	0.170875	0.362637	0.442438	0.448697	0.256419	0.256576	0.662011	0.811909	0.944055	0.490257	0.257134	0.285859	0.474304	0.421617	0.195474	0.279879	0.548748	0.386796
Ap4m1	0.785337	0.991317	0.721648	1.0879	1.05214	1.17661	1.65658	0.742614	1.14528	1.14243	1.37816	1.63789	0.620899	1.23956	1.24078	1.61572	0.63544	0.783769	1.47009	0.782974	1.045	0.926253	0.583583	0.750963	1.14429	2.56935	1.08487	1.2036	1.18091	1.05258	1.34691	1.31004	1.69231	1.32731	1.23392	1.02568	1.53946	1.2072	1.08254	1.6521	0.42022	1.02853	1.42929	1.20157	1.14439	1.21194	1.07953	0.798179	1.14958
Ap4s1	0.261779	0.165219	0.14433	0.271975	0.306875	0.405727	0.0690241	0	0.572642	0.163204	0.183755	0.436769	0	0.154944	0.177254	0.372858	0.112136	0.322728	0.245014	0.104397	0.398094	0.198483	0	0.166881	0.245205	0.642338	0.0774908	0.288865	0.317937	0	0.18367	0.170875	0.181319	0.442438	0.280436	0.146525	0.256576	0.233651	0.135318	0.472027	0.280147	0.321417	0.393056	0.221342	0.240924	0.273663	0.43981	0.299317	0.245384
Ap5b1	0.349038	0.330439	0.288659	0.317304	0.526071	0.486872	0.207072	0.649788	0.286321	0.244807	0.459387	0.618757	0.620899	0.387361	0.265881	0.124286	0.822334	0.414937	0.367522	0.469784	0.547379	0.330805	0	0.333761	0.490409	0.642338	0.542435	0.914738	0.817553	0.350861	0.55101	0.455667	0.483516	0.294959	0.39261	0.805888	0.769728	0.311535	0.67659	0.236014	0.280147	0.449984	0.60745	0.664026	0.602309	0.586421	0.359844	0.498862	0.393728
Ap5m1	0.872596	0.743488	0.721648	0.543949	0.482232	0.770881	0.621217	0.742614	1.43161	0.979227	1.10253	0.873539	0.413933	1.00714	0.797643	0.621431	1.00923	0.599353	1.22507	0.678577	0.646902	0.595449	0.583583	0.500642	0.899084	1.60585	0.852398	0.914738	0.726714	0.701722	1.59181	0.740459	0.483516	1.32731	0.953481	1.13557	0.513152	0.85672	0.947227	1.18007	0.700367	0.835684	1.46503	0.695646	1.08416	0.820989	0.559758	0.947838	0.77352
Ap5s1	0.174519	0.330439	0	0.317304	0.438393	0.202864	0.483168	0	0.190881	0.0816022	0.183755	0.400372	0.206966	0.232417	0.443135	0.248572	0.411167	0	0.245014	0.208793	0.398094	0.330805	0.875375	0.0834403	0.204337	0.321169	0.309963	0.288865	0.454196	1.05258	0.306117	0.512625	0.241758	0	0.280436	0.5861	0.256576	0.467302	0.405954	0.236014	0	0.514267	0.321591	0.347823	0.361386	0.586421	0.399827	0.299317	0.317535
Ap5z1	0.261779	0.743488	0.288659	0.317304	0.526071	0.324582	0.621217	0.27848	0.572642	0.652818	0.275632	0.473167	0.620899	0.154944	0.177254	0.372858	0.261652	0.553249	0.367522	0.626379	0.597141	0.396966	0.583583	0.500642	0.653879	0.321169	0.309963	0.433297	0.772134	0.350861	0.55101	0.398708	0.785714	0.884877	0.841307	0.952413	0	0.700953	0.541272	0.708041	0.630331	0.771401	0.964773	0.442684	0.542078	0.625515	0.759671	0.448976	0.439539
Apaf1	1.22163	0.578268	0.865978	0.634607	0.745268	0.568018	0.966337	0.928268	0.763523	0.73442	0.275632	0.582359	0.827866	1.08461	0.620389	0.621431	0.448546	0.922081	1.10256	0.678577	0.796187	0.860092	0.583583	0.750963	0.817349	0	0.929889	0.722161	0.817553	0	1.16324	0.740459	0.604395	0.737397	0.560871	0.549469	0.256576	0.700953	0.947227	0	1.61084	0.771401	0.500253	0.505925	0.903464	0.66461	0.639723	0.848065	0.711522
Apba3	2.18149	1.48698	1.87629	1.13323	1.31518	1.21718	1.03536	1.76371	1.24073	1.79525	1.65379	1.78348	1.03483	1.31703	1.41803	1.36715	1.2335	1.33702	1.59259	1.46155	1.6919	1.5217	1.75075	1.41849	1.34863	0.642338	2.4797	1.6369	2.0893	0.350861	1.77548	1.76571	1.69231	1.17984	1.85088	2.30777	2.30918	2.02498	2.02977	0	1.96103	1.73565	1.53649	1.48615	1.7467	1.91564	1.95915	1.84579	1.5687
Apbb1	0.959856	0.908707	1.01031	1.0879	0.657589	0.689736	0.828289	0.835441	0.668083	0.73442	1.19441	0.982731	1.44876	0.619778	1.41803	1.24286	1.15874	1.19871	1.22507	1.14836	1.54261	1.38938	0.875375	1.91913	1.26689	1.28468	1.85978	1.39618	0.999232	0.350861	1.46936	1.48092	1.08791	1.03236	0.897394	1.57514	1.79603	1.40191	2.02977	1.41608	1.40073	1.28567	1.39356	1.26481	1.50577	2.03293	1.8392	2.29477	1.0656
Apbb2	2.87957	1.65219	3.03092	1.76783	1.92893	2.10978	3.24413	2.13502	2.57689	2.36646	2.29693	2.62062	3.1045	1.78186	1.86117	2.11286	2.31749	2.35131	1.83761	2.40112	1.44309	1.65402	1.16717	2.92041	1.6347	1.60585	1.54982	1.87762	1.45343	1.05258	2.8775	1.367	2.11538	2.35967	2.91653	1.46525	2.56576	2.02498	1.62382	2.12412	2.38125	1.9285	2.25114	1.8656	2.34901	1.91564	2.51891	2.39454	2.12043
Apbb3	0.0872596	0.247829	0.14433	0.453291	0.482232	0.649163	0.414144	0.27848	0.763523	1.46884	0.275632	0.727949	0.413933	0.542306	0.354508	0.621431	0.63544	0.322728	0.367522	0.31319	0.746426	0.595449	0.291792	0.584082	0.531277	0.321169	0.774908	0.288865	0.726714	0.350861	0.489787	0.911334	0.543956	0.589918	0.336523	1.28209	1.15459	0.467302	0.270636	1.18007	0.42022	0.707118	0.46452	0.727267	0.66254	0.586421	0.679706	0.648521	0.560371
Apc	1.04712	0.991317	1.58763	0.725266	0.964464	1.05489	0.552193	0.835441	2.00425	0.489613	1.47004	0.800744	0.620899	1.00714	0.88627	1.11857	0.784955	1.01429	0.85755	1.14836	0.746426	0.860092	0.875375	0.417202	0.980819	0.642338	0.232472	0.962882	0.590455	0.701722	0.979574	0.854375	0.725275	0.589918	1.29	0.805888	1.0263	1.09037	0.811909	0.708041	0.840441	1.09282	0.786112	0.695646	0.481847	0.938273	1.1595	0.648521	0.885325
Apcs	0.261779	0.0826097	0.14433	0.135987	0.219196	0.121718	0.0690241	0.185654	0.190881	0.244807	0.0918774	0.181987	0.413933	0	0.265881	0.124286	0.29903	0.322728	0.490029	0.260991	0.149285	0.132322	1.75075	0.500642	0.408674	0.963507	0.309963	0.385153	0.363357	1.05258	0.428564	0.626542	1.14835	1.47479	0.448697	0.659363	0.384864	0.116826	0.405954	0.236014	0.280147	0.707118	0.643182	0.505925	0.843233	0.781894	0.559758	0.897952	0.276655
Apeh	2.61779	1.90002	1.58763	2.4931	2.6742	2.88066	2.82999	3.34177	2.76777	3.5089	3.03195	3.49416	4.13933	2.86647	3.45645	2.36144	2.84079	2.90456	2.69516	3.39289	3.13499	3.0434	2.04254	2.83697	3.84154	5.45987	3.79705	4.28482	3.27021	3.50861	4.95909	4.101	3.26374	2.50715	3.19697	5.861	5.38809	4.24466	3.65359	4.01223	4.2022	3.66415	3.82336	3.79443	3.73432	4.18313	2.87875	3.64169	2.86845
Apex1	3.6649	4.04788	4.61855	2.99172	4.03321	3.28639	3.93437	4.08438	4.0085	2.52967	4.13448	3.09378	3.31146	2.71153	4.16547	3.85287	4.29856	3.82664	3.92023	3.28849	3.23451	3.77117	4.37688	4.50578	4.49542	3.53286	5.0369	3.89967	5.22326	2.80689	3.55095	4.32883	3.86813	3.83446	3.4774	3.95618	4.61837	3.23217	4.05954	2.36014	3.64191	3.53559	4.46654	4.01578	4.33663	3.20577	3.11865	3.44215	3.78616
Apex2	0.698077	0.743488	0.288659	0.589278	0.789107	0.365154	0.966337	0.0928268	0.572642	0.979227	0.275632	1.05553	0.413933	0.464833	0.177254	0.621431	0.560682	0.599353	0.490029	0.626379	0.447855	0.264644	0.291792	0.417202	0.817349	0	0.387454	0.385153	0.363357	0	0.612234	0.34175	0.725275	1.03236	0.448697	0.549469	0.898016	0.350477	0.67659	0	0.770404	0.19285	0.321591	0.505925	0.240924	0.234568	0.519775	0.548748	0.494048
Aph1a	1.04712	1.7348	1.4433	1.4052	1.66589	1.21718	1.38048	1.3924	1.04984	1.63204	1.10253	2.03826	1.03483	1.93681	1.68391	0.745717	1.64467	1.84416	1.83761	1.87914	1.49285	1.38938	1.16717	1.50193	1.71643	0.963507	1.39483	1.73319	1.72595	0.350861	1.34691	2.16442	1.45055	1.17984	1.51435	1.86819	1.92432	1.63556	1.89445	1.41608	1.40073	1.22138	1.53649	1.83398	1.08416	1.87655	2.51891	1.74602	1.51593
Aph1b	0.174519	0.330439	0.14433	0.317304	0.482232	0.243436	0.34512	0.27848	0	0.73442	0.0918774	0.327577	0.206966	0.387361	0.531762	0.124286	0.710197	0.138312	0.612536	0.521983	0.348332	0.066161	0.583583	0.250321	0.367807	0.321169	0.542435	0.337009	0.272518	0	0.428564	0.512625	0.483516	0.294959	0.448697	0.29305	0.64144	0.739895	0.405954	0	0.42022	0.3857	0.357323	0.379443	0.481847	0.390947	0.59974	0.648521	0.368852
Api5	4.71202	4.2131	5.91752	4.71423	4.20857	3.65154	5.10778	5.29113	5.05834	5.46735	4.50199	5.31403	3.31146	4.26097	4.34272	4.84716	4.59759	4.01105	3.79772	4.75004	3.83165	3.9035	1.16717	4.83954	3.5146	4.1752	4.95941	3.56266	4.26945	2.45603	4.10197	4.49971	4.23077	3.53951	4.93567	3.15029	5.38809	5.06244	4.60081	3.30419	5.11268	4.17842	4.32361	4.77466	3.97524	3.55762	4.43808	5.03851	4.31183
Apip	1.30889	2.06524	1.73196	1.94915	2.19196	1.17661	2.34682	2.04219	1.33617	0.897625	2.0213	1.81987	0.620899	1.54944	1.77254	0.745717	2.13059	2.02858	2.08262	1.87914	1.64214	2.24947	2.62613	1.75225	2.00251	1.92701	2.16974	1.34803	2.13472	4.56119	2.75505	1.99354	2.23626	1.91723	1.90696	2.27114	2.82233	2.45334	1.4885	2.83216	2.31121	2.57134	2.93005	2.37152	3.07178	3.47943	2.9987	2.64397	1.74864
Aplf	0.436298	0.495658	0.432989	0.453291	0.789107	0.405727	0.34512	0.464134	0.477202	0.163204	0.735019	0.400372	0	0.154944	0.265881	0.497144	0.224273	0.414937	0.245014	0.417586	0.696664	0.264644	0.291792	0.417202	0.613012	0.321169	0.309963	0.481441	0.635875	0	0.36734	0.34175	0.302198	1.17984	0.336523	0.256419	0	0.155767	0.405954	0.472027	0.630331	0.3857	0.46452	0.347823	0.602309	0.312758	0.559758	0.498862	0.405615
Aplp2	13.438	14.2915	13.567	13.8254	13.9847	14.8902	14.8402	16.5232	14.5069	15.3412	19.478	20.3826	15.1085	14.2549	12.7623	15.0386	11.6248	13.8773	14.4558	13.6237	12.8883	13.0337	10.2127	14.1849	20.7607	26.0147	23.4797	23.8313	21.1656	21.7534	28.4076	25.1186	25.0824	30.2333	37.2419	26.228	21.6807	21.9632	22.4628	20.5332	21.1511	27.899	25.9774	24.5373	25.5379	26.6626	29.7071	28.9839	14.4223
Apmap	1.65793	0.826097	0.14433	0.679936	0.745268	1.17661	1.17341	0.835441	0.954404	1.38724	1.19441	1.09192	0.620899	0.774722	0.88627	1.61572	1.04661	1.24481	0.612536	1.04397	0.845949	0.727771	1.16717	1.33505	0.776482	0.321169	0.697417	0.914738	0.726714	0	1.59181	0.569583	1.26923	0.737397	0.78522	0.732625	0.898016	0.778837	0.811909	0.472027	0.980514	1.02853	0.714647	0.980229	1.02393	0.938273	0.999567	1.34693	0.914255
Apob	8.6387	5.70007	7.93813	7.29798	6.53205	6.49163	7.10948	8.44724	8.68508	7.99702	6.70705	8.77179	9.10652	9.52909	6.64703	8.70003	6.46653	8.20652	5.63533	9.0303	6.46902	7.27771	3.20971	6.34146	3.392	5.45987	5.11439	4.14039	3.86067	3.85947	3.91829	3.53142	5.5	5.60422	6.22567	3.88291	5.64467	6.07493	4.4655	9.44055	4.69246	4.24271	4.39508	5.31221	4.69801	4.14404	5.55759	7.08384	7.41497
Apobec3	0.959856	0.991317	0.865978	1.45053	0.789107	0.852027	0.897313	1.57806	1.52705	1.14243	1.10253	1.09192	1.03483	1.16208	0.797643	0.745717	1.08399	1.06039	0.245014	0.939569	0.696664	0.926253	0.291792	1.08472	1.22602	1.28468	2.32472	1.29989	1.13549	0.701722	1.40814	1.31004	1.75275	1.62227	1.62653	1.20883	1.92432	1.24614	1.08254	3.06818	1.40073	1.79994	1.67942	1.7075	1.38531	1.32922	1.79922	1.34693	0.971533
Apoc2	0.698077	0.660878	0.721648	0.815924	1.05214	1.09546	0.552193	0.835441	0.858964	0.979227	0.643142	0.873539	0.620899	1.31703	1.24078	1.49143	1.98108	1.56754	1.47009	1.51375	2.08999	1.32322	3.5015	1.58537	0.939951	0.963507	0.387454	0.722161	1.31717	3.15775	0.612234	1.02525	0.967033	0.442438	0.673046	1.50188	1.15459	1.01249	0.67659	0.472027	0.910478	0.771401	1.03624	0.916988	0.783002	1.09465	0.759671	0.848065	1.08927
Apoe	0.785337	1.15654	0.288659	0.951911	1.09598	1.37947	0.828289	0.928268	1.24073	1.22403	1.47004	1.52869	1.8627	1.16208	0.88627	1.11857	1.64467	1.29091	1.22507	1.35715	1.64214	1.25706	2.04254	2.16945	3.5146	1.92701	3.02214	2.79236	5.087	1.7543	5.20399	5.06929	6.04395	7.07901	7.01089	9.70729	3.72035	2.64804	3.11232	2.59615	5.04264	4.24271	4.71667	4.90114	6.8061	7.15433	6.79706	7.98179	1.27236
Apol7d	0.174519	0.165219	0.14433	0.181316	0.350714	0.202864	0.276096	0.27848	0.668083	0.326409	0.36751	0.509564	0.827866	0.464833	0.088627	0.248572	0.560682	0.507145	0.490029	0.469784	0.348332	0.264644	0.875375	0.250321	0.286072	0	0.309963	0.385153	0.590455	0	0.18367	0.284792	0.302198	0.589918	0.729133	0.439575	1.41117	0.623069	0.67659	0	0.560294	0.514267	0.786112	0.695646	0.903464	0.899178	0.839637	1.0975	0.379134
Apoo	0.523558	0.330439	0.14433	0.49862	0.306875	0.324582	0.207072	0.742614	0.572642	0.326409	0.459387	0.29118	0.413933	0.309889	0.443135	0.124286	0.373788	0.368833	0.245014	0.365388	0.398094	0.463127	0	0.667523	0.531277	0	0.154982	0.577729	0.227098	0.350861	0.18367	0.34175	0.241758	0.294959	0.280436	0.256419	0.128288	0.272593	0.405954	0.236014	0.280147	0.449984	0.250126	0.347823	0.120462	0.273663	0.359844	0.199545	0.370863
Apool	0.698077	0.495658	0.14433	0.453291	0.701428	0.649163	0.414144	0.464134	0.477202	0.326409	0.551264	0.473167	0.413933	0.542306	0.620389	1.24286	0.672819	0.691561	0.735043	0.730776	0.497617	0.529288	1.75075	0.834403	0.817349	1.28468	0.542435	0.577729	0.545036	1.7543	0.73468	0.569583	0.362637	0.442438	0.504784	0.329681	0.384864	0.85672	0.811909	0.472027	0.700367	0.257134	0.535985	0.664026	0.481847	1.09465	0.639723	0.349203	0.642163
App	3.6649	3.30439	3.75257	4.03429	3.55098	3.61097	3.17511	3.34177	4.58114	4.73293	4.68575	3.60335	4.34629	2.63406	2.57018	3.6043	2.35486	2.58183	4.41026	3.39289	3.3838	3.44037	3.20971	3.25417	5.59884	5.45987	6.04428	5.05513	4.22403	5.61378	5.57133	6.89196	6.40659	7.81641	6.45002	6.66689	3.84864	4.32254	5.954	7.55244	4.7625	4.69269	3.43031	4.42684	4.63778	5.70783	4.31813	4.24033	3.55087
Appbp2	1.13438	1.07393	0.865978	1.17856	1.05214	0.8926	0.621217	1.29958	1.62249	1.55044	1.74567	1.01913	0.413933	1.16208	1.32941	1.24286	0.971849	1.06039	1.34758	1.09616	0.895711	1.25706	0.583583	1.00128	0.776482	0.321169	1.00738	1.44432	1.18091	0.350861	1.34691	1.08221	1.32967	2.21219	1.17783	0.879151	1.28288	1.16826	1.08254	1.18007	1.12059	1.09282	0.857576	1.39129	0.722771	0.899178	1.07953	1.39681	1.10003
Appl1	0.349038	0.743488	1.01031	0.634607	0.482232	0.730309	0.759265	0.649788	0.572642	0.652818	0.275632	0.909936	0.413933	0.464833	1.06352	0.497144	0.485925	0.599353	0.245014	0.626379	0.398094	0.727771	0	0.667523	0.572144	0.321169	0.774908	0.866594	0.862973	0.701722	0.55101	0.6835	0.725275	0.737397	0.897394	0.29305	0.513152	0.584128	1.08254	0.708041	0.560294	0.899968	0.393056	0.758887	0.421617	0.390947	0.43981	0.598634	0.61037
Appl2	0.785337	0.330439	0.432989	0.453291	0.657589	0.689736	0.621217	0.649788	0.477202	0.571216	1.01065	0.873539	0.206966	0.619778	0.443135	0.497144	0.672819	0.276624	1.22507	0.939569	0.646902	0.529288	1.16717	0.917843	0.899084	0.642338	0.542435	1.49247	0.908393	1.7543	0.795904	1.25308	0.967033	0.884877	0.953481	1.02568	0.898016	1.28508	1.35318	0.708041	1.3307	1.1571	0.678915	1.04347	1.32508	0.7428	0.919602	0.848065	0.653971
Aprt	5.23558	4.62615	6.78349	7.11667	6.1375	6.57278	5.93607	4.82699	5.82186	6.52818	4.68575	5.38682	5.38113	6.27525	5.49488	6.09002	7.32625	6.91561	4.65527	4.07146	6.61831	6.28529	11.9635	5.75738	4.41368	2.56935	4.1845	4.62183	5.76829	3.15775	3.61218	5.35408	4.10989	3.68699	4.76741	4.54228	2.82233	5.25715	5.68336	3.77622	5.46287	4.24271	5.07399	5.62841	4.93894	7.58437	5.43765	4.98862	6.10384
Aptx	0.436298	0.330439	0.865978	0.407962	0.482232	0.527445	0.0690241	0.556961	0.286321	0.408011	0.459387	0.473167	0.827866	0.774722	0.620389	0.497144	0.411167	0.553249	0.490029	0.469784	0.696664	0.926253	0	0.333761	0.490409	0.642338	0.154982	0.337009	0.408777	0.350861	0.489787	0.398708	0.241758	0.737397	0.39261	0.366313	0.128288	0.42836	0.541272	0.472027	0.42022	0.514267	0.428788	0.442684	0.240924	0.390947	0.319862	0.548748	0.453991
Aqp11	0.349038	0.413049	0.577319	0.407962	0.306875	0.365154	0.207072	0.27848	0	0.489613	0.275632	0.181987	0.413933	0.232417	0.177254	0.248572	0.261652	0.23052	0	0.365388	0.0995234	0.198483	0	0.0834403	0.32694	0.963507	0.387454	0.192576	0.272518	1.05258	0.36734	0.170875	0.543956	0.442438	0.280436	0.256419	0.128288	0.311535	0.135318	0	0.21011	0.19285	0.0357323	0.189722	0.0602309	0.312758	0.359844	0.199545	0.280908
Aqr	1.91971	2.39568	2.59793	1.94915	2.06045	1.42004	1.93267	2.7848	2.09969	2.28486	2.29693	2.40223	2.27663	2.09175	2.57018	3.85287	1.9437	1.56754	1.83761	2.45332	1.39333	1.91867	0	2.16945	1.47123	0.642338	1.93727	2.16648	1.36259	0.701722	1.71425	1.76571	1.45055	1.91723	2.1874	1.13557	2.69405	1.71344	2.02977	3.30419	2.31121	1.47852	2.03674	2.40314	2.5297	1.29013	2.03912	2.09522	1.97077
Araf	4.36298	4.2131	3.17525	4.26094	4.29625	3.5704	4.96973	4.91982	4.77202	3.34569	5.14513	4.95005	2.4836	4.26097	4.16547	5.46859	4.11167	3.82664	3.67522	5.16763	4.37903	3.9035	5.25225	4.00514	4.69976	6.74455	4.49446	3.12937	4.13319	3.85947	4.46931	4.84146	4.17033	3.39203	6.00132	5.75111	6.15782	4.04995	3.51827	5.90034	4.41231	4.43556	4.53801	3.98416	3.85478	5.00412	4.99784	5.18817	4.46685
Arap1	0.959856	2.23046	0.721648	0.99724	1.4467	1.3389	1.24243	0.742614	0.858964	1.30564	1.92943	2.29304	2.06966	1.62692	1.86117	1.74001	1.34564	1.06039	2.08262	1.14836	1.44309	1.72018	0.875375	2.16945	2.69725	4.49637	1.93727	2.74421	2.22556	0.350861	2.81627	2.90488	2.71978	1.91723	3.70175	3.47997	2.1809	2.06392	4.05954	3.77622	2.73143	2.6999	3.21591	2.21342	3.55363	3.47943	3.27858	2.49431	1.46707
Arap2	0.523558	0.165219	0.14433	0.317304	0.219196	0.284009	0.414144	0.27848	0.572642	0.326409	0.0918774	0.29118	0	0.619778	0.177254	0.248572	0.411167	0.184416	0.490029	0.365388	0.248809	0.066161	0.291792	0.250321	0.367807	0.321169	0.232472	0.385153	0.272518	0.701722	0.428564	0.512625	0	0.147479	0.336523	0.219788	0	0.311535	0	0.944055	0.280147	0.128567	0.428788	0.347823	0.301155	0.0781894	0.359844	0.249431	0.298696
Arcn1	8.72596	7.43488	9.2371	6.84469	8.02259	7.5871	9.11118	7.89028	8.49419	7.50741	8.45272	10.1549	9.52046	5.34558	7.5333	6.33859	6.91508	7.60717	7.22792	9.0303	5.47379	5.95449	3.79329	7.34275	7.43788	10.5986	9.68635	7.46233	6.67669	7.01722	7.3468	7.00588	8.52198	8.25885	10.6566	5.93427	6.54269	8.13884	8.2544	8.26048	8.82463	9.06396	8.14697	7.33591	7.70956	5.62964	7.3968	6.83441	7.71432
Arel1	1.04712	0.826097	0.288659	0.543949	0.657589	0.608591	0.759265	0.27848	0.858964	0.816022	0.918774	0.764346	0.413933	1.00714	0.354508	0.870003	0.523303	0.553249	1.10256	0.260991	0.348332	0.463127	0.291792	0.917843	0.531277	0	0.929889	0.914738	0.590455	0.350861	0.91835	0.398708	0.604395	0.737397	1.57044	0.659363	1.0263	0.506244	0.811909	1.41608	1.05055	0.899968	1.00051	1.04347	1.08416	0.469137	0.879619	0.897952	0.7243
Arf1	18.4118	15.3654	12.701	17.769	18.9824	18.6229	17.4631	15.8734	18.9926	14.77	16.6298	19.2179	16.7643	17.8961	16.396	16.4058	16.4093	17.289	14.9459	16.1815	16.3218	18.3927	16.0485	18.6072	16.9191	9.3139	15.4982	14.6839	17.4866	8.77152	15.4283	15.9483	15.956	14.0105	14.6387	17.6563	15.3946	14.8758	17.7267	10.6206	13.5871	16.0066	14.6145	14.7667	15.2384	15.7161	14.1939	14.916	16.9357
Arf2	0.872596	1.15654	1.58763	1.26921	1.35902	0.730309	0.966337	0.556961	0.190881	0.73442	0.643142	0.800744	0.413933	0.929667	0.88627	0.497144	0.93447	0.783769	1.10256	0.939569	1.34357	1.05858	0	0.917843	1.02169	0.642338	0.929889	0.722161	0.681295	0.350861	0.795904	1.25308	0.967033	0.442438	0.560871	0.622732	0.513152	0.350477	0.270636	0	0.770404	0.771401	0.750379	0.727267	1.08416	0.586421	0.59974	0.548748	0.850076
Arf3	1.74519	1.56959	3.31958	1.4052	1.79741	1.58234	1.31146	1.57806	1.24073	1.55044	1.10253	2.03826	0.827866	1.47197	1.24078	0.870003	1.68205	1.84416	1.59259	1.98353	1.49285	1.65402	1.75075	1.50193	2.41118	1.28468	1.47232	1.6369	2.04388	1.40344	1.53058	1.93658	1.45055	1.62227	1.62653	2.4543	2.1809	1.63556	0.67659	0.944055	1.61084	1.79994	1.53649	1.8656	1.08416	2.46297	1.39939	1.49659	1.61916
Arf4	12.2163	10.574	10.3917	10.5617	10.2584	11.5226	11.527	11.789	12.1209	12.8932	10.5659	8.29862	8.69259	9.52909	11.4329	11.6829	9.98014	10.7884	12.0057	9.50008	10.1514	10.8504	9.04554	10.7638	9.56298	10.9197	12.2435	10.3991	10.6282	10.175	10.8365	9.51204	10.8187	9.43868	9.03003	7.94899	8.33872	9.57969	8.2544	12.9808	9.94522	12.1496	9.18321	10.1817	9.03464	8.24899	9.39593	9.62804	10.7143
Arf5	2.26875	2.39568	2.74226	2.1758	1.97277	2.39379	2.48487	2.13502	1.52705	2.44807	2.0213	1.31031	3.1045	2.63406	3.19057	3.97716	2.09321	2.213	3.30769	1.67034	2.73689	2.64644	0.291792	2.83697	3.22853	5.45987	2.32472	3.41823	2.18014	5.61378	2.38771	2.16442	2.35714	2.35967	1.90696	2.41766	1.28288	2.1418	2.16509	3.06818	2.31121	2.76419	2.10821	2.75096	2.83085	2.2284	2.27901	1.99545	2.50674
Arfgap1	1.65793	1.90002	1.73196	1.54119	1.75357	1.25775	1.44951	1.11392	1.52705	1.87685	1.74567	2.22024	1.2418	1.93681	0.974897	1.98858	2.31749	2.12079	0.85755	2.19233	2.04023	1.38938	3.20971	2.50321	2.53378	2.56935	2.24723	1.6369	1.90762	1.7543	1.8367	1.76571	1.39011	2.06471	2.1874	1.72167	1.79603	1.6745	1.08254	0.708041	1.68088	1.73565	2.21541	1.99208	2.40924	1.87655	2.43894	2.29477	1.81895
Arfgap2	2.96683	3.22178	2.74226	3.35435	3.24411	2.63723	2.76096	3.71307	3.14953	2.77448	4.68575	4.18571	2.69056	3.25383	3.89959	3.48001	2.91555	2.85845	4.28775	3.75827	3.28427	2.84492	2.91792	2.33633	4.53629	4.49637	4.02952	4.4774	3.76983	3.50861	3.97952	4.55667	3.56593	1.32731	4.93567	4.1027	3.97693	3.77736	3.38295	3.77622	4.34228	4.04985	3.7519	4.3636	4.57755	3.83128	3.71839	3.69158	3.24848
Arfgap3	0.785337	0.991317	0.432989	0.725266	0.745268	0.649163	1.17341	1.57806	1.04984	1.22403	0.643142	1.4195	0.827866	0.774722	1.32941	1.11857	1.15874	0.645457	0.735043	0.469784	0.845949	1.05858	0.583583	0.917843	0.694747	1.60585	1.08487	0.962882	0.999232	0.350861	0.857127	0.968292	1.39011	1.32731	1.40218	1.20883	0.898016	0.584128	0.541272	0.472027	1.54081	1.22138	0.964773	0.948609	1.38531	1.25103	1.43938	1.59636	0.991214
Arfgef1	1.13438	1.07393	1.29897	1.63185	1.09598	1.37947	1.24243	1.11392	1.90881	1.79525	2.94008	2.07465	2.27663	1.47197	1.59529	0.621431	1.64467	1.38312	1.47009	1.20056	1.44309	0.992414	0.291792	1.58537	1.14429	1.28468	1.23985	1.2036	0.908393	1.7543	0.979574	1.48092	1.32967	2.50715	1.90696	1.24546	1.53946	2.25863	1.4885	1.88811	2.24118	1.47852	1.00051	1.16995	1.26485	1.79836	2.11908	1.29704	1.49988
Arfgef2	0.698077	0.660878	1.15464	0.725266	0.920625	0.770881	0.828289	0.185654	1.52705	0.326409	0.826896	0.545962	1.2418	0.774722	0.797643	0.248572	0.560682	0.599353	0.735043	0.678577	0.398094	0.66161	0.291792	1.08472	0.490409	1.60585	0.929889	0.674017	0.499616	0.701722	0.673457	0.740459	0.423077	0.737397	0.953481	0.476207	0.769728	0.85672	0.541272	0.708041	0.42022	0.642834	0.60745	1.10671	1.08416	0.547326	0.279879	0.548748	0.713789
Arfip1	1.48341	1.23915	1.15464	1.31454	1.13982	1.50119	1.86365	1.85654	1.43161	2.12166	1.65379	1.20112	1.03483	0.619778	1.32941	1.24286	0.971849	1.24481	1.83761	1.61815	0.845949	1.45554	0.291792	1.75225	1.02169	1.60585	1.00738	1.44432	1.45343	1.7543	1.28569	1.42396	1.32967	1.03236	1.23392	0.439575	1.28288	1.2072	1.35318	2.36014	1.96103	1.02853	1.25063	1.20157	0.963695	0.820989	1.51934	1.49659	1.32675
Arfip2	1.83245	2.06524	2.30927	2.1758	1.84125	2.88066	2.27779	2.97046	2.00425	2.77448	2.11318	2.32944	3.1045	1.93681	2.03842	1.61572	2.20535	1.84416	3.55271	2.66211	2.48809	2.84492	2.91792	2.83697	2.81985	1.60585	2.32472	2.4072	2.49808	1.7543	2.44893	2.22138	2.9011	2.50715	3.02871	3.18692	2.1809	2.41439	3.38295	2.59615	2.31121	2.95704	2.39407	3.25689	3.25247	3.01029	3.07867	2.84351	2.52093
Arfrp1	1.30889	0.908707	1.29897	0.679936	1.05214	1.25775	1.31146	1.20675	1.33617	0.897625	1.37816	1.01913	1.8627	1.08461	1.06352	1.49143	1.30826	1.52143	0.980058	1.04397	1.19428	1.5217	1.75075	0.834403	0.939951	0.321169	1.39483	1.15546	1.36259	0.701722	0.795904	1.08221	1.02747	0.737397	1.57044	1.39199	0.769728	1.59662	0.541272	0.708041	1.12059	1.73565	1.1077	1.23319	1.44554	1.60288	1.79922	1.54647	1.18752
Arglu1	1.22163	1.15654	1.01031	1.67718	1.35902	1.37947	1.24243	1.3924	1.71793	1.22403	0.735019	0.582359	1.44876	1.3945	1.41803	1.11857	1.19612	1.33702	1.7151	1.30496	1.64214	0.595449	0.291792	0.917843	1.34863	1.60585	1.16236	0.674017	0.908393	2.45603	1.22447	0.797417	1.26923	2.65463	0.897394	0.732625	0.513152	0.817779	0.405954	0.708041	1.12059	1.73565	1.25063	1.42291	0.722771	0.781894	1.39939	0.897952	1.17888
Arhgap1	3.57764	4.54354	4.76288	3.26369	3.63866	3.00238	3.79632	4.82699	4.4857	4.56973	3.39946	4.80446	5.17416	3.40878	3.81096	3.85287	3.85002	4.24157	2.45014	4.17586	3.3838	3.37421	3.5015	4.7561	4.45455	5.1387	5.57933	3.37009	4.31487	4.56119	4.10197	4.04404	3.86813	2.50715	2.6361	4.13933	4.10521	3.69947	3.78891	5.42832	2.87151	3.53559	3.96629	2.84583	4.03547	3.47943	3.71839	2.59408	3.9049
Arhgap10	0.436298	0.908707	0.721648	0.453291	0.306875	0.405727	0.552193	0.464134	0.477202	0.652818	0.36751	0.691552	0.413933	0.309889	0.265881	1.11857	0.411167	0.599353	0.612536	0.417586	0.398094	0.727771	0.291792	0.166881	0.613012	0	0.387454	0.433297	0.272518	0	0.73468	0.284792	0.120879	0.737397	0.280436	0.219788	1.0263	0.467302	0.405954	0.236014	0.280147	0.964251	0.393056	0.537545	0.421617	0.390947	0.559758	0.199545	0.46121
Arhgap11a	2.26875	1.40437	2.30927	1.35987	1.79741	1.42004	2.41584	2.50632	1.62249	2.12166	1.65379	1.09192	1.2418	1.54944	1.94979	1.11857	1.30826	1.79806	1.34758	0.991767	1.6919	1.65402	1.75075	1.50193	1.26689	1.92701	1.00738	1.01103	0.454196	1.05258	0.857127	0.626542	1.32967	0.589918	0.841307	0.695994	0.898016	0.584128	1.62382	2.83216	1.05055	1.09282	0.714647	0.948609	0.903464	0.469137	0.759671	0.448976	1.66148
Arhgap12	0.959856	0.660878	1.29897	1.04257	1.31518	0.933172	2.13975	0.928268	1.52705	1.71365	1.65379	2.29304	0.620899	1.00714	1.77254	0.870003	0.897091	0.737665	0.980058	0.88737	1.09476	1.5217	1.45896	1.2516	0.858216	0.321169	1.00738	1.15546	1.54427	0.701722	0.979574	1.08221	1.02747	1.47479	1.62653	1.06231	1.92432	0.895662	1.4885	0.944055	1.68088	1.47852	1.64369	1.96046	1.32508	1.91564	1.79922	1.99545	1.28039
Arhgap17	0.959856	1.15654	0.288659	1.22389	0.745268	1.09546	0.690241	0.649788	1.14528	1.06083	1.01065	0.873539	0.827866	1.00714	0.797643	1.11857	0.747576	0.737665	0.735043	0.835172	0.895711	0.860092	0.583583	1.41849	1.18516	0.642338	1.00738	0.962882	1.54427	0.701722	1.0408	1.31004	1.14835	1.76975	1.68261	1.06231	1.0263	0.85672	0.947227	0.944055	0.980514	1.02853	1.35783	1.13833	1.38531	0.7428	1.19948	1.14738	0.894356
Arhgap18	1.04712	1.15654	1.29897	0.589278	0.61375	0.730309	0.759265	0.835441	0.954404	1.46884	1.10253	1.01913	1.2418	0.929667	1.15215	0.994289	0.897091	1.1065	1.10256	0.939569	0.796187	1.1909	0.583583	1.00128	0.449542	0.642338	0.774908	1.44432	1.27175	0.701722	0.979574	1.31004	1.02747	1.03236	1.45827	1.06231	1.53946	1.63556	1.21786	0.708041	1.54081	1.47852	1.07197	1.29643	1.566	0.899178	1.67927	1.24716	0.979631
Arhgap19	1.13438	1.81741	0.721648	1.22389	1.49054	1.62291	1.51853	1.94936	0.763523	1.46884	1.56192	1.09192	2.06966	1.70439	1.77254	1.24286	1.64467	0.922081	1.47009	0.782974	1.64214	1.98483	0.875375	1.83569	0.735614	0.642338	0.929889	0.770305	0.862973	1.05258	1.10202	0.854375	0.846154	0.737397	0.78522	0.5861	1.0263	0.973546	1.08254	1.6521	1.19062	1.1571	0.535985	0.853748	0.722771	0.625515	0.679706	0.648521	1.42967
Arhgap21	1.39615	1.15654	0.721648	1.0879	0.657589	0.608591	0.897313	0.464134	1.04984	1.06083	1.01065	0.982731	0.413933	0.69725	1.41803	0.372858	0.93447	0.599353	0.735043	0.730776	0.845949	1.1909	0.291792	1.08472	0.653879	0.321169	1.00738	0.674017	0.772134	0.350861	1.22447	0.854375	0.846154	0.589918	0.729133	0.842519	1.15459	0.739895	0.541272	1.18007	0.700367	0.514267	0.571718	0.600785	0.481847	0.66461	0.839637	0.648521	0.789845
Arhgap22	2.00697	3.05656	1.29897	1.49586	2.10429	1.82577	2.07072	2.22784	2.29057	1.55044	1.83755	2.29304	1.65573	2.16922	1.41803	2.36144	1.45777	1.33702	1.22507	2.03573	1.79142	2.11715	0.583583	1.50193	1.79817	0.963507	2.16974	1.97391	1.58969	1.40344	1.71425	1.13917	1.87363	2.06471	1.57044	1.53851	2.56576	1.90815	2.977	1.18007	1.3307	1.60709	1.28636	1.48615	1.38531	0.899178	1.27945	1.19727	1.72113
Arhgap23	0.261779	0.247829	0.288659	0.226645	0.0876785	0.243436	0.552193	0.185654	0.190881	0.326409	0.459387	0.218385	0	0.309889	0.265881	0.124286	0.261652	0.23052	0.122507	0.365388	0.547379	0.330805	0.291792	0.250321	0.245205	0	0.0774908	0.24072	0.317937	0	0.122447	0.398708	0.181319	0	0.224349	0.329681	0.64144	0.155767	0.135318	0.708041	0.280147	0.128567	0.285859	0.221342	0.180693	0.234568	0.399827	0.39909	0.256206
Arhgap24	0.174519	0.330439	0.432989	0.725266	0.438393	0.486872	0.552193	0.556961	0.286321	0.73442	0.551264	0.946334	0.413933	0.619778	0.88627	0.870003	0.672819	0.276624	0.367522	0.678577	0.746426	0.595449	0	0.417202	0.408674	1.28468	1.08487	0.481441	0.635875	0.350861	0.489787	0.398708	0.423077	0.884877	1.40218	0.476207	0.513152	0.506244	0.405954	0.708041	0.350184	0.578551	0.357323	0.695646	0.421617	0.781894	0.479792	0.698407	0.574554
Arhgap26	0.349038	0.495658	0.432989	0.362633	0.219196	0.405727	0.621217	0.27848	0.286321	0.652818	0.459387	0.545962	0.206966	0.154944	0.265881	0.124286	0.411167	0.322728	0.85755	0.156595	0.398094	0.595449	0	0.500642	0.408674	0.642338	0.154982	0.433297	0.590455	0	0.244893	0.398708	0.302198	0.442438	0.729133	0.512838	0.64144	0.42836	0.541272	0	0.21011	0.514267	0.321591	0.379443	0.963695	0.547326	0.359844	0.848065	0.410815
Arhgap27	0.610817	0.330439	0.432989	0.271975	0.131518	0.324582	0.0690241	0.185654	0.0954404	0.163204	0.551264	0.109192	0	0.154944	0.265881	0.248572	0.373788	0.461041	0	0.0521983	0.199047	0.198483	0	0.250321	0.572144	0.963507	0.154982	0.144432	0.272518	0.701722	0.18367	0.113917	0.120879	0.147479	0.39261	0.0732625	0	0.0389418	0.67659	0.236014	0.21011	0.19285	0	0.221342	0.240924	0.0781894	0.199913	0.149659	0.240959
Arhgap35	2.26875	0.991317	1.58763	2.40244	2.14812	1.70405	1.65658	1.57806	1.71793	2.12166	1.92943	2.32944	2.27663	3.17636	1.41803	1.86429	1.90632	2.35131	1.47009	2.81871	1.89095	2.31563	1.16717	2.16945	1.47123	0.963507	1.78229	1.29989	1.49885	1.40344	1.10202	1.99354	1.02747	1.32731	1.62653	2.19788	0.64144	2.18074	1.89445	1.41608	1.75092	1.28567	1.82235	1.73912	0.963695	2.11111	1.79922	2.19499	1.96918
Arhgap4	1.30889	2.23046	2.16494	1.58652	1.62205	1.46062	1.51853	1.29958	1.14528	0.897625	1.47004	1.71068	1.2418	2.09175	2.39293	1.61572	1.53253	1.33702	1.7151	1.93134	1.44309	1.45554	1.45896	1.33505	1.14429	0.321169	1.31734	1.44432	1.40801	0.350861	0.73468	1.08221	1.02747	1.32731	1.23392	1.06231	1.28288	1.40191	2.02977	0.708041	1.19062	1.09282	1.07197	1.29643	1.14439	1.09465	1.47936	1.24716	1.58192
Arhgap42	1.04712	1.07393	0.288659	0.679936	0.657589	0.4463	0.828289	1.3924	1.24073	0.897625	0.643142	0.545962	0.413933	0.619778	0.797643	0.497144	0.560682	0.922081	1.22507	0.730776	0.895711	0.727771	0.875375	0.667523	0.980819	1.92701	1.00738	0.866594	0.772134	2.45603	0.857127	1.13917	0.967033	1.17984	1.06566	0.952413	1.0263	0.817779	1.08254	1.88811	0.910478	1.86422	1.3221	0.758887	0.963695	0.7428	0.959585	0.798179	0.778132
Arhgap45	0.0872596	0.165219	0.577319	0.181316	0.219196	0.284009	0	0.185654	0	0.163204	0.275632	0.181987	0.206966	0.309889	0.177254	0.372858	0.224273	0.368833	0.367522	0.260991	0.248809	0.066161	0.583583	0.166881	0.245205	0.321169	0.0774908	0.288865	0.363357	0	0.36734	0.170875	0.302198	0.442438	0.224349	0.256419	0.513152	0.311535	0.135318	0.472027	0.21011	0.128567	0.285859	0.284583	0.0602309	0.156379	0.199913	0.349203	0.246696
Arhgap5	1.65793	1.65219	1.29897	1.13323	1.05214	0.973745	1.65658	2.04219	2.09969	1.06083	0.918774	1.05553	0.413933	0.542306	1.32941	0.870003	0.897091	1.19871	1.47009	1.51375	1.24404	0.727771	0.875375	1.33505	0.899084	1.28468	1.00738	1.44432	1.40801	1.40344	0.73468	1.02525	1.26923	1.91723	1.90696	0.842519	0.64144	1.51873	1.08254	0.944055	0.630331	1.02853	1.46503	1.13833	1.92739	0.547326	0.719689	1.39681	1.19171
Arhgap8	0.436298	0.165219	0.288659	0.181316	0.482232	0.324582	0.414144	0.371307	0.381762	0.326409	0.36751	0.218385	0	0.69725	0.797643	1.24286	0.63544	0.414937	0.490029	0.260991	0.348332	0.727771	0.291792	0.333761	0.286072	0.321169	0.464945	0.337009	0.317937	0.350861	0.489787	0.34175	0.120879	0.147479	0.336523	0.329681	0.898016	0.311535	0.541272	0.708041	0.42022	0.3857	0.46452	0.537545	0.361386	0.469137	0.359844	0.299317	0.416044
Arhgdia	23.4728	27.4264	27.2783	26.0189	27.8818	25.2768	24.4345	25.8987	23.2875	24.4807	26.8282	27.2981	33.9425	27.0378	23.2203	24.9815	25.6792	26.0949	24.3789	25.4206	29.1106	23.9503	25.3859	23.9474	27.4629	35.0074	25.8819	22.9166	26.0709	25.6129	25.5914	23.5238	24.2967	23.0068	21.2009	31.5395	25.401	24.6112	22.0568	23.6014	24.2327	21.085	22.9044	21.9129	21.2615	24.0042	20.6711	21.0021	25.1581
Arhgef1	0.872596	1.23915	1.15464	0.861253	1.2275	1.01432	0.966337	0.928268	1.52705	1.55044	1.74567	1.31031	1.2418	1.08461	1.24078	0.870003	1.12136	1.29091	0.612536	1.20056	1.64214	1.45554	1.16717	1.08472	1.71643	5.1387	1.7048	1.58876	1.18091	2.45603	1.95915	1.08221	0.846154	1.62227	1.62653	0.842519	1.41117	1.09037	1.89445	1.18007	1.12059	1.02853	1.17917	1.16995	1.50577	0.977368	1.47936	1.0975	1.36059
Arhgef10	0.523558	0.660878	0.577319	1.13323	0.920625	1.01432	1.31146	1.29958	1.04984	0.897625	1.28628	1.56509	1.65573	1.3945	0.531762	1.24286	0.523303	1.01429	0.735043	0.991767	0.845949	0.860092	0	0.917843	0.817349	0.963507	1.08487	0.866594	0.953812	0.350861	1.65303	1.13917	1.51099	1.91723	1.17783	0.842519	1.28288	0.85672	1.21786	1.18007	0.42022	1.67137	0.929041	0.916988	0.903464	1.21194	1.11952	1.34693	1.03537
Arhgef10l	0.785337	1.15654	0.577319	0.634607	1.09598	0.568018	0.828289	0.835441	1.14528	0.571216	1.10253	1.34671	1.8627	1.16208	0.709016	0.870003	0.93447	0.783769	0.735043	0.939569	0.597141	0.860092	0.583583	1.33505	1.14429	0.963507	1.85978	1.49247	0.772134	0.350861	0.489787	1.25308	0.967033	1.03236	1.68261	1.83156	0.898016	1.59662	1.35318	1.18007	1.40073	1.22138	1.3221	1.61263	0.843233	1.01646	1.47936	1.29704	0.917491
Arhgef11	0.349038	0.413049	0.577319	0.362633	0.219196	0.527445	0.34512	0.27848	0.190881	0.244807	0.643142	0.363974	0.413933	0.619778	0.354508	0.124286	0.336409	0.23052	0.122507	0.260991	0.199047	0.264644	0.291792	0.250321	0.32694	0.642338	0.0774908	0.385153	0.590455	0	0.306117	0.512625	0.302198	0.442438	0.336523	0.512838	0.256576	0.778837	0.405954	0.236014	0.490257	0.3857	0.250126	0.316203	0.301155	0.586421	0.43981	0.349203	0.35865
Arhgef12	1.04712	0.991317	1.01031	1.49586	1.84125	1.29833	1.38048	1.67088	1.04984	1.95845	1.19441	2.07465	0.827866	1.62692	0.531762	0.372858	0.710197	1.75195	0.85755	1.56595	1.59237	1.58786	0.875375	1.91913	1.5121	0.963507	1.47232	1.39618	1.36259	0.350861	1.77548	1.59483	2.11538	1.47479	2.97262	1.90483	1.66774	1.79132	1.4885	2.12412	1.96103	1.99279	1.53649	1.45453	1.92739	1.4465	1.87919	2.59408	1.30136
Arhgef17	1.57067	1.48698	0.865978	1.58652	1.0083	1.13604	1.44951	1.57806	1.81337	1.87685	1.01065	2.11105	2.89753	2.47911	1.15215	0.994289	1.49515	1.24481	1.10256	1.51375	1.59237	1.45554	0.583583	2.00257	1.67557	0.963507	1.85978	1.78133	1.77137	1.05258	2.32649	1.08221	1.51099	2.65463	2.58001	2.60082	1.53946	1.98603	1.4885	1.18007	0.980514	1.34995	1.64369	2.21342	1.7467	1.79836	2.11908	1.99545	1.62308
Arhgef18	1.83245	1.98263	2.02062	1.72251	1.57821	1.66348	2.20877	2.22784	1.71793	2.77448	2.38881	3.13018	3.31146	1.93681	2.57018	1.86429	2.01846	1.79806	1.96012	1.67034	1.94071	2.24947	1.16717	0.750963	2.24771	2.24818	2.16974	2.0702	2.04388	1.05258	1.89792	2.0505	1.99451	2.21219	2.24349	1.79493	3.07891	2.10286	2.02977	2.36014	1.3307	1.60709	1.67942	2.21342	1.566	1.60288	1.75924	2.04533	2.00995
Arhgef2	0.872596	1.15654	1.01031	1.4052	1.13982	1.17661	0.966337	1.20675	1.62249	1.38724	1.19441	1.67428	2.06966	1.78186	2.21568	0.870003	1.71943	1.1065	1.22507	1.98353	1.24404	1.32322	0.875375	1.58537	1.02169	2.24818	1.39483	1.82948	1.13549	2.45603	1.40814	1.31004	1.14835	1.03236	1.85088	1.28209	2.05261	2.25863	1.35318	1.6521	2.31121	1.67137	2.39407	1.8656	1.62624	1.87655	1.95915	1.84579	1.37155
Arhgef25	0.261779	0.247829	0.14433	0.271975	0.0876785	0.284009	0.207072	0.27848	0.381762	0	0.183755	0.363974	0.206966	0.154944	0.531762	0.870003	0.448546	0.23052	0.245014	0.104397	0.29857	0.463127	0.291792	0.333761	0.408674	0.321169	0.154982	0.192576	0.454196	0	0.36734	0.398708	0.362637	1.03236	0.673046	0.732625	0.384864	0.350477	0.405954	0.944055	0.280147	0.578551	0.285859	0.474304	0.421617	0.469137	0.43981	0.299317	0.287169
Arhgef26	1.39615	1.90002	1.01031	1.22389	1.35902	1.46062	1.38048	2.04219	1.24073	2.12166	1.74567	2.07465	0.620899	1.78186	0.797643	1.24286	1.49515	1.06039	1.22507	1.30496	1.19428	0.926253	0.583583	0.500642	0.899084	1.92701	1.00738	1.05917	1.31717	1.7543	1.28569	0.854375	1.26923	1.62227	1.57044	1.06231	1.0263	0.895662	1.4885	1.41608	0.980514	1.5428	1.07197	0.727267	0.722771	0.899178	1.27945	1.4467	1.27258
Arhgef28	3.05409	3.387	2.4536	3.17304	2.71803	1.62291	2.07072	2.87763	2.67233	2.20326	2.29693	2.69341	2.27663	2.71153	2.3043	2.98287	2.57914	1.52143	2.20513	3.0797	2.28904	2.58028	1.16717	2.25289	2.90159	3.21169	3.17712	3.12937	2.5435	0.701722	2.57138	3.36054	2.71978	3.53951	4.26262	1.97809	2.95062	2.49228	3.38295	3.77622	3.01158	3.34274	2.537	2.27666	3.37293	2.77572	2.91874	3.54192	2.46554
Arhgef3	0.959856	0.578268	2.16494	0.770595	0.876785	0.8926	0.897313	1.02109	1.04984	1.38724	0.918774	1.4195	0.827866	0.774722	0.531762	1.11857	0.63544	0.368833	1.22507	0.782974	0.547379	0.860092	0.291792	0.500642	0.817349	0.963507	0.852398	1.05917	1.13549	0.701722	2.20404	1.42396	0.967033	2.06471	1.51435	0.622732	0.769728	0.973546	0.811909	1.88811	0.910478	1.1571	0.893309	1.04347	1.32508	0.977368	0.879619	0.648521	1.00014
Arhgef40	0.349038	0.908707	0.432989	0.226645	0.438393	0.4463	0.759265	0.556961	0.381762	0.652818	0.551264	0.837141	0.620899	0.309889	0.443135	0.372858	0.784955	0.414937	0.367522	0.730776	0.547379	0.860092	0.583583	0.417202	0.286072	0.642338	0.154982	0.577729	0.590455	0	0.673457	0.455667	0.483516	0.294959	0.897394	0.219788	1.41117	0.506244	0.135318	1.41608	0.350184	0.578551	0.857576	0.537545	0.361386	0.312758	0.679706	0.349203	0.536804
Arhgef5	2.26875	1.65219	2.30927	2.62909	2.10429	2.47493	3.24413	2.7848	3.24497	1.95845	1.74567	2.54782	3.7254	1.93681	2.21568	2.73429	2.91555	2.07468	2.69516	2.81871	2.93594	1.91867	1.16717	2.33633	1.8799	2.89052	1.7048	2.16648	1.58969	1.40344	1.46936	1.70875	1.57143	1.62227	1.90696	2.27114	2.69405	2.45334	2.70636	1.6521	1.75092	1.67137	1.96528	2.1818	1.98762	1.4856	1.87919	1.94556	2.43495
Arhgef7	0.785337	1.56959	1.15464	1.17856	1.53437	1.01432	2.20877	1.76371	1.33617	1.55044	1.92943	1.71068	0.620899	1.16208	1.15215	0.994289	1.38302	1.42923	1.47009	1.20056	1.84118	1.25706	0.291792	1.75225	1.7573	1.60585	1.78229	1.34803	1.77137	0.701722	1.53058	1.48092	1.75275	1.62227	2.52392	1.90483	1.28288	2.49228	2.02977	2.83216	2.31121	2.37849	2.07248	1.96046	2.10808	1.4856	1.99913	2.24488	1.34544
Arid1a	0.523558	0.660878	0.721648	0.906582	0.920625	1.17661	0.690241	0.556961	0.954404	0.73442	0.918774	0.837141	0.827866	1.54944	1.15215	0.994289	1.30826	0.829873	0.122507	0.521983	0.696664	1.25706	0.291792	0.917843	0.776482	0.642338	0.697417	0.385153	0.772134	0.350861	0.73468	0.797417	0.483516	1.47479	0.673046	1.09894	1.15459	1.12931	0.67659	0.236014	0.840441	1.41424	0.929041	0.758887	0.963695	1.17284	1.11952	0.648521	0.833376
Arid1b	1.30889	0.908707	1.4433	1.0879	0.832946	0.852027	1.17341	0.835441	1.14528	1.14243	1.19441	1.09192	1.03483	0.69725	1.32941	0.994289	0.784955	0.737665	0.85755	1.04397	0.796187	0.66161	0.583583	1.16816	1.10342	0.963507	1.08487	0.674017	0.999232	1.40344	0.91835	0.797417	0.785714	2.06471	1.06566	1.39199	1.0263	1.32402	1.62382	0.472027	1.26066	0.835684	0.964773	1.35967	1.32508	0.938273	1.19948	1.39681	1.05594
Arid2	1.04712	0.826097	0.865978	1.54119	0.61375	1.01432	1.17341	0.835441	0.763523	0.571216	1.01065	0.909936	1.65573	1.16208	1.24078	0.497144	0.93447	0.829873	0.735043	0.991767	0.895711	0.926253	0.291792	0.917843	1.10342	1.92701	1.62731	1.58876	1.45343	2.10517	0.979574	0.911334	1.26923	0.737397	1.34609	0.952413	1.0263	1.09037	1.21786	0.944055	1.40073	1.5428	1.60796	1.29643	0.542078	1.40741	1.03955	1.19727	0.92713
Arid4a	0.523558	0.247829	0.432989	0.49862	0.263036	0.405727	0.207072	0.742614	0.477202	0.408011	0.551264	0.982731	0.413933	0.542306	0.443135	0.745717	0.336409	0.414937	0.735043	0.730776	0.696664	0.330805	0.583583	0.417202	0.16347	0.321169	0.542435	0.288865	0.408777	1.40344	0.489787	0.227833	0.362637	0.442438	0.224349	0.512838	0.513152	0.817779	0.541272	0.236014	0.42022	0.578551	0.535985	0.221342	0.843233	0.508231	0.519775	0.498862	0.494867
Arid4b	1.30889	1.40437	1.58763	1.22389	0.876785	1.74463	1.03536	0.649788	0.763523	1.55044	0.826896	1.27391	0.827866	1.23956	1.32941	1.24286	0.784955	1.79806	1.22507	1.61815	1.34357	1.65402	2.33433	1.2516	1.26689	1.60585	1.23985	1.39618	0.953812	1.05258	1.34691	0.854375	1.57143	2.35967	1.51435	0.989044	1.15459	1.32402	1.89445	1.41608	1.47077	1.28567	1.42929	1.89722	1.86716	1.36832	1.79922	1.59636	1.36562
Arid5b	1.30889	1.48698	1.4433	1.67718	1.92893	1.62291	1.31146	1.94936	1.90881	2.20326	1.56192	2.22024	1.03483	1.3945	1.77254	0.994289	1.38302	1.70585	1.96012	1.56595	1.54261	0.860092	1.45896	2.00257	2.16597	2.89052	2.01476	2.50349	2.36182	0.701722	2.08159	3.01879	2.23626	1.62227	2.97262	1.64841	2.30918	2.45334	1.75914	2.83216	1.26066	2.3142	2.46553	2.40314	2.46947	2.07202	2.43894	2.19499	1.59577
Arih1	0.349038	1.15654	0.721648	1.22389	0.789107	0.770881	0.828289	1.02109	0.954404	0.897625	0.643142	1.05553	0.620899	0.69725	1.15215	0.497144	0.784955	0.783769	0.612536	0.626379	0.895711	0.529288	0.583583	0.834403	0.939951	0.642338	1.39483	0.866594	0.681295	1.05258	0.795904	0.854375	0.664835	0.442438	1.12174	0.622732	0.898016	1.01249	1.62382	1.88811	0.770404	1.09282	0.786112	0.790507	0.421617	0.703705	1.1595	0.798179	0.855295
Arih2	2.09423	2.23046	2.30927	1.54119	2.36732	1.70405	1.7256	2.22784	2.38601	2.36646	2.48069	3.02099	1.8627	2.55658	2.03842	2.48572	2.61652	2.72014	2.69516	3.49728	2.73689	2.24947	2.04254	2.67009	2.37031	1.60585	2.4797	2.69607	2.45266	1.40344	2.44893	1.76571	2.78022	2.06471	2.24349	2.9305	3.46377	3.07641	2.02977	1.6521	2.03107	2.50705	2.3226	2.52962	2.46947	3.01029	3.03868	3.29249	2.40189
Arl1	2.00697	2.39568	2.88659	2.76507	2.71803	3.40811	2.20877	2.4135	2.48145	1.79525	3.30759	2.36583	1.2418	2.55658	2.57018	2.11286	2.57914	3.27339	2.57265	2.03573	3.23451	2.7126	2.62613	3.08729	3.02419	2.89052	3.40959	2.98493	2.3164	1.7543	2.6326	2.16442	2.78022	1.32731	2.52392	2.49093	2.95062	2.6091	2.02977	2.12412	3.08162	2.6999	2.96578	3.28851	2.95132	2.69754	2.43894	2.5442	2.56895
Arl13b	0.0872596	0	0.288659	0.226645	0.350714	0.162291	0.207072	0.185654	0.668083	0.489613	0.36751	0.181987	0.620899	0.232417	0.177254	0.372858	0.29903	0.184416	0.367522	0.156595	0.149285	0.066161	0	0.333761	0.16347	0.321169	0.309963	0.144432	0.408777	0.350861	0.244893	0.113917	0.181319	0.589918	0.224349	0.146525	0.384864	0.194709	0.270636	0	0.42022	0.128567	0.178662	0.189722	0.240924	0.312758	0.199913	0.498862	0.26223
Arl14ep	1.65793	2.5609	1.4433	1.35987	1.40286	2.39379	1.93267	2.13502	2.09969	1.63204	2.57257	1.63789	2.69056	1.54944	1.32941	1.86429	1.2335	1.24481	2.57265	1.14836	1.2938	1.25706	1.16717	1.41849	1.96164	3.21169	1.93727	1.82948	1.13549	2.80689	2.14282	1.76571	1.81319	2.94959	2.52392	0.842519	1.66774	1.44085	1.89445	2.12412	2.17114	2.3142	1.89381	1.99208	1.50577	1.17284	1.35941	2.24488	1.83957
Arl15	0.349038	0.0826097	0	0.407962	0.526071	0.608591	0.207072	0.371307	0.190881	0.244807	0.183755	0.14559	0.413933	0.232417	0.177254	0.248572	0.336409	0.138312	0.490029	0.31319	0.497617	0.330805	0	0.166881	0.122602	0.642338	0.387454	0.288865	0.136259	0.701722	0.428564	0.170875	0.0604395	0.147479	0.112174	0.256419	0.128288	0.272593	0.405954	0	0.770404	0.578551	0.285859	0.284583	0.240924	0.117284	0.199913	0.698407	0.293772
Arl16	0.785337	0.578268	0.721648	0.271975	0.219196	0.689736	0.414144	0.464134	0.381762	0.816022	0.275632	0.473167	0.413933	0.232417	0.531762	0.497144	0.598061	0.322728	0.122507	0.417586	0.199047	0.595449	0.291792	0.584082	0.449542	0.642338	0.774908	0.433297	0.454196	0.701722	0.673457	0.512625	0.362637	0.147479	0.560871	0.732625	0.769728	0.42836	0.67659	0.236014	0.700367	0.835684	0.571718	0.537545	0.722771	0.820989	0.679706	0.39909	0.454064
Arl2	6.98077	7.43488	6.92782	7.4793	7.27732	8.88542	7.59265	7.33332	8.49419	7.4258	6.70705	7.78905	8.48562	6.9725	9.48309	9.94289	7.66266	8.39094	7.84046	7.20336	7.86235	8.07164	13.4224	6.50834	7.27441	8.67156	8.21402	6.74017	8.0847	8.77152	7.89781	7.34763	9.06593	9.2912	6.84263	8.9014	8.21043	7.98308	9.60758	7.78845	7.56397	7.32831	8.25417	6.48216	7.95048	8.1708	7.31683	6.68475	7.97121
Arl2bp	1.22163	0.743488	0.865978	0.362633	0.789107	0.649163	0.552193	0.928268	0.572642	0.73442	0.459387	0.400372	0.206966	0.387361	0.354508	0.372858	0.897091	1.01429	0.490029	0.991767	0.646902	0.396966	0.291792	0.667523	0.613012	0.321169	0.542435	1.01103	0.635875	0.350861	0.36734	0.455667	0.604395	0.884877	0.448697	0.732625	0.128288	0.350477	0.405954	0.236014	0.350184	0.3857	0.428788	0.853748	0.542078	0.820989	0.719689	0.349203	0.573676
Arl3	1.83245	1.81741	1.73196	1.54119	1.2275	1.42004	1.86365	1.3924	1.90881	1.79525	1.74567	1.31031	1.44876	1.93681	1.68391	2.48572	1.79418	1.89027	1.10256	1.82694	1.39333	2.44796	2.62613	2.16945	1.79817	3.85403	2.4797	1.6369	2.22556	3.15775	1.71425	1.70875	1.93407	2.06471	1.51435	2.41766	1.41117	2.33651	3.51827	2.12412	2.31121	1.73565	2.57273	2.68772	1.50577	2.15021	1.8392	1.94556	1.76636
Arl4a	0.349038	0.413049	0.432989	0.407962	0.219196	0.284009	0.483168	0.27848	0.0954404	0.489613	0.183755	0.181987	0.413933	0.0774722	0.088627	0.124286	0.149515	0.23052	0.367522	0.156595	0.0995234	0.396966	0.583583	0.333761	0.490409	0	0.542435	0.288865	0.363357	0	0.306117	0.284792	0.543956	0.589918	0.336523	0.476207	0.384864	0.233651	0.405954	0	0.350184	0.578551	0.250126	0.252962	0.120462	0.390947	0.359844	0.448976	0.309169
Arl4c	0.959856	2.31307	1.87629	2.44777	2.10429	2.84009	1.93267	2.22784	1.71793	1.22403	0.918774	1.31031	2.69056	1.31703	2.3043	2.73429	2.31749	2.81235	2.45014	1.72254	2.68713	2.11715	2.62613	2.00257	2.04337	2.56935	1.85978	2.02205	1.86221	4.56119	1.8367	2.16442	1.69231	2.06471	1.7387	1.39199	2.05261	2.41439	2.30041	1.18007	2.45129	3.92129	3.32311	2.87745	1.7467	2.81482	1.99913	2.19499	2.18203
Arl5a	0.174519	0.578268	0.432989	0.453291	0.394553	0.608591	0.690241	0.556961	0.477202	0.571216	0.735019	0.218385	0.620899	0.619778	0.177254	0.372858	0.336409	0.414937	0.245014	0.521983	0.497617	0.595449	0.291792	0.333761	0.899084	0.321169	0.309963	0.625873	0.317937	0.350861	0.55101	0.626542	0.785714	0.737397	0.729133	0.476207	0.384864	0.545186	0.67659	0.236014	0.560294	0.578551	0.535985	0.822127	0.542078	0.703705	0.759671	0.698407	0.454958
Arl5b	0.698077	0.247829	0.288659	0.861253	0.920625	0.608591	0.690241	0.27848	1.04984	1.22403	1.01065	1.23751	0.620899	0.852195	0.177254	0.372858	0.411167	0.599353	1.10256	1.09616	0.746426	0.595449	1.16717	1.33505	0.572144	0.963507	1.31734	0.625873	0.454196	0	0.73468	0.626542	1.02747	1.47479	1.06566	0.402944	1.0263	0.506244	0.811909	1.18007	0.980514	1.09282	0.643182	1.01185	1.14439	0.899178	0.519775	1.14738	0.80044
Arl6	0.610817	0.578268	0.288659	0.815924	0.61375	0.770881	0.276096	0.928268	0.763523	0.652818	0.551264	0.618757	0.827866	0.619778	0.797643	0.621431	0.822334	0.737665	1.10256	0.730776	0.746426	0.595449	0.583583	0.417202	0.572144	0.321169	0.774908	0.529585	0.590455	0.350861	0.795904	0.569583	0.725275	0.884877	0.39261	0.5861	0.256576	0.973546	0.541272	0.472027	0.42022	0.771401	0.60745	0.505925	0.963695	0.547326	0.679706	0.39909	0.631322
Arl6ip1	6.89351	6.27834	8.22679	7.34331	8.46098	8.88542	10.7678	8.16876	8.11243	8.64984	8.72835	7.31589	7.45079	6.35272	9.48309	7.95431	6.61605	6.50067	10.4131	8.19513	6.41926	6.81458	5.25225	7.59307	8.41869	7.38689	10.9262	8.37707	7.35798	5.61378	10.1019	9.45509	6.76923	7.96389	8.80568	6.4471	6.67097	7.67154	7.57781	8.26048	6.79356	7.97114	6.53902	7.52563	6.32425	5.08231	6.43721	6.53509	7.66435
Arl6ip4	1.74519	2.80873	1.4433	1.94915	2.54268	1.86634	1.10439	2.50632	2.48145	2.12166	1.83755	1.52869	3.93236	2.09175	1.94979	2.61001	2.42962	2.2591	2.08262	1.87914	2.38856	2.11715	2.04254	2.75353	2.77899	3.85403	1.85978	2.11834	2.49808	1.40344	2.08159	2.62008	2.35714	1.91723	2.24349	2.12461	1.92432	2.25863	1.89445	2.83216	2.45129	1.9285	2.35833	1.80236	2.40924	2.03293	1.27945	1.74602	2.19263
Arl6ip5	10.7329	12.061	8.94844	11.4683	10.3899	11.4821	9.66337	11.3249	9.83036	9.13945	9.46337	8.6262	7.24382	7.8247	10.8125	8.45145	9.04567	7.976	9.06553	9.18689	8.80782	7.47619	12.547	8.76123	11.6472	20.876	11.6236	10.3991	9.9469	19.6482	11.51	11.4486	8.94505	9.73364	10.5444	11.2458	10.6479	9.85228	9.33695	10.1486	8.75459	10.0282	8.75442	9.39122	9.81764	8.9136	8.27642	8.331	9.55817
Arl6ip6	1.22163	1.23915	2.16494	1.45053	0.789107	1.50119	1.38048	1.29958	1.71793	0.571216	0.459387	0.909936	0.413933	1.16208	1.59529	0.745717	1.12136	1.1526	1.34758	1.67034	0.796187	1.25706	0.875375	0.750963	0.776482	0.642338	1.23985	0.770305	0.999232	0.701722	1.59181	1.25308	0.967033	1.47479	0.729133	0.695994	0.898016	1.12931	0.67659	0.708041	1.19062	1.09282	0.571718	0.916988	0.843233	0.586421	1.03955	0.997724	1.14973
Arl8a	0.174519	0.165219	0.14433	0.407962	0.306875	0.284009	0.34512	0	0.381762	0.408011	0.551264	0.29118	0.206966	0.387361	0.088627	0.372858	0.373788	0.276624	0.367522	0.208793	0.447855	0.264644	0.291792	0.0834403	0.490409	0.321169	0.0774908	0.337009	0.317937	0	0.18367	0.398708	0.302198	0.589918	0.39261	0.183156	0.128288	0.272593	0.135318	0	0.490257	0.19285	0.571718	0.569165	0.66254	0.469137	0.43981	0.349203	0.306368
Arl8b	5.14832	4.70876	6.63916	5.43949	6.83893	5.96419	5.86705	6.12657	5.15378	5.79376	5.60452	5.45962	3.93236	3.95108	4.87449	4.72287	5.00876	5.6247	6.61539	5.06323	5.17522	6.68226	2.33433	4.7561	5.2719	7.70806	5.73432	5.82544	5.5412	5.26291	6.06111	5.69583	4.47253	4.12942	5.6648	5.82437	5.51638	4.20572	5.27741	4.48426	5.74301	4.88554	5.8601	5.84975	5.42078	5.59054	5.27772	5.18817	5.3745
Armc1	0.959856	1.65219	1.29897	0.99724	1.05214	1.62291	0.828289	1.29958	2.00425	1.30564	1.28628	1.05553	1.2418	1.31703	1.15215	1.11857	1.04661	1.06039	1.22507	1.25276	1.045	1.5217	0.875375	0.750963	0.572144	1.28468	0.852398	1.10731	1.13549	0.350861	1.0408	0.968292	1.08791	1.17984	0.841307	0.842519	1.79603	0.934604	0.947227	1.18007	1.40073	0.835684	1.1077	0.948609	0.963695	1.25103	1.27945	0.947838	1.2071
Armc10	0.785337	1.15654	1.15464	1.17856	1.18366	1.29833	1.79463	1.29958	0.477202	1.22403	1.83755	1.09192	1.03483	1.31703	1.15215	0.621431	0.971849	1.1526	1.10256	0.678577	1.14452	1.1909	0.875375	1.75225	1.18516	1.60585	1.47232	1.6369	1.31717	0.701722	1.10202	0.911334	1.14835	1.62227	1.51435	1.39199	1.15459	1.71344	2.16509	1.88811	1.54081	1.60709	2.25114	1.77074	1.32508	1.72017	1.75924	1.64624	1.14483
Armc5	0.698077	0.991317	1.15464	0.407962	0.701428	0.811454	0.759265	0.649788	0.572642	1.22403	0.735019	0.800744	1.2418	0.69725	0.88627	0.994289	1.04661	0.783769	0.85755	1.04397	0.995234	0.926253	0	1.33505	1.59383	1.28468	1.39483	1.6369	0.726714	0.701722	0.979574	1.13917	0.906593	0.737397	0.953481	1.06231	1.66774	1.01249	0.541272	1.18007	1.05055	1.02853	0.929041	0.790507	0.783002	0.703705	1.11952	1.59636	0.846433
Armc6	0.872596	1.07393	0.865978	0.99724	0.701428	0.730309	0.690241	0.928268	1.14528	0.489613	0.551264	0.727949	1.44876	1.00714	0.797643	0.621431	1.15874	0.829873	0.735043	0.626379	1.045	0.926253	0.583583	1.33505	0.858216	0.321169	0.542435	0.385153	0.408777	0.350861	0.36734	0.569583	0.906593	0.589918	0.841307	0.732625	0.898016	0.506244	1.21786	0.236014	0.42022	0.642834	0.285859	0.505925	0.301155	0.430042	0.479792	0.498862	0.870375
Armc7	0.174519	0.247829	0.14433	0.271975	0.438393	0.202864	0.138048	0.27848	0.572642	0.0816022	0.36751	0.254782	0.413933	0.309889	0.354508	0	0.224273	0.23052	0.735043	0.208793	0.348332	0.595449	0	0.584082	0.0817349	0.642338	0	0.433297	0.317937	1.05258	0.122447	0.170875	0.302198	0.442438	0.39261	0.402944	0.384864	0.350477	0.270636	0.472027	0.140073	0.3857	0.357323	0.158101	0.301155	0.117284	0.359844	0.249431	0.314294
Armc8	1.74519	1.40437	2.02062	0.99724	1.49054	1.29833	0.897313	1.76371	1.62249	1.30564	1.74567	1.52869	2.4836	1.23956	1.68391	0.621431	1.9437	1.52143	1.7151	1.14836	1.44309	1.78635	0.875375	1.00128	1.6347	1.60585	1.54982	1.39618	1.40801	0.350861	1.34691	1.42396	0.543956	2.35967	1.7387	1.13557	1.28288	1.40191	0.947227	2.36014	1.68088	1.34995	1.28636	1.39129	1.44554	1.32922	1.19948	1.4467	1.43539
Armc9	0.436298	0.578268	0.865978	0.99724	0.701428	0.933172	1.10439	0.556961	1.43161	0.897625	1.01065	0.582359	1.44876	0.774722	1.06352	1.36715	0.784955	0.783769	0.612536	0.835172	0.796187	0.529288	0.875375	0.834403	1.02169	2.56935	0.464945	0.625873	0.817553	0.701722	1.16324	1.08221	1.26923	1.47479	1.00957	0.879151	1.41117	1.59662	1.21786	0.944055	0.560294	0.964251	1.2149	1.39129	0.963695	0.938273	1.31943	0.548748	0.866742
Armcx3	0.261779	0.247829	0.14433	0.271975	0.263036	0.162291	0.552193	0.27848	0.0954404	0.163204	0	0.14559	0	0.387361	0.088627	0.248572	0.149515	0.0461041	0.122507	0.156595	0.199047	0.396966	0.583583	0.333761	0.449542	0	0.464945	0.337009	0.227098	0	0.36734	0.512625	0.302198	0.147479	0.448697	0.5861	0.256576	0.311535	0.270636	0	0.21011	0.3857	0.321591	0.442684	0.361386	0.351852	0.239896	0.498862	0.220783
Armh3	0.785337	1.23915	1.29897	0.725266	0.569911	0.852027	0.621217	0.928268	0.954404	0.816022	1.01065	0.909936	0.620899	0.542306	0.797643	0.621431	0.373788	1.1065	0.612536	1.14836	1.045	0.529288	0.291792	0.500642	1.10342	1.28468	1.00738	0.866594	1.09007	1.05258	1.0408	0.854375	1.14835	0.884877	1.57044	0.622732	1.15459	0.973546	0.67659	1.41608	0.700367	1.22138	1.07197	0.948609	1.02393	0.860084	0.799654	1.19727	0.787555
Armt1	0.959856	0.908707	0.865978	0.770595	1.0083	0.770881	0.897313	1.20675	1.14528	0.979227	0.551264	0.946334	1.03483	1.23956	1.06352	0.994289	1.00923	0.737665	0.612536	1.35715	0.995234	1.25706	0.583583	0.917843	0.899084	2.56935	1.00738	0.337009	1.22633	0.701722	0.857127	0.968292	0.967033	1.17984	0.953481	1.31873	0.769728	1.32402	0.67659	0.944055	1.05055	1.02853	0.643182	0.916988	1.14439	0.977368	0.759671	1.39681	0.98813
Arnt	0.523558	0.908707	1.29897	1.17856	0.876785	0.852027	1.24243	1.20675	1.33617	1.38724	0.826896	1.56509	1.03483	1.08461	0.974897	0.870003	0.598061	0.922081	1.10256	1.14836	1.34357	1.25706	0.583583	1.16816	1.06255	1.28468	1.16236	1.2036	1.13549	1.7543	1.22447	1.70875	2.11538	2.65463	1.85088	1.20883	1.15459	1.28508	1.21786	1.6521	0.700367	1.22138	1.50076	1.45453	0.963695	0.938273	1.19948	0.947838	1.05379
Arpc1a	2.87957	4.13049	4.32989	3.67166	3.55098	3.69212	3.17511	3.24894	2.86321	3.99851	4.31824	2.98459	4.55326	3.17636	3.01332	4.4743	2.80341	2.48962	2.57265	3.49728	3.13499	3.17573	3.20971	3.25417	3.22853	2.24818	2.71218	3.61081	3.17937	2.10517	2.99994	2.22138	3.02198	3.24455	2.74827	3.80965	3.33549	3.46582	3.38295	2.59615	3.50184	3.27845	3.18018	4.49008	3.25247	3.51852	2.59888	3.59181	3.28168
Arpc1b	9.59856	9.50012	10.9691	8.65786	8.94321	8.35798	8.62801	8.72572	7.25347	8.89464	8.91211	9.57253	8.89956	9.06425	8.8627	6.83574	9.98014	9.35913	8.08547	10.9616	9.80306	9.26253	11.3799	10.0963	11.0342	12.5256	12.2435	11.6027	10.6736	13.3327	11.7549	11.4486	10.2747	11.6509	10.5444	13.5536	12.0591	11.7994	10.0135	11.8007	12.1864	11.571	11.5415	11.3833	12.528	13.3704	11.555	12.4217	9.15819
Arpc2	19.1099	18.1741	16.3093	17.5424	16.2205	16.8377	16.7728	18.1012	15.5568	14.6068	16.2623	11.2104	14.9016	15.417	16.2187	20.2586	13.2695	16.0442	21.8063	16.9122	17.2176	17.268	6.71121	16.6881	19.4938	29.5476	21.3875	18.5836	15.8969	32.2792	19.2854	17.6001	17.044	14.6005	12.3953	12.5279	11.8025	13.0845	14.885	21.0052	18.0695	17.7422	13.7927	14.071	13.7327	12.8622	12.0348	10.8253	16.4954
Arpc3	4.1012	3.13917	4.47422	4.71423	4.20857	4.42242	3.93437	3.34177	2.48145	4.56973	4.31824	4.00372	4.13933	4.26097	4.69723	3.85287	5.15828	4.47209	4.53277	3.81047	4.13022	5.22672	5.54404	4.58922	4.20935	4.49637	4.49446	3.65895	3.67899	2.45603	3.73462	4.38579	4.41209	3.98194	2.86044	3.73639	3.72035	4.51725	4.4655	2.83216	4.06213	3.98557	4.32361	4.49008	4.15593	5.1605	4.35811	3.84124	4.1129
Arpc4	8.28966	9.99578	11.6907	9.6551	10.6091	10.6706	8.90411	9.46833	9.16228	7.83381	9.27962	8.6262	8.27866	10.7686	8.68545	11.6829	9.5316	9.54354	10.5356	8.40392	8.7083	9.3287	13.4224	8.51091	9.56298	9.95624	9.14391	9.86954	9.4927	11.5784	8.26515	8.8855	7.97802	8.70129	7.06698	8.64498	9.10844	8.76191	8.11909	8.96852	8.68456	8.29256	8.07551	9.0434	7.52887	10.2037	8.47633	8.6802	9.64941
Arpc5	12.1291	12.3915	8.94844	10.471	9.64464	12.5775	11.0439	12.1603	12.5027	10.8531	13.1385	10.1913	9.31349	9.91645	9.66035	10.44	9.45684	9.58965	12.8633	9.55228	9.85282	9.13021	14.2978	9.59564	12.7915	22.803	12.3985	14.7321	12.3541	25.6129	14.7548	14.5244	12.4505	16.5177	12.0026	10.2201	9.87817	11.0595	11.3667	12.5087	10.9257	15.2352	11.5773	11.162	11.4439	8.95269	10.9153	10.526	10.8217
Arpc5l	3.05409	1.98263	1.87629	2.4931	2.49884	2.84009	1.86365	2.13502	2.57689	2.28486	2.20506	1.92906	2.69056	2.55658	2.74744	2.11286	2.31749	2.44352	2.57265	2.50552	1.94071	1.72018	2.62613	2.25289	2.61552	2.89052	1.85978	2.45535	2.22556	7.71894	2.44893	1.87963	2.5989	2.21219	1.68261	1.72167	1.92432	1.59662	0.947227	3.06818	2.24118	1.9285	2.00101	2.05532	2.16831	1.99383	1.59931	1.94556	2.33344
Arpin	1.57067	1.65219	1.87629	1.58652	2.2358	2.19093	2.27779	1.11392	1.14528	2.04006	2.29693	1.96546	2.27663	2.32417	2.65881	1.98858	1.19612	1.29091	1.47009	1.67034	2.08999	1.72018	1.75075	1.33505	2.32944	1.60585	1.78229	1.68504	1.95304	1.7543	1.16324	1.65179	1.75275	2.35967	1.68261	2.19788	2.05261	1.86921	2.02977	1.18007	1.89099	2.50705	2.67993	2.3399	1.86716	2.61935	2.0791	2.14511	1.89378
Arpp19	4.71202	4.54354	5.62886	5.16752	4.55928	4.82815	4.76266	4.45569	5.4401	5.05934	3.76697	4.07651	4.13933	4.80328	4.43135	3.72858	5.15828	4.70261	4.53277	4.43685	5.42403	3.9035	5.83583	4.42234	5.35364	7.38689	4.02952	4.52554	6.13165	9.47325	4.22441	5.29713	5.1978	6.04666	3.9261	3.77302	4.2335	4.32254	4.60081	4.01223	5.11268	4.62841	5.21692	4.6798	4.51732	5.9424	4.79792	3.84124	4.87064
Arrb1	1.13438	1.56959	1.01031	1.26921	0.569911	0.852027	0.621217	1.11392	1.24073	0.816022	1.47004	1.56509	1.03483	1.3945	0.620389	0.994289	0.859713	1.1065	0.85755	1.40935	0.597141	1.58786	0.583583	1.66881	1.06255	0.963507	0.929889	1.34803	1.40801	2.45603	1.40814	1.87963	1.20879	1.76975	1.62653	1.61178	0.898016	1.36296	1.35318	1.18007	1.54081	1.60709	2.28687	1.42291	1.44554	1.32922	1.19948	1.29704	1.08112
Arrb2	0.698077	0.908707	0.721648	0.362633	0.745268	1.01432	1.03536	0.649788	0.858964	0.816022	0.918774	1.01913	0.827866	0.774722	0.88627	0.870003	1.00923	0.829873	1.10256	0.88737	1.19428	0.860092	0.291792	1.75225	0.980819	1.28468	0.542435	1.34803	0.772134	3.50861	1.16324	0.968292	0.846154	1.62227	0.78522	0.842519	1.15459	0.934604	1.21786	1.88811	1.47077	1.1571	1.1077	0.980229	1.20462	1.21194	1.35941	1.34693	0.876458
Arrdc1	0.610817	0.578268	1.4433	0.861253	0.789107	0.568018	0.759265	0.649788	0.858964	0.816022	0.551264	1.4195	0.827866	0.542306	0.88627	1.11857	0.784955	0.737665	0.245014	1.14836	0.796187	0.529288	0.583583	0.834403	0.980819	1.28468	0.464945	0.866594	0.726714	0.701722	0.91835	0.854375	0.967033	1.32731	0.953481	1.28209	0.898016	1.16826	1.21786	1.18007	0.910478	0.578551	1.1077	0.853748	0.602309	1.32922	0.919602	1.39681	0.789168
Arrdc3	0.261779	0.660878	0.577319	0.543949	0.701428	0.568018	0.483168	0.556961	0.381762	0.489613	0.643142	0.764346	1.2418	0.619778	0.797643	0.248572	0.485925	0.461041	0.490029	0.365388	0.0995234	0.396966	0	0.584082	0.32694	0.642338	0.464945	0.24072	0.181679	0.350861	0.306117	0.227833	0.120879	0.442438	0.729133	0.146525	0.513152	0.116826	0.67659	0.236014	0.350184	0.321417	0.428788	0.284583	0.180693	0.117284	0.319862	0.199545	0.51763
Arsa	1.04712	1.15654	0.865978	0.951911	1.13982	0.933172	1.51853	1.67088	0.954404	1.79525	1.92943	1.4923	1.03483	0.929667	0.620389	0.745717	1.08399	0.783769	0.367522	0.991767	0.945473	1.12474	1.16717	1.41849	1.43036	0.642338	1.54982	1.68504	2.13472	1.40344	2.44893	2.27833	1.32967	1.32731	2.41175	2.89387	1.53946	1.86921	1.08254	1.41608	2.17114	1.5428	2.35833	1.8656	2.5297	1.91564	2.79879	2.49431	1.1112
Arsb	0.523558	1.23915	0.577319	0.634607	0.61375	0.8926	0.828289	0.742614	0.668083	0.73442	0.735019	0.655154	0.413933	0.619778	0.88627	0.372858	0.710197	0.783769	0.980058	0.469784	0.945473	0.198483	0.291792	0.667523	0.653879	1.92701	1.31734	1.10731	0.999232	1.40344	0.428564	1.367	1.08791	0.589918	1.29	1.02568	0.769728	0.272593	0.405954	0.472027	0.630331	1.09282	0.964773	0.695646	1.08416	0.469137	0.759671	0.648521	0.674353
Arsk	0.349038	0.826097	0.288659	0.135987	0.175357	0.284009	0.207072	0.464134	0.0954404	0.326409	1.01065	0.363974	0.206966	0.309889	0.088627	0.372858	0.485925	0.23052	0.245014	0.365388	0.248809	0.264644	0.291792	0.417202	0.286072	0	0.464945	0.433297	0.499616	0	0.795904	0.398708	0.483516	0.294959	0.336523	0.366313	0	0.311535	0.135318	0.708041	0.490257	0.449984	0.428788	0.411064	0.0602309	0.234568	0.239896	0.299317	0.337152
As3mt	0.959856	0.991317	1.01031	0.634607	0.876785	0.8926	1.17341	0.556961	0.763523	0.73442	0.918774	0.764346	0.413933	1.23956	0.797643	0.745717	0.672819	0.599353	0.85755	0.678577	0.547379	0.793932	1.16717	0.584082	1.26689	1.28468	0.619926	0.481441	0.726714	0.350861	1.10202	0.968292	0.846154	1.62227	0.78522	0.879151	1.28288	1.36296	0.67659	0.708041	0.910478	1.28567	0.929041	1.01185	1.08416	1.17284	0.719689	0.897952	0.807276
Asah1	6.45721	6.27834	6.92782	6.0741	6.31286	6.2482	5.59095	7.51897	6.87171	6.36497	6.70705	7.1339	4.55326	4.88075	5.40625	6.33859	4.63497	5.11755	3.4302	5.48082	5.17522	3.9035	3.20971	6.17458	5.06756	6.10221	8.60147	7.02904	6.81295	9.12239	8.44882	6.835	6.28571	7.37397	8.3009	5.64122	6.92755	6.23069	5.14209	4.24825	6.93364	6.74976	4.82387	5.56517	7.04702	5.1996	5.95742	6.68475	5.70458
Asah2	0.261779	0.0826097	0.14433	0.49862	0.219196	0.324582	0.414144	0.27848	0.0954404	0.408011	0.459387	0.618757	0.827866	0.309889	0.354508	0	0.0747576	0.368833	0.367522	0.31319	0.348332	0.198483	0.291792	0.584082	0.449542	0.321169	0.464945	0.433297	0.635875	0	0.857127	0.569583	0.483516	0.884877	0.897394	0.476207	0.513152	0.817779	0.541272	0	0.560294	0.449984	0.500253	0.727267	0.722771	0.508231	0.59974	1.04761	0.326858
Asap1	3.40313	1.81741	2.4536	2.76507	2.93723	2.2315	2.62291	2.50632	2.67233	2.77448	2.38881	2.40223	2.4836	2.16922	3.01332	2.73429	1.83156	3.04287	2.45014	2.24453	2.28904	2.51412	0.875375	1.75225	2.45205	2.24818	1.78229	2.69607	1.99846	1.40344	2.08159	2.84792	2.35714	2.50715	2.69218	1.68504	2.95062	2.29757	2.84168	2.83216	2.1011	2.50705	2.17967	2.0237	1.7467	1.68107	1.87919	2.34465	2.344
Asap2	0.0872596	0.413049	0.432989	0.362633	0.219196	0.121718	0.0690241	0.27848	0.0954404	0.408011	0.275632	0.109192	0.620899	0.232417	0.443135	0.124286	0.0747576	0.23052	0.490029	0.0521983	0.149285	0.066161	0	0.166881	0.204337	0	0.542435	0.433297	0.227098	0.350861	0.428564	0.227833	0.423077	0.294959	0.39261	0.402944	0.256576	0.272593	0.135318	0.236014	0.280147	0.514267	0.321591	0.221342	0.180693	0.195474	0.319862	0.199545	0.26218
Asb1	0.261779	0.247829	0.14433	0.226645	0.438393	0.243436	0.276096	0.27848	0.190881	0.0816022	0.183755	0.473167	0.620899	0.69725	0.177254	0.372858	0.373788	0.23052	0.245014	0.31319	0.348332	0.330805	0.583583	0.166881	0.16347	0.642338	0.232472	0.24072	0.136259	1.40344	0.36734	0.398708	0.362637	0.147479	0.280436	0.402944	0.128288	0.233651	0	0.236014	0.280147	0.3857	0.142929	0.189722	0.240924	0.117284	0.279879	0.149659	0.305609
Asb13	1.30889	1.32176	1.15464	0.861253	0.789107	0.852027	0.690241	1.02109	1.33617	0.489613	0.918774	0.727949	1.03483	0.464833	0.088627	1.11857	1.08399	0.553249	0.612536	0.88737	0.497617	0.463127	1.16717	1.00128	1.02169	2.56935	1.31734	0.962882	1.31717	1.40344	1.22447	1.42396	0.846154	2.06471	0.897394	1.35536	1.66774	0.895662	0.135318	0.236014	1.05055	1.34995	1.03624	1.45453	1.38531	0.899178	1.31943	0.498862	0.851863
Asb3	0.872596	0.660878	0.865978	0.815924	0.876785	0.527445	0.621217	0.835441	0.763523	0.979227	1.10253	0.691552	0.206966	0.154944	1.06352	0.372858	0.784955	0.276624	0.735043	0.626379	0.29857	0.595449	1.16717	0.834403	0.449542	0.321169	1.16236	0.914738	0.862973	0.350861	0.55101	0.512625	0.846154	0.737397	0.616959	0.549469	0.64144	1.28508	1.21786	0.472027	1.19062	0.835684	0.750379	0.916988	0.66254	0.899178	0.59974	1.34693	0.737994
Asb5	0.523558	0.165219	0.577319	0.181316	0.350714	0.324582	0.483168	0.0928268	0.190881	0.408011	0.36751	0.29118	0.413933	0.0774722	0.177254	0.248572	0.261652	0.184416	0.245014	0.104397	0.447855	0.330805	0	0.333761	0.122602	0.642338	0.464945	0.0481441	0.272518	0.701722	0.306117	0.227833	0.241758	0.884877	0.280436	0.183156	0.384864	0.272593	0.135318	0	0.0700367	0.321417	0.250126	0.158101	0.120462	0.0781894	0.159931	0.299317	0.279338
Asb6	0.698077	0.660878	0.577319	0.543949	0.745268	0.730309	0.34512	0.27848	0.477202	0.571216	0.826896	0.618757	0.827866	0.619778	0.88627	0.994289	0.672819	0.829873	0.980058	0.835172	0.995234	0.793932	2.04254	0.834403	0.980819	0.642338	0.154982	0.481441	0.454196	0.701722	0.55101	0.512625	1.02747	0.294959	0.39261	0.952413	0.769728	0.506244	0.405954	0.472027	0.350184	0.3857	0.60745	0.600785	0.66254	0.66461	0.559758	0.997724	0.760842
Asb7	0.174519	0.247829	0.288659	0.453291	0.438393	0.365154	0.621217	0.742614	0.286321	0.73442	0.459387	0.655154	0.206966	0.387361	0.88627	0.497144	0.485925	0.322728	0.735043	0.469784	0.348332	0.529288	0	0.667523	0.531277	1.28468	0.697417	0.337009	0.681295	0	0.612234	0.797417	0.604395	0.589918	1.00957	0.512838	0.64144	0.506244	0.67659	0.472027	0.490257	0.642834	0.571718	0.758887	0.722771	0.860084	0.719689	0.548748	0.458472
Asb8	0.436298	0.826097	1.58763	1.17856	1.53437	1.62291	1.51853	1.67088	0.954404	0.979227	0.826896	1.4559	1.65573	2.16922	0.974897	1.49143	1.60729	1.70585	1.47009	1.77474	1.39333	1.05858	1.45896	1.58537	0.939951	0.963507	1.54982	1.44432	1.72595	0.701722	1.65303	1.25308	1.20879	1.47479	1.23392	2.01472	2.43747	1.47979	1.35318	1.88811	1.54081	1.02853	1.50076	1.7075	1.26485	1.56379	0.999567	1.34693	1.40025
Ascc1	1.39615	0.908707	0.577319	1.04257	0.61375	1.05489	1.24243	0.835441	0.668083	0.979227	1.19441	0.873539	1.44876	0.929667	1.41803	1.61572	1.00923	1.1065	1.83761	0.521983	0.945473	0.860092	0.875375	1.08472	0.899084	1.28468	0.929889	2.16648	1.54427	1.05258	1.46936	1.53788	1.81319	1.03236	1.23392	1.35536	1.28288	1.59662	1.35318	0.236014	1.12059	1.1571	1.53649	1.16995	1.566	1.4465	1.39939	0.997724	1.04332
Ascc2	3.05409	3.13917	3.03092	2.8104	1.62205	1.90692	1.86365	2.4135	2.19513	2.04006	3.12383	3.23937	2.27663	2.63406	1.15215	1.98858	2.28011	2.48962	1.7151	2.14013	1.6919	2.31563	2.33433	1.91913	1.83904	4.49637	2.94465	2.55164	1.90762	3.15775	3.06117	2.0505	2.11538	1.62227	3.08479	1.35536	3.33549	2.8817	2.43573	3.30419	1.89099	1.79994	2.35833	2.498	2.28878	1.95474	2.03912	2.34465	2.38947
Ascc3	1.13438	1.32176	1.29897	1.72251	1.62205	1.09546	1.03536	0.835441	1.24073	2.28486	1.28628	1.60149	1.8627	1.62692	1.06352	1.98858	1.42039	1.33702	1.83761	1.51375	1.39333	0.860092	0.291792	1.41849	0.858216	0.642338	0.387454	0.81845	1.22633	0.350861	1.40814	1.367	1.69231	0.589918	0.897394	0.659363	1.0263	1.28508	1.21786	0.944055	0.700367	1.02853	1.03624	0.916988	0.963695	0.860084	0.879619	0.798179	1.39032
Ascl4	0.436298	0.660878	0.288659	0.634607	0.438393	0.730309	0.34512	0.0928268	0.381762	0.408011	0.0918774	0.29118	0.413933	0.464833	0.620389	0.124286	0.373788	0.737665	0.612536	0.521983	0.447855	0.463127	0	0.750963	0.653879	0.321169	0.232472	0.433297	0.590455	0.701722	0.612234	0.569583	0.302198	0.589918	0.504784	0.842519	0.384864	0.42836	0.135318	0.708041	0.42022	0.642834	0.535985	0.379443	0.240924	0.430042	0.399827	0.498862	0.456046
Asf1a	0.261779	0.330439	0.865978	0.543949	0.306875	0.568018	0.552193	0.556961	0.572642	0.489613	0.275632	0.29118	0.620899	0.232417	0.443135	0.994289	0.747576	0.599353	0.245014	0.469784	0.696664	0.330805	0.875375	0.333761	0.490409	0.642338	0.464945	0.674017	0.499616	1.40344	0.428564	0.626542	0.241758	0.442438	0.504784	0.402944	0.128288	0.506244	0.270636	0.708041	0.21011	0.449984	0.321591	0.537545	0.481847	0.508231	0.359844	0.39909	0.498075
Asf1b	1.13438	1.65219	1.73196	1.26921	1.40286	1.42004	1.38048	1.20675	2.57689	0.652818	1.47004	1.16472	3.31146	2.16922	1.77254	1.11857	1.45777	1.84416	3.06268	1.61815	0.895711	1.65402	1.75075	1.91913	1.10342	2.24818	0.619926	0.962882	1.54427	1.7543	0.857127	1.25308	1.51099	0.589918	0.78522	1.35536	1.15459	1.12931	0.67659	0.472027	0.630331	0.835684	0.714647	0.474304	0.783002	0.703705	0.719689	0.448976	1.65152
Ash1l	0.610817	0.826097	1.58763	1.17856	0.964464	1.09546	1.51853	1.48523	1.24073	1.38724	1.28628	1.12832	0.620899	1.00714	0.974897	1.11857	0.672819	0.968185	1.22507	1.56595	0.746426	1.45554	0	1.2516	1.06255	0.642338	1.00738	1.05917	0.817553	2.10517	0.795904	1.02525	1.26923	2.35967	1.17783	1.09894	1.0263	1.24614	1.4885	0.472027	1.12059	1.28567	1.14344	1.42291	1.20462	0.899178	1.43938	1.39681	1.13506
Ash2l	0.872596	0.743488	0.14433	0.634607	0.920625	1.01432	0.897313	0.27848	0.954404	0.652818	0.735019	0.582359	1.03483	0.542306	1.24078	0.248572	0.560682	0.783769	1.22507	1.40935	1.19428	0.793932	0.875375	0.834403	1.67557	0.321169	0.774908	0.770305	0.635875	0.350861	0.857127	1.25308	0.664835	1.03236	0.953481	0.952413	1.41117	0.623069	0.67659	1.6521	0.840441	0.642834	0.428788	1.23319	0.66254	0.820989	0.679706	0.598634	0.826786
Asl	2.26875	2.97395	2.02062	2.76507	2.84955	2.79952	2.41584	1.48523	2.57689	2.28486	2.8482	2.65701	2.69056	2.63406	2.83606	2.73429	2.50438	2.44352	2.94017	2.45332	2.43832	3.57269	2.62613	3.17073	3.55547	3.21169	3.09963	3.22565	4.04235	2.10517	3.97952	3.64533	3.98901	4.2769	3.81393	4.87196	3.84864	3.85524	2.977	3.06818	3.4318	4.24271	3.60897	3.22527	3.55363	4.10495	3.99827	3.29249	2.62457
Asns	9.86034	10.2436	10.2474	9.6551	12.9764	12.7398	14.8402	14.1097	11.4528	14.0356	12.8628	12.5207	8.89956	9.52909	11.5215	9.8186	11.9986	10.8345	13.5983	10.6484	11.7935	11.5782	9.33733	12.6829	6.37532	8.3504	7.12915	6.69203	7.1763	4.91205	6.73457	6.72108	7.13187	6.34161	6.1135	5.3848	8.33872	7.24318	7.17186	8.49649	7.56397	6.74976	6.03877	5.88137	4.33663	5.08231	5.9974	6.23578	11.5744
Asnsd1	3.92668	2.72612	3.60824	2.99172	1.97277	3.08353	3.10608	3.43459	3.14953	3.83531	2.11318	2.07465	1.44876	2.16922	2.39293	2.85858	2.05583	2.48962	2.81767	2.45332	1.99047	1.45554	0.875375	1.41849	2.45205	2.24818	2.32472	3.08122	1.68053	1.05258	1.89792	2.16442	2.05494	2.35967	2.07522	1.31873	1.92432	2.68699	2.43573	3.06818	2.38125	2.50705	1.89381	2.37152	1.98762	1.36832	2.23903	2.74374	2.34929
Aspa	0.698077	0.578268	0.288659	0.770595	1.09598	0.8926	0.621217	1.48523	0.954404	0.979227	0.826896	0.909936	0.206966	0.542306	0.531762	0.621431	0.672819	0.875977	0.490029	0.626379	0.646902	0.926253	0.583583	0.750963	1.22602	0.321169	1.39483	2.02205	1.45343	1.05258	2.69383	1.76571	1.93407	2.80211	1.51435	1.46525	1.0263	1.71344	1.35318	1.18007	2.38125	1.86422	1.53649	1.39129	1.62624	1.4856	1.55933	1.54647	0.732353
Asph	1.39615	1.40437	1.4433	1.99448	1.05214	0.8926	1.31146	1.57806	1.24073	1.95845	1.83755	1.56509	1.65573	0.852195	1.50666	0.621431	0.859713	0.968185	2.08262	1.25276	1.14452	0.926253	0.583583	2.16945	1.7573	3.53286	2.01476	1.82948	1.36259	2.10517	1.46936	2.16442	1.20879	2.35967	1.96305	1.09894	1.79603	1.51873	2.02977	1.18007	1.82096	1.34995	1.64369	1.51777	1.38531	1.32922	1.79922	1.64624	1.34573
Aspm	0.872596	0.743488	0.865978	0.770595	0.876785	1.05489	1.51853	1.67088	0.572642	1.06083	1.28628	0.909936	0.620899	1.08461	0.974897	0.870003	0.672819	1.29091	0.490029	0.835172	0.547379	1.05858	1.16717	0.667523	0.449542	0	0.309963	0.625873	0.635875	0.350861	0.673457	0.626542	0.725275	0.442438	0.448697	0.769257	0.898016	1.12931	1.08254	1.6521	0.630331	0.449984	0.500253	0.442684	0.66254	0.390947	0.279879	0.498862	0.936809
Aspscr1	1.30889	2.14785	2.4536	2.1758	1.66589	2.35322	2.20877	2.50632	2.00425	1.87685	1.83755	1.96546	1.44876	2.01428	2.39293	1.61572	1.83156	1.75195	1.34758	1.82694	1.79142	2.51412	4.37688	1.16816	2.53378	3.21169	2.32472	2.26277	1.81679	3.85947	2.20404	2.50617	2.96154	2.06471	1.62653	2.08798	2.30918	2.02498	2.02977	2.59615	2.73143	2.50705	2.3226	1.77074	1.80693	1.95474	1.59931	2.24488	2.16547
Asrgl1	0.523558	0.165219	0.721648	0.634607	0.657589	1.05489	1.10439	0.649788	0.572642	0.816022	0.551264	0.764346	1.2418	0.852195	1.15215	1.24286	0.523303	0.461041	0.612536	0.991767	0.646902	0.529288	0	0.584082	0.653879	0.321169	0.697417	0.914738	1.04465	0.350861	0.673457	0.626542	1.39011	0.442438	1.00957	0.732625	1.0263	0.895662	1.21786	0.944055	0.910478	1.02853	0.750379	0.790507	0.963695	0.938273	0.719689	0.997724	0.782679
Ass1	1.30889	1.07393	1.29897	1.04257	1.13982	1.17661	0.34512	0.649788	0.668083	1.30564	1.74567	1.31031	0.620899	1.31703	0.974897	1.24286	1.12136	0.829873	0.735043	0.678577	0.696664	1.25706	0.291792	0.917843	0.776482	0	0.929889	0.866594	0.862973	0.350861	0.91835	0.6835	0.604395	0.884877	1.00957	1.09894	0.898016	1.55767	0.811909	0.472027	0.980514	0.771401	1.1077	0.853748	1.20462	1.36832	1.43938	1.19727	0.945798
Aste1	0.261779	0.413049	0.288659	0.634607	0.219196	0.405727	0.276096	0.556961	0.286321	0.163204	0.275632	0.436769	0	0.464833	0.177254	0.248572	0.261652	0.276624	0.367522	0.365388	0.348332	0.132322	0	0.0834403	0.490409	0	0.309963	0.433297	0.363357	0.350861	0.36734	0.455667	0.181319	0.147479	0.168261	0.219788	0.128288	0.311535	0.135318	0.236014	0.280147	0.642834	0.535985	0.252962	0.180693	0.469137	0.199913	0.199545	0.291751
Asxl1	0.610817	0.495658	0.577319	0.770595	0.789107	0.770881	0.483168	0.556961	0.763523	0.571216	1.10253	0.582359	0.620899	1.00714	0.620389	0.497144	0.672819	0.783769	0.367522	0.626379	0.646902	1.12474	0.291792	0.417202	0.572144	0.963507	0.697417	0.962882	0.454196	0.701722	0.489787	0.455667	0.785714	0.737397	1.12174	0.989044	0.898016	0.700953	1.35318	0.472027	0.910478	0.771401	0.678915	0.664026	0.843233	0.351852	1.07953	0.997724	0.716737
Asxl2	0.174519	0.495658	0.721648	0.49862	0.876785	0.8926	0.897313	0.556961	0.858964	1.06083	1.01065	0.909936	0.827866	1.08461	0.177254	0.994289	0.747576	0.737665	0.490029	0.782974	0.29857	0.529288	0.875375	1.2516	0.531277	0.642338	0.387454	0.625873	0.862973	1.05258	1.10202	1.53788	1.26923	0.884877	1.00957	1.06231	0.513152	1.01249	0.541272	0.472027	0.560294	1.09282	0.678915	0.695646	0.722771	0.977368	0.799654	0.947838	0.792553
Atad1	5.06106	3.80005	3.31958	4.07962	3.81402	4.13842	3.58925	3.99155	4.19938	4.65133	3.76697	3.38496	2.06966	4.72581	4.2541	4.4743	4.26118	4.01105	5.1453	3.44509	3.88141	4.03582	4.08508	3.17073	4.00501	5.1387	4.41697	4.18854	3.76983	2.10517	3.91829	4.04404	3.14286	5.0143	3.70175	2.9305	3.33549	3.93313	4.87145	5.1923	5.67298	4.11414	4.89533	5.18573	4.63778	3.6749	4.59801	4.93873	4.09217
Atad2	4.71202	4.2131	5.77319	4.35159	2.71803	2.47493	2.69194	3.52742	3.43585	3.5905	2.8482	3.13018	4.13933	2.63406	4.2541	2.73429	2.80341	3.59612	5.1453	3.44509	2.38856	3.24189	1.16717	3.58793	2.16597	1.60585	1.85978	2.55164	1.72595	1.05258	1.53058	1.59483	1.45055	1.47479	1.45827	1.39199	3.2072	1.59662	2.977	1.6521	1.54081	1.73565	1.53649	1.99208	0.783002	1.32922	1.59931	1.4467	3.44184
Atad2b	0	0.165219	0.288659	0.135987	0.131518	0.486872	0.207072	0.185654	0.572642	0.244807	0.0918774	0.254782	0	0.232417	0.088627	0.248572	0.261652	0.276624	0.245014	0.31319	0.248809	0.198483	0.583583	0.250321	0.449542	0.321169	0.232472	0.24072	0.363357	1.05258	0.36734	0.284792	0.241758	0.147479	0.168261	0.183156	0	0.155767	0.270636	0.708041	0.21011	0.19285	0.214394	0.284583	0.301155	0.351852	0.359844	0.299317	0.273199
Atad3a	0.959856	1.07393	0.577319	1.04257	1.35902	1.37947	0.966337	0.928268	0.763523	0.489613	1.19441	0.909936	1.2418	0.929667	1.06352	1.24286	1.27088	1.1065	1.10256	0.469784	0.995234	2.05099	2.33433	1.41849	1.92077	1.92701	0.929889	1.10731	0.908393	1.40344	1.22447	1.53788	0.906593	0.884877	0.841307	1.24546	1.0263	0.817779	0.811909	1.6521	0.700367	1.28567	1.03624	0.790507	0.783002	1.32922	0.679706	0.648521	1.10978
Atad5	0.436298	0.413049	0.288659	0.49862	0.569911	0.365154	0.621217	0.27848	0.381762	0.244807	0.459387	0.436769	0.413933	0.619778	0.354508	0	0.261652	0.553249	0.612536	0.574181	0.348332	0.066161	0.291792	0.333761	0.286072	0	0.387454	0.24072	0.136259	0	0.244893	0.170875	0.181319	0.147479	0.168261	0.219788	0.128288	0.155767	0.67659	0.472027	0.140073	0.19285	0.107197	0.0948609	0.120462	0.195474	0.43981	0.299317	0.392666
Atat1	0.349038	0.247829	0.721648	0.271975	0.394553	0.405727	0.34512	0.556961	0.286321	0.326409	0.459387	0.509564	0.413933	0.154944	0.531762	0.497144	0.411167	0.783769	0.245014	0.260991	0.597141	0.198483	0.291792	0.250321	0.32694	1.28468	0.464945	0.433297	0.590455	0.350861	0.428564	0.569583	0.423077	1.91723	0.504784	0.952413	1.66774	0.934604	0.67659	0	0.840441	0.514267	0.786112	0.695646	0.722771	0.820989	1.1595	0.648521	0.396291
Ate1	1.48341	2.06524	1.15464	1.45053	1.35902	2.31264	2.13975	1.3924	1.14528	1.14243	1.47004	1.60149	1.44876	1.08461	1.32941	0.870003	1.45777	1.61364	1.7151	1.51375	1.19428	1.38938	1.45896	1.41849	1.43036	0.642338	1.62731	1.87762	1.54427	0.701722	2.08159	1.367	1.39011	2.35967	1.79479	1.7583	2.43747	1.94709	2.43573	1.6521	1.40073	1.79994	1.67942	2.08694	1.44554	1.79836	1.59931	1.34693	1.46713
Atf1	1.13438	1.07393	1.01031	1.13323	1.0083	0.730309	0.828289	1.02109	1.33617	1.06083	0.735019	0.837141	1.03483	1.08461	0.974897	0.497144	1.34564	1.06039	0.980058	1.14836	0.845949	1.1909	0.875375	1.33505	0.858216	2.56935	1.08487	0.914738	0.953812	1.7543	1.22447	0.512625	1.02747	0.442438	0.560871	0.512838	0.384864	0.85672	0.541272	1.41608	0.560294	0.771401	1.03624	0.822127	0.903464	0.820989	0.679706	0.498862	0.95813
Atf2	2.26875	1.65219	2.16494	2.03981	1.49054	2.02864	2.0017	1.94936	2.19513	2.28486	2.66444	1.85627	1.44876	2.16922	2.12705	1.74001	1.68205	1.52143	2.08262	2.45332	2.13975	2.05099	0.291792	1.33505	2.16597	1.28468	1.62731	2.02205	2.22556	2.10517	2.93872	2.90488	2.2967	2.21219	2.69218	1.79493	1.41117	2.25863	1.62382	3.06818	2.45129	2.05707	2.46553	2.1818	2.34901	1.99383	2.51891	1.94556	1.90161
Atf3	1.04712	0.330439	0.432989	0.725266	0.482232	0.689736	0.552193	0.371307	0.190881	0.489613	0.643142	0.509564	0.620899	0.69725	0.974897	0.248572	0.897091	1.06039	0.490029	0.574181	0.945473	0.992414	0	0.750963	0.490409	0	0.697417	0.722161	0.408777	0.701722	0.244893	0.227833	0.0604395	0.442438	0.39261	0.109894	0.898016	0.584128	0.270636	0.708041	0.770404	1.09282	0.750379	0.695646	0.361386	0.469137	0.479792	0.349203	0.553027
Atf4	6.63173	5.36963	6.63916	6.34607	6.40053	6.81621	6.07412	4.36286	4.29482	6.60978	5.88015	4.91366	7.24382	7.20492	7.44467	5.71716	6.84032	6.22405	6.98291	6.52478	6.56855	6.9469	5.25225	5.92426	3.67807	1.92701	4.02952	3.89967	3.90609	1.05258	2.38771	2.50617	2.71978	3.09707	2.35566	3.18692	3.46377	3.8163	3.24763	3.30419	5.60294	3.92129	4.35935	4.77466	4.03547	3.44034	3.67841	3.79135	6.20958
Atf5	2.26875	1.90002	2.88659	1.94915	3.20027	2.88066	2.69194	2.97046	2.86321	2.36646	2.8482	1.92906	2.27663	3.09889	2.74744	4.10144	2.84079	3.18118	3.4302	3.0797	3.13499	3.0434	1.16717	2.41977	1.67557	2.89052	1.23985	1.68504	1.95304	3.85947	1.28569	1.76571	2.35714	2.94959	1.45827	1.53851	1.66774	1.36296	2.57104	1.41608	1.75092	2.24992	1.2149	1.92884	1.62624	2.46297	1.59931	1.59636	2.71985
Atf6	0.959856	0.743488	0.865978	1.04257	1.27134	0.933172	1.38048	1.11392	1.33617	1.30564	1.37816	1.27391	0.827866	1.23956	0.797643	1.49143	0.822334	0.829873	1.34758	0.835172	0.796187	1.25706	1.16717	1.16816	0.776482	1.28468	0.774908	1.15546	1.09007	0.701722	0.91835	0.740459	1.32967	1.17984	1.51435	0.915782	1.79603	0.778837	1.35318	0.472027	0.700367	0.707118	1.14344	0.980229	1.26485	1.29013	1.03955	0.848065	1.06126
Atf6b	1.74519	1.65219	1.29897	1.58652	2.06045	1.90692	2.13975	1.57806	2.19513	1.63204	1.83755	1.78348	0.827866	2.32417	1.77254	2.11286	1.79418	1.33702	2.69516	2.14013	1.99047	1.25706	0.291792	2.00257	1.79817	4.49637	1.7048	2.26277	1.77137	1.7543	2.14282	2.56313	2.2967	2.06471	2.1874	1.94146	2.95062	1.71344	3.11232	4.24825	1.96103	2.44277	1.53649	1.54939	1.566	0.977368	2.0791	1.39681	1.74842
Atf7	0.610817	1.23915	1.15464	0.589278	1.4467	0.933172	1.31146	1.20675	1.33617	1.06083	1.10253	1.60149	0.827866	1.47197	0.709016	0.870003	1.2335	0.829873	0.735043	1.09616	0.696664	0.926253	1.16717	0.917843	0.776482	2.24818	0.852398	0.962882	1.54427	0.701722	1.53058	0.797417	0.725275	1.47479	1.29	1.31873	2.05261	1.32402	1.35318	1.18007	1.26066	1.5428	1.75088	1.39129	0.963695	1.60288	1.23946	2.04533	1.04476
Atf7ip	1.22163	1.65219	1.29897	1.26921	1.05214	1.09546	1.38048	0.928268	1.43161	1.95845	1.37816	1.20112	1.03483	1.23956	1.41803	1.11857	1.12136	0.922081	0.735043	1.09616	0.547379	1.25706	0.291792	1.00128	1.14429	1.28468	1.16236	1.54061	1.13549	0.701722	1.34691	0.854375	1.14835	1.62227	1.90696	1.1722	1.15459	1.79132	1.75914	1.88811	2.1011	2.44277	1.50076	1.58101	1.32508	1.60288	2.15907	1.84579	1.15212
Atg101	1.48341	1.56959	0.721648	1.76783	1.66589	2.51551	2.0017	2.32067	1.62249	1.55044	1.92943	1.60149	3.1045	1.47197	1.50666	1.74001	1.68205	1.89027	1.22507	2.71431	2.28904	2.18331	2.04254	1.91913	2.41118	3.21169	2.94465	2.50349	2.45266	1.7543	1.8367	2.27833	2.2967	2.35967	2.69218	3.47997	2.1809	1.98603	1.75914	2.36014	2.24118	2.37849	1.78662	2.3399	2.22854	2.11111	2.23903	1.64624	1.85496
Atg12	0.785337	1.15654	2.30927	0.861253	0.876785	0.852027	1.10439	0.464134	1.71793	0.816022	1.19441	0.837141	0.206966	0.619778	0.709016	1.36715	1.12136	0.875977	0.85755	0.730776	1.045	0.595449	0	0.500642	0.776482	1.28468	0.542435	1.34803	0.726714	0.350861	0.55101	0.911334	0.846154	1.47479	0.673046	1.09894	1.15459	0.817779	0.541272	0.472027	1.3307	0.835684	0.929041	1.04347	0.783002	0.899178	0.839637	0.598634	0.88405
Atg13	2.70505	1.98263	1.4433	1.58652	1.84125	1.21718	1.58755	1.20675	1.33617	1.30564	2.11318	1.96546	1.2418	1.54944	1.24078	1.61572	0.897091	1.24481	1.83761	1.46155	1.19428	1.1909	0.875375	1.83569	2.00251	2.24818	2.32472	2.11834	2.0893	1.40344	2.38771	2.16442	2.17582	2.06471	2.58001	2.01472	2.69405	1.94709	2.30041	2.12412	1.61084	1.86422	2.28687	2.0237	2.10808	1.91564	2.55889	1.64624	1.51982
Atg14	0.698077	0.495658	1.15464	0.453291	0.394553	0.202864	0.414144	0.185654	0.286321	0.489613	0.551264	0.618757	0.206966	0.542306	0.443135	0.124286	0.485925	0.368833	0.490029	0.31319	0.398094	0.132322	0	0.584082	0.449542	0.963507	0.542435	0.577729	0.635875	0.350861	0.673457	0.626542	0.785714	0.147479	1.34609	0.549469	0	0.389418	0.67659	0.236014	0.630331	0.707118	0.535985	0.822127	0.602309	0.586421	0.519775	0.648521	0.418083
Atg16l1	1.22163	2.14785	1.01031	0.99724	1.0083	1.25775	0.897313	0.928268	1.71793	0.73442	1.10253	1.78348	0.413933	1.78186	0.974897	1.24286	1.2335	0.968185	0.980058	1.20056	1.54261	1.32322	0.875375	1.50193	1.43036	1.28468	1.7048	1.97391	0.772134	1.05258	1.77548	1.42396	1.08791	0.884877	1.68261	1.31873	0.898016	1.63556	1.4885	0.708041	1.61084	1.41424	1.60796	1.73912	1.80693	1.32922	1.31943	1.69613	1.30192
Atg16l2	0.349038	0.991317	0.865978	0.453291	0.657589	0.649163	0.621217	0.835441	0.954404	0.489613	0.826896	0.509564	1.2418	0.619778	0.797643	0.248572	0.523303	0.461041	1.34758	0.574181	0.348332	1.12474	0.583583	0.166881	0.572144	1.28468	0.852398	0.770305	0.590455	1.05258	1.10202	0.6835	0.785714	0.147479	0.673046	0.842519	0.513152	0.700953	0.811909	0.708041	0.840441	0.578551	0.893309	1.01185	0.66254	1.25103	0.879619	0.748293	0.733281
Atg2a	1.39615	2.06524	1.4433	0.99724	1.05214	1.01432	1.31146	2.04219	1.81337	2.36646	1.47004	2.58422	2.89753	1.47197	1.15215	1.86429	1.9437	1.06039	0.980058	0.991767	1.59237	1.65402	1.45896	1.75225	2.73812	0.642338	2.09225	1.44432	1.68053	1.40344	1.8367	2.27833	2.41758	2.06471	2.91653	2.52756	2.1809	1.90815	1.21786	1.88811	2.17114	1.79994	2.75139	1.8656	1.80693	1.64198	2.15907	2.49431	1.59898
Atg2b	0.349038	0.413049	0.432989	0.317304	0.175357	0.365154	0.828289	0.556961	0.286321	0.408011	0.0918774	0.473167	0.206966	0.309889	0.177254	0.248572	0.560682	0.276624	0.122507	0.469784	0.398094	0.132322	0.291792	0.166881	0.16347	0	0.387454	0.24072	0.181679	0	0.306117	0.113917	0.604395	0.147479	0.560871	0.183156	0.128288	0.350477	0.270636	0.236014	0.560294	0.257134	0.321591	0.284583	0.301155	0.156379	0.399827	0.149659	0.299254
Atg3	0.959856	0.660878	0.288659	1.90382	1.79741	1.54176	1.86365	1.20675	1.33617	1.30564	1.28628	1.4195	1.44876	1.31703	1.59529	1.11857	1.64467	1.52143	1.7151	1.51375	2.04023	1.25706	2.33433	1.66881	2.73812	1.28468	1.47232	1.97391	2.04388	3.50861	2.38771	1.59483	2.78022	1.32731	1.34609	1.90483	1.28288	1.47979	1.62382	3.77622	0.910478	1.41424	1.28636	1.58101	1.32508	1.40741	1.51934	1.04761	1.44773
Atg4a	0.959856	1.15654	1.01031	1.54119	1.57821	1.37947	1.93267	1.85654	1.71793	1.79525	1.19441	1.34671	1.03483	0.929667	1.77254	1.86429	1.42039	1.33702	1.59259	1.14836	0.945473	0.727771	0.583583	1.33505	1.34863	2.24818	1.39483	1.25175	1.09007	1.05258	1.28569	1.87963	2.05494	1.47479	1.23392	1.57514	0.769728	1.40191	1.08254	1.88811	1.40073	1.9285	1.03624	1.42291	1.566	1.4856	1.87919	1.7959	1.41753
Atg4b	1.65793	1.81741	1.29897	2.31178	2.63036	1.3389	2.82999	1.85654	1.90881	2.28486	2.11318	2.43863	1.03483	2.789	1.94979	2.36144	2.01846	2.2591	1.47009	2.03573	1.6919	2.24947	2.04254	2.16945	1.83904	1.60585	2.09225	2.74421	1.58969	1.40344	3.36728	2.22138	2.05494	2.21219	1.7387	2.63745	2.05261	2.45334	3.24763	2.83216	1.96103	1.67137	2.00101	2.40314	2.22854	2.89301	2.23903	2.84351	2.14358
Atg4c	0.0872596	0.330439	0.577319	0.362633	0.219196	0.202864	0.34512	0.649788	0.190881	0.163204	0.459387	0.218385	0.413933	0.309889	0.177254	0.248572	0.149515	0.461041	0.735043	0.104397	0.348332	0.264644	0	0.250321	0.245205	0	0.774908	0.288865	0.363357	0	0.306117	0.398708	0.362637	0.294959	0.336523	0.109894	0.128288	0.311535	0.135318	0.236014	0.42022	0.19285	0.285859	0.316203	0.301155	0.117284	0.199913	0.299317	0.285303
Atg4d	1.83245	2.64351	0.865978	1.49586	1.62205	1.74463	1.38048	1.67088	2.67233	2.20326	1.65379	1.67428	2.69056	1.3945	2.21568	1.36715	1.64467	1.84416	1.34758	1.61815	2.04023	1.98483	0.875375	1.00128	1.30776	2.89052	2.4797	1.87762	1.95304	3.85947	2.38771	1.65179	2.47802	1.91723	2.01914	1.68504	2.05261	2.1418	1.89445	2.36014	1.47077	1.67137	1.85808	1.8656	1.08416	1.68107	1.8392	1.4467	1.8616
Atg5	1.22163	1.81741	1.29897	1.04257	1.09598	1.21718	1.7256	1.57806	1.14528	0.897625	1.28628	0.946334	2.06966	1.08461	0.974897	0.870003	1.30826	0.875977	1.7151	1.61815	1.24404	1.25706	0.583583	2.00257	1.10342	0.963507	1.93727	1.44432	0.999232	1.40344	1.46936	1.53788	0.967033	1.62227	1.00957	0.549469	1.0263	1.28508	1.21786	0.708041	1.40073	1.34995	1.42929	1.48615	1.566	0.703705	1.11952	1.0975	1.2557
Atg7	2.61779	2.89134	1.58763	2.13047	1.84125	1.90692	2.89901	1.85654	2.48145	1.46884	2.29693	2.76621	1.8627	3.02142	2.48156	1.61572	1.98108	2.44352	3.06268	2.60991	2.28904	1.98483	1.45896	2.33633	2.12511	3.53286	3.25461	2.64793	2.67976	3.15775	2.8775	3.13271	2.53846	2.21219	2.74827	3.33345	2.30918	2.84275	3.78891	2.83216	3.29173	2.05707	2.64419	2.81421	2.04785	2.30659	2.75881	2.64397	2.2455
Atg9a	1.39615	0.991317	0.721648	1.49586	1.27134	0.973745	1.10439	1.94936	0.572642	1.46884	1.19441	1.27391	1.65573	1.23956	1.77254	1.49143	1.2335	0.875977	1.10256	1.04397	0.945473	1.45554	1.16717	1.66881	1.71643	1.60585	1.85978	1.6369	1.81679	1.05258	1.77548	2.16442	1.20879	1.91723	1.79479	2.01472	1.79603	0.973546	1.08254	0.944055	1.68088	1.47852	1.42929	1.16995	1.14439	1.09465	1.79922	1.34693	1.25274
Atic	7.41707	9.16968	7.36081	7.43397	7.49652	6.81621	7.93777	6.86918	5.24922	9.13945	7.35019	7.86185	7.65776	8.28953	10.3694	7.45717	7.62528	7.33055	9.55556	9.18689	8.31021	8.33628	9.33733	8.09371	5.31277	4.1752	6.58671	5.58471	4.95074	5.96464	5.08154	5.01233	4.59341	4.42438	5.2161	4.90859	6.15782	6.50329	7.44249	7.31643	5.25276	5.72122	4.9668	5.84975	4.93894	4.65227	4.51804	4.3401	7.98548
Atl1	0.174519	0.0826097	0.288659	0.135987	0.306875	0.365154	0.276096	0.371307	0.668083	0.489613	0.551264	0.436769	0	0.464833	0.265881	0.248572	0.112136	0.23052	0.245014	0.104397	0.199047	0.264644	0.291792	0.500642	0.490409	0.321169	0.774908	0.385153	0.499616	0.350861	0.55101	0.34175	0.362637	0.589918	0.39261	0.732625	0.256576	0.506244	0.405954	0	0.770404	0.578551	0.250126	0.474304	0.240924	0.312758	0.519775	0.199545	0.294767
Atl2	1.48341	1.56959	2.59793	2.08514	1.75357	1.21718	1.31146	1.57806	1.90881	2.04006	2.48069	1.81987	1.2418	2.01428	0.974897	0.870003	1.68205	1.79806	1.59259	1.72254	2.08999	2.11715	0.875375	1.41849	1.55296	2.24818	2.40221	1.97391	1.99846	1.40344	1.46936	1.76571	1.14835	1.76975	1.29	1.1722	1.53946	1.90815	1.21786	0.708041	1.3307	1.1571	1.50076	1.29643	1.26485	1.05556	0.839637	1.49659	1.57818
Atl3	4.5375	4.70876	4.76288	4.07962	4.07705	4.0167	5.59095	4.64134	3.43585	3.5905	3.39946	3.96732	4.55326	4.57086	5.31762	2.98287	3.32671	2.99676	3.92023	4.22806	2.78666	3.70501	4.66867	2.83697	2.49291	3.53286	3.56458	4.52554	4.08777	2.45603	2.69383	4.55667	3.32418	4.42438	3.98219	2.67408	6.15782	4.36149	3.65359	6.60838	3.01158	4.30699	3.57323	4.3636	2.83085	3.01029	4.31813	3.84124	3.93862
Atm	0.523558	0.908707	0.865978	1.31454	1.0083	0.811454	0.897313	0.464134	1.14528	1.55044	0.826896	0.982731	0.827866	0.619778	0.88627	1.36715	0.897091	0.922081	1.34758	1.25276	0.945473	0.793932	0.583583	0.834403	0.449542	0.963507	0.774908	0.529585	0.454196	0	1.10202	0.968292	1.02747	0.589918	0.729133	0.769257	0.769728	1.28508	0.811909	0.236014	0.560294	0.514267	0.857576	1.10671	1.26485	0.860084	0.759671	1.0975	0.940721
Atn1	0.872596	0.413049	0.721648	1.04257	0.61375	0.730309	0.690241	0.928268	0.477202	0.816022	0.459387	0.727949	1.8627	0.464833	0.443135	0.248572	0.560682	0.645457	0.612536	0.626379	0.746426	0.727771	0.875375	0.584082	1.06255	1.28468	0.542435	1.34803	0.454196	1.05258	0.795904	1.13917	0.785714	1.62227	0.729133	0.769257	0.769728	0.934604	0.811909	1.6521	0.910478	0.707118	0.714647	0.632406	0.66254	0.703705	0.59974	1.04761	0.703789
Atoh8	0.610817	1.23915	0.721648	0.271975	0.876785	0.689736	0.759265	0.835441	0.572642	0.408011	0.735019	0.363974	0.827866	0.619778	0.88627	0.870003	0.411167	0.414937	0.122507	0.469784	0.497617	0.66161	0.291792	0.584082	0.653879	0.963507	0.387454	0.288865	0.817553	0.701722	0.612234	0.512625	0.241758	0.737397	0.504784	0.439575	0.513152	0.350477	0.270636	0.472027	0.280147	0.321417	0.285859	0.126481	0.481847	0.312758	0.279879	0.548748	0.614325
Atosa	0.261779	0.495658	0.14433	0.362633	0.263036	0.405727	0.276096	0.464134	0.477202	0.489613	0.918774	0.764346	0.206966	0.232417	0.265881	0.497144	0.523303	0.184416	0.245014	0.260991	0.398094	0.396966	0.583583	0.584082	0.572144	0.642338	0.774908	0.722161	0.772134	0.701722	0.73468	1.19613	0.483516	0.737397	0.897394	0.842519	0.128288	0.545186	1.35318	0.236014	0.700367	0.642834	0.678915	1.04347	1.08416	0.781894	0.879619	0.848065	0.404258
Atox1	5.14832	4.13049	4.61855	5.03153	5.9183	4.74701	3.4512	4.91982	4.67658	3.91691	3.85885	3.38496	5.58809	4.1835	3.01332	3.97716	5.04614	3.59612	3.67522	5.06323	4.32927	5.09439	5.83583	3.33761	6.37532	3.53286	5.50184	4.76627	6.63127	6.3155	5.02032	4.95538	5.37912	5.30926	3.98219	4.24923	4.36179	3.85524	4.33018	4.01223	4.13217	5.01411	5.50278	4.64818	6.44471	7.34981	5.67754	4.58953	4.4111
Atp10a	0	0.413049	0.432989	0.362633	0.175357	0.243436	0.138048	0.556961	0.0954404	0.0816022	0.459387	0.181987	0	0.619778	0.088627	0.124286	0.411167	0.368833	0.245014	0.260991	0.248809	0.132322	0	0.0834403	0.245205	0.321169	0.232472	0	0.0908393	1.05258	0.18367	0.284792	0.0604395	0.442438	0.280436	0.183156	0	0.194709	0.270636	0.708041	0.280147	0.257134	0.0714647	0.126481	0.240924	0.195474	0.319862	0.149659	0.248248
Atp11a	1.13438	1.56959	1.01031	1.35987	0.657589	0.933172	1.24243	1.02109	0.858964	1.63204	1.19441	1.4195	0.620899	1.16208	1.06352	1.11857	0.93447	1.01429	1.10256	0.991767	1.09476	1.38938	1.45896	1.16816	1.6347	0.963507	1.39483	1.6369	1.40801	1.40344	1.53058	1.53788	1.69231	1.62227	1.96305	1.86819	1.66774	1.44085	1.4885	1.18007	2.03107	1.67137	1.03624	2.30828	1.44554	1.87655	2.39896	1.59636	1.13137
Atp11b	0.959856	1.32176	0.577319	0.99724	1.0083	1.13604	0.828289	1.67088	1.24073	1.22403	0.735019	0.582359	1.8627	0.387361	1.15215	1.24286	1.19612	1.06039	1.22507	1.30496	0.597141	0.66161	0.583583	1.41849	0.899084	3.21169	1.54982	0.81845	1.18091	1.7543	1.28569	1.31004	1.02747	2.06471	1.79479	0.476207	0.64144	0.778837	1.35318	3.30419	0.980514	1.99279	1.17917	1.04347	0.963695	0.938273	0.719689	1.39681	1.20082
Atp11c	0.174519	0.165219	0.721648	0.407962	0.61375	0.202864	0.483168	0.27848	0.0954404	0.408011	0.459387	0.363974	0	0.309889	0.088627	0.497144	0.112136	0.184416	0.490029	0.156595	0.0995234	0.330805	0	0.0834403	0.16347	0	0.542435	0.433297	0.317937	0	0.428564	0.170875	0.302198	0.147479	0.336523	0.183156	0.384864	0.311535	0.135318	0	0.21011	0.449984	0.571718	0.316203	0.301155	0.195474	0.359844	0.149659	0.273726
Atp13a1	2.35601	3.22178	2.88659	2.94639	2.71803	2.43436	2.82999	2.87763	2.00425	3.34569	3.21571	4.2221	4.55326	2.86647	4.16547	3.72858	2.57914	3.4117	2.45014	2.76651	2.88618	2.24947	3.20971	3.33761	2.86072	3.21169	3.56458	3.37009	3.54273	2.10517	3.06117	2.84792	3.74725	3.53951	3.25305	3.58986	3.84864	2.68699	2.70636	4.95629	2.1011	2.05707	3.35884	3.16203	3.61386	2.34568	3.43851	3.74147	3.12444
Atp13a2	0.261779	0.0826097	0.14433	0.226645	0.306875	0.486872	0.34512	0.27848	0.477202	0.244807	0.36751	0.363974	0.620899	0.232417	0.354508	0.621431	0.373788	0.276624	0.490029	0.521983	0.29857	0.198483	0.291792	0.500642	0.408674	0.642338	0.387454	0.337009	0.408777	0	0.36734	0.34175	0.423077	0.589918	0.504784	1.1722	0.513152	0.467302	0.270636	1.18007	0.21011	0.449984	0.535985	0.411064	0.361386	0.625515	0.559758	0.39909	0.34864
Atp13a3	0.872596	0.826097	0.577319	0.951911	0.701428	0.933172	0.690241	1.11392	2.09969	1.30564	0.459387	0.837141	0.620899	1.31703	0.443135	0.745717	0.784955	0.599353	0.735043	0.835172	0.447855	0.595449	0.291792	0.834403	0.694747	0.642338	0.929889	0.481441	0.726714	1.05258	0.795904	0.569583	0.483516	0.884877	1.00957	0.695994	0.256576	1.09037	0.811909	0.944055	0.700367	0.642834	0.643182	0.885368	1.14439	0.430042	0.839637	0.798179	0.786946
Atp1a1	4.9738	4.87397	3.8969	4.57824	4.6908	4.463	3.52023	5.10547	6.20363	4.08011	4.31824	6.33316	5.58809	4.57086	4.34272	4.4743	3.96215	3.78053	3.55271	4.95883	4.47855	4.56511	6.12763	5.42362	7.64221	8.3504	5.96679	6.59574	6.72211	15.087	7.5917	8.08809	6.70879	8.40633	6.5622	7.80246	5.51638	5.33503	4.4655	5.42832	5.11268	5.39981	4.43081	5.94461	5.60148	5.1996	6.91701	6.73464	4.70261
Atp1b1	0.0872596	0.495658	0.577319	0.271975	0.306875	0.405727	0.414144	0.185654	0.381762	0.571216	0.459387	0.254782	0.206966	0.232417	0.088627	0.124286	0.29903	0.276624	0.122507	0.156595	0.248809	0.595449	0.291792	0.166881	0.449542	1.28468	1.08487	0.481441	0.726714	0.350861	0.612234	0.6835	0.846154	1.03236	0.78522	0.549469	0.256576	0.584128	0.541272	0.236014	0.280147	0.514267	0.357323	0.758887	0.722771	0.469137	0.43981	0.448976	0.29903
Atp1b3	4.01394	3.80005	3.46391	3.39968	2.32348	3.40811	3.31316	3.71307	3.34041	3.6721	2.11318	2.76621	4.13933	2.71153	3.54508	4.59859	3.62574	2.85845	2.81767	3.44509	3.48332	2.97724	2.91792	3.42105	2.77899	1.92701	2.78967	3.17751	2.95228	1.7543	3.18361	2.84792	2.41758	2.21219	2.41175	2.38103	2.1809	3.11535	2.43573	2.36014	2.38125	2.18564	1.78662	3.16203	2.71039	2.65844	2.9987	2.44442	3.32785
Atp2a2	2.00697	2.39568	1.58763	3.49034	2.89339	3.20524	3.24413	2.4135	3.24497	2.85608	3.30759	2.22024	2.27663	3.17636	2.3043	2.98287	2.42962	2.07468	2.81767	2.50552	2.78666	2.84492	0.875375	2.83697	1.8799	1.28468	2.24723	1.92576	1.58969	1.05258	2.20404	2.10746	1.63187	2.21219	2.29957	1.79493	0.898016	2.1418	3.38295	2.59615	2.03107	2.44277	1.53649	2.05532	2.16831	1.75926	2.35898	1.84579	2.61572
Atp2b1	2.26875	0.660878	1.29897	1.13323	1.09598	0.852027	1.38048	1.11392	1.52705	1.71365	1.56192	1.16472	2.4836	0.619778	1.41803	0.497144	1.19612	1.06039	1.10256	0.835172	1.19428	0.595449	0	0.500642	0.694747	1.60585	1.47232	0.914738	0.953812	0.701722	1.53058	1.25308	1.20879	1.62227	1.96305	0.952413	0.898016	0.895662	1.35318	0.708041	0.910478	1.09282	0.893309	1.13833	1.20462	0.899178	1.43938	0.997724	1.13706
Atp2b4	0.261779	0.330439	0.432989	0.362633	0.306875	0.811454	0.552193	0.464134	0.477202	0.652818	0.643142	0.655154	0.413933	0.619778	0.709016	0.248572	0.336409	0.414937	0.490029	0.835172	0.248809	0.330805	0.583583	0.667523	0.613012	0	0.542435	0.481441	0.454196	1.40344	1.10202	0.6835	0.725275	1.03236	1.57044	0.622732	0.64144	0.778837	1.08254	0.236014	0.840441	0.707118	0.750379	0.948609	0.783002	1.25103	1.35941	0.598634	0.493724
Atp2c1	0.959856	1.23915	0.721648	1.35987	0.701428	1.3389	0.897313	1.67088	0.954404	0.979227	1.19441	0.909936	0.620899	0.929667	1.15215	1.36715	0.93447	0.875977	1.10256	1.20056	1.14452	0.992414	0.583583	2.00257	1.5121	0.963507	1.00738	1.25175	1.54427	3.50861	1.53058	1.19613	1.20879	1.03236	1.45827	0.915782	1.15459	1.16826	0.541272	0.944055	1.47077	1.60709	0.893309	1.20157	1.08416	1.09465	1.07953	0.748293	1.16564
Atp5a1	28.0976	27.9221	30.5979	27.8321	26.3912	25.2362	32.6484	30.6328	27.6777	29.3768	27.1038	28.0624	36.0122	27.9675	29.0697	28.7101	27.436	24.0202	29.1567	26.9343	27.6675	27.523	17.7993	29.5379	25.0926	13.8103	28.3616	26.4793	25.5258	11.5784	28.1015	25.973	25.1429	27.7261	23.6127	27.5833	30.6608	29.6347	30.8525	31.3898	29.2754	28.349	25.7273	26.15	26.5618	22.0494	24.4294	27.8365	27.0549
Atp5b	43.8043	45.8484	47.0515	46.9609	44.4969	48.6467	47.0054	44.0927	43.998	45.6973	47.5925	45.1692	53.3973	49.0399	47.061	50.7087	47.9944	42.7385	44.5926	46.5087	45.9301	48.2313	42.3098	53.9859	41.6439	36.6133	38.2804	43.6185	38.743	23.1568	39.734	39.0165	42.7912	40.7043	39.261	43.115	48.108	42.7971	47.3613	40.1223	39.8509	40.4985	40.4133	40.6953	41.4991	38.4301	38.1435	42.3035	46.7859
Atp5c1	11.431	10.4088	11.402	12.7828	11.1352	12.4964	11.389	11.232	9.16228	11.3427	13.3222	9.31775	7.65776	11.3884	10.1035	12.9258	12.8209	12.0793	11.8832	10.7006	12.739	11.9751	18.6747	11.5982	10.7481	7.70806	11.7011	9.48439	11.4912	7.36808	10.7141	12.7017	9.54945	7.07901	10.0396	12.0883	10.263	10.1249	11.2314	10.1486	11.0658	12.0853	11.2914	11.7311	10.9018	12.6276	9.99567	10.5759	11.6654
Atp5d	7.59159	8.26097	8.80411	8.5672	8.3733	8.15511	8.21386	6.86918	7.44435	8.24183	7.80958	8.40781	8.07169	8.67689	7.97643	8.82431	8.26072	8.16042	6.98291	7.41215	8.55901	9.06405	8.46196	7.50963	8.05089	3.21169	5.57933	6.45131	7.35798	7.01722	6.79579	5.80975	7.43406	5.89918	5.72089	8.13214	8.33872	7.94413	7.98377	7.08041	6.23327	5.72122	6.68195	6.95646	7.04702	8.32717	6.87702	6.98407	8.11246
Atp5e	1.83245	2.5609	2.16494	2.35711	3.11259	2.15035	2.41584	2.59915	3.34041	2.04006	2.20506	1.4559	1.8627	1.78186	2.12705	1.74001	2.50438	2.48962	2.81767	2.50552	2.78666	2.91108	1.75075	2.08601	2.98332	3.53286	2.4797	2.55164	2.18014	2.80689	2.02037	2.33529	3.14286	3.09707	1.51435	1.13557	2.43747	1.71344	2.57104	3.30419	1.47077	1.86422	2.25114	2.1818	2.71039	2.61935	1.75924	1.59636	2.33037
Atp5g1	2.70505	2.31307	2.30927	4.03429	5.17303	4.78758	2.82999	1.94936	3.14953	2.69287	1.74567	3.63974	4.34629	3.95108	2.65881	2.23715	5.04614	5.20976	2.32764	3.96707	4.0307	4.36662	11.0881	3.50449	4.82236	1.92701	2.32472	2.98493	4.08777	1.05258	2.51016	3.64533	3.44505	2.06471	2.07522	3.26018	3.07891	3.15429	2.70636	2.36014	2.59136	2.18564	3.50177	2.97231	2.95132	5.04322	3.27858	2.8934	3.35376
Atp5g2	2.44327	1.98263	1.58763	3.17304	3.55098	2.39379	2.34682	1.48523	1.14528	1.87685	2.20506	2.40223	2.06966	2.71153	2.21568	1.98858	3.40147	2.67404	1.34758	2.08793	2.43832	3.30805	3.79329	1.75225	2.61552	0.321169	1.7048	2.16648	2.27098	0.701722	1.59181	1.93658	1.99451	1.47479	2.01914	2.30777	2.05261	2.49228	1.4885	1.18007	1.82096	1.73565	2.21541	2.15018	2.04785	2.9712	2.11908	1.99545	2.34922
Atp5g3	8.02789	6.52617	6.63916	7.29798	8.3733	7.74939	7.59265	6.77636	6.87171	5.79376	6.61517	5.49601	7.65776	9.45161	6.29252	9.44574	8.2981	8.66756	5.75784	7.62095	7.56378	7.27771	4.96046	8.17715	6.74313	2.89052	5.73432	6.49945	7.08546	3.50861	4.7142	4.55667	5.92308	3.24455	3.87001	4.90859	6.54269	6.46434	6.7659	4.48426	6.65349	4.49984	5.50278	5.66003	6.74586	7.34981	5.71753	6.73464	7.28878
Atp5h	4.62476	5.61746	6.49483	3.98896	5.61143	5.3556	4.41754	5.01265	2.86321	4.56973	4.50199	3.60335	4.34629	6.19778	4.16547	4.22573	5.90585	5.57859	4.53277	4.95883	6.12069	5.16055	6.41942	3.75481	4.16848	1.60585	3.40959	3.75524	4.54196	2.10517	3.55095	3.30358	4.65385	2.35967	2.46783	3.73639	4.36179	3.89418	4.19486	2.83216	3.92206	4.17842	5.07399	4.45846	4.33663	6.60701	5.3177	4.48976	4.89133
Atp5j	3.6649	4.13049	4.90721	4.9862	5.21687	4.86872	3.38218	3.8059	4.10394	4.56973	3.76697	4.2585	4.34629	3.6412	5.22899	3.48001	4.934	6.22405	4.90029	4.80224	6.07093	5.35904	9.62913	4.50578	4.45455	1.92701	2.94465	2.8405	4.8599	4.91205	2.69383	3.93013	4.41209	2.94959	2.24349	3.33345	3.07891	3.50477	3.11232	3.30419	2.87151	3.4713	4.46654	3.50985	5.0594	6.84158	3.87832	3.2426	4.74251
Atp5j2	2.53053	2.89134	3.46391	3.44501	3.9017	3.00238	1.86365	3.99155	3.14953	2.20326	2.57257	2.32944	1.65573	3.95108	3.19057	3.48001	3.81264	4.24157	3.79772	3.18409	3.23451	4.16814	6.12763	3.08729	3.2694	1.92701	2.16974	2.93679	4.49654	1.7543	2.26526	2.79096	3.62637	2.35967	2.01914	2.05135	2.69405	3.03746	3.65359	2.59615	2.52132	2.76419	3.07298	2.78259	3.25247	4.69137	3.19862	2.79363	3.08335
Atp5k	0.698077	0.991317	1.58763	1.13323	1.88509	0.811454	0.897313	1.48523	1.24073	0.979227	0.735019	0.727949	1.44876	1.23956	0.88627	0.870003	1.64467	1.47533	0.980058	0.782974	1.59237	1.58786	0.583583	0.917843	1.59383	0.963507	0.929889	0.866594	1.31717	2.80689	0.673457	1.59483	1.14835	0.884877	0.336523	0.732625	0.769728	0.778837	0.811909	0.708041	0.350184	0.707118	1.00051	1.04347	1.38531	1.64198	0.759671	0.548748	1.07366
Atp5l	0.436298	0.495658	0.14433	0.634607	1.0083	0.4463	0.34512	0.649788	0.572642	0.897625	0.643142	0.29118	1.03483	0.542306	0.531762	0.248572	0.710197	0.737665	0.735043	0.730776	0.796187	0.992414	0	0.500642	0.858216	0	0.542435	0.674017	1.31717	1.05258	0.428564	0.854375	0.543956	0.442438	0.673046	0.5861	0.128288	0.42836	0.67659	0	0.630331	0.449984	0.821844	0.569165	0.602309	0.703705	0.519775	0.349203	0.582872
Atp5md	3.31587	2.64351	1.87629	3.62633	4.34009	4.21956	2.55389	2.32067	3.24497	1.71365	2.48069	2.36583	2.4836	3.09889	3.36783	2.98287	4.85925	4.42599	3.4302	4.12366	5.12546	4.56511	8.75375	3.92169	3.88241	2.56935	1.85978	2.88865	3.99693	3.50861	2.38771	3.81621	4.17033	2.80211	2.1874	2.30777	1.41117	3.46582	2.43573	2.59615	3.08162	2.12135	3.46604	3.06717	3.61386	4.96503	4.07824	2.49431	3.28719
Atp5mpl	1.91971	1.15654	0.721648	1.54119	1.66589	1.58234	1.03536	0.556961	1.04984	1.30564	1.01065	0.655154	1.03483	1.85933	0.88627	1.98858	1.98108	2.02858	0.980058	1.35715	1.6919	1.38938	3.5015	1.00128	1.6347	1.28468	1.31734	0.81845	1.45343	0.701722	0.673457	0.968292	0.664835	1.03236	0.448697	0.769257	0.513152	1.28508	0.811909	0.472027	1.47077	0.771401	1.64369	1.39129	0.963695	1.79836	1.63929	1.39681	1.39622
Atp5o	4.88654	5.1218	6.20618	5.43949	6.40053	6.00476	4.07242	5.1983	5.24922	3.42729	3.6751	4.87726	5.58809	4.41592	5.22899	5.22002	6.1675	6.45457	5.1453	5.58521	6.56855	5.68984	13.4224	5.5905	6.00752	6.10221	4.57196	4.4774	6.04081	4.91205	4.7142	5.98063	6.82967	5.30926	3.81393	4.6888	5.25981	4.7509	3.92422	3.06818	5.04264	5.78551	5.68144	4.99601	4.75824	5.9424	4.87789	4.48976	5.3361
Atp5pb	8.72596	8.34358	9.09277	8.74852	8.24178	8.72313	7.59265	7.33332	9.16228	7.4258	7.35019	7.31589	8.69259	8.67689	7.5333	8.0786	8.74664	7.976	7.47294	7.88194	9.20592	10.3873	11.0881	6.92555	8.58216	7.06572	7.43911	7.07718	7.8576	10.8767	7.95904	8.03113	8.28022	5.0143	5.55263	8.57172	6.4144	7.55472	8.2544	6.60838	7.91415	7.32831	6.96781	7.30429	7.10725	8.40536	6.4772	7.53282	8.3634
Atp6ap1	3.22861	4.2131	4.61855	4.75956	4.73464	5.59903	5.38388	4.54851	5.82186	4.65133	4.96138	5.96918	4.34629	4.02856	4.60861	3.6043	4.63497	5.48638	3.92023	4.80224	4.82689	4.76359	3.5015	5.75738	5.68058	6.74455	6.81919	6.06616	5.99539	2.45603	7.10191	5.24017	6.52747	3.98194	5.49654	8.13214	4.87494	5.33503	4.60081	4.95629	4.97261	5.14267	6.1817	5.66003	4.93894	5.86421	6.15734	5.38771	4.69877
Atp6ap2	6.02091	6.774	5.48453	5.71147	5.43607	6.00476	6.62631	5.56961	5.63098	5.30415	5.23701	5.96918	5.17416	4.80328	6.64703	5.22002	5.15828	5.76301	5.75784	5.63741	5.42403	5.88833	7.29479	5.00642	6.00752	1.60585	5.34686	6.16244	6.22249	1.7543	6.30601	6.66413	6.64835	7.07901	6.28176	7.06984	4.49008	4.55619	4.87145	4.48426	5.5329	5.20696	4.6452	6.3873	6.44471	6.88067	6.59714	6.08612	5.64323
Atp6v0a1	1.91971	0.991317	2.4536	1.22389	2.10429	1.37947	1.93267	2.13502	1.62249	1.46884	1.47004	2.18385	1.44876	1.54944	2.57018	1.98858	1.86894	1.79806	1.59259	2.03573	1.89095	1.12474	0.875375	1.83569	2.12511	3.21169	2.01476	2.26277	1.72595	0.701722	2.44893	2.39225	2.05494	1.47479	4.03827	2.52756	1.28288	1.44085	2.70636	2.59615	2.1011	2.12135	1.82235	2.0237	2.40924	1.91564	2.63886	2.64397	1.72768
Atp6v0a2	2.00697	2.06524	1.15464	1.63185	0.789107	0.811454	1.10439	1.11392	1.24073	0.897625	1.28628	1.67428	2.06966	1.3945	1.32941	1.11857	1.19612	1.42923	1.96012	1.56595	1.64214	1.12474	0	1.08472	2.12511	3.53286	2.4797	1.97391	1.49885	1.40344	1.34691	1.70875	1.14835	1.17984	1.68261	1.24546	0.513152	1.28508	1.21786	3.06818	1.75092	1.47852	1.17917	1.04347	1.44554	0.899178	0.999567	1.34693	1.4426
Atp6v0b	1.65793	2.5609	2.16494	3.35435	2.49884	2.75894	2.41584	2.87763	2.76777	2.28486	3.39946	2.14745	2.69056	2.32417	3.19057	1.86429	2.16797	2.67404	1.96012	2.34892	2.58761	2.91108	1.45896	3.58793	3.59634	3.53286	3.64207	3.08122	3.72441	4.21033	4.28564	3.98708	2.9011	3.39203	2.91653	3.29681	3.59206	1.90815	3.38295	3.54021	3.4318	3.27845	2.82286	2.87745	2.83085	3.16667	3.27858	2.99317	2.5273
Atp6v0c	2.44327	1.7348	1.29897	2.13047	2.10429	1.70405	1.58755	0.928268	1.24073	1.79525	1.37816	1.20112	2.06966	1.62692	1.06352	1.49143	1.79418	2.12079	0.980058	1.04397	1.19428	1.58786	1.16717	1.58537	1.30776	0.642338	1.39483	1.6369	1.81679	0.701722	1.28569	1.93658	1.75275	1.32731	1.51435	2.01472	1.53946	1.6745	1.89445	2.12412	1.89099	1.1571	1.39356	1.01185	1.32508	1.56379	1.35941	1.74602	1.52675
Atp6v0d1	2.61779	2.72612	2.4536	2.85573	2.84955	2.15035	3.24413	2.4135	2.67233	3.5905	2.48069	2.65701	3.1045	2.09175	2.57018	2.11286	2.39224	2.16689	2.08262	2.45332	2.28904	2.44796	0.291792	1.50193	2.61552	0.963507	2.63469	3.2738	2.58892	3.15775	2.02037	2.50617	2.96154	3.53951	3.30914	3.55323	2.30918	3.11535	2.16509	3.06818	2.94154	2.63562	2.82286	2.87745	2.46947	3.08848	2.63886	3.74147	2.42568
Atp6v0e	4.1012	4.54354	5.3402	4.35159	4.38393	4.78758	4.14144	3.89873	3.91306	4.48812	5.14513	3.67614	3.93236	3.79614	3.2792	3.6043	4.56021	4.24157	4.04274	4.54125	4.08046	4.49895	9.04554	3.92169	4.65889	3.21169	4.33948	3.51452	6.26791	4.91205	4.7142	5.52496	5.86264	3.83446	3.75784	6.00753	3.07891	4.16678	4.4655	3.54021	3.92206	4.49984	5.21692	4.0474	5.72194	6.48972	5.47763	4.43987	4.54142
Atp6v0e2	0.523558	0.247829	1.15464	0.99724	1.05214	0.852027	0.759265	0.464134	0.381762	1.22403	0.826896	1.4559	0.413933	0.852195	1.06352	0.870003	1.08399	0.922081	1.22507	1.14836	1.19428	1.05858	1.45896	0.750963	1.30776	0.963507	0.619926	1.34803	0.862973	0	0.673457	0.740459	1.45055	0.589918	0.729133	1.09894	1.41117	1.16826	1.21786	0.708041	1.05055	0.514267	1.1077	0.853748	0.783002	1.05556	1.23946	1.34693	0.933803
Atp6v1a	5.32284	6.03051	4.18556	6.30074	5.30455	6.49163	5.17681	6.31222	5.82186	5.54895	5.60452	7.67986	6.00203	5.11317	5.76076	4.97144	5.56944	5.07145	4.28775	5.58521	5.87188	4.49895	6.71121	5.42362	4.61802	3.21169	5.34686	5.10327	6.54043	3.15775	5.32643	6.26542	6.64835	5.30926	6.28176	5.861	4.87494	4.94561	4.73613	4.48426	5.5329	4.49984	4.53801	4.8379	6.02309	5.00412	4.47806	6.43532	5.38974
Atp6v1b2	3.22861	3.30439	3.75257	3.49034	3.41946	2.96181	4.0034	3.52742	3.34041	3.6721	3.30759	3.49416	1.65573	3.02142	1.68391	2.36144	3.10244	2.81235	2.45014	2.66211	3.13499	2.77876	3.20971	2.92041	3.06506	1.92701	4.49446	4.14039	3.95151	8.42066	4.53053	3.64533	2.96154	4.71934	4.15045	3.77302	4.61837	3.19323	4.05954	3.30419	3.92206	3.72844	3.7519	4.26874	3.79455	4.30042	3.31856	3.64169	3.05399
Atp6v1c1	5.23558	4.79137	5.62886	4.48758	4.25241	4.70643	3.58925	5.66244	4.29482	4.81453	5.42077	4.44049	4.76023	3.87361	4.78586	4.22573	3.58837	3.27339	5.02279	4.54125	3.3838	3.44037	2.33433	3.50449	4.41368	4.49637	6.66421	5.63286	4.45112	7.36808	6.18356	4.61363	4.41209	5.16178	5.16002	3.47997	4.87494	5.45186	4.60081	4.95629	4.90257	5.14267	4.39508	4.58494	4.57755	3.08848	4.3981	3.59181	4.33578
Atp6v1d	3.05409	2.97395	3.17525	2.44777	2.36732	2.75894	2.76096	3.34177	2.67233	2.77448	1.83755	1.67428	2.69056	2.16922	1.68391	2.73429	2.16797	1.79806	2.69516	2.24453	1.74166	2.84492	2.62613	2.33633	2.94246	4.81754	3.48708	2.93679	3.13396	2.10517	3.30606	2.10746	3.08242	2.94959	2.29957	2.74735	2.30918	2.18074	2.16509	2.12412	3.08162	2.50705	2.537	2.27666	2.65016	2.54116	2.59888	2.49431	2.58781
Atp6v1e1	6.71899	6.69139	7.21648	7.97792	7.49652	7.22194	7.4546	7.98311	6.29907	8.24183	8.26896	6.69713	6.41596	7.20492	5.76076	7.95431	7.55052	7.65327	8.453	7.30776	7.76283	7.67467	7.87838	6.92555	6.66139	7.70806	8.75646	9.09923	9.62896	5.26291	8.81616	8.31592	8.15934	10.1761	7.45959	9.41424	8.85187	7.24318	7.71313	5.42832	8.61452	9.06396	7.89685	9.0434	9.81764	8.52265	8.67625	11.0249	7.36708
Atp6v1f	4.88654	5.1218	5.48453	5.66614	5.78678	5.07159	3.79632	5.94092	4.86746	4.32492	4.22636	5.16844	6.41596	6.19778	5.76076	5.09573	6.42916	6.91561	5.26781	5.01103	6.17045	6.08681	15.7568	4.92298	8.74563	3.85403	6.19926	5.48843	7.90302	11.9293	5.93867	8.08809	6.70879	4.57186	5.16002	8.27867	3.84864	6.34752	6.35995	5.90034	5.88309	5.14267	6.82488	6.19758	7.28794	8.32717	7.43678	5.63714	6.21733
Atp6v1g1	2.61779	3.63483	2.16494	4.21561	3.94553	4.42242	3.52023	3.62025	3.43585	3.91691	4.0426	2.94819	2.69056	3.33131	2.83606	3.48001	3.58837	4.10326	5.26781	3.18409	4.13022	3.9035	5.25225	4.3389	3.96414	2.89052	4.33948	3.7071	4.6328	6.66636	4.28564	4.38579	4.47253	3.53951	4.09436	3.40671	2.1809	3.11535	4.05954	3.30419	4.06213	3.53559	4.18068	3.57309	3.25247	3.6749	3.67841	3.89112	3.78093
Atp6v1h	4.79928	2.89134	2.59793	4.03429	3.02491	3.20524	4.0034	3.24894	4.4857	4.24332	5.23701	3.13018	4.55326	2.94395	4.2541	3.72858	3.47623	2.48962	2.69516	3.86267	2.83642	2.97724	2.33433	2.58665	3.6372	5.1387	3.87454	4.33297	3.31563	4.56119	4.28564	3.30358	3.86813	3.53951	3.19697	3.5166	3.07891	3.66053	4.33018	2.83216	4.2022	3.66415	3.07298	3.44661	3.13201	2.89301	2.9987	3.69158	3.5827
Atp7a	0.959856	0.247829	0.721648	0.407962	0.745268	0.608591	0.966337	0.556961	0.381762	0.816022	0.643142	0.582359	0.413933	0.387361	0.354508	0.372858	0.485925	0.507145	0.490029	0.365388	0.497617	0.330805	0	0.834403	0.613012	0.321169	0.232472	0.481441	0.681295	0.350861	0.73468	0.6835	0.664835	1.03236	1.17783	0.805888	0.769728	0.973546	0.67659	1.41608	0.700367	0.449984	0.643182	0.885368	0.843233	0.860084	0.799654	0.698407	0.528238
Atp7b	0.174519	0.413049	0.577319	0.271975	0.219196	0.243436	0.0690241	0.0928268	0.381762	0.489613	0.643142	0.655154	0.413933	0.232417	0.265881	0.248572	0.112136	0.322728	0.367522	0.260991	0.348332	0.066161	0	0.500642	0.653879	1.28468	0.542435	0.577729	0.862973	2.10517	0.612234	0.797417	0.604395	0.884877	0.78522	1.42862	1.41117	0.467302	1.08254	1.18007	0.770404	0.707118	0.60745	0.948609	0.66254	0.508231	0.839637	0.39909	0.307097
Atp9b	0.785337	1.07393	1.4433	1.17856	0.964464	0.852027	1.24243	0.928268	0.572642	1.71365	0.735019	1.31031	0.620899	1.16208	0.974897	0.621431	1.00923	1.06039	1.22507	1.40935	1.19428	0.727771	0.291792	1.08472	1.18516	1.92701	1.54982	1.01103	1.27175	0.701722	0.73468	1.70875	1.63187	0.737397	1.79479	1.64841	1.0263	1.47979	1.08254	0.944055	1.19062	1.79994	1.3221	1.51777	1.50577	1.4856	1.35941	1.19727	1.00758
Atpaf1	0.0872596	0.247829	0.432989	0.0906582	0.350714	0.162291	0.138048	0.185654	0.190881	0.163204	0.275632	0.218385	0.413933	0.154944	0.531762	0.248572	0.336409	0.276624	0.612536	0.208793	0.149285	0.066161	0	0.166881	0.367807	0.321169	0.387454	0.288865	0.272518	0.350861	0.18367	0.170875	0.181319	0	0.168261	0.402944	0	0.233651	0.405954	0.236014	0.21011	0.449984	0.0714647	0.126481	0.301155	0.234568	0.399827	0.0997724	0.241129
Atpaf2	0.436298	0.908707	0.432989	0.99724	1.0083	1.09546	0.966337	0.649788	1.04984	1.06083	1.10253	1.27391	1.44876	0.852195	0.974897	0.994289	0.710197	1.1526	1.10256	0.991767	0.447855	0.793932	0	0.750963	0.613012	1.60585	0.929889	0.81845	0.635875	0.350861	0.673457	0.854375	0.423077	0	0.78522	1.20883	0.769728	0.778837	0.811909	1.18007	0.490257	0.835684	0.821844	0.727267	0.481847	0.781894	0.799654	0.798179	0.828212
Atpif1	3.31587	3.05656	3.46391	3.17304	3.98937	3.24582	2.96804	2.97046	3.53129	3.42729	3.95073	2.58422	2.89753	2.32417	3.72234	2.61001	4.07429	4.28768	4.65527	3.91487	4.57808	3.57269	4.66867	2.75353	4.20935	3.21169	3.25461	3.41823	4.26945	4.21033	3.18361	4.49971	4.23077	3.98194	2.58001	2.67408	3.07891	3.8163	3.38295	3.54021	4.34228	3.40702	3.93056	3.98416	4.33663	4.14404	3.51848	3.14283	3.58508
Atpsckmt	1.91971	1.40437	0.865978	1.26921	1.27134	1.21718	1.86365	1.67088	1.62249	0.979227	1.01065	0.837141	1.8627	1.85933	1.68391	2.11286	1.34564	1.52143	0.85755	1.30496	1.44309	0.793932	2.33433	1.16816	1.22602	0.963507	0.697417	1.2036	1.22633	0	1.71425	0.911334	1.45055	0.294959	0.729133	0.915782	0.769728	1.75238	0.947227	1.6521	1.05055	1.28567	0.893309	1.16995	0.542078	1.40741	0.839637	0.897952	1.42582
Atr	0.523558	0.330439	0.577319	0.407962	0.61375	0.649163	0.483168	0.928268	0.477202	0.489613	0.918774	0.436769	0	0.774722	0.709016	0.248572	0.560682	0.599353	0.245014	0.782974	0.547379	0.727771	0.291792	0.500642	0.572144	0	0.542435	0.385153	0.499616	0.350861	0.244893	0.284792	0.543956	0.589918	0.280436	0.402944	0.769728	0.545186	0.541272	0.472027	0.42022	0.642834	0.714647	0.411064	0.602309	0.469137	0.719689	0.698407	0.510991
Atraid	1.39615	1.48698	1.15464	1.67718	1.57821	1.66348	1.44951	1.29958	1.90881	1.14243	2.11318	1.56509	1.44876	1.3945	1.06352	1.11857	1.27088	1.70585	0.980058	1.61815	1.24404	1.25706	1.75075	1.50193	1.96164	0.642338	1.62731	1.73319	1.95304	1.7543	1.65303	2.44921	1.51099	1.03236	1.96305	2.16125	2.1809	1.55767	2.02977	1.6521	1.96103	2.12135	1.67942	1.92884	2.04785	2.30659	2.15907	2.14511	1.44955
Atrip	0.610817	1.7348	1.15464	1.31454	1.09598	1.09546	1.51853	1.57806	0.858964	1.30564	1.01065	1.16472	0.827866	0.774722	1.41803	0.870003	0.971849	1.42923	1.34758	1.04397	1.2938	1.25706	1.75075	1.41849	1.79817	1.60585	1.78229	1.82948	1.86221	1.40344	1.34691	1.02525	1.32967	1.32731	1.7387	1.50188	1.53946	1.36296	1.62382	1.41608	1.40073	2.3142	1.39356	1.20157	1.32508	1.25103	1.67927	1.39681	1.20192
Atrn	0.349038	0.330439	0.14433	0.453291	0.175357	0.608591	0.34512	0.185654	0.286321	0.571216	0.275632	0.29118	0.413933	0.232417	0.531762	0	0.411167	0.184416	0.490029	0.365388	0.199047	0.396966	0	0.417202	0.408674	0.321169	0.619926	0.288865	0.408777	0.350861	0.18367	0.0569583	0.241758	0	0.224349	0.512838	0.384864	0.272593	0.270636	0.708041	0.42022	0.3857	0.357323	0.411064	0.421617	0.312758	0.319862	0.498862	0.334164
Atrnl1	0.523558	0.413049	0.721648	0.634607	0.438393	0.4463	0.34512	0.371307	0.286321	0.408011	0.735019	0.473167	0.413933	0.309889	0.709016	0.497144	0.747576	0.368833	0.612536	0.574181	0.447855	0.330805	0.291792	0.667523	0.613012	0.642338	0.387454	0.481441	0.499616	1.05258	0.673457	0.34175	0.362637	1.17984	0.673046	0.5861	0.384864	0.42836	0.135318	0.708041	0.560294	0.321417	0.535985	0.695646	0.66254	0.703705	0.919602	0.299317	0.533665
Atrx	2.35601	3.30439	3.31958	2.08514	1.97277	2.10978	2.41584	2.32067	3.72218	2.85608	3.58322	2.14745	1.03483	2.01428	1.86117	1.36715	1.7568	1.98247	2.08262	2.8709	1.54261	1.98483	1.16717	2.25289	1.55296	2.89052	2.40221	1.49247	2.22556	1.7543	1.46936	2.16442	1.87363	3.39203	3.58958	1.28209	2.56576	2.8817	2.16509	4.48426	2.6614	2.95704	2.10821	2.43476	2.46947	2.61935	2.35898	3.54192	2.3635
Atxn1	0.523558	0.330439	0	0.271975	0.219196	0.527445	0.276096	0.464134	0.0954404	0.244807	0.275632	0.400372	0.620899	0.154944	0.177254	0.248572	0.261652	0.414937	0.367522	0.365388	0.348332	0.595449	0	0.333761	0.490409	2.89052	0.619926	0.481441	0.317937	2.80689	0.73468	0.854375	0.483516	0.737397	0.78522	0.439575	0.384864	0.233651	0.541272	1.41608	0.350184	0.835684	0.571718	0.537545	0.301155	0.430042	0.559758	0.448976	0.313242
Atxn10	7.85337	6.69139	8.08246	6.98068	7.54035	8.11454	7.59265	7.05484	6.48995	6.77299	7.25831	6.95191	7.45079	6.9725	7.17879	6.96002	8.33547	7.33055	7.47294	7.77754	7.46426	9.19637	7.003	6.67523	6.70226	5.45987	6.50922	7.3179	6.76753	4.21033	8.14271	7.06284	7.31319	7.37397	6.5622	6.99657	5.90125	7.59366	7.71313	6.60838	8.33437	7.90686	7.32513	7.77859	7.70956	7.81894	7.71666	8.48065	7.25754
Atxn1l	0.261779	0.413049	0.14433	0.679936	0.219196	0.527445	0.207072	0.649788	0.668083	0.489613	0.36751	0.29118	0.206966	0.154944	0.177254	0.124286	0.224273	0.276624	0.245014	0.31319	0.547379	0.264644	0	0.667523	0.204337	0	0.154982	0.288865	0.454196	0	0.18367	0.398708	0.483516	0.442438	0.39261	0.476207	0.128288	0.506244	0.135318	0.472027	0.350184	0.19285	0.393056	0.442684	0.481847	0.547326	0.399827	0.199545	0.330204
Atxn2	0.349038	0.413049	0.288659	0.770595	0.394553	0.568018	0.34512	0.556961	0.572642	0.652818	0.459387	0.545962	0.413933	0.619778	0.443135	0.248572	0.672819	0.461041	0.367522	0.521983	0.547379	0.926253	0.583583	0.250321	0.408674	0.642338	0.542435	0.24072	0.408777	0.350861	0.428564	0.626542	0.785714	0.589918	0.841307	0.879151	0.898016	0.467302	0	1.18007	0.490257	0.3857	0.750379	0.600785	0.421617	0.781894	0.839637	0.698407	0.546504
Atxn2l	1.13438	0.826097	0.577319	0.99724	0.920625	0.973745	1.24243	0.371307	0.668083	1.06083	1.10253	1.63789	0.827866	1.23956	1.15215	0.994289	1.00923	1.42923	1.7151	1.25276	1.39333	1.25706	2.33433	1.2516	1.26689	3.53286	1.08487	0.962882	0.817553	2.45603	0.795904	1.42396	1.32967	1.32731	1.45827	0.769257	0.64144	1.47979	1.35318	0.944055	1.47077	1.67137	0.857576	1.10671	0.783002	1.32922	0.959585	1.34693	1.21954
Atxn3	0.785337	0.660878	0.865978	0.589278	0.526071	0.608591	0.897313	0.556961	0.381762	0.816022	0.826896	0.400372	0.413933	0.464833	0.974897	0.248572	0.63544	0.368833	0.735043	0.417586	0.597141	0.66161	0.291792	0.417202	0.694747	0.321169	0.542435	0.385153	0.408777	2.80689	0.612234	0.626542	0.785714	0.294959	0.729133	0.476207	0.513152	0.545186	0.541272	0.236014	0.770404	0.771401	0.678915	0.442684	0.722771	0.586421	0.639723	0.648521	0.623391
Atxn7	0.261779	0.413049	0	0.0906582	0.0438393	0.121718	0.138048	0.27848	0.286321	0.408011	0.36751	0.254782	0	0.0774722	0.177254	0.124286	0.112136	0.276624	0.245014	0.365388	0.0995234	0.066161	0.583583	0.0834403	0.286072	0.321169	0.232472	0.288865	0.227098	0.350861	0.122447	0.170875	0.120879	0.442438	0.39261	0.183156	0.384864	0.194709	0.135318	0.236014	0.0700367	0.128567	0.321591	0.221342	0.240924	0.156379	0.59974	0.249431	0.228186
Atxn7l1	0.436298	0.578268	0.288659	0.49862	0.263036	0.486872	0.483168	0.464134	0.286321	0.73442	0.459387	0.473167	0.413933	0.0774722	0.974897	0.870003	0.747576	0.507145	0.367522	0.469784	0.547379	0.330805	0.583583	0.333761	0.367807	0.321169	0.697417	0.577729	0.817553	0	0.489787	1.02525	0.604395	1.17984	0.616959	0.439575	0.256576	0.467302	0.270636	0.944055	0.42022	0.449984	0.46452	0.411064	0.843233	0.469137	0.519775	0.199545	0.511036
Atxn7l3	0.523558	0.330439	0.721648	0.815924	0.569911	0.284009	0.414144	0.371307	0.954404	0.326409	0.643142	0.436769	0.206966	0.619778	0.265881	0.372858	0.224273	0.23052	0.245014	0.417586	0.497617	0.330805	0.291792	0.584082	0.449542	0.321169	0.464945	0.24072	0.317937	0.350861	0.0612234	0.626542	0.181319	0.442438	0.616959	0.402944	0.513152	0.42836	0.270636	0	0.350184	0.578551	0.428788	0.442684	0.542078	0.351852	0.559758	0.299317	0.415017
Atxn7l3b	4.18846	3.13917	3.17525	3.85297	3.20027	3.28639	3.86535	3.89873	5.05834	3.7537	5.14513	3.60335	3.1045	2.55658	3.19057	3.48001	3.10244	3.96495	3.79772	3.54948	3.98094	2.91108	1.45896	3.33761	4.00501	5.78104	3.40959	4.09225	4.17861	5.26291	4.53053	4.89842	4.04945	5.89918	4.43088	3.84628	4.2335	3.89418	4.87145	7.08041	4.34228	4.30699	5.21692	4.58494	3.67409	3.98766	4.27815	3.94101	3.52508
AU020206	0.436298	0.247829	0.577319	0.49862	0.526071	0.365154	0.621217	0.928268	0.858964	0.652818	0.459387	0.509564	0	0.309889	0.620389	0.248572	0.560682	0.461041	0.122507	0.835172	0.646902	0.396966	0.583583	0.500642	0.367807	0	0.232472	0.481441	0.726714	0.350861	0.55101	0.284792	0.241758	0.147479	0.224349	0.29305	0.384864	0.42836	0.541272	0.472027	0.42022	0.257134	0.285859	0.189722	0.421617	0.273663	0.119948	0.299317	0.498661
AU022252	0.698077	0.495658	0.721648	0.589278	0.789107	0.527445	0.897313	0.742614	0.954404	0.489613	0.36751	0.473167	0.620899	0.774722	0.443135	0.248572	0.523303	0.691561	0.612536	0.678577	0.696664	0.330805	0	0.417202	0.899084	0.963507	0.697417	0.674017	0.908393	1.40344	0.673457	1.02525	0.664835	0.884877	0.673046	0.805888	0.384864	0.662011	1.21786	2.12412	0.42022	1.02853	0.60745	0.664026	0.843233	0.820989	0.919602	0.39909	0.574326
AU040320	1.13438	0.743488	1.15464	1.0879	0.657589	0.730309	1.65658	1.48523	1.52705	0.73442	2.11318	1.71068	1.65573	1.47197	1.50666	0.870003	0.897091	1.24481	1.34758	1.61815	0.646902	0.793932	0	1.16816	1.79817	1.28468	1.62731	1.68504	1.36259	0.350861	1.28569	1.99354	1.75275	1.62227	1.23392	2.19788	2.05261	1.32402	2.02977	2.12412	1.3307	2.05707	1.82235	1.48615	1.14439	1.75926	2.0791	1.34693	1.18458
Auh	0.610817	0.578268	1.01031	0.951911	1.0083	1.01432	0.966337	0.928268	0.668083	0.489613	0.643142	0.473167	1.8627	0.929667	0.974897	0.745717	0.747576	0.922081	0.85755	0.88737	0.597141	0.264644	1.75075	1.16816	0.817349	2.24818	1.08487	1.01103	1.09007	1.40344	1.28569	1.53788	1.14835	1.03236	1.00957	1.24546	0.384864	0.623069	1.21786	1.41608	1.3307	1.22138	1.07197	1.26481	0.963695	0.860084	0.679706	0.947838	0.877116
Aunip	0.698077	1.15654	0.432989	0.815924	0.745268	0.689736	0.690241	1.11392	0.668083	0.816022	0.826896	0.691552	1.2418	0.774722	1.41803	1.36715	0.710197	1.19871	0.980058	0.782974	0.945473	0.66161	1.16717	1.00128	0.490409	0.642338	0.774908	0.674017	0.635875	0	0.244893	0.512625	0.362637	0.884877	0.448697	0.29305	0.898016	0.350477	0.270636	1.18007	0.700367	0.3857	0.285859	0.474304	0.602309	0.273663	0.279879	0.299317	0.899767
Aup1	7.50433	7.26966	6.20618	6.48206	5.9183	6.93793	6.21217	6.77636	8.11243	5.14094	8.17709	7.20669	6.20899	7.51481	8.68545	6.96002	6.69081	7.42275	6.12536	9.18689	6.61831	6.28529	4.96046	7.00899	6.17098	7.70806	7.43911	6.78832	7.1763	6.66636	7.71414	7.17675	7.07143	8.11137	6.61828	7.58267	7.05584	6.93165	8.38972	7.78845	7.56397	7.39259	7.1822	6.5454	5.72194	6.29425	6.15734	6.68475	6.9905
Aurka	2.61779	2.80873	2.4536	2.1758	2.80571	2.47493	3.4512	3.24894	2.95865	1.95845	3.49134	2.36583	3.31146	3.17636	3.01332	3.97716	2.9903	2.35131	2.94017	2.45332	2.53785	1.85251	2.04254	3.00385	1.8799	1.28468	2.09225	2.16648	1.99846	0.701722	1.28569	1.82267	1.75275	1.47479	1.34609	1.53851	3.72035	1.86921	2.43573	1.6521	1.75092	1.79994	1.28636	1.29643	1.14439	1.21194	1.19948	1.4467	2.78587
Aurkaip1	0.872596	2.23046	1.87629	1.45053	2.06045	1.46062	0.966337	1.48523	1.81337	0.897625	1.19441	1.31031	1.44876	2.09175	1.86117	1.98858	1.53253	1.56754	1.22507	1.35715	1.99047	1.25706	1.75075	1.2516	1.8799	0.963507	1.93727	1.29989	1.54427	1.7543	2.02037	1.13917	1.69231	1.47479	1.29	1.50188	1.41117	1.63556	0.947227	0.708041	1.40073	1.1571	1.28636	1.35967	1.32508	1.75926	1.79922	1.69613	1.49841
Aurkb	2.53053	3.55222	2.74226	2.1758	3.11259	2.88066	4.14144	2.4135	2.76777	2.61127	2.0213	3.56695	3.51843	3.25383	3.2792	3.72858	3.43885	2.67404	2.32764	2.40112	3.78189	3.63885	2.04254	3.75481	2.41118	1.28468	1.93727	2.16648	2.58892	0.701722	1.65303	2.10746	2.05494	1.17984	1.51435	1.83156	2.69405	2.33651	1.75914	2.36014	1.89099	1.86422	1.1077	1.61263	1.92739	1.05556	1.39939	1.64624	3.01484
Auts2	0.349038	0.247829	0.288659	0.226645	0.219196	0.202864	0.34512	0.556961	0	0.408011	0.551264	0.29118	0.620899	0.387361	0.443135	0.248572	0.373788	0.23052	0.85755	0.104397	0.0995234	0.330805	0	0.333761	0.122602	0.321169	0.309963	0.385153	0.363357	0.701722	0.36734	0.227833	0.483516	0.442438	0.448697	0.219788	0.384864	0.350477	0.541272	0.944055	0.490257	0.321417	0.357323	0.632406	0.421617	0.430042	0.319862	0.349203	0.36778
Avl9	1.48341	1.07393	0.577319	0.815924	0.789107	1.29833	1.24243	1.48523	1.14528	1.14243	0.918774	0.873539	1.03483	1.08461	0.531762	0.372858	0.971849	1.29091	0.85755	1.72254	0.746426	0.992414	1.45896	1.2516	0.899084	1.28468	1.47232	1.29989	1.04465	1.40344	1.34691	1.76571	1.51099	1.62227	1.68261	1.09894	1.28288	1.32402	1.62382	2.12412	1.82096	1.79994	1.85808	1.77074	1.86716	1.05556	2.35898	1.39681	1.04842
Avpi1	1.39615	1.56959	1.73196	1.99448	1.75357	1.7852	1.17341	1.20675	1.43161	1.55044	1.28628	1.96546	0.827866	1.70439	2.03842	1.61572	1.79418	2.3052	0.735043	2.03573	2.18952	2.05099	2.62613	1.58537	1.8799	2.24818	1.93727	1.87762	1.63511	1.05258	1.28569	1.59483	1.63187	2.94959	1.57044	2.30777	2.05261	1.24614	1.62382	1.18007	2.03107	1.34995	1.67942	1.67588	1.68647	1.36832	1.67927	1.69613	1.69986
AW112010	2.00697	1.7348	2.16494	3.30902	2.2358	3.04295	2.07072	1.11392	1.52705	3.10088	3.30759	1.96546	0.413933	1.3945	1.86117	1.36715	2.6539	2.39741	2.32764	1.14836	1.94071	2.05099	3.20971	1.41849	4.90409	2.24818	4.1845	3.99596	4.95074	3.85947	5.99989	5.29713	3.50549	3.39203	4.26262	4.35912	3.46377	4.71196	5.68336	3.77622	5.25276	4.75697	7.32513	5.84975	5.17986	8.95269	7.23687	5.53737	2.0735
AW146154	0.0872596	0.247829	0.288659	0.543949	0.482232	0.486872	0.34512	0.185654	0.477202	0.326409	0.643142	0.473167	0.413933	0.387361	0.531762	0.248572	0.598061	0.599353	0.490029	0.156595	0.398094	0.463127	1.16717	0.584082	0.32694	0.321169	0.464945	0.24072	0.499616	1.05258	0.306117	0.854375	0.664835	0.442438	0.39261	0.366313	0.384864	0.350477	0.67659	0.708041	0.350184	0.3857	1.00051	0.126481	0.542078	0.351852	0.479792	0.349203	0.463835
AW209491	1.13438	1.48698	1.29897	1.26921	1.35902	1.21718	1.31146	1.3924	0.954404	1.55044	1.74567	1.27391	0	0.69725	1.24078	1.11857	0.897091	1.19871	0.85755	1.09616	1.045	1.1909	1.16717	0.667523	1.22602	0.963507	0.619926	0.914738	0.953812	2.10517	1.28569	1.13917	1.63187	1.17984	1.17783	1.06231	1.28288	1.12931	0.811909	0.944055	0.840441	1.41424	0.786112	0.853748	1.02393	0.860084	1.55933	1.04761	1.12525
Axin1	0.610817	0.165219	0.577319	0.634607	0.394553	0.284009	0.414144	0.371307	0.381762	0.244807	0.735019	0.327577	0.620899	0.309889	0.620389	0.372858	0.672819	0.875977	0.367522	0.521983	0.398094	0.396966	0.583583	0.584082	0.245205	0	0.464945	0.192576	0.545036	0.350861	0.73468	0.227833	0.543956	0.737397	0.78522	0.732625	0.64144	0.467302	0.405954	0.708041	0.490257	0.449984	0.357323	0.632406	0.301155	0.781894	0.719689	0.249431	0.488181
Axin2	0.0872596	0.0826097	0	0.181316	0.131518	0.0405727	0.0690241	0.371307	0.286321	0.408011	0.183755	0.109192	0.206966	0.154944	0.088627	0	0.112136	0.0922081	0	0.208793	0.0995234	0.264644	0	0.250321	0.16347	0.642338	0.232472	0.0962882	0.227098	0.350861	0.36734	0.284792	0.362637	0.294959	0.39261	0.402944	0.256576	0.389418	0.135318	0	0.280147	0.128567	0.500253	0.284583	0.421617	0.195474	0.479792	0.39909	0.142877
Axl	23.1238	26.5177	25.1134	21.9393	22.0512	19.3532	24.0204	28.3122	22.2376	23.5014	24.5313	30.7194	29.5962	23.8615	26.3222	22.2472	19.9229	22.591	26.094	26.1513	24.234	21.4362	9.04554	25.1155	23.9075	30.5111	24.2546	23.8795	23.1186	19.9991	24.6118	24.8338	22.3626	22.4169	29.0531	20.8432	26.299	23.5209	23.5453	28.7937	24.5129	23.7206	25.5486	21.8812	22.8275	18.2181	20.2312	22.9477	23.7474
AY074887	0.698077	0.826097	0.721648	0.951911	0.701428	0.689736	0.483168	0.464134	0.381762	0.73442	0.826896	0.691552	0.620899	1.08461	1.41803	1.24286	0.822334	1.1065	1.10256	0.88737	0.995234	0.926253	0.875375	0.917843	0.776482	0.321169	0.852398	0.529585	0.726714	0.701722	0.428564	0.626542	1.02747	0.884877	0.616959	0.879151	0.513152	0.700953	0.270636	0.944055	0.700367	0.578551	0.678915	0.664026	0.602309	0.781894	0.959585	0.748293	0.840916
Azi2	2.53053	2.5609	1.87629	1.94915	1.88509	2.02864	2.20877	2.59915	2.67233	2.04006	1.92943	2.36583	2.27663	1.93681	1.68391	1.61572	2.31749	2.02858	0.85755	1.87914	1.49285	1.98483	1.16717	1.58537	1.7573	1.92701	1.85978	1.54061	1.45343	0.350861	1.77548	2.0505	2.35714	2.50715	2.86044	1.94146	2.69405	2.57016	2.30041	4.01223	2.59136	2.12135	2.28687	2.498	2.10808	1.4856	1.8392	2.29477	2.06836
Azin1	5.67188	6.36095	7.50514	4.9862	4.73464	5.8019	5.17681	5.84809	6.68083	6.36497	6.98268	4.73167	4.13933	4.95822	4.43135	3.48001	4.934	5.20976	5.02279	5.42862	4.92641	5.49136	4.96046	4.50578	4.37282	5.1387	4.1845	4.62183	3.72441	3.50861	3.85707	4.7845	3.26374	4.2769	3.75784	2.01472	4.74665	4.51725	4.19486	6.37237	3.64191	3.66415	4.25215	4.11064	3.49339	2.1893	3.07867	4.24033	5.34724
B230206H07Rik	2.61779	1.81741	1.58763	1.99448	1.97277	1.58234	2.41584	1.76371	1.43161	2.20326	1.56192	3.05739	2.27663	2.47911	1.86117	1.24286	1.68205	1.93637	2.20513	2.03573	1.64214	1.91867	0.583583	1.83569	2.45205	1.60585	2.71218	1.29989	1.81679	2.10517	2.20404	2.27833	2.2967	1.91723	4.09436	2.60082	3.2072	2.45334	2.43573	3.54021	1.82096	2.76419	2.10821	2.15018	2.58993	1.79836	2.91874	2.49431	1.90439
B230219D22Rik	1.22163	1.48698	1.29897	1.35987	1.49054	1.09546	1.31146	1.02109	1.90881	1.30564	1.37816	1.31031	1.44876	0.774722	0.974897	0.994289	1.15874	1.52143	0.735043	1.67034	0.945473	1.32322	0.583583	0.917843	0.939951	2.56935	0.697417	1.39618	1.81679	0.701722	0.795904	0.968292	1.14835	1.91723	1.29	1.1722	1.15459	1.44085	0.811909	1.41608	0.630331	2.3142	1.00051	1.20157	1.02393	1.25103	1.1595	1.24716	1.23546
B230354K17Rik	0.349038	0.413049	0.577319	0.271975	0.350714	0.0811454	0.0690241	0.185654	0.381762	0.0816022	0.36751	0.327577	0.206966	0.542306	0.354508	0.124286	0.186894	0.23052	0	0.31319	0.149285	0.330805	0	0.166881	0.367807	0	0.232472	0.144432	0.136259	0	0.489787	0.227833	0.120879	0.147479	0.280436	0.219788	0.384864	0.272593	0.270636	0.236014	0.280147	0.771401	0.46452	0.379443	0.421617	0.390947	0.559758	0.698407	0.280573
B2m	18.5863	18.5872	19.3402	21.214	17.3165	20.0835	14.0119	15.6877	19.7562	15.994	16.9973	14.377	11.5901	15.0296	15.2438	14.2929	14.802	17.4734	14.8234	12.2666	13.784	14.8201	26.2613	14.1014	19.4529	17.022	15.1882	16.7541	24.572	9.47325	21.367	20.7898	21.033	18.5824	16.5457	18.5354	13.9834	17.9132	17.862	18.1731	18.0695	18.0636	20.0816	19.1303	20.5387	22.7922	20.5511	20.2538	16.5184
B3galnt2	0.959856	1.56959	2.16494	1.4052	1.84125	1.21718	1.7256	1.3924	1.81337	2.04006	1.65379	2.03826	1.03483	0.929667	1.94979	1.49143	1.12136	1.42923	1.34758	1.09616	1.54261	1.1909	0.583583	1.75225	1.18516	1.60585	1.39483	1.49247	1.45343	2.80689	1.28569	2.0505	1.20879	2.06471	1.79479	1.64841	2.1809	1.71344	0.67659	2.36014	1.12059	0.964251	1.14344	1.54939	1.86716	2.15021	1.51934	1.24716	1.54315
B3galt6	0.174519	0.413049	0.432989	0.226645	0.263036	0.365154	0.483168	0.185654	0.0954404	0.326409	0.183755	0.327577	0	0.387361	0.443135	0.497144	0.448546	0.322728	0.245014	0.469784	0.398094	0.529288	0.583583	0.417202	0.408674	0.642338	0.387454	0.625873	0.227098	0	0.36734	0.227833	0.423077	0.589918	0.39261	0.183156	0.513152	0.311535	0.135318	0.472027	0.560294	0.3857	0.500253	0.474304	0.481847	0.273663	0.159931	0.39909	0.361703
B3gat2	0.872596	0.165219	0.577319	0.906582	0.964464	0.933172	0.483168	0.742614	0.668083	0.897625	0.36751	1.05553	0.827866	0.387361	0.531762	0.745717	0.672819	0.829873	0.367522	1.20056	0.746426	1.25706	0.875375	0.500642	0.613012	0	0.542435	0.529585	0.681295	0	0.91835	0.512625	0.664835	0.884877	0.560871	1.20883	0.64144	0.739895	0.541272	0.472027	1.05055	0.321417	0.786112	0.695646	1.26485	0.860084	1.11952	0.648521	0.704894
B3gat3	0.698077	1.32176	1.01031	0.543949	0.482232	0.8926	0.552193	0.556961	1.04984	1.06083	1.10253	0.800744	0	0.232417	0.974897	0.745717	0.598061	0.645457	0.612536	0.730776	0.547379	0.860092	0.875375	1.08472	0.980819	0.963507	1.08487	0.770305	0.772134	2.10517	0.673457	0.968292	0.725275	0.884877	1.34609	0.915782	1.41117	0.545186	0.67659	0.708041	0.770404	0.707118	0.535985	0.758887	0.963695	0.977368	0.959585	0.648521	0.829845
B3glct	0	0.165219	0.432989	0.317304	0.306875	0.284009	0.621217	0.185654	0.763523	0.244807	0.459387	0.582359	0.206966	0.154944	0.177254	0.248572	0.261652	0.368833	0.245014	0.260991	0.348332	0.264644	0	0.500642	0.367807	0.963507	0.619926	0.433297	0.590455	1.05258	0.36734	0.170875	0.241758	0.589918	0.168261	0.256419	0.256576	0.545186	0.405954	0.472027	0.140073	0.642834	0.500253	0.442684	0.301155	0.508231	0.639723	0.349203	0.308383
B3gnt2	1.22163	0.826097	1.58763	0.589278	0.920625	0.933172	0.621217	0.649788	1.14528	0.979227	0.735019	0.800744	0.620899	0.852195	0.709016	0.497144	0.598061	0.783769	1.22507	1.04397	0.845949	0.66161	0.291792	0.333761	1.02169	2.24818	1.08487	0.625873	1.04465	2.80689	0.795904	1.19613	1.02747	1.17984	0.78522	0.622732	0.769728	0.389418	1.08254	1.41608	0.980514	1.09282	0.750379	1.07509	0.481847	0.938273	0.799654	0.798179	0.926811
B3gnt8	0.872596	0.743488	1.15464	1.17856	1.0083	1.09546	0.483168	1.11392	1.33617	0.979227	1.65379	0.800744	1.2418	1.16208	0.797643	0.870003	1.04661	0.829873	1.34758	0.88737	0.945473	0.926253	0.583583	0.500642	2.41118	1.60585	1.54982	1.01103	1.58969	0.701722	1.28569	1.87963	1.69231	2.06471	1.51435	2.74735	2.30918	1.59662	1.62382	1.41608	2.52132	2.24992	1.92955	1.8656	1.38531	2.15021	1.87919	2.09522	0.981624
B3gntl1	0.0872596	0.743488	0.577319	0.135987	0.876785	0.405727	0.828289	0.649788	0.668083	0.652818	0.459387	0.509564	0.413933	0.0774722	0.709016	0.248572	0.560682	0.645457	0.245014	0.678577	0.348332	0.463127	0.291792	0.500642	0.490409	0	0.774908	0.481441	0.408777	1.05258	0.428564	0.398708	0.302198	0.589918	0.448697	0.549469	1.0263	0.700953	0.67659	1.18007	0.490257	0.449984	0.750379	0.379443	0.843233	0.390947	0.399827	0.598634	0.533113
B4galnt1	1.57067	1.65219	2.02062	1.58652	1.40286	1.70405	1.44951	1.85654	2.29057	1.38724	2.29693	2.07465	0.827866	1.47197	1.50666	1.74001	1.68205	1.52143	1.7151	1.82694	1.6919	1.72018	0.875375	1.75225	2.81985	4.1752	3.79705	2.98493	2.90686	2.80689	2.38771	2.90488	2.65934	2.50715	2.6361	2.89387	1.41117	2.18074	4.05954	2.36014	3.29173	3.72844	3.57323	2.97231	3.19224	2.2284	2.47893	2.14511	1.651
B4galt1	2.53053	1.81741	1.73196	2.4931	2.10429	2.27207	2.07072	2.04219	2.48145	2.04006	2.57257	2.40223	2.06966	1.78186	2.21568	1.98858	2.16797	2.213	2.69516	2.45332	1.89095	2.77876	0.583583	2.92041	2.16597	4.81754	4.26199	3.22565	2.3164	4.91205	2.99994	2.56313	3.02198	3.24455	3.75784	2.63745	3.72035	2.64804	3.38295	4.24825	3.4318	3.27845	2.39407	3.28851	3.43316	3.59671	3.47849	4.19044	2.1799
B4galt3	0.610817	0.578268	0.721648	0.679936	0.745268	0.649163	0.897313	0.649788	0.0954404	1.14243	0.643142	0.837141	0.620899	0.774722	0.974897	0.497144	0.672819	0.829873	0.367522	0.939569	0.895711	0.463127	0.583583	0.917843	0.858216	0.321169	0.542435	0.481441	1.22633	0.350861	0.73468	0.455667	0.967033	1.03236	0.729133	1.02568	0.64144	0.973546	0.541272	0.944055	0.490257	0.707118	0.857576	0.537545	1.26485	0.820989	0.959585	1.24716	0.739551
B4galt5	1.04712	0.743488	0.721648	0.906582	0.920625	0.811454	0.621217	0.742614	0.572642	0.816022	0.735019	0.764346	1.44876	0.619778	0.88627	0.745717	0.29903	0.599353	0.490029	0.417586	0.597141	0.793932	0.583583	0.667523	1.55296	3.85403	1.39483	0.81845	0.681295	4.56119	1.53058	0.569583	0.906593	0.737397	0.953481	1.31873	0.898016	0.739895	0.947227	1.41608	0.980514	1.9285	1.35783	0.916988	0.903464	1.40741	1.27945	1.0975	0.731312
B4galt6	0.698077	0.247829	1.01031	0.815924	0.61375	0.568018	0.828289	0.649788	0.381762	0.571216	0.735019	0.363974	0.413933	0.464833	0.088627	0.497144	0.822334	0.414937	0.490029	0.521983	0.646902	0.330805	0.583583	0.500642	0.694747	1.60585	0.387454	0.529585	0.590455	0.701722	0.55101	0.512625	0.785714	1.32731	0.729133	0.5861	0.513152	0.506244	0.541272	0.236014	0.42022	0.771401	0.46452	0.537545	0.722771	0.860084	0.759671	0.349203	0.60299
B4galt7	0.436298	0.660878	0.288659	0.589278	0.701428	0.527445	0.690241	0.464134	1.43161	0.979227	1.10253	0.909936	0.620899	0.464833	0.88627	0.124286	0.598061	0.691561	0.735043	0.574181	0.646902	0.595449	1.16717	0.750963	0.694747	1.60585	0.387454	1.15546	0.681295	1.05258	1.0408	1.08221	0.967033	1.17984	1.12174	0.805888	0.513152	0.700953	0.405954	0.944055	0.42022	0.771401	1.00051	0.727267	0.963695	0.7428	0.759671	1.0975	0.69322
B4gat1	1.65793	1.65219	1.73196	1.81316	1.79741	1.62291	1.79463	2.59915	2.00425	1.87685	2.29693	2.07465	2.27663	1.70439	1.41803	3.35572	1.7568	1.84416	1.47009	2.14013	1.6919	2.11715	2.04254	2.08601	2.20684	1.60585	2.5572	2.88865	2.86144	1.7543	2.44893	2.90488	2.65934	3.98194	3.58958	3.11366	2.05261	2.41439	2.70636	2.12412	3.08162	3.92129	2.4298	2.59286	2.95132	2.50206	2.95872	3.49203	1.95107
B9d1	0.610817	1.23915	0.577319	0.906582	0.789107	0.568018	0.483168	0.27848	0.381762	0.408011	1.01065	0.873539	0.413933	0.619778	0.443135	0.497144	0.784955	1.1526	0.735043	0.782974	0.646902	0.595449	2.62613	0.750963	0.817349	0.321169	0.774908	0.433297	0.817553	0.701722	0.36734	0.968292	1.20879	0.442438	0.616959	1.86819	0.513152	0.973546	1.35318	0.236014	1.19062	0.642834	0.893309	0.885368	0.843233	1.4856	0.999567	0.39909	0.79019
B9d2	0.261779	0.578268	0.288659	0.543949	0.701428	0.608591	0.276096	0.835441	0.286321	0.489613	0.826896	1.05553	0.827866	0.929667	0.531762	0.745717	0.971849	0.829873	0.612536	0.365388	0.447855	0.529288	1.16717	0.667523	0.531277	0.963507	0.387454	0.722161	0.953812	1.05258	0.673457	0.854375	0.543956	0.147479	0.729133	1.09894	1.15459	0.42836	0.811909	0.944055	1.12059	1.02853	1.00051	0.758887	1.08416	0.899178	0.839637	1.0975	0.640794
Babam1	2.44327	2.5609	2.02062	2.94639	2.80571	2.92123	2.62291	2.7848	3.62673	2.77448	2.11318	2.03826	1.65573	3.40878	3.19057	1.74001	2.87817	2.2591	1.47009	2.71431	2.53785	2.77876	3.5015	3.00385	2.37031	3.53286	1.85978	2.45535	2.58892	1.7543	2.69383	1.99354	2.71978	2.06471	2.52392	2.3444	3.07891	2.99852	2.57104	2.59615	2.80147	2.57134	2.85859	2.71934	3.07178	3.44034	2.9987	2.34465	2.61979
Babam2	3.92668	2.23046	3.75257	2.85573	3.06875	3.73269	3.4512	3.06328	3.43585	3.01928	3.76697	3.27577	3.7254	2.24669	2.21568	3.6043	2.09321	3.13508	2.81767	3.23629	2.73689	2.51412	1.45896	2.41977	3.92328	4.49637	3.40959	3.65895	3.45189	4.91205	3.73462	3.47446	3.38461	3.98194	3.4774	3.73639	3.46377	3.93313	3.11232	4.95629	3.29173	3.0856	3.78763	4.26874	3.01155	2.85391	3.71839	3.59181	2.99097
Bace1	0.959856	1.56959	1.15464	1.26921	1.57821	1.13604	2.41584	1.85654	1.81337	2.44807	1.74567	2.58422	1.03483	1.47197	1.77254	1.11857	1.38302	1.52143	2.08262	1.46155	1.64214	1.91867	0.875375	2.08601	1.55296	0.642338	1.62731	1.87762	1.90762	2.45603	2.02037	1.87963	1.99451	2.94959	2.07522	2.49093	2.43747	2.6091	1.4885	1.41608	2.38125	1.9285	2.50126	2.05532	2.65016	2.1893	3.2386	3.34238	1.62083
Bach1	0.698077	0.0826097	0.288659	0.589278	0.175357	0.162291	0.138048	0.556961	0.477202	0.163204	0.459387	0.254782	0	0.309889	0.443135	0.497144	0.29903	0.184416	0.612536	0.574181	0.447855	0.463127	0	0.500642	0.572144	0.321169	0.154982	0.770305	0.227098	0.350861	0.36734	0.740459	0.423077	0.147479	0.448697	0.329681	0.513152	0.272593	0.405954	0.236014	0.700367	0.3857	0.571718	0.537545	0.421617	0.625515	0.639723	0.498862	0.396664
Bad	2.70505	1.81741	2.59793	1.49586	1.97277	1.98806	1.79463	1.48523	1.62249	2.20326	2.48069	1.81987	1.44876	1.93681	0.797643	2.11286	1.98108	1.56754	2.20513	1.61815	2.48809	2.11715	1.75075	1.58537	2.28858	1.60585	1.39483	2.50349	2.04388	2.80689	1.77548	2.22138	2.23626	2.80211	1.62653	2.16125	2.43747	2.06392	2.57104	2.12412	2.31121	2.44277	2.3226	1.92884	2.16831	2.81482	2.55889	2.59408	1.89969
Bag1	2.96683	3.71744	4.04123	1.94915	3.24411	2.19093	3.52023	3.24894	2.48145	2.85608	2.11318	1.4559	1.65573	2.09175	2.92469	2.11286	2.20535	2.95066	2.94017	2.8709	3.18475	2.58028	2.33433	2.67009	3.35113	4.81754	4.49446	3.12937	2.63434	4.21033	5.26521	3.87317	3.68681	6.19414	3.25305	2.49093	2.30918	3.07641	2.977	3.77622	4.7625	5.20696	3.46604	3.32013	3.37293	3.63581	3.67841	3.2426	2.67946
Bag2	6.80625	7.68271	6.63916	6.61805	6.31286	6.32934	7.38558	7.89028	6.39451	6.28337	4.68575	6.44235	6.00203	7.12745	7.26742	7.45717	7.88693	8.39094	7.22792	7.30776	6.26998	5.756	5.83583	5.00642	6.25272	4.81754	4.88192	5.82544	5.76829	3.85947	4.65298	5.35408	5.07692	4.2769	4.71132	5.45806	6.15782	5.33503	6.22463	4.95629	4.48235	5.39981	5.71718	4.6798	4.57755	5.59054	4.83791	4.63942	6.70858
Bag3	1.65793	1.40437	1.58763	1.85849	1.62205	1.62291	1.7256	1.76371	1.33617	2.44807	1.74567	1.89267	0.827866	0.387361	1.59529	1.61572	1.42039	1.70585	0.980058	1.51375	1.14452	1.45554	0.291792	0.834403	1.34863	2.24818	1.85978	2.21463	2.5435	2.10517	2.20404	2.0505	1.63187	1.62227	1.51435	2.52756	2.05261	1.6745	2.43573	2.36014	1.82096	1.9285	1.60796	1.92884	1.38531	1.60288	2.23903	1.59636	1.44128
Bag5	1.13438	1.23915	1.4433	0.906582	1.27134	1.01432	1.38048	1.11392	1.24073	1.14243	1.37816	1.4195	0.620899	0.852195	1.41803	1.49143	0.747576	0.875977	1.22507	0.730776	1.34357	1.45554	2.04254	1.00128	1.30776	1.92701	1.16236	1.6369	1.40801	1.40344	1.40814	1.13917	0.725275	1.47479	1.57044	1.20883	1.0263	1.01249	0.541272	1.6521	0.770404	0.964251	1.25063	1.26481	1.50577	0.625515	1.03955	1.04761	1.19921
Bag6	7.06803	7.93054	5.77319	6.48206	6.57589	6.57278	9.31825	8.26159	7.06259	6.69138	7.99333	10.4825	8.27866	6.04283	8.06506	8.20288	6.61605	7.10003	6.24787	7.82974	5.62307	7.21154	4.66867	7.75995	8.17349	10.2774	7.43911	8.04006	6.35875	7.36808	8.32638	7.80329	8.46154	7.66893	9.92742	6.66689	8.59529	8.13884	8.11909	10.6206	7.98419	8.16399	7.46806	7.99993	9.75741	7.3889	6.99697	8.53054	7.2441
Bahcc1	0.523558	0.743488	0.721648	0.543949	0.438393	0.568018	0.276096	0.835441	0.763523	0.408011	0.735019	0.545962	0.620899	0.619778	0.797643	0.621431	0.598061	0.461041	0.122507	1.04397	0.547379	0.66161	0.583583	0.667523	0.16347	0.321169	0.0774908	0.337009	0.272518	0.701722	0.306117	0.170875	0.362637	0.147479	0.112174	0.183156	0.64144	0.42836	0.135318	0.236014	0.490257	0.19285	0.357323	0.221342	0.421617	0.312758	0.359844	0.249431	0.602022
Bahd1	0.0872596	0.0826097	0.14433	0.0906582	0.263036	0.202864	0.552193	0.0928268	0.381762	0.0816022	0.459387	0.254782	0.413933	0.232417	0.265881	0.248572	0.336409	0.322728	0.612536	0.156595	0.0995234	0.396966	0	0.0834403	0.286072	0.321169	0.232472	0.288865	0.227098	0	0.244893	0.34175	0.181319	1.03236	0.224349	0.256419	0.128288	0.272593	0.135318	0.236014	0.280147	0.19285	0.357323	0.189722	0.361386	0.234568	0.159931	0.299317	0.257219
Baiap2	3.49038	3.71744	3.03092	4.12495	3.06875	3.08353	3.79632	4.27003	2.38601	2.93768	3.58322	3.78533	3.1045	3.17636	3.63371	2.36144	2.72865	3.27339	3.18519	1.98353	2.58761	2.7126	1.45896	2.25289	3.18766	1.92701	3.64207	3.51452	3.08854	2.10517	3.06117	2.84792	2.65934	2.50715	3.14088	3.00376	3.33549	3.69947	2.84168	2.36014	2.94154	2.50705	2.35833	2.46638	2.89108	2.69754	2.71882	2.74374	2.96069
Baiap2l1	2.09423	1.65219	1.87629	1.54119	1.88509	1.82577	1.86365	1.29958	1.81337	1.63204	2.11318	1.63789	1.44876	1.23956	0.88627	0.994289	1.53253	1.56754	0.612536	1.20056	0.796187	1.1909	0.583583	1.75225	1.5121	0.642338	1.62731	1.49247	1.09007	0.701722	1.16324	1.93658	1.81319	1.47479	1.79479	1.1722	1.66774	1.59662	1.35318	0.944055	1.47077	1.02853	1.1077	1.39129	1.44554	1.05556	1.1595	1.59636	1.40197
Baiap3	0.174519	0.413049	0.14433	0.181316	0.175357	0.243436	0.207072	0.185654	0.190881	0.489613	0.183755	0.254782	0.206966	0.309889	0.265881	0	0.149515	0.276624	0.367522	0.156595	0.0995234	0.529288	0	0.417202	0.16347	0.321169	0.464945	0.144432	0.227098	0.701722	0.244893	0.0569583	0.362637	0	0.168261	0.183156	0	0.311535	0.135318	0.236014	0.0700367	0.449984	0.178662	0.0948609	0.120462	0.195474	0.239896	0.0997724	0.224865
Bak1	2.00697	2.64351	1.58763	1.85849	1.92893	1.54176	1.58755	1.11392	1.52705	1.06083	1.83755	1.23751	1.65573	1.16208	1.50666	1.36715	1.00923	1.06039	1.47009	1.40935	1.49285	1.05858	1.45896	1.66881	2.37031	2.56935	2.4797	1.92576	1.22633	1.7543	1.71425	2.27833	1.51099	1.91723	1.57044	1.68504	1.79603	1.98603	2.43573	1.6521	1.54081	1.73565	1.50076	1.54939	1.62624	1.52469	1.63929	0.897952	1.51048
Bambi	0.0872596	0.247829	0.432989	0.226645	0.0438393	0.121718	0.276096	0.185654	0.381762	0.408011	0.275632	0.181987	0	0.0774722	0.177254	0.497144	0.224273	0.368833	0.122507	0.417586	0.497617	0.529288	0.291792	0.333761	0.939951	1.60585	1.08487	1.44432	1.09007	2.10517	0.979574	1.82267	0.846154	1.17984	0.897394	1.24546	1.0263	0.817779	0.811909	1.18007	0.770404	1.41424	1.1077	1.10671	1.44554	1.01646	0.879619	0.997724	0.266956
Banf1	10.5584	13.3828	13.2783	12.5108	12.0558	12.7804	12.4243	10.3038	13.1708	10.6083	11.3009	10.9192	10.9692	10.6912	12.2305	12.5529	12.9331	13.7851	12.3732	10.6484	12.4902	14.1584	26.2613	10.5135	12.015	8.67156	7.82657	9.33995	9.99232	7.01722	8.57127	9.05638	8.76373	8.25885	6.22567	8.02225	9.74988	8.72297	9.06631	5.90034	8.47445	7.71401	8.14697	9.01178	8.3721	10.2037	7.31683	7.08384	12.6209
Banp	0.698077	0.743488	1.01031	0.770595	1.2275	1.05489	1.24243	0.556961	0.572642	1.14243	0.918774	1.16472	0.827866	1.00714	1.24078	0.870003	0.93447	0.645457	0.980058	0.782974	1.09476	1.38938	1.45896	1.2516	0.572144	0.963507	0.542435	0.962882	0.772134	0.701722	0.91835	1.76571	1.26923	1.03236	1.62653	1.02568	0.64144	1.47979	1.35318	1.18007	0.490257	0.3857	0.964773	0.411064	1.20462	0.860084	1.07953	1.04761	0.975772
Bap1	2.00697	2.31307	3.03092	2.62909	2.89339	1.94749	2.41584	3.62025	2.38601	2.77448	2.57257	3.96732	2.69056	2.47911	2.12705	1.74001	2.35486	2.39741	2.69516	2.08793	2.13975	2.91108	1.16717	3.17073	2.69725	1.60585	3.09963	3.08122	3.27021	1.05258	3.12239	2.67704	4.17033	2.35967	3.53349	4.35912	3.59206	2.95958	3.51827	4.48426	1.61084	3.14989	3.18018	2.87745	2.71039	3.63581	2.91874	2.69385	2.52159
Bard1	1.39615	1.23915	1.29897	1.17856	0.876785	1.29833	1.65658	1.48523	1.04984	1.06083	1.47004	0.618757	1.65573	0.69725	0.88627	1.11857	0.897091	0.829873	0.612536	1.51375	1.045	0.793932	0.583583	1.58537	1.14429	1.92701	0.697417	0.962882	0.817553	3.15775	0.795904	0.968292	0.664835	0.737397	0.39261	0.366313	0.898016	0.895662	0.947227	3.30419	0.560294	0.707118	0.428788	0.948609	0.66254	0.234568	0.159931	0.598634	1.03804
Basp1	3.75216	3.63483	6.3505	3.35435	3.98937	3.48925	2.48487	5.29113	4.67658	3.6721	2.29693	1.56509	3.31146	4.49339	4.16547	4.10144	3.66312	4.14937	6.00285	3.1319	3.63261	4.03582	3.20971	2.92041	1.83904	1.60585	1.85978	2.55164	2.9977	3.15775	2.69383	2.62008	2.96154	3.68699	1.85088	1.31873	2.1809	3.03746	2.43573	2.36014	2.80147	4.24271	3.57323	3.69957	4.15593	4.14404	3.75837	3.44215	3.80728
Batf2	1.48341	1.40437	1.15464	1.54119	1.09598	1.66348	1.17341	1.57806	2.19513	0.897625	1.37816	1.09192	1.2418	1.08461	1.24078	1.11857	1.2335	1.47533	1.7151	1.20056	1.2938	1.5217	0.875375	1.00128	1.22602	1.28468	1.39483	1.49247	1.81679	1.05258	1.40814	0.968292	1.81319	1.62227	1.17783	1.83156	1.28288	1.86921	1.21786	0.944055	1.61084	1.47852	1.53649	1.13833	1.38531	1.25103	1.27945	0.947838	1.34771
Bax	8.11514	7.84793	7.07215	7.61529	8.41714	8.3174	7.1785	8.44724	8.39875	5.54895	6.61517	5.6416	8.89956	9.14172	9.03996	9.07289	8.52237	8.20652	9.31055	7.77754	9.40496	10.1888	18.9665	7.84339	8.17349	6.10221	6.7417	6.74017	8.76599	7.01722	6.18356	7.97417	7.01099	7.07901	4.71132	7.06984	7.18412	4.98455	5.954	6.60838	6.44338	6.42834	5.8601	5.66003	5.66171	6.76339	5.15777	5.23805	8.50692
Baz1a	0.436298	0.413049	0.721648	0.679936	0.350714	0.649163	0.34512	0.556961	1.14528	0.244807	0.551264	1.05553	0.206966	0.387361	0.531762	0.745717	0.523303	0.553249	0.612536	0.365388	0.348332	0.66161	1.45896	0.750963	0.32694	0	0.232472	0.481441	0.590455	0	0.306117	0.569583	0.241758	0.294959	0.560871	0.622732	0.256576	0.662011	1.21786	0.708041	0.42022	0.578551	0.428788	0.379443	0.66254	0.430042	0.479792	0.548748	0.526997
Baz1b	1.57067	1.07393	2.16494	1.94915	1.79741	2.06921	1.31146	1.94936	1.43161	2.36646	1.92943	1.89267	1.8627	2.09175	2.3043	2.23715	1.64467	1.47533	3.18519	2.40112	1.6919	1.78635	0	2.25289	1.55296	3.21169	1.47232	1.39618	1.49885	1.40344	1.95915	1.87963	1.45055	3.53951	2.13131	1.53851	1.28288	1.94709	0.811909	1.6521	1.75092	0.835684	2.00101	2.3399	2.04785	1.4856	2.11908	1.99545	1.82798
Baz2a	1.04712	0.743488	0.865978	0.634607	1.0083	1.37947	1.10439	1.11392	1.52705	1.14243	0.735019	1.52869	0.413933	1.08461	0.88627	0.621431	1.27088	0.783769	1.10256	0.782974	0.696664	1.32322	0.583583	1.91913	1.38949	0.642338	1.31734	1.25175	0.817553	1.7543	1.59181	1.367	1.63187	1.91723	1.34609	1.46525	1.41117	1.36296	1.75914	1.18007	1.19062	1.1571	1.75088	1.42291	0.903464	1.09465	1.67927	1.64624	1.01248
Baz2b	0.785337	0.743488	0.721648	0.589278	0.789107	0.689736	0.276096	0.371307	0.668083	0.73442	0.735019	0.764346	1.44876	0.774722	0.620389	0.621431	0.598061	0.599353	0.612536	0.939569	0.796187	1.12474	0.291792	0.750963	0.694747	0.963507	0.929889	0.481441	0.953812	1.05258	1.10202	0.34175	1.26923	1.62227	1.23392	0.842519	1.0263	0.934604	0.811909	0.944055	0.700367	1.41424	1.00051	0.695646	0.843233	0.820989	1.11952	1.0975	0.710265
Bbc3	0.261779	0.578268	0.288659	0.226645	0.482232	0.649163	0.207072	0.371307	0.477202	0.163204	0.183755	0.327577	0	0.0774722	0.177254	0.372858	0.261652	0.368833	0.245014	0.365388	0.29857	0.264644	0.875375	0	0.32694	0.963507	0.232472	0.24072	0.408777	0.701722	0.306117	0.512625	0.846154	0.589918	0.224349	0.329681	0.64144	0.467302	0.135318	1.18007	0.350184	0.449984	0.571718	0.411064	0.301155	0.351852	0.359844	0.349203	0.313497
Bbip1	1.48341	0.660878	1.87629	1.58652	1.66589	0.973745	1.24243	1.20675	1.81337	1.22403	1.74567	0.909936	1.03483	1.62692	0.709016	1.36715	1.08399	1.47533	1.96012	1.61815	1.39333	1.85251	1.45896	1.2516	1.47123	2.89052	1.78229	0.866594	1.36259	1.05258	1.28569	1.13917	1.20879	1.32731	0.897394	0.952413	1.15459	1.05143	0.947227	0.944055	1.05055	1.34995	1.3221	1.20157	1.08416	1.09465	0.759671	1.04761	1.30135
Bbln	1.13438	0.991317	2.02062	1.4052	1.53437	1.58234	0.759265	0.928268	1.04984	1.46884	1.01065	1.05553	0.620899	0.852195	0.620389	0.745717	1.38302	1.56754	0.735043	1.04397	1.09476	1.5217	2.62613	1.08472	1.5121	2.89052	1.39483	1.49247	1.49885	0.701722	1.59181	1.82267	2.11538	1.47479	1.62653	2.12461	0.769728	0.973546	1.35318	3.06818	1.82096	1.47852	1.2149	1.54939	1.62624	1.40741	1.87919	2.49431	1.20153
Bbs12	0.174519	0.413049	0.14433	0.135987	0.131518	0.121718	0.138048	0.185654	0.190881	0.571216	0.275632	0.29118	0.206966	0.232417	0.354508	0.248572	0.112136	0.414937	0	0.469784	0.248809	0.264644	1.16717	0.166881	0.286072	0.321169	0.309963	0.144432	0.363357	0	0.18367	0.284792	0.241758	0.294959	0.729133	0.329681	0	0.311535	0.135318	0.472027	0.280147	0.449984	0.428788	0.284583	0.361386	0.351852	0.279879	0.299317	0.287591
Bbs2	0.523558	0.247829	0.14433	0.634607	0.482232	0.365154	0.483168	0.27848	0.763523	0.408011	0.275632	0.254782	0.620899	0.232417	0.265881	0.372858	0.448546	0.23052	0	0.31319	0.447855	0.463127	0	0.166881	0.32694	0.642338	0.387454	0.337009	0.408777	0.701722	0.73468	0.512625	0.181319	0.147479	0.616959	0.512838	0.64144	0.623069	0.67659	0.236014	0.770404	0.835684	0.357323	0.853748	0.783002	0.625515	0.679706	0.448976	0.350978
Bbs4	0.261779	0.165219	0.14433	0.181316	0.219196	0.284009	0.34512	0.464134	0.190881	0	0.459387	0.254782	0.620899	0.387361	0.443135	0	0.224273	0.322728	0.367522	0.365388	0.0995234	0.264644	0.583583	0.0834403	0.286072	0.321169	0.154982	0.192576	0.499616	0	0.306117	0.284792	0.241758	0.737397	0.336523	0.29305	0.64144	0.662011	0.270636	0	0.350184	0.642834	0.393056	0.189722	0.180693	0.351852	0.319862	0.39909	0.308085
Bbs5	0.436298	0.413049	0.14433	0.181316	0.219196	0.202864	0.276096	0.185654	0.190881	0	0.275632	0.29118	0.413933	0.0774722	0.443135	0.372858	0.149515	0.0922081	0.367522	0.208793	0.149285	0.264644	0.291792	0.166881	0.245205	0	0.154982	0.144432	0.136259	0.350861	0.244893	0.113917	0.241758	0.147479	0.112174	0.219788	0	0.233651	0.135318	0.472027	0.21011	0.128567	0.285859	0.221342	0.240924	0.195474	0.159931	0.0997724	0.214776
Bbs7	0.698077	1.90002	0.577319	1.04257	1.13982	1.09546	1.24243	0.742614	0.477202	1.46884	1.28628	0.909936	1.03483	0.69725	0.88627	0.994289	0.672819	0.645457	1.7151	0.678577	1.19428	0.727771	1.45896	0.834403	1.14429	0.963507	0.852398	0.962882	0.953812	0.350861	0.612234	1.19613	0.362637	1.76975	0.897394	0.659363	0.769728	0.817779	1.21786	1.6521	0.560294	0.964251	0.750379	0.695646	0.722771	0.586421	0.639723	0.598634	0.93378
Bbs9	1.22163	0	1.01031	0.362633	0.701428	0.324582	0.276096	0.27848	0.190881	0.408011	0.551264	0.400372	0.620899	0.542306	0.797643	0.497144	0.261652	0.553249	0.735043	0.521983	0.348332	0.330805	0.583583	0.584082	0.653879	0	0.387454	0.288865	0.817553	0.350861	0.673457	0.227833	1.02747	0.147479	0.841307	0.769257	1.0263	0.350477	0.811909	0.944055	0.700367	0.771401	0.285859	0.664026	1.02393	0.469137	0.799654	0.947838	0.564225
Bbx	1.13438	1.07393	0.721648	0.589278	0.789107	0.852027	1.17341	0.742614	1.33617	1.22403	1.10253	0.764346	0.413933	0.774722	0.354508	0.248572	0.523303	0.414937	0.735043	0.991767	0.696664	0.330805	0.875375	0.584082	0.858216	0.642338	0.774908	1.05917	1.27175	1.05258	1.28569	1.48092	0.846154	1.32731	1.12174	0.842519	0.64144	0.700953	0.67659	1.41608	1.05055	1.02853	1.35783	1.54939	0.963695	1.52469	1.59931	1.49659	0.768632
BC004004	1.48341	2.31307	1.15464	1.94915	1.53437	1.46062	1.7256	1.67088	1.33617	2.28486	1.28628	1.4195	1.03483	1.62692	0.974897	1.49143	1.15874	1.61364	1.7151	1.04397	2.58761	1.72018	2.04254	1.66881	1.92077	1.60585	2.24723	1.58876	1.49885	1.7543	1.65303	1.25308	1.08791	1.91723	1.34609	1.68504	1.41117	1.6745	0.947227	1.18007	1.47077	1.41424	1.67942	1.42291	1.50577	1.83745	1.43938	1.59636	1.55954
BC005537	1.74519	1.07393	1.29897	1.17856	1.31518	0.933172	0.828289	1.20675	1.04984	1.30564	1.19441	1.27391	1.03483	1.47197	1.24078	0.994289	1.12136	1.19871	1.34758	1.04397	0.646902	1.25706	0.875375	0.750963	1.10342	3.21169	1.00738	0.866594	0.953812	1.40344	0.795904	1.02525	1.02747	1.17984	1.17783	0.879151	1.0263	0.895662	0.541272	0.472027	1.05055	0.835684	0.929041	1.42291	1.08416	1.13375	1.03955	1.0975	1.11558
BC005624	1.57067	1.7348	1.4433	1.90382	1.40286	1.82577	1.58755	1.85654	1.71793	1.79525	2.11318	1.81987	0.827866	2.40164	1.77254	1.86429	1.68205	1.29091	3.06268	1.87914	1.54261	1.25706	2.62613	2.00257	2.45205	0.963507	2.63469	1.87762	1.54427	2.10517	2.14282	1.59483	3.14286	2.50715	2.41175	2.56419	1.41117	2.33651	2.43573	2.83216	1.68088	3.27845	1.89381	1.80236	1.62624	2.50206	2.15907	1.49659	1.79088
BC023719	0.610817	0.826097	0.288659	0.453291	0.350714	0.852027	0.483168	0.556961	0.381762	0.489613	0.459387	0.509564	0.413933	0.542306	1.06352	0.621431	0.859713	0.691561	0.612536	0.417586	0.796187	0.529288	1.16717	0.500642	0.572144	0	0.464945	0.481441	0.681295	0	0.612234	0.455667	0.483516	0.884877	0.280436	0.366313	1.0263	0.311535	0.811909	0.472027	0.42022	0.899968	0.60745	0.347823	0.481847	0.547326	0.559758	0.698407	0.561362
BC029722	1.57067	2.06524	1.87629	1.49586	1.79741	2.10978	1.79463	2.13502	1.81337	1.79525	1.19441	1.78348	1.03483	1.08461	1.06352	1.61572	1.7568	1.1526	1.59259	1.25276	1.64214	1.12474	2.33433	1.58537	2.16597	1.60585	1.39483	1.49247	1.81679	2.80689	1.10202	1.31004	1.26923	1.32731	1.23392	1.86819	0.898016	1.71344	2.30041	1.6521	0.770404	1.86422	1.60796	1.61263	1.20462	2.2284	1.35941	0.947838	1.58801
BC031181	3.40313	2.72612	2.02062	2.62909	2.76187	3.73269	2.48487	2.4135	3.14953	1.87685	2.48069	2.22024	2.4836	2.24669	2.57018	4.59859	2.42962	2.90456	3.30769	3.0797	2.78666	2.7126	3.5015	3.25417	2.45205	2.24818	2.94465	2.31092	3.08854	1.05258	2.08159	2.79096	2.96154	2.80211	1.96305	2.63745	2.82233	2.45334	2.43573	2.59615	2.80147	2.18564	2.57273	2.71934	2.5297	3.08848	2.27901	2.19499	2.82395
BC055324	0.698077	0.495658	1.29897	0.407962	0.701428	0.933172	0.966337	0.742614	1.33617	0.979227	1.01065	0.946334	1.65573	0.774722	0.797643	0.994289	0.560682	0.829873	1.96012	0.835172	0.895711	0.463127	0.291792	1.08472	0.776482	0.963507	1.08487	0.770305	0.817553	0	0.673457	0.455667	0.785714	0.589918	0.336523	0.256419	0.513152	0.662011	0.67659	0.236014	0.490257	0.3857	0.535985	0.632406	0.903464	0.547326	0.519775	0.349203	0.902507
Bcam	0.698077	0.0826097	0	0.181316	0.175357	0.405727	0.414144	0.464134	0.477202	0.408011	0.551264	0.582359	0.620899	0.387361	0.177254	0.124286	0.336409	0.553249	0.367522	0.521983	0.348332	0.198483	0.291792	0.417202	0.490409	0.321169	0.542435	0.914738	0.499616	0	1.0408	0.797417	0.967033	1.32731	1.40218	1.50188	0.898016	0.817779	0.811909	1.18007	1.12059	1.1571	1.1077	1.01185	1.86716	1.29013	1.43938	1.74602	0.366041
Bcap29	1.13438	0.413049	0.721648	0.679936	0.920625	1.29833	0.966337	1.02109	0.763523	1.46884	0.826896	0.727949	0.620899	0.929667	0.797643	0.248572	0.822334	1.1065	0.735043	0.991767	0.845949	0.926253	0.583583	1.16816	1.26689	0.963507	1.23985	0.914738	0.908393	1.40344	1.34691	1.19613	1.14835	1.03236	0.953481	0.879151	0.898016	0.934604	0.541272	1.41608	1.19062	1.28567	1.3221	0.727267	1.44554	0.625515	0.799654	1.24716	0.863291
Bcap31	5.4101	5.45224	5.62886	5.07686	4.03321	5.63961	5.03876	5.84809	4.86746	5.14094	4.96138	4.44049	5.58809	5.11317	6.46977	5.09573	4.74711	4.5643	5.26781	4.95883	5.07569	4.89591	4.08508	5.08986	5.55797	6.42338	6.04428	6.1143	5.13242	5.26291	5.26521	6.26542	6.10439	4.57186	5.44045	5.71448	3.59206	3.85524	4.4655	3.30419	4.62242	5.07839	5.57425	4.42684	4.87871	4.4568	4.55803	4.98862	5.07504
Bcar1	6.71899	8.26097	4.90721	6.89002	6.88277	6.00476	6.28119	7.33332	6.29907	4.89613	7.16644	8.26222	8.89956	6.4302	6.73565	6.96002	6.27964	6.68509	5.63533	8.40392	6.51878	6.81458	6.12763	6.75867	9.23604	11.2409	7.82657	7.65491	6.90379	10.5258	6.91824	6.77804	6.34615	5.60422	7.23524	8.35193	5.51638	5.06244	5.68336	5.42832	7.28382	7.19974	7.86112	6.2292	5.30032	5.86421	5.67754	5.48748	6.84264
Bcar3	1.04712	1.32176	1.15464	0.815924	0.569911	0.973745	1.03536	1.20675	0.381762	1.14243	1.01065	0.800744	1.44876	1.3945	0.620389	0.994289	0.822334	0.599353	1.59259	1.04397	0.995234	1.12474	1.16717	1.33505	1.02169	0.321169	0.774908	0.770305	0.999232	1.05258	0.795904	0.797417	0.664835	0.294959	1.45827	0.549469	0.64144	0.662011	1.08254	0.472027	0.770404	1.28567	0.643182	0.727267	0.903464	0.547326	0.759671	0.947838	1.02496
Bcas2	2.35601	2.5609	2.59793	2.13047	2.32348	3.08353	2.48487	1.57806	2.48145	2.85608	1.65379	1.56509	1.44876	2.55658	1.86117	2.36144	1.90632	2.62793	2.45014	1.87914	1.54261	2.05099	2.04254	2.58665	2.37031	4.49637	2.78967	1.87762	2.13472	2.10517	2.51016	1.87963	2.35714	2.21219	2.13131	1.50188	1.53946	2.06392	1.89445	2.12412	2.94154	3.14989	2.25114	2.0237	2.28878	1.52469	1.87919	2.64397	2.24327
Bcas3	0.959856	1.32176	1.01031	0.770595	0.832946	1.25775	0.897313	0.742614	0.858964	1.22403	1.28628	1.05553	1.65573	0.774722	0.88627	0.621431	0.897091	1.06039	0.980058	0.678577	0.945473	1.05858	1.16717	1.16816	1.14429	0.963507	1.31734	1.29989	0.817553	0.701722	1.8367	0.740459	1.02747	1.91723	1.45827	1.79493	1.0263	0.973546	0.947227	0.944055	1.19062	1.41424	1.46503	1.67588	1.38531	1.40741	1.31943	1.14738	1.00465
Bccip	4.36298	4.29571	5.05154	4.30626	3.59482	3.97613	3.93437	4.73417	4.0085	3.6721	3.76697	2.51142	4.13933	3.56372	4.69723	4.22573	3.66312	4.10326	4.90029	4.59345	2.83642	3.77117	3.5015	4.00514	4.33195	3.21169	4.33948	2.8405	3.08854	5.61378	4.89787	4.55667	4.47253	5.0143	3.58958	2.05135	4.2335	3.15429	2.57104	3.06818	3.64191	3.4713	3.60897	3.47823	3.49339	3.16667	2.63886	3.64169	3.84149
Bcdin3d	0.436298	0	0.14433	0.317304	0.701428	0.243436	0.34512	0.556961	0.286321	0.0816022	0.735019	0.363974	0.206966	0.387361	0.265881	0.497144	0.336409	0.414937	1.10256	0.156595	0.547379	0.396966	0	0.500642	0.245205	0.321169	0.232472	0.192576	0.454196	0.701722	0.428564	0.398708	0.302198	0.147479	0.336523	0.439575	0.256576	0.311535	0.405954	0.944055	0.42022	0.3857	0.357323	0.252962	0.240924	0.351852	0.319862	0.548748	0.375432
Bckdha	0.872596	0.991317	1.4433	1.4052	1.2275	1.21718	0.759265	1.3924	1.81337	1.22403	1.74567	1.05553	2.27663	1.23956	0.797643	1.11857	1.19612	0.968185	1.7151	1.04397	0.995234	1.05858	0.875375	0.667523	2.90159	1.60585	1.85978	1.44432	2.04388	1.40344	1.53058	2.22138	1.87363	2.35967	1.96305	3.11366	2.69405	1.98603	2.02977	1.6521	3.22169	2.3142	2.21541	2.24504	2.04785	2.9321	1.95915	2.69385	1.21249
Bckdhb	0.523558	0.578268	0.432989	0.271975	0.438393	0.405727	0.552193	0.0928268	0.0954404	0.571216	0.275632	0.0363974	0.206966	0.542306	0.177254	0.745717	0.373788	0.507145	0.490029	0.156595	0.348332	0.132322	0.875375	0.417202	0.286072	0.642338	0.464945	0.24072	0.363357	0.350861	0.18367	0.284792	0.483516	0.589918	0.168261	0.183156	0	0.194709	0.270636	0.708041	0.21011	0.771401	0.285859	0.316203	0.240924	0.195474	0.279879	0.149659	0.356503
Bckdk	3.31587	2.39568	2.88659	2.58376	2.76187	3.08353	2.76096	3.43459	3.91306	2.93768	3.95073	4.47689	2.69056	3.02142	3.89959	3.10715	3.40147	3.27339	2.45014	2.81871	4.32927	3.24189	1.45896	3.33761	2.94246	2.56935	3.09963	3.17751	3.63357	2.45603	3.6734	3.36054	3.68681	2.21219	2.74827	4.13933	3.2072	3.54371	4.05954	4.72027	3.64191	4.30699	3.50177	3.57309	3.13201	3.87038	3.31856	3.49203	3.28329
Bcl10	1.04712	1.32176	1.29897	1.76783	1.66589	1.7852	2.07072	1.67088	2.00425	1.63204	1.74567	1.23751	2.27663	1.62692	1.86117	1.49143	1.42039	1.19871	1.7151	1.82694	1.59237	1.25706	2.04254	1.58537	2.12511	1.28468	2.5572	1.97391	1.86221	0.350861	1.77548	1.87963	1.45055	2.50715	1.85088	1.46525	1.66774	1.6745	2.02977	1.88811	2.80147	1.41424	2.17967	2.37152	2.10808	1.29013	2.0791	2.14511	1.74739
Bcl2	0.436298	0.165219	0.14433	0.362633	0.175357	0.284009	0.138048	0.371307	0.381762	0.326409	0.183755	0	0.620899	0.309889	0.354508	0.248572	0.261652	0.138312	0	0.208793	0.0995234	0.330805	0	0.250321	0.0817349	0.642338	0.154982	0.337009	0.227098	0	0	0.227833	0.302198	0.294959	0.168261	0.256419	0	0.116826	0	0	0.350184	0.0642834	0.321591	0.158101	0.180693	0.0390947	0.239896	0.299317	0.21365
Bcl2l1	9.5113	11.9784	12.4124	9.70043	9.11857	8.15511	9.80142	9.65399	10.0212	8.32343	9.27962	9.86371	13.0389	12.0857	11.5215	12.8015	10.3166	9.49744	12.2507	11.0138	12.0423	10.2549	3.5015	12.9332	14.5079	45.2848	12.0111	11.5546	9.35645	68.067	12.4896	12.5878	12.8132	12.3883	11.9466	10.2934	8.33872	7.08741	6.63059	15.5769	8.26433	11.1853	8.00405	8.60072	8.19141	6.37244	7.99654	7.88202	12.1517
Bcl2l11	0.698077	0.578268	0.14433	0.543949	0.482232	0.649163	0.414144	0.464134	0.477202	0.489613	1.01065	0.582359	0.206966	0.309889	0.620389	0.248572	0.63544	0.414937	0.490029	0.782974	0.547379	0.595449	0.291792	0.333761	0.858216	0.321169	0.464945	0.81845	0.726714	1.05258	0.91835	1.02525	0.906593	0.147479	0.841307	0.695994	1.15459	0.778837	0.811909	0	0.700367	0.964251	0.929041	0.885368	0.843233	0.781894	0.759671	0.947838	0.500487
Bcl2l12	0.261779	0.743488	0.288659	0.407962	0.569911	1.09546	0.483168	0.464134	0.381762	0.571216	0.275632	0.545962	1.2418	0.542306	0.531762	0.994289	0.598061	0.875977	0.735043	0.939569	0.398094	0.595449	0.583583	0.500642	0.980819	1.92701	0.852398	0.529585	0.772134	1.40344	0.73468	0.968292	0.604395	0.884877	0.729133	0.476207	1.0263	0.545186	0.67659	0.236014	0.910478	0.899968	0.500253	0.885368	0.722771	0.625515	0.839637	0.548748	0.609404
Bcl2l13	2.79231	4.04788	4.76288	2.99172	5.08536	3.93555	4.21047	4.45569	3.14953	3.91691	5.14513	4.47689	3.51843	4.41592	5.67213	3.72858	3.96215	4.14937	3.67522	4.38465	3.53308	3.83734	2.62613	3.83825	3.84154	4.49637	4.26199	3.56266	3.31563	2.10517	4.22441	3.64533	4.17033	2.35967	3.81393	3.73639	4.74665	4.01101	4.05954	4.01223	3.15165	5.14267	3.82336	4.23712	3.91501	4.02676	4.23817	4.53964	3.9531
Bcl2l2	0.610817	0.495658	0.865978	1.04257	1.4467	1.25775	0.759265	0.835441	0.763523	1.06083	0.459387	0.618757	0.827866	0.852195	0.88627	0.745717	0.897091	0.737665	1.22507	0.835172	0.796187	0.727771	0.583583	0.750963	0.899084	1.92701	1.08487	0.770305	0.953812	1.05258	0.489787	1.02525	0.725275	1.03236	0.616959	0.842519	0.64144	0.662011	0.67659	0.708041	0.280147	0.578551	0.60745	0.822127	0.602309	1.09465	0.59974	0.448976	0.814207
Bcl3	0.349038	0.330439	0.432989	0.135987	0.350714	0.324582	0.0690241	0.185654	0.0954404	0.244807	0	0.218385	0.206966	0.154944	0.265881	0.994289	0.29903	0.184416	0.245014	0.365388	0.149285	0.066161	0	0.417202	0.408674	0	0.619926	0.288865	0.227098	1.40344	0.306117	0.455667	0.302198	0.294959	0.112174	0.329681	0.513152	0.155767	0.811909	0.472027	0.280147	0.321417	0.107197	0.126481	0.240924	0.390947	0.319862	0.299317	0.309866
Bcl6	0.174519	0.247829	0	0.0906582	0.175357	0.121718	0.276096	0.371307	0.190881	0.0816022	0.0918774	0.327577	0.620899	0.0774722	0.088627	0	0.149515	0.0922081	0	0.208793	0.149285	0.066161	0	0.0834403	0.245205	0	0.154982	0.192576	0.181679	0	0.306117	0.284792	0.120879	0.147479	0.336523	0.512838	0.384864	0.350477	0.270636	0.708041	0.21011	0.257134	0.357323	0.347823	0.301155	0.273663	0.239896	0.748293	0.153576
Bcl7a	0.523558	0.247829	0.577319	0.271975	0.482232	0.202864	0.276096	0.556961	0.668083	0.571216	0.551264	0.545962	0.413933	0.309889	0.354508	0.124286	0.336409	0.461041	0.490029	0.469784	0.348332	0.264644	0	0.166881	0.613012	0.321169	0.697417	0.433297	0.454196	1.40344	0.857127	0.455667	0.906593	0.442438	0.78522	0.329681	0	0.662011	0.811909	0.944055	0.910478	1.09282	0.643182	0.853748	0.481847	0.312758	0.679706	0.947838	0.383962
Bcl7b	1.13438	1.15654	2.02062	1.76783	0.964464	1.25775	1.10439	1.11392	1.71793	0.816022	0.918774	1.4923	1.03483	1.3945	0.974897	2.98287	1.79418	1.06039	1.83761	1.46155	1.44309	1.45554	0.583583	1.58537	1.79817	1.60585	1.23985	1.44432	1.31717	2.45603	1.53058	1.367	1.63187	1.47479	1.23392	1.46525	0.769728	1.36296	1.89445	1.41608	1.40073	1.1571	1.14344	1.35967	1.62624	1.40741	1.59931	1.0975	1.41402
Bcl7c	0.349038	0.495658	0.432989	0.362633	0.438393	0.486872	0.621217	0.27848	0.381762	0.163204	0.36751	0.363974	0	0.154944	0.620389	0.745717	0.485925	0.507145	0.245014	0.260991	0.29857	0.264644	0.583583	0.333761	0.653879	0.963507	0.852398	0.0962882	0.545036	0	0.36734	0.626542	0.302198	0	0.504784	0.512838	0.256576	0.506244	0.270636	0.236014	0.910478	0.707118	0.285859	0.316203	0.421617	0.703705	0.59974	0.249431	0.419393
Bcl9	0.174519	0.247829	0.577319	0.634607	0.350714	0.527445	0.414144	0.742614	0.572642	0.244807	0.459387	0.327577	0.620899	0.387361	0	0.124286	0.261652	0.322728	0.85755	0.574181	0.248809	0.264644	0.875375	0.417202	0.572144	0.963507	0.774908	0.433297	0.499616	1.05258	0.489787	0.6835	0.725275	1.17984	0.841307	0.622732	0.128288	0.467302	0.541272	1.18007	0.840441	0.835684	0.60745	0.632406	0.602309	0.820989	0.43981	0.997724	0.426179
Bcl9l	1.22163	0.826097	0.865978	0.725266	0.438393	0.852027	1.03536	1.02109	0.954404	1.30564	1.83755	1.27391	0.413933	0.774722	0.797643	1.36715	0.485925	0.829873	0.367522	0.835172	0.696664	0.330805	0.583583	1.00128	1.10342	1.60585	1.23985	1.01103	1.18091	2.45603	1.65303	1.99354	1.51099	2.21219	2.01914	2.23451	2.1809	1.71344	1.62382	1.18007	1.19062	1.34995	1.35783	1.54939	1.62624	1.95474	1.79922	1.89568	0.878593
Bclaf1	4.88654	4.46093	3.8969	4.48758	3.94553	3.85441	5.03876	4.73417	3.53129	4.40652	3.95073	3.49416	4.34629	4.10603	3.81096	3.35572	3.51361	3.68833	4.28775	4.33246	4.17998	3.96966	1.45896	3.58793	4.04588	4.1752	3.87454	4.0441	3.99693	3.15775	3.18361	4.27188	3.02198	4.71934	4.71132	2.74735	4.49008	3.58265	2.57104	4.24825	4.41231	3.72844	3.6447	4.33198	3.85478	3.04939	4.23817	4.6893	3.91909
Bclaf3	0.349038	0.413049	0.288659	0.271975	0.263036	0.324582	0.34512	0.464134	0.381762	0.163204	0.459387	0.436769	0.413933	0.154944	0.354508	0.124286	0.186894	0.414937	0.245014	0.156595	0.149285	0.396966	0	0.333761	0.32694	0.321169	0.309963	0.385153	0.0454196	1.05258	0.18367	0.284792	0.302198	0.294959	0.673046	0.256419	0.384864	0.42836	0.405954	0.472027	0.0700367	0.449984	0.285859	0.189722	0.301155	0.234568	0.119948	0.349203	0.31708
Bco1	0.261779	0.165219	0.14433	0.271975	0.175357	0.284009	0.276096	0.27848	0.286321	0.163204	0.36751	0.363974	0.206966	0.232417	0.354508	0.497144	0.29903	0.276624	0.245014	0.365388	0.248809	0.396966	0	0.166881	0.286072	0.321169	0.464945	0.0962882	0.0908393	0	0.428564	0.0569583	0.664835	0.147479	0.224349	0.183156	0	0.272593	0.135318	1.41608	0.140073	0.128567	0.214394	0.221342	0.361386	0.195474	0.199913	0.349203	0.269313
[truncated: 8,602 more rows]
[truncated: 15 more columns]
