# Supplementary material for: The liver clock modulates circadian rhythms in white adipose tissue
Source: Mol Metab. 2025 Sep 12;101:102249. doi: 10.1016/j.molmet.2025.102249 (PMC12489913; doi:10.1016/j.molmet.2025.102249)
Supplement: Multimedia component 4 [file mmc4.xlsx]

## Sheet: Liver
	TRF_KO0_0	TRF_KO0_1	TRF_KO0_2	TRF_KO4_2	TRF_KO4_1	TRF_KO4_0	TRF_KO8_2	TRF_KO8_1	TRF_KO8_0	TRF_KO12_2	TRF_KO12_1	TRF_KO12_0	TRF_KO16_2	TRF_KO16_0	TRF_KO16_1	TRF_KO20_2	TRF_KO20_0	TRF_KO20_1	TRF_RE0_2	TRF_RE0_1	TRF_RE0_0	TRF_RE4_2	TRF_RE4_1	TRF_RE4_0	TRF_RE8_0	TRF_RE8_1	TRF_RE8_2	TRF_RE12_0	TRF_RE12_1	TRF_RE12_2	TRF_RE16_2	TRF_RE16_1	TRF_RE16_0	TRF_RE20_1	TRF_RE20_2	TRF_RE20_0	TRF_WT0_2	TRF_WT0_1	TRF_WT0_0	TRF_WT4_2	TRF_WT4_1	TRF_WT4_0	TRF_WT8_2	TRF_WT8_1	TRF_WT8_0	TRF_WT12_2	TRF_WT12_1	TRF_WT12_0	TRF_WT16_0
2023-09-01	0.27	0.4	0.2	0.85	1.01	0.37	0.42	0.3	0.15	0.17	0.34	0.49	0.6	0.15	0.35	0.2	0.62	0.37	0.16	0.23	0.49	0.55	0.63	0.22	0.41	0.57	0.35	0.31	0.29	0.71	0.38	0.41	0.31	0.59	0.28	0.65	0.53	0.23	0.34	0.47	1.4	0.66	0.5	0.3	0.46	0.76	0.23	0.46	0.3
2023-09-02	38.03	36.78	38.9	37.09	40.49	42.26	37.6	39.71	35.96	36.95	36.25	37.47	40.93	40.72	41.25	38	36.65	37.73	39.55	36.37	32.22	36.2	31.63	35.98	32.71	34.1	35.23	32.61	33.44	39.18	37.34	35.76	39.5	33.38	31.42	37.42	32.13	37.42	36.3	37.79	38.72	36.32	35.96	35.86	35.96	39.7	37.85	39.06	38.84
2023-09-03	0.03	0	0	0.03	0.03	0	0.01	0.01	0.02	0	0.01	0	0	0.01	0	0.01	0.01	0.01	0.01	0.01	0	0.03	0	0	0	0.14	0.01	0.01	0	0.01	0	0.01	0.01	0.01	0	0.01	0	0.01	0	0.03	0.01	0.06	0.01	0.05	0.02	0	0.02	0.03	0
2023-09-04	7.01	4.68	6.79	5.89	9.59	6.85	7.07	6.1	6.09	6.56	6.39	4.7	6.34	5.84	5.87	5.93	4.2	5.45	5.74	5.3	7.69	7.39	7.54	7.82	6.81	6.74	5.61	6.25	6.3	5.06	5.43	4.49	4.26	5.77	5.94	5.68	6.45	7.23	7.39	8.4	6.49	7.14	7.12	5.52	5.45	8.24	5.14	4.1	5.53
2023-09-05	0.29	0.28	0.74	0.32	0.45	0.31	0.21	0.41	0.13	0.22	0.33	0.24	0.46	1	0.19	0.59	0.69	0.31	0.59	0.48	0.38	0.59	0.14	0.45	0.47	1.1	0.19	0.13	0.04	0.2	0.19	0.36	0.27	0.31	0.56	0.69	0.47	0.68	0.57	0.36	0.54	0.38	0.17	0.45	0.16	0.35	0.24	0.16	0.42
2023-09-06	0.22	0.36	0.22	0.27	0.67	0.3	0.25	0.2	0.23	0.28	0.24	0.24	0.26	0.19	0.25	0.19	0.36	0.26	0.73	0.39	0.5	0.33	0.37	0.28	0.39	3.95	0.33	0.46	0.42	0.3	0.35	0.33	0.15	0.27	0.3	0.33	0.43	0.23	0.26	0.47	0.53	0.45	0.38	0.39	0.44	0.57	0.51	0.4	0.43
0610005C13Rik	142.75	149.1	138	116.76	89.87	127.58	109.96	133.22	136.89	112.89	107.04	107.51	115.03	122.71	123.56	159.46	110.6	143.79	105.24	131.25	118.47	110.23	124.47	123.58	148.28	50.25	161.72	135.4	130.59	176.12	114	107.98	155.48	110.14	125.95	118.44	107.54	110.04	95.2	106.74	97.13	102.89	149.97	151.37	151.96	154.85	134.41	141.62	107.25
0610007P14Rik	69.79	65.6	72.91	51.23	67.78	76.24	75.1	68.79	73.24	72.04	57.27	75.43	35.52	70.1	42.67	58.51	41.74	48.64	72.23	58.26	70.72	86.04	73.56	80.19	94.81	39.65	64.28	58.02	68.69	59.11	45.03	38.37	62.91	51.21	46.87	50.59	70.33	78.73	82.17	69.24	66.35	75.8	82.01	73.23	75.95	69.34	65.56	61.09	57.18
0610009B22Rik	31.41	30.3	31.86	31.57	25.76	32.8	28.94	27.43	27.99	25.71	30.84	26.27	31.36	34.35	36.41	33.06	30.46	31.9	24.12	25.83	25.61	21.23	24.45	22.78	15.54	20.74	23.31	14.32	14.02	17.7	24.89	23.92	24.25	21.19	21.63	23.9	23.32	29.03	23.57	24.6	21.67	23.78	21.7	19.44	17.05	17.57	21.49	19.94	22.24
0610009L18Rik	0.56	0.61	0.88	0.89	1.08	2.38	1.21	1.01	0.74	0.84	0.92	1	0.52	0.71	0.89	2.91	2.56	1.98	1.72	1.4	0.34	1.02	1.58	0.62	1.22	2.94	1.06	0.47	0.9	1.03	1.3	0.59	0.33	0.93	0.52	2.17	0.98	1.71	0.69	1.36	0.71	1.35	2.39	0.73	1.16	1.35	0.71	0.99	1.3
0610009O20Rik	13.35	13.46	14.26	12.34	12.26	14.58	11.84	11.77	14.53	12.61	11.79	11.03	11.93	13.66	12.57	14.23	13.94	14.5	14.08	13.46	13.65	14	14.02	15.22	14.22	13.57	15.12	12.96	14.25	13.81	13.72	12.88	11.46	13.42	9.88	14.46	15.33	14.44	13.71	13.49	12.21	13.8	14.79	13.17	14.3	12.86	12.25	13.02	13.89
0610010B08Rik	0.21	0.4	0.29	0.28	0.44	0.41	0.37	0.28	0.43	0.43	0.24	0.42	0.25	0.29	0.24	0.3	0.37	0.33	0.23	0.42	0.29	0.34	0.21	0.24	0.4	0.35	0.47	0.29	0.34	0.27	0.39	0.42	0.27	0.3	0.32	0.47	0.25	0.23	0.24	0.26	0.13	0.32	0.38	0.38	0.3	0.44	0.42	0.22	0.49
0610010F05Rik	4.84	4.83	4.82	4.78	3.77	5.4	4.24	4.67	4.67	4.71	5.26	5.06	4.47	5.14	4.91	5.35	4.85	5.7	5.48	5.55	4.86	4.84	4.05	4.64	4.83	3.1	6.17	5.93	5.14	5.57	5.15	5.28	5.48	4.25	3.89	5.5	4.38	4.55	5.3	4.78	4.4	4.83	5.77	5.07	5.45	5.39	5.87	5.54	5.37
0610010K14Rik	11.3	11.21	10.6	10.28	9.98	10.15	11.08	9.03	10.04	10.6	8.16	9.55	7.59	7.69	8.49	7.94	8.71	10.23	9.79	8.93	8.59	8.72	8.79	11.46	9.73	9.05	8.08	9.41	6.55	9.62	7.13	7.16	9.95	8.13	7.4	9.34	9.37	11.21	8.59	6.19	9.72	9.53	7.23	9.31	7.74	8.16	9.12	9.54	6.92
0610011F06Rik	149.22	153.81	157.06	165.13	99.31	148.59	157.68	141.74	126.97	126.2	154.93	118.24	152.75	146.65	150.81	147.91	119.44	147.75	93.63	139.29	128.69	119.9	129.34	139.78	113.11	77.21	121.19	116.19	102.13	149.42	134.87	127.74	68.11	130.09	131.76	143.36	147.7	122.02	135.66	147.82	124.65	144.67	129.85	128.45	126.24	118.45	112.64	111	120.3
0610012G03Rik	15.2	15.91	17.7	17.55	17.33	15.17	17.19	16.63	16.7	17.13	16.54	17.3	17.76	20.56	17.85	18.8	17.93	17.78	17.75	18.13	19.65	16.29	16.43	18.59	16.38	12.16	15.07	13.74	17.47	17.89	20.38	17.7	13.65	17.27	16.36	16.92	13.81	15.7	15.13	15	14.59	14.73	15.06	17.46	16.74	16.24	17.55	16.17	20.28
0610030E20Rik	7.76	8.04	6.68	7.33	5.63	7.76	6.38	6.71	6.6	7.65	5.75	7.75	5.76	6.62	5.37	7.82	6.93	7.5	6.39	7.75	6.45	8.55	7.37	6.27	5.71	4.47	7.47	5.2	5.34	5	4.57	6.38	5.76	6.38	6.4	6.18	7.72	7.72	7.8	6.64	6.03	6.59	6.82	6.01	6.93	4.76	5.79	6.03	4.72
0610031O16Rik	10.19	7.79	4.04	9.17	4.4	9.95	5.09	8.54	8.25	8.96	6.68	7.16	6.5	6.58	7.29	11.26	7.95	8.72	3.57	6.12	5.98	6.45	8.37	5.22	9.38	4.25	9.28	11.7	7.01	11.77	6.74	7.53	6.3	8.91	8.58	9.02	5.57	6.69	6.64	6.29	5.3	8.38	10.25	8.87	10	11.88	9.52	12.64	6.86
0610037L13Rik	10.99	10.43	10.62	10.91	8.78	11.87	8.44	10.88	9.98	8.76	9.84	9.17	9.71	10.03	12.66	11.57	11.2	12.99	11.68	8.79	9.27	9.32	8.84	9.36	7.41	8.93	10.24	7.38	8.41	9.86	9.63	7.45	12.16	10.07	9	8.92	9.97	10.63	9.3	9.49	9.11	8.97	10.27	9.82	8.66	9.54	9.69	10.61	10.22
0610038B21Rik	0.59	0.95	1.24	0.79	0.58	1.33	0.66	1.69	1.4	0.6	1.2	1.14	0.67	0.57	1.08	1.1	1.15	0.79	0.35	0.47	0.21	0.17	0.56	0.7	0.48	1.24	0.33	0.13	0.36	0.35	0.1	0.29	0.6	0.38	0.56	0.23	0.72	0.68	0.6	0.39	0.23	0.3	0.38	0.35	0.34	0.6	0.34	0.77	0.58
0610039H22Rik	0	0.32	0.09	0	0.08	0.26	0.21	0	0.38	0.23	0.18	0.16	0.09	0	0.1	0.09	0.21	0.29	0.17	0.26	0	0.1	0.31	0.29	0.11	0.37	0.07	0.1	0.29	0.2	0.09	0.3	0	0.09	0.31	0.1	0.1	0.11	0.11	0.25	0.38	0.31	0.11	0	0.2	0	0.1	0.12	0.22
0610039K10Rik	0.91	0.35	0.29	0.63	0.21	0.72	0.27	0.53	0.93	0.92	0.96	0.65	0.81	0.07	1.24	0.54	0.66	0.46	0.62	0.31	0.82	0.72	0.49	0.63	1.52	1.47	0.97	1.06	0.9	1.19	1.02	0.4	1.65	0.61	0.45	0.39	0.97	0.91	0.61	0.78	0.38	0.83	0.8	0.47	0.67	0.99	1.09	0.86	0.74
0610040B10Rik	4.85	4.26	6.71	4.54	6.26	5	6.7	5.75	5.96	6.53	5.54	7.11	2.81	2.64	4.65	5.9	2.88	6.13	3.35	4.6	4.57	3.14	4.76	3.16	3.6	3.03	5.27	2.61	2.81	6.65	2.05	1.51	5.87	3.95	2.26	3.03	3.27	3.98	2.79	3	3.44	3.78	4.09	4.04	5.34	4.47	3.36	5.72	1.86
0610040F04Rik	0.47	0.22	0.17	0.91	0.08	0.09	0.04	0.1	0.09	0.12	0.27	0.21	0.21	0.1	0.34	0	0.11	0.29	0.08	0.04	0.12	0.14	0	0	0	0	0	0	0.05	0.04	0.09	0	0.11	0	0.1	0	0	0.1	0.11	0	0	0	0.04	0.1	0	0.41	0	0.25	0.22
0610040J01Rik	13.31	12.56	13.87	13.19	12.65	13.51	12.3	12.9	10.77	12.17	13.56	10.44	17.49	16.83	16.32	16.04	13.39	15.23	15.96	15.57	9.89	12.6	12.28	15.67	12.5	5.07	14.48	16.64	15.1	16.51	19.74	20.77	12.75	14.65	14.71	15.3	13.77	13.26	14.25	14.26	12.45	14.33	17.5	16.84	16.29	13.52	12.97	12.99	17.55
0610043K17Rik	2.11	1.61	1.43	1.91	1.43	1.65	1.63	1.39	1.96	2.28	3.22	1.31	0.79	0.87	2.71	1.29	0.83	1.33	1.23	1.19	2.48	2.27	3.16	2.94	4.14	1.55	3.34	3.36	4.94	4.47	2.72	2.98	5.92	1.95	2.75	1.65	1.77	2	2.11	2.48	3.46	3.41	3.5	5.37	3.93	4.41	3.65	3	1.68
2023-09-07	22.26	22.42	22.63	20.68	22.4	25.87	17.69	17.13	18.02	16.59	18.69	18.33	25.58	25.56	22.68	23.22	24.47	23.68	25.92	23.56	21.05	22.16	18.28	21.41	17.97	21.35	18.14	17.27	16.31	18.23	24.21	23.02	20.73	22.23	19.73	25.07	19.39	25.58	24.33	21.34	22.29	22.2	19.23	17.75	19.08	17.98	18.31	17.03	23.43
2023-09-08	1.38	1.01	1.21	0.84	1.75	0.95	1.12	1.01	1.17	0.86	1.28	1.08	1.03	1.1	0.85	1.01	1.5	1.27	1.12	1.32	1.15	1.27	1.09	1.12	1.07	4.68	1.08	1.07	1.32	1.05	1.17	1.23	0.92	1.02	0.92	0.94	1.72	1.71	1.46	1.22	1.22	1.24	1.09	1.14	1.32	1.22	1.53	1.18	1.69
2023-09-09	26.59	20.13	23.59	17.95	22.6	25.66	19.99	17.1	17.05	21.25	19.7	20.57	23.61	23.91	22.92	29.2	26.74	21.77	27.71	22.2	19.4	23.04	19.53	27.63	19.02	22.09	16.9	15.11	15.26	14.95	28.39	36.35	14.64	28.51	27.32	22.75	22.99	26.96	25.41	23.23	23.08	23.17	19.82	17.52	18.06	13.09	14.36	12.99	25.15
2023-09-10	8.08	7.74	7.04	8	9.28	9.17	8.38	8.72	6.96	7.54	8.08	7.2	6.44	6.32	5.27	7.41	7.31	7.51	6.7	5.77	7.09	7.05	6.99	6.33	6.68	7.53	6.42	7.23	5.92	6.56	4.45	5.5	4.6	6.31	6.05	6.23	7.06	7.33	7.02	8.86	8.54	8.7	8.17	7.03	6.82	7.32	6.62	6.35	4.63
1010001N08Rik	2.96	2.59	1.74	2.66	3.37	2.52	1.43	1.48	2.82	2.88	1.72	1.27	1.25	1.86	1.15	2.47	2.27	2.39	2.79	2.67	3.22	3.81	3.77	2.19	2.29	11.49	2.26	2.59	0.93	4.09	1.67	1.95	4.2	2.12	3.44	3.26	2.5	2.03	2.02	2.82	1.77	3.32	1.52	2.49	2.36	2.61	2.23	2.63	2.8
2023-09-11	8.02	7.89	8.98	4.81	9.91	8.11	4.53	6.2	4.63	4.67	4.76	4.91	8.02	6.79	8.87	9.26	11.44	9.77	10.03	4.49	4.43	4.81	3.57	3.61	3.33	4.4	2.94	2.52	3.84	2.83	4.15	5.9	3.8	4.86	5.06	5.03	3.8	4.28	4.43	3.81	4.38	3.55	3.25	3.84	3.13	3.47	2.36	2.34	3.13
1110001J03Rik	123.89	119.73	130.36	106.88	100.22	131.1	120.09	104.32	115.46	97.15	103.86	77.02	105.91	115.07	106.19	128.82	107.03	112.89	130.7	121.49	107.16	88.53	105.42	98.01	96.39	59.81	98.62	94.46	98.86	120.57	111.91	116.41	94.37	100.5	99.52	121.2	111.83	129.5	91.69	105.18	96.44	113.23	105.69	119.56	110.24	112	93.03	88.94	114.6
1110002L01Rik	1.07	1.38	1.45	1.63	1.18	1.63	1.31	1.56	1.62	1.5	1.86	2.12	1.49	1.69	1.61	1.63	1.39	1.67	1.09	1.5	1.37	1.33	1.04	1.25	1.22	1.56	1.54	1.23	1.17	1.15	1.21	1.47	1.64	1.63	1.58	1.38	1.52	1.5	1.16	1.19	1.25	1.26	0.95	1.37	1.55	1.18	1.41	1.1	1.31
1110004E09Rik	9.51	10.26	10.78	11.15	9.97	11.18	10.58	10.13	10.3	10.95	11.16	10.76	11.49	12.85	12.98	12.21	9.43	10.44	9.68	9.85	7.98	9.22	9.13	10.99	7.56	8.53	11.31	9.25	6.6	9.6	12.38	12.37	9.38	10.03	9.62	10.72	10.2	10.51	8	8.3	9.85	9.75	9.88	9.55	8.65	8.42	10.48	9.02	9.67
1110004F10Rik	24.31	26.72	26.26	26.19	25.25	26.8	25.3	26.5	26.08	26.13	26.38	23.21	27.27	26.05	28.78	25.3	22.13	26.03	23.95	22.55	22.72	24.71	22.96	24.64	22.39	26.92	22.06	20.07	17.68	21.74	23.27	20.22	25.01	20.47	18.58	23.28	22.95	24.12	24.79	24.62	25.12	25.26	25.64	24.11	20.25	22.13	22.71	23.47	23.54
1110006O24Rik	1.22	0.62	1.25	0.71	0.71	0.83	1.05	0.83	0.86	0.68	0.42	0.81	0.32	1.04	0.85	0.75	1.04	0.69	0.6	0.72	0.55	0.35	0.25	0.96	0.98	0.25	0.51	1.04	0	0.59	0.32	0.59	1.23	0.25	0.42	0.69	1.21	0.13	0.33	0.51	0.12	0.61	1.03	0.71	0.35	0.16	0.8	0.4	0.4
1110007C09Rik	6.6	6.5	6.64	5.97	8.2	6.72	8.74	6.03	10.32	8.09	7.86	5.82	8.83	7.79	7.69	8.16	7.97	7.17	8.35	9.02	8.9	8.11	8.26	8.64	10.63	13.88	7.41	6.8	8.03	8.26	8.1	7.85	7.46	7.74	12.04	8.45	5.99	7.84	5.92	8.13	7.66	6.79	6.35	9.8	7.96	10.2	7.84	8.63	8.82
1110008F13Rik	43.67	50.61	47.89	47.61	45.3	43.02	43.57	43.78	45.2	41.61	44.14	50.32	51.71	52.04	57.89	49.7	46.78	48.84	43.37	45.84	51.58	44	49.22	41.16	43.23	28.94	42.03	42.18	48.02	60.24	47.92	52.96	52.06	49.41	55.33	47.62	42.61	43.2	42.39	41.7	40.03	39.46	44.53	48.05	48.71	46.44	45.68	42.27	48.09
1110008L16Rik	5.16	5.05	5.21	4.68	4.02	5.4	4.74	5.2	5.91	5.23	4.89	5.16	6.29	5.82	6.12	5.32	4.12	4.53	4.42	4.52	4.43	4.66	4.41	4.94	4.3	4.24	5.6	4.21	4.64	4.78	4.73	4.81	4.83	3.33	4.27	4.75	4.28	5.38	4.76	5.04	3.96	5.08	4.01	4.9	4.67	4.26	4.52	5.6	4.47
1110008P14Rik	21.6	23.14	27.37	21.61	30.91	21.93	18.3	19.39	19.78	14.34	19	16.75	21.13	21.36	24.32	16.71	27.15	22.69	14.43	17.32	21.97	18.16	16.67	22.79	20.59	27.02	17.96	19.26	12.44	15.47	22.29	23.11	31.35	25.48	22.99	17.6	15.68	17.41	16.74	16.4	18.37	13.59	16.64	15.28	14.48	14.72	12.31	10.94	17.96
1110012L19Rik	11.64	10.85	10.58	9.9	8.81	12.83	9.21	9.14	7.89	8.91	9.57	7.54	8.14	7.94	7.59	10.79	9.17	9.12	10.32	10.33	10.9	12.62	9.01	11.46	8.89	6.37	10.13	9.63	10.76	9.77	7.72	7.64	8.77	7.65	9.39	9.6	9.22	9.66	8.59	9.57	11.3	9.48	11.77	8.7	12.02	8.4	8.11	7.9	7.26
1110015O18Rik	0	0.03	0	0	0	0	0	0	0	0	0	0	0	0	0	0	0	0	0	0	0	0	0	0	0	0	0	0	0	0	0	0	0	0	0	0	0	0	0	0	0	0	0	0	0	0	0	0	0
1110017D15Rik	0	0	0	0.06	0	0	0.15	0	0	0	0	0	0.06	0.15	0.07	0	0	0	0	0	0	0.2	0	0	0	0.16	0	0	0	0.13	0	0.07	0	0.07	0	0.07	0	0.22	0.07	0	0	0	0	0	0	0	0.07	0	0
1110019D14Rik	1.63	1.25	1.21	1.21	1.48	1.53	0.95	1.71	1.28	1.65	1.57	1.81	1.12	1.41	1.55	1.63	1.38	1.53	1.29	1.49	1.62	2.04	1.72	1.85	1.3	1.58	1.63	1.43	1.04	1.53	1.57	1.97	2.06	1.35	1.32	1.65	1.54	1.93	1.97	1.8	1.25	1.58	1.36	1.24	1.78	1.57	1.48	1.26	1.52
1110020A21Rik	4.43	5.75	5.48	3.51	2.29	5	3.82	3.4	2.86	2.69	2.6	2.9	3.87	4.1	3.38	6.28	4.54	5.57	3.87	5.16	4.65	3.42	5.13	2.62	1.57	0.97	2.74	2.27	2.01	3.44	2.4	3.15	2.05	3.86	5.89	3.25	3.49	3.15	5.47	3.31	2.24	2.38	2.29	2.4	2.39	2.23	2.25	1.51	2.98
1110028F11Rik	0.61	0.75	1.17	1.55	2.32	1.47	1.61	1.38	2	2.27	1.08	1.94	1.84	1.35	1.17	1.12	1.2	1.47	1.06	0.77	1.34	1.88	1.76	1.25	2.86	0.75	1.81	1.34	3.28	1.18	2.02	1.71	1.05	1.56	1.78	1.42	1.62	1.73	1.27	1.02	1.38	1.65	2.03	1.76	2.6	0.93	1.88	1.61	1.47
1110028F18Rik	0	0	0	0	0.07	0	0	0	0	0	0	0	0	0	0	0	0	0	0	0	0.05	0	0	0	0	0	0	0	0	0	0	0	0	0	0	0	0	0	0	0	0	0	0	0	0	0	0	0	0
1110032A03Rik	9.13	8.51	9.05	11.21	7.67	10.84	10.12	8.91	9.55	10.77	10.72	10.32	9.59	10.21	10.18	10.33	9.5	10.24	8.34	7.89	10.42	9.5	9.6	10.21	9.67	7.66	11.06	11.38	9.71	11.67	9.77	9.28	12.3	7.9	7.03	8.95	8.85	8.84	9.01	9.41	9.88	9.79	10.89	9.09	10	9.79	10.38	10.19	9.93
1110032F04Rik	0	0.03	0	0	0	0	0	0	0	0	0	0	0	0	0	0	0	0	0	0	0	0	0	0	0	0	0	0	0	0	0	0.03	0	0	0	0	0	0	0	0	0	0.03	0	0	0	0	0	0	0
1110034G24Rik	4.38	3.73	2.82	2.99	3.07	4.02	3.17	4.26	3.04	3.2	3.52	3.3	2.24	2.56	2.72	3.51	2.43	2.37	2.67	2.38	4.12	3.34	3.91	3.99	5.73	3.16	5.38	4.52	6.07	6.37	2.41	2.18	3.33	2.47	2.5	2.99	2.9	3.18	3.24	4.42	3.13	3.45	5.02	4.86	6.51	7.2	7.64	7.33	3.34
1110036E04Rik	0	0	0	0	0	0.08	0	0	0	0	0	0	0	0	0	0	0.1	0	0	0	0	0	0	0.14	0.22	0	0	0	0	0	0	0	0	0	0	0	0	0.2	0.1	0	0.09	0	0	0	0	0	0	0	0
1110037F02Rik	5.92	5.8	5.7	5.99	5.28	6.49	5.17	5.86	5.6	6.26	5.63	5.77	5.86	5.75	5.85	5.33	5.67	5.44	5.2	5.48	5.23	5.19	5.44	5.74	4.95	5.9	5.67	5.06	5.26	5.39	5.31	5.65	5.81	4.7	4.77	4.93	5.48	5.89	5.31	5.62	5.63	5.18	4.9	5.1	5.1	5.12	5.38	5.63	5.28
1110038B12Rik	17.73	23.31	19.79	28.1	37.31	24.55	41.15	27.18	30.38	46.05	41.85	29.41	28.24	28.2	23.46	22.48	25.48	19.61	21.14	15.05	27.68	23.71	27.14	36.75	24.5	18.6	20.37	23.45	18.35	24.9	22.14	20.24	18.58	22.94	19.19	18.76	29.44	18.41	20.77	32.72	22.93	28.45	31.79	26.94	25.54	32.74	27.28	22.83	25.34
1110038F14Rik	6.08	4.75	5.68	5.91	7.44	6.41	6.53	5.85	5.48	5.68	4.39	5.34	7.28	6.12	5.99	8.28	7.82	6.24	7.1	5.24	5.68	6.55	6.05	6.63	5.94	9.68	6.12	4.7	4.43	6.16	7.38	4.26	6.57	6.46	8.38	7.76	7.79	6.85	7.74	6.73	9.68	6.38	6.71	5.01	4.02	6.26	6.9	5.74	5.95
1110046J04Rik	0.21	0.19	0	0.08	0.63	0.08	0.18	0.18	0.17	0.1	0.55	0.15	0	0.09	0.54	0	0.28	0.17	0.22	0	0	0.27	0.27	0.39	0	1.87	0.07	0.26	0.13	0.26	0	0.35	0.29	0.32	0.18	0.17	0.27	0.36	0.59	0.29	0.41	0.18	0.39	0.17	0.18	0.62	0.09	0.11	0.29
1110051M20Rik	1.1	1	1.37	1.33	1.68	1.42	1.7	1.8	1.49	2.31	1.64	1.87	1.26	1.58	1.35	1.11	1.31	1.54	1.04	0.98	1.2	0.77	0.91	1.27	1.32	4.12	1.16	1.01	1.21	1.2	0.75	0.98	1.86	0.91	0.91	0.77	0.84	1.06	1.19	1.11	1.03	0.93	1.61	1.72	1.5	2	1.59	1.4	1.23
1110058D11Rik	0.66	0.6	0.36	0.76	1.24	1.27	0.99	0.29	0.81	0.34	0.39	1.19	0.25	0.99	0.43	0.65	0.63	0.57	0.48	0.36	0.34	1.02	1.01	0.82	0.48	0.7	1.33	0.59	1.51	0.57	0.52	0.29	0.5	0.27	0.76	0.43	0.75	1.17	0.93	0.81	1.59	0.72	0.31	0.43	0.3	0.79	1.03	0.51	0.64
1110059E24Rik	13.99	12.49	12.95	12.68	11.36	14.41	13.34	14.76	11.98	12.18	12.55	12.79	12.76	13.89	15.87	12.18	11.23	13.07	13.59	12.15	13.05	13.27	11.94	11.36	11.55	9.57	14.84	14.73	16.45	17.11	16.8	12.1	12.66	11.2	10.52	12.9	11.31	13.07	11.16	13.7	10.1	10.05	15.13	14.39	12.25	17.76	23.98	19.37	13.83
1110059G10Rik	2.52	2.52	2.73	3.33	2.68	3.01	2.31	3.18	2.19	2.34	2.93	3.12	2.78	3.35	2.65	3.04	2.58	3.06	2.29	2.12	2.81	3.06	2.89	3.43	2.6	2.31	3.24	3.05	2.55	3.16	3.31	2.82	3.33	2.43	2.44	2.38	2.33	2.68	2.88	3.04	3.25	3.3	3.58	4.35	3.35	3.66	4	3.8	2.56
1110065P20Rik	24.26	26.58	28.02	24.64	23.86	25.39	23.02	19.74	18.9	20.05	22.25	15.85	34	30.88	33.59	29.57	28.42	30.99	26.26	25.5	19.43	21.65	21	18.81	20.06	17.73	14.91	19.85	15.93	23.22	31.6	29.41	26.53	24.85	27.22	30.58	27.43	22.83	21.34	21.86	18.54	17.93	21.72	20.37	22.49	15.18	18.08	16.01	29.55
1190002F15Rik	0	0.3	0	0	2.67	0.12	0.3	0.28	0	0	0.5	0.21	0.49	0.41	0	0.5	0.58	0.54	1.18	0	0.33	0.14	0	0.39	0.15	0.4	0.41	0.26	0	0.14	0.25	0.14	0	0	0.3	0.27	0.15	0	0.15	0.35	1.07	0.58	0	0	0.13	0.95	0.28	0.16	0.15
1190002N15Rik	10.31	9.88	10.08	15.51	10.69	10.66	13.98	10.99	9.83	12.62	15.73	13.64	15.28	16.06	12.31	11.5	10.73	13.31	9.63	13.67	12.33	12.25	11.66	8.72	9.03	6.39	13.31	16.07	17.36	17.5	20.76	19.96	13.35	11.8	11.95	15.81	12.55	13.05	14.51	12	11.06	11.6	12.06	13.96	12.37	14.76	18.53	14.22	15.14
1190005I06Rik	8.38	7.59	6.43	11.36	7.16	6.59	11.75	10.38	9.23	10.34	12.6	7.4	8.79	7.45	6.84	6.92	6.3	5.51	5.53	6.75	6.11	6.79	10.89	7.88	12.35	6.1	6.33	6.96	6.41	9.2	8.28	5.45	1.43	6.1	7.67	7.23	8.01	5.72	4.41	9.62	7.16	9.62	10.7	10.77	10.52	6.64	4.97	7.26	5.05
1190007I07Rik	20.07	17.6	19.2	16.91	13.98	15.82	19.27	17.33	14.57	16.3	16.86	14.28	18.15	15.47	17.07	17.15	17.28	16.94	17.18	12.74	17.12	15.28	17.37	17.87	14.94	12.5	15.85	12.29	11.78	15.88	17.84	14.81	9.84	14.1	18.58	18.15	18.2	18.61	17.81	15.79	14.87	14.85	20.64	16.92	15.39	17.45	16.37	13.44	17.41
1200014J11Rik	2.84	3.47	3.29	3.75	3.25	3.44	3.1	2.99	3.23	3.27	3.25	3.16	3.47	3.02	2.91	3.44	3.53	3.4	3.38	3.67	3.57	2.99	3.18	3.04	2.82	3.5	3.29	3.58	3.06	3.21	3.47	3.56	3.12	3.4	3.26	3.41	3.27	3.75	3.7	3.43	3.19	3.52	3.37	3.44	3.04	3.15	3.33	3.28	3.49
1300002E11Rik	8.54	5.67	8.31	8.53	8.86	8.57	8.88	7.4	7.19	8.51	6.89	8.02	9.31	7.26	6.93	9.97	7.47	8.88	9.13	8.19	7.43	8.14	5.91	7	5.52	7.11	7.68	6.43	6.73	6.78	11.8	13.23	11.42	11.21	11.89	10.22	9.17	7.85	8.02	5.6	7.73	6.56	6.85	6.9	4.32	8.41	6.22	7.37	9.83
1300017J02Rik	339.63	336	316.89	360.13	170.72	313.58	336.51	336.21	355.44	342.46	351.8	338.32	317.56	335.77	340.79	333.72	273.57	340.5	263.15	310.81	314.93	283.66	284.25	324.8	277.08	117.62	327.58	278.98	256.07	314.63	300.47	274.08	299.89	288.2	271.55	296.53	319.14	328.74	284.39	332.93	243.36	309.05	337.31	284.63	301.93	319.3	303.83	321.05	319.15
2023-09-14	0	0	0.03	0	0.17	0	0	0	0	0.07	0	0	0.03	0	0.03	0	0.03	0.09	0	0	0	0	0	0	0	0.03	0.02	0	0	0	0	0	0.03	0.03	0	0.03	0	0	0.03	0	0	0	0	0	0.03	0.04	0	0	0
2023-09-15	109.18	113.7	122.34	115.76	126.07	127.33	107.81	112.72	98.67	109.15	111.61	100.14	115.02	113.93	122.68	112.98	108.78	123.34	119.51	112.94	109.37	114.63	102.44	108.25	101.58	88.19	105.78	85.92	96.7	98.95	112.35	105.63	161.03	102.83	98.65	126.23	105.04	112.55	107.51	116.91	107.85	113.45	109.42	110.93	100.32	93.43	98.94	94.72	105.77
1500004A13Rik	0.74	0.73	0.68	0.85	0.68	0.68	1.08	1.02	0.95	0.94	0.81	1.09	0.71	0.71	0.72	0.53	0.85	0.81	0.84	0.66	0.57	0.87	0.9	0.69	0.91	1.02	0.86	1.05	0.66	0.64	0.78	0.69	0.67	0.68	0.82	0.71	0.87	0.65	0.9	0.75	1.05	0.88	0.59	0.82	0.87	0.94	0.99	1.02	0.68
1500009C09Rik	0.05	0	0	0	0	0	0	0	0	0.04	0	0	0	0	0	0	0	0	0	0	0	0	0	0	0	0.18	0	0	0	0	0	0	0	0	0	0	0	0	0	0	0	0	0	0	0	0.05	0	0	0
1500009L16Rik	0	0	0	0	0.04	0	0	0	0	0	0	0	0	0	0	0	0	0	0	0	0	0.06	0	0	0	2.53	0	0	0	0.05	0	0	0	0	0	0	0	0	0.06	0.09	0	0	0	0	0	0.07	0	0	0
1500011B03Rik	0.52	2.48	1.09	1.18	2.28	1.51	1.44	1.48	1.27	0.66	0.64	1.18	1.32	1.64	0.47	0.84	0.67	1.2	1.05	1.76	1.25	0.92	1.06	1.16	0.79	4.22	0.9	0.7	1.26	1	1.07	0.72	2.36	0.61	1.45	1.35	1.15	1.55	1.6	0.93	1.78	0.82	1.44	1.23	1	0.75	0.77	0.6	0.91
1500011K16Rik	24.69	21.33	25.67	22.09	26.13	25.79	24.27	23.8	20.42	22.48	20.39	25.09	18.59	23.83	24.25	24.15	19.71	23.91	25.51	20.74	21.89	20.09	19.36	24.27	20.63	29.21	21.32	16.37	19.49	24.96	24.35	17.81	25.55	19.87	17.37	19.8	19.04	21.4	17.77	20.81	19	13.89	19.65	19.92	19.32	16.59	19.98	19.12	20.65
1500012F01Rik	32.63	25.44	22.94	31.94	20.02	14.4	33.94	24.36	35.96	42.89	38.74	24.28	23.02	22.09	19.13	17.47	17.14	14.51	10.46	13.1	21.73	16.71	22.99	25.62	17.66	16.44	23.42	35.79	20.55	39.07	16.59	16.89	12.48	13.14	10.38	13.39	28.48	15.77	17.63	28.26	21.81	23.1	29.99	23.73	23.42	26.44	22.33	18.03	16.94
1500015A07Rik	1.05	1.12	0.72	1.06	0.93	1.05	0.75	0.93	0.78	1.08	1.12	1.25	0.78	0.6	0.91	1.29	0.87	0.96	1	0.89	0.99	1.2	0.85	0.86	0.98	0.81	1.22	0.39	0.83	0.96	1.25	1.05	1.08	1	0.94	1.08	0.96	0.98	1.5	1.36	0.92	1.08	1.18	1.26	1.31	1	1.1	0.78	0.96
1500015L24Rik	0	0.33	0.41	0.21	0	0.66	0	0	0	0.54	0.07	0.69	0.54	0.08	0.16	0.14	0.17	0.38	0.2	0.2	0.1	0.08	0.08	0.22	0.09	0.15	0	0.08	0	0.15	0	0.15	0	0.28	0	0.08	0	0.08	0.09	0.06	0	0	0.17	0	0	0	0	0	0
1500015O10Rik	0.2	0	0.15	0.07	0.07	0.07	0.09	0.08	0.17	0	0.15	0.06	0.15	0	0.09	0.31	0.27	0	0.21	0	0	0	0	0.24	0.1	87.54	0.13	0	0.13	0	0	0.08	0.1	0.08	0.18	0.08	0.09	0	0	0.07	0.16	0	0	0	0	0	0.09	0	0
1500017E21Rik	245.09	225.66	255.74	221	88.71	251.57	164.56	203.82	157.63	144.4	179.92	214.4	181.39	184.98	172.37	251.98	215.05	296.1	16.52	27.2	31.11	36.12	29.46	21.87	24.79	15.85	28.34	11.23	18.61	18.78	13.78	9.45	1.9	17.24	12.14	18.78	33.94	48.31	34.25	56.12	46.26	45.1	52.76	61.06	52.23	19.79	31.79	33.35	17.54
1500026H17Rik	0.42	0.69	0.64	0.3	0.34	0.68	0.39	0.4	0.57	0.54	0.34	0.58	0.44	0.49	0.52	0.68	0.44	0.48	0.38	0.63	0.53	0.32	0.43	0.49	0.48	0.29	0.87	0.75	0.51	0.64	0.58	0.66	0.88	0.42	0.47	0.51	0.44	0.44	0.43	0.24	0.26	0.42	0.4	0.44	0.71	0.32	0.58	0.56	0.63
1600002D24Rik	0	0	0	0	0.05	0	0	0	0	0	0	0	0	0	0	0	0	0	0	0	0	0	0	0	0	0	0	0	0	0	0	0	0.03	0	0	0	0	0	0	0	0	0	0	0	0	0	0	0	0
1600002H07Rik	33.93	39.44	49.42	21.56	13.82	17.13	38.8	39.69	61.81	46.72	53.75	48.31	49.89	55.61	66.84	33.88	24	37.55	16.85	63.51	34.71	25.85	27.86	24.14	49.66	23.22	53.9	36.19	50.65	41.56	51.71	75.43	77.69	35.47	49.21	29.69	29.09	33.1	30.5	20.63	14.21	20.96	30.39	45.38	43.01	33.38	43.43	48.55	60.24
1600002K03Rik	5.6	7.14	7.14	6.13	5.75	5.72	6.78	7.32	5.09	4.93	5.61	5.21	6.17	5.66	6.79	6.21	6.36	5.69	6.02	7.62	7.4	7.86	7.42	5.47	3.85	5.39	4.53	6.54	6.14	6.34	5.71	6.23	5.96	7.39	7.03	7.21	7.46	8.44	6.92	6.49	5.84	5.69	5.66	5.66	5.46	4.91	5.9	3.63	5.16
1600010M07Rik	0.16	0.15	0.6	0.75	0.33	0.49	0.28	0.42	0.13	0	0.5	0.24	0.85	0.27	0.56	0.62	0.59	0.14	0.35	0	0.33	0.42	0.43	0.2	0.16	0.4	0.33	0.42	0.21	0.14	0.62	0.27	1.1	0.39	0	0.28	0.42	0.88	0.31	0.56	0.51	0	0.46	0.69	0	0.58	0.44	0.68	0.76
1600012H06Rik	9.43	9.29	9.69	10.7	8.34	10.43	10.88	11.12	10.03	11.35	10.22	11.34	8.94	9.01	10.15	8.95	8.86	9.44	7.86	9.19	10.15	10.58	10.17	10.39	9.9	7.04	11.87	9.75	10.27	13.09	9.53	10.18	9.68	9.17	8.79	9.29	10.58	10.71	11.02	12.72	9.16	10.59	11.91	10.13	11.41	10.73	10.84	10.86	8.99
1600014C10Rik	50.47	48.63	47.27	63.09	47.32	50.03	63.25	62.96	58.47	61.28	65.41	63.13	45.11	44.37	52.67	50.03	45.82	50.49	31.38	44.23	60.35	54.67	60.77	66.24	66.32	33.78	68.03	76.07	64.46	81.89	48.29	43.81	64.63	42.26	38.09	47.2	58.29	53.63	50.58	63.56	59.48	63.55	78.86	68.83	74.49	72.1	67.73	69.12	49.77
1600014C23Rik	0	0	0	0	0	0	0	0	0	0	0.18	0	0	0	0	0	0	0	0.17	0	0	0	0	0	0	0	0	0	0	0	0	0	0	0	0	0	0	0	0	0	0	0	0	0.2	0	0	0	0	0
1600014K23Rik	0	0	0	0	0	0	0	0	0	0	0	0	0	0	0	0	0	0	0	0	0	0	0	0	0	0	0	0	0	0	0	0	0	0	0	1.17	1.46	0	0	0	0	0	0.11	0	0	0	0	0	0
1600020E01Rik	11.14	11.61	11.18	9.02	8.08	9.54	10.24	9.55	11.49	9.38	11.21	10.46	16.88	16.51	12.01	13.55	10.39	13.47	12.65	13.11	9.74	6.37	8.64	7.84	6.38	6.18	8.2	9.11	9.48	11.82	13.58	13.13	9.83	14.77	12.12	10.67	10.79	12.94	9.42	9.16	5.96	8.58	7.67	7.28	8.67	7.62	8.35	8.87	12.66
1600023N17Rik	0.52	0.27	0.33	0.48	0.33	0.66	0.13	0.32	0.54	0.34	0.48	0.24	0.43	0.18	0.12	0.48	0.39	0.58	0.25	0.52	0.52	0.19	0.46	0.7	0.4	0.23	0.04	0.19	0.09	0.06	0.27	0.47	0.76	0.47	0.59	0.53	0.2	0.26	0.26	0.37	0.41	0.44	0.34	0.24	0.19	0.4	0.24	0.07	0.46
1600029I14Rik	0	0.1	0.08	0.08	0.14	0.16	0	0.09	0.17	0.21	0	0.07	0	0.09	0	0.08	0.2	0.09	0.08	0	0	0	0.09	0.39	0	0	0.13	0.09	0	0.09	0.08	0	0	0	0	0.09	0	0	0	0	0	0	0.39	0.18	0	0	0	0.11	0.2
1600029O15Rik	0	0	0	0	0	0	0	0.03	0	0	0	0	0	0	0	0	0	0.03	0	0	0	0	0	0	0.03	0	0	0	0	0	0	0.03	0	0	0	0	0	0	0.03	0	0	0	0	0	0	0	0	0	0.03
1700001C02Rik	0	0	0	0	0	0	0	0	0	0	0	0	0	0	0	0	0	0	0	0	0	0	0	0	0	0.12	0	0	0	0	0	0	0	0	0	0	0	0	0	0	0	0	0	0	0	0	0	0	0.13
1700001C19Rik	11.19	11.3	8.54	10.13	6.08	11.71	8.12	11.51	8.43	11.75	9.77	9.33	8.73	6.55	6.56	10.92	7.97	10.79	7.12	6.52	7.65	10.21	8.97	8.97	10.2	3.21	8.4	7.21	7.45	7.15	6.14	4.16	3.22	7.45	5.07	7.42	8.35	7.7	7.63	9.13	6.9	8.54	8.6	8.35	8.51	7.2	6.63	5.25	4.99
1700001D01Rik	0	0	0	0	0.13	0	0.15	0	0	0	0.13	0	0	0.13	0.14	0	0	0	0	0	0	0	0	0.21	0	0.13	0	0	0	0.13	0	0.3	0	0	0	0	0	0	0	0	0.13	0.15	0	0.15	0.14	0.2	0	0.17	0.15
1700001F09Rik	0	0	0	0	0	0	0	0	0.06	0	0	0	0	0	0	0	0	0	0	0	0	0	0	0	0	0	0	0	0	0	0	0	0	0	0	0	0	0	0	0	0	0	0	0	0	0	0	0	0
1700001G11Rik	0	0	0	0.18	0	0	0	0	0.2	0	0	0.08	0	0	0	0	0	0.1	0	0	0	0	0	0	0	0.1	0.16	0	0	0	0	0	0	0	0	0	0	0	0	0.08	0	0	0	0	0	0.14	0	0	0
1700001G17Rik	0.12	0.2	0.33	0.17	0.55	0	0.1	0.1	0.19	0.22	0.26	0.07	0.08	0.09	0.39	0.26	0.31	0.09	0.24	0.22	0	0.09	0	0	0.22	0.1	0.07	0.1	0.43	0.28	0.09	0	0.33	0.1	0.11	0.09	0	0.2	0.09	0.16	0.19	0.29	0.21	0.19	0	0.25	0	0.11	0.42
1700001J03Rik	0	0	0.08	0	0	0	0	0.1	0	0	0	0.16	0	0	0.1	0	0	0.09	0	0	0.11	0	0.1	0	0	0.45	0.07	0	0	0.09	0	0	0.11	0	0	0	0.1	0	0	0	0	0	0	0.19	0.1	0	0	0.12	0
1700001J11Rik	0.02	0.02	0.11	0.04	0.03	0.04	0	0.04	0.06	0.12	0	0.07	0.04	0	0.08	0.04	0	0.02	0	0.03	0.02	0.04	0.17	0.09	0.05	0.06	0.05	0.02	0.06	0.04	0	0.04	0.07	0.04	0.06	0.06	0.06	0.06	0.02	0.02	0.02	0.13	0.09	0	0.11	0.03	0.02	0.05	0.05
1700001K19Rik	0.26	0.23	0.12	0.13	0.23	0.19	0.15	0.22	0.21	0.17	0.06	0.37	0.13	0.14	0.07	0.13	0	0.07	0.12	0.18	0.08	0.22	0.15	0.1	0.25	0.43	0.21	0.07	0.22	0.07	0.26	0.07	0.25	0.14	0	0.21	0.23	0.3	0.14	0.24	0.34	0	0.31	0.14	0.07	0.1	0.07	0.08	0
1700001K23Rik	0	0.22	0.18	0	0	0.18	0	0	0	0	0	0	0	0	0	0	0.22	0	0.17	0	0.23	0	0	0	0	0	0	0	0.92	0	0	0	0.23	0	0	0	0	0	0	0	0	0.21	0.44	0	0	0	0	0	0
1700001L05Rik	0.8	1.04	0.92	1.13	0.54	0.65	1.51	1.04	1.07	1.56	1.13	1.57	1.35	0.98	1.47	1.03	1.21	1.29	1.75	0.97	0.76	0.99	0.98	1.19	3.03	1.31	3.98	2.55	3.7	2.6	2.27	1.69	1.23	1.25	0.66	1.07	1.16	0.96	1	1.15	1.21	1.76	3.65	3.41	3.88	3.49	3.76	4.12	2.53
1700001L19Rik	0.03	0	0	0	0	0	0	0	0.05	0.03	0	0.02	0	0.05	0	0	0	0	0	0	0	0	0.06	0.04	0	0	0	0	0	0	0	0	0	0	0	0.03	0	0	0	0.02	0	0	0.03	0.03	0	0	0	0	0
1700001O22Rik	0	0	0.11	0	0	0	0	0	0.08	0	0	0	0	0	0	0	0.06	0	0	0	0	0	0.11	0	0	0.26	0	0	0	0	0	0	0	0	0	0.16	0.17	0.05	0	0	0	0	0.09	0	0	0	0	0	0
1700001P01Rik	0	0	0	0	0	0	0	0	0.13	0	0	0	0	0.24	0	0	0.13	0	0.11	0	0	0	0	0	0.14	0	0.1	0.13	0	0.12	0.11	0.12	0	0	0.27	0	0	0.14	0	0.11	0	0	0	0	0	0	0	0	0.41
1700003C15Rik	0	0	0	0	0	0	0	0	0	0	0.08	0	0	0	0	0	0	0	0	0	0	0	0	0	0	0	0	0	0	0	0	0	0	0	0	0	0	0	0	0	0	0	0	0	0	0.12	0	0	0
1700003D09Rik	0	0	0	0	0.07	0	0	0	0.04	0.05	0	0.1	0.04	0	0.04	0.04	0.05	0	0.04	0	0	0	0	0.06	0.1	0	0	0.04	0	0.08	0	0	0.05	0	0	0.04	0.04	0.04	0	0.07	0	0	0	0.04	0.04	0	0.18	0	0
1700003E16Rik	0.63	0.7	0.69	0.89	0.7	1	0.7	0.94	0.94	0.8	0.9	0.92	0.87	0.4	0.68	1.02	0.66	0.91	0.5	0.3	0.66	0.75	0.61	0.79	0.55	0.38	0.71	0.77	0.54	0.48	0.65	0.84	0.55	0.66	0.69	0.86	0.7	0.56	0.81	0.68	0.31	0.68	0.96	0.63	0.62	0.41	0.52	0.88	0.49
1700003E24Rik	0	0	0	0	0	0	0	0	0	0	0	0	0	0	0	0	0	0	0	0	0	0	0	0	0	0	0	0	0	0	0	0	0	0	0	0	0	0	0	0	0	0	0	0	0	0	0	0.18	0
1700003F12Rik	0.34	0.14	0	0.57	0.64	0	0.57	0.13	0.67	0.76	0.24	0.18	0.24	0.26	0.28	0	0	0	1.11	0.32	0.15	0	0.14	0	0.45	0.4	0.18	0	0.64	0.27	0	0.13	0	0	0.63	0.38	0.15	0.14	0.37	0.12	0.13	0.27	0.43	0	0	0.53	0.13	0	0.29
1700003G18Rik	0	0	0	0	0.1	0	0.14	0.13	0	0	0	0	0	0	0.13	0.11	0	0	0.21	0	0.15	0.13	0	0	0	0.23	0	0	0	0	0.11	0.12	0.27	0	0.13	0.12	0	0.14	0	0.1	0	0	0	0	0.13	0	0.13	0.15	0
1700003M02Rik	0	0	0	0	0	0	0.06	0	0	0	0	0	0	0	0	0	0	0	0	0	0	0	0	0	0	0	0	0	0	0	0	0.03	0	0	0	0	0	0	0	0.03	0	0	0	0	0	0	0	0	0
1700003M07Rik	0	0	0	0	0	0	0	0	0	0	0	0	0	0	0	0	0	0	0	0	0	0	0	0	0	0.02	0	0	0	0	0	0	0	0	0	0	0	0	0	0	0	0	0	0	0	0	0	0	0
1700003P14Rik	0	0	0	0	0	0	0	0	0.04	0	0	0	0	0	0	0	0	0	0	0	0	0	0	0	0	0	0	0	0	0	0	0	0	0	0	0	0	0	0	0	0	0	0	0	0	0.07	0	0	0
1700007B14Rik	0	0	0	0	0	0	0	0	0	0	0	0	0	0	0	0	0	0	0	0	0	0	0	0	0	0	0	0	0	0	0	0	0	0	0	0	0.02	0	0	0	0	0	0	0	0	0	0	0	0
1700007F19Rik	1.18	1.4	1.32	1.41	1.36	1.76	1.02	1.49	0.96	1.91	1.46	2.23	0.91	1.58	1.38	1.44	1.5	2.02	1.08	0.81	0.64	1.3	0.69	0.93	0.21	0.2	0.62	0.26	0.17	0.23	0.49	0.24	0.31	1.12	0.26	0.63	0.62	0.75	0.58	0.85	0.36	0.53	0.54	0.15	0.36	0.04	0.27	0.08	0.66
1700007G11Rik	0	0	0	0	0	0	0	0	0.07	0	0	0	0	0	0	0	0	0	0	0	0	0	0	0.1	0	0	0	0	0	0	0	0	0	0.06	0	0	0	0	0	0	0	0	0	0	0	0.09	0	0	0.15
1700007J10Rik	0	0	0	0	0.04	0	0	0.05	0	0.06	0.1	0.04	0	0.16	0.11	0	0	0.05	0	0.07	0.06	0	0	0	0	0	0.08	0.11	0.08	0	0.14	0.11	0.06	0.05	0.06	0.05	0	0	0.11	0.04	0.05	0	0	0.05	0.05	0.15	0.06	0	0.06
1700007K09Rik	0	0	0	0	0	0	0	0	0	0	0	0	0	0	0	0	0	0.13	0	0	0	0	0	0.18	0	0	0	0	0	0	0	0	0	0	0	0.13	0	0	0	0	0	0	0.14	0	0	0	0	0	0
1700007K13Rik	0	0	0.23	0	0.07	0	0	0.17	0	0	0	0	0.08	0.08	0	0	0	0	0.07	0.11	0	0	0	0.12	0	0.16	0	0	0	0	0	0.09	0.1	0.25	0.37	0	0	0.09	0	0.07	0	0.09	0.09	0.09	0	0	0	0	0
1700007L15Rik	2.85	3.57	2.64	2.17	2.96	2.71	2.79	2.46	2.33	2.44	2.42	2.07	1.9	3.03	3.35	3.73	1.97	2.62	2.57	2.41	2.27	2.36	2.82	2.24	3.16	1.63	2.9	1.87	3.02	2.58	2.59	3	5.03	2.66	2.8	1.33	2.98	3.02	2.54	3.11	1.94	3.65	2.23	2.76	2.62	3.17	1.88	2.66	1.22
1700007P06Rik	0	0	0	0	0	0	0	0	0.07	0	0	0	0	0.14	0	0	0	0	0	0	0	0	0.07	0	0	0	0	0	0	0	0	0.07	0	0	0	0	0	0	0	0	0	0	0	0	0	0	0	0	0
1700008J07Rik	0.75	0.52	0.59	0.78	0.54	0.61	0.74	0.78	0.9	0.58	0.61	0.79	0.59	0.81	0.73	0.88	0.94	0.74	0.7	0.55	0.46	0.78	0.68	0.59	1.04	1.2	0.76	0.97	0.59	0.71	0.78	0.68	1.27	0.59	0.81	0.69	0.97	0.92	0.56	0.69	0.61	0.63	0.72	0.35	1	1.07	0.69	1.16	1.13
1700008K24Rik	0	0	0	0	0	0	0	0	0.11	0	0	0	0	0	0	0	0	0	0	0	0	0	0	0	0	0	0.18	0	0	0	0	0	0	0	0	0	0	0	0	0	0	0	0	0	0	0	0	0	0
1700008O03Rik	0	0.09	0	0.08	0	0.08	0.09	0.18	0	0	0.16	0	0.08	0	0	0	0.09	0.08	0	0.1	0.1	0	0	0	0	0	0	0	0.13	0	0	0.17	0	0	0	0.17	0.1	0	0.08	0	0	0	0	0.09	0	0	0	0	0.1
1700009J07Rik	0	0	0.06	0	0	0	0.07	0	0	0	0	0	0.12	0	0.07	0	0	0	0	0	0	0	0	0	0	0	0.11	0	0	0	0	0	0	0.07	0	0.07	0	0	0	0.12	0.07	0.07	0.16	0.14	0	0	0	0	0.08
1700010I14Rik	2.22	2.51	2.88	2.65	2.25	2.56	1.77	2.61	1.83	1.82	2.5	1.9	1.69	1.97	1.83	2.45	2.01	2.26	0.39	0.41	0.51	0.17	0.29	0.28	0.17	0.9	0.08	0.12	0.14	0.12	0.08	0.12	0.28	0.33	0.12	0.32	0.52	0.88	1.38	0.57	0.22	0.4	0.05	0.19	0.07	0.14	0.2	0.03	0.11
1700010J16Rik	0	0	0	0	0	0	0	0	0.06	0	0	0	0	0	0	0	0	0	0	0	0	0	0	0	0	0	0	0	0	0	0	0	0	0	0	0	0	0	0	0	0	0	0	0	0	0	0	0	0
1700011C11Rik	0	0	0	0	0	0	0	0	0	0	0.39	0	0	0	0	0	0	0	0	0	0	0	0	0	0	0	0	0	0	0	0	0	0	0	0	0	0	0	0	0	0	0	0	0	0	0	0	0	0
1700011E24Rik	0	0	0	0	0	0	0	0	0	0.08	0	0	0	0	0	0	0	0	0	0	0	0	0	0.1	0	0	0	0	0	0	0	0	0	0	0	0	0	0	0	0.06	0	0.08	0.08	0	0.07	0	0	0	0
1700011H14Rik	0.29	0.31	0.22	0.39	2.25	0.38	0.25	0.13	0.23	0.37	0.83	0.42	0.8	0.35	0.12	0.43	0.35	0.24	0.27	0.21	0.4	0.73	0.53	0.41	0.32	0.11	0.48	0.48	0.12	0.39	0.22	0.24	0.28	0.43	0.23	0.31	0.33	0.26	0.96	1.01	0.15	0.38	0.04	0.77	0.55	0.98	1.16	0.6	0.18
1700011I03Rik	0	0	0	0	0	0	0	0	0.11	0	0	0.1	0	0	0	0	0	0	0	0	0	0	0	0	0	0.38	0.09	0	0	0	0	0	0	0	0	0	0	0	0	0	0	0	0	0	0	0	0	0	0
1700011L22Rik	0	0.15	0	0	0	0	0	0	0.07	0	0	0.05	0	0	0.07	0.06	0	0.07	0	0.09	0	0	0	0	0.08	0	0.1	0	0	0	0.19	0	0	0.07	0	0.07	0	0	0.07	0	0	0.14	0	0	0.07	0	0	0	0
1700012A03Rik	0	0	0	0	0	0	0	0	0	0	0	0	0	0	0	0	0	0	0	0	0	0	0	0	0	0	0	0	0	0	0	0	0	0	0	0	0	0	0	0	0	0	0.08	0	0	0	0	0	0
1700012C14Rik	0	0	0	0.2	0	0	0	0	0.21	0	0	0	0	0	0	0.2	0	0	0	0	0	0	0	0	0	0	0	0	0	0	0	0	0	0	0	0	0	0	0	0	0	0	0	0	0	0	0	0	0
1700012D01Rik	4.97	3.57	3.93	4.46	2.12	4.44	3.31	3.81	3.49	4.9	2.68	4.16	2.86	3.18	4.41	4.83	2.94	3.65	4.51	4.23	4.2	4.31	5.65	6.91	4.05	3.11	6.53	6.07	4.1	4.87	3.89	3.58	8.24	2.88	4.83	3.58	4.15	4.27	5.62	5.63	1.83	4.72	5.83	4.61	3.88	4.58	6.26	6.99	4.52
1700012D14Rik	0.21	1.05	0.43	0.89	0.82	0.86	0.34	0.81	0.34	0.95	0.46	0.24	0.14	0.16	0.5	0.46	0.36	1	0.56	0.59	0.97	0.49	0.36	0.7	1.16	0.85	0.74	0.68	0.25	1.47	0.6	0.34	0	0.51	0.57	0.67	0.18	0.9	0.96	0.42	0.32	1.01	0.54	0	0.65	0	0.66	0.39	1.1
1700012D16Rik	0.22	0.38	0.31	0.32	0.15	0.15	0.37	0.17	0.52	0.4	0.32	0.27	0	0.34	0.17	0.16	0	0.18	0	0.21	0	0.51	0.18	0.74	0	0.17	0	0.34	0.25	0.34	0.16	0.53	0.19	0.65	0.55	0	0.36	0.38	0.18	0	0.33	0.7	0.19	0	0	0	0.18	0	0.19
1700012L04Rik	0	0.18	0.15	0.15	0.29	0.15	0	0	0	0.19	0	0.14	0.15	0	0	0.15	0	0	0	0.43	0	0	0	0	0	0	0	0	0	0	0	0.17	0.19	0	0.18	0	0.18	0	0.36	0.42	0.32	0.35	0	0	0	0.23	0.17	0.2	0.18
1700013F07Rik	0	0	0	0	0	0	0	0	0	0	0	0.09	0	0	0	0	0	0	0	0	0	0	0.12	0	0	0	0	0	0	0	0	0	0	0	0	0	0	0	0	0	0	0.12	0	0	0	0	0.24	0	0.12
1700013G24Rik	0	0	0	0	0	0	0	0	0.07	0	0	0	0	0	0	0	0	0	0	0	0	0	0	0	0	0	0	0	0	0	0	0	0	0	0	0	0	0	0	0	0	0	0	0	0	0	0	0	0
1700013H16Rik	0	0.04	0	0	0	0	0	0	0.04	0	0	0	0	0	0	0	0	0	0	0	0	0	0	0	0	0	0	0	0	0	0	0.04	0	0	0	0	0	0	0	0	0	0	0	0	0	0	0	0	0
1700015E13Rik	0.61	1.19	0.09	0.36	0	0.45	0.32	0.51	0.3	0.69	0.63	0.47	0.26	0.19	0.2	0.54	0.44	0.2	0.5	0.26	0.95	0.3	0.53	0.3	0.58	0.39	0.45	0.72	0.45	0.7	0.27	0.4	1.99	0	0.21	0.4	0.32	0.11	0.31	0.17	0.19	0.21	1.44	0.2	0.2	0.14	0.1	0.47	0.22
1700015F17Rik	0	0	0	0	0	0	0	0	0	0	0.09	0	0	0	0	0	0	0	0	0	0	0	0	0	0	0	0	0	0	0	0	0	0	0	0	0	0	0	0	0	0	0	0	0	0	0	0	0	0
1700015G11Rik	0	0	0	0	0	0	0	0	0	0	0	0	0	0	0	0	0	0	0	0	0	0	0	0	0	0	0	0	0	0	0	0	0	0	0	0	0	0	0	0	0	0	0	0	0	0	0	0	0
1700016C15Rik	0	0.1	0	0	0.37	0	0	0	0	0	0	0	0	0	0.09	0.08	0	0	0	0	0	0	0	0	0	0	0	0	0	0	0	0	0	0	0	0	0	0	0	0	0	0.09	0	0	0	0	0	0	0
1700016D06Rik	0	0	0	0	0	0	0	0	0	0	0	0	0	0	0	0	0	0	0	0	0	0	0	0	0	0	0.03	0	0	0	0	0	0	0	0	0	0	0	0	0	0	0	0	0	0	0	0	0	0
1700016G22Rik	0	0	0	0	0.13	0	0	0	0	0	0	0	0	0	0	0	0	0	0	0	0	0	0	0	0	0	0	0	0	0	0	0	0	0	0	0	0	0	0	0	0	0.16	0	0	0	0	0	0	0
1700016H13Rik	0	0	0	0	0	0	0	0	0	0	0	0	0	0	0	0	0	0	0	0	0	0	0	0	0	0	0	0	0.13	0	0	0	0	0	0	0	0	0	0	0	0	0	0	0	0	0	0	0	0
1700016K19Rik	0.08	0	0	0	0.16	0	0	0	0	0	0	0	0	0	0	0	0	0	0	0	0	0	0	0	0	0	0	0	0	0	0	0	0	0	0	0	0	0	0	0	0	0.07	0	0	0	0	0	0	0
1700016L04Rik	0	0	0	0	0.06	0	0	0	0	0	0	0	0	0	0	0	0	0	0.06	0	0	0	0	0	0	0.07	0	0	0	0	0	0	0	0	0	0	0	0	0	0	0	0	0	0	0	0	0	0	0
1700017B05Rik	2.74	3.23	2.96	2.28	2.84	1.88	3.81	3.1	2.54	2.79	3.28	3.25	4.03	3.22	4.9	3.43	2.93	2.47	2.77	2.67	2.16	1.62	1.73	1.68	1.58	4.06	1.34	1.95	2.19	1.34	2.95	3.33	1.87	3.3	3.68	2.07	2.26	2.67	2.66	1.65	1.84	1.78	1.32	1.44	1.64	1.81	2.3	2.26	2.74
1700017D01Rik	0	0	0	0	0	0	0	0	0	0	0	0	0	0	0	0	0	0	0	0	0	0	0	0	0	0.04	0	0	0	0	0	0	0	0	0	0	0	0	0	0	0	0	0	0	0	0	0	0	0
1700017G19Rik	0	0	0	0.02	0	0	0	0	0	0	0	0	0	0	0	0	0	0	0	0	0	0	0	0	0	0	0	0	0	0	0	0	0	0	0	0	0	0	0	0	0	0	0	0	0	0	0	0	0
1700017N19Rik	0	0	0	0	0	0	0	0	0.03	0	0	0	0	0	0	0	0	0	0	0	0	0	0	0	0	0	0	0	0	0	0	0	0	0	0	0	0	0	0	0	0	0	0	0	0	0	0	0	0
1700018B24Rik	0	0	0	0	0	0	0	0	0	0	0	0	0	0	0	0	0	0	0	0	0	0	0	0	0	0	0	0	0	0	0	0	0	0	0	0	0	0	0	0	0	0	0.02	0	0	0	0	0	0
1700018L02Rik	19.28	17.67	14.54	19.41	12.74	15.49	15.86	19.31	17.87	18.31	19.84	28.5	17.62	18.58	18.78	20.1	14.78	20.52	18.42	18.04	23.02	23.71	24.64	18.08	25.91	14.59	23.03	24.4	22.87	33.07	23.08	21.88	27.74	25.53	24.63	19.42	17.12	17.06	22.01	18.62	14.72	16.5	19.9	19.28	23.58	19.98	20.49	22.39	19.87
1700019A02Rik	0	0	0	0	0.09	0.1	0	0.12	0.11	0	0	0.1	0	0	0	0.09	0	0	0.09	0	0	0	0.11	0	0	0	0	0	0	0	0.1	0	0	0	0	0.1	0	0	0.13	0	0	0	0	0	0.11	0	0	0	0
1700019B03Rik	0.05	0	0.03	0.03	0	0.03	0	0.04	0.04	0	0	0	0.03	0.04	0.08	0	0.04	0	0	0.1	0.05	0.04	0.04	0.22	0	0	0.09	0.04	0	0	0.07	0.04	0	0.07	0	0	0	0.08	0	0.07	0.04	0.04	0.04	0.08	0	0.05	0.08	0.05	0.04
1700019D03Rik	0	0	0	0.08	0.07	0.08	0	0.09	0.16	0.4	0	0.07	0	0.08	0	0.08	0	0	0.07	0	0.21	0	0	0	0.4	0.43	0.07	0	0	0.08	0.08	0	0.1	0	0	0.08	0.09	0	0	0.07	0.08	0.09	0.19	0.08	0.09	0	0	0	0
1700019G17Rik	4.03	3.35	2.49	2.42	4.18	3.86	2.24	2.54	2.66	2.63	2.03	1.82	1.87	2	1.37	2.99	3.02	2.34	2.62	2.5	2.83	2.17	2.62	3.25	3.91	3.96	3.36	3.58	2.86	3.34	2.69	2.17	3.27	2.31	2.12	3.07	2.77	2.7	2.77	3.14	2.21	2.81	3.94	4.31	3.22	3.35	3.38	4.5	2.87
1700019L03Rik	0.04	0	0	0	0	0	0	0	0	0	0	0	0.05	0	0.03	0.05	0.03	0.09	0	0	0	0	0	0.04	0	0.03	0	0.03	0	0.03	0	0	0.03	0	0	0	0.03	0	0.09	0	0	0.06	0.03	0	0.06	0.04	0	0	0
1700020A23Rik	0	0	0	0	0	0	0	0	0	0	0	0	0	0	0	0	0	0	0	0	0	0	0	0.28	0	0	0	0	0	0	0	0	0	0	0	0	0	0	0	0	0	0	0	0	0.13	0	0	0	0
1700020D05Rik	1.29	0.5	0.58	0.29	0.58	0.35	0.62	0.27	0.33	0.61	0.4	0.56	0.18	0.38	0.47	0.7	0.49	0.63	0.44	0.31	0.16	0.61	0.56	0.46	0.15	0.95	0.88	0.34	0.3	0.26	0.47	0.64	1.47	0.32	0.29	0.58	0.71	0.61	1.02	0.56	0.83	0.34	0.44	0.26	0.6	0.88	0.47	0.15	0.36
1700020I14Rik	22.4	23.24	23.45	24.46	26.07	26.1	24.42	26.85	23.7	26.58	25.18	26.34	19.19	20.6	17.94	19.95	19.77	24.75	24.95	22.73	27.55	25.57	25.86	24.35	24.28	20.59	29.48	25.32	24.56	25.76	18.9	21.01	21.83	19.66	19.93	23.39	22.04	24.04	22.71	24.85	22.94	24.15	21.9	23.73	24.67	26.91	25.16	25.23	21.64
1700020L24Rik	0.11	0.57	0.23	0	0.14	0.23	0.09	0	0.09	0	0.16	0.12	0	0	0	0.08	0.2	0.17	0.08	0	0	0	0.39	0	0.11	0.66	0.06	0.1	0.14	0	0.32	0.09	0.21	0.1	0.11	0.17	0	0.09	0.17	0.15	0	0.09	0.1	0.09	0	0.12	0.09	0.1	0.2
1700020M21Rik	0	0	0	0	0	0	0	0	0	0	0.11	0	0	0	0	0	0	0	0	0	0	0	0	0	0	0	0	0	0	0	0	0	0	0	0	0	0	0	0	0	0	0	0	0	0	0	0	0	0
1700020N01Rik	0	0	0	0	0	0	0	0.06	0	0	0.05	0	0	0	0	0	0	0	0	0	0	0	0	0	0	0	0	0	0	0	0	0	0	0	0	0	0	0	0	0	0	0	0	0.06	0	0	0	0	0
1700021F05Rik	17.66	16.36	16.11	17.02	15.68	17.88	18.24	15.25	12.68	13.92	16.23	11.68	16.03	15.78	15.19	16.32	14.72	15.33	15.36	11.95	13.67	14.48	16.03	17.26	13.37	12.03	15.14	13.16	14.62	16.78	14.44	14.1	11.03	14.48	14.18	12.7	14.69	17.33	16.26	17.07	14.57	17.36	18.66	17.06	14.07	16.22	13.99	15.31	16.19
1700021K19Rik	5.41	5.38	4.76	5.73	5.78	5.01	4.89	5.16	5.22	5.06	4.84	4.77	4.4	4.71	4.47	5.23	4.79	5.15	4.41	5.26	5.04	5.88	6.01	6.18	4.96	7.24	5.05	4.89	4.94	5.13	4.9	5.97	4.71	4.85	5.12	4.99	4.79	5.56	4.58	4.9	5.06	5.26	6	5.4	5.38	4.38	4.43	4.5	4.51
1700021N21Rik	0	0	0	0	0	0	0	0	0	0	0	0	0	0	0	0	0	0	0	0	0	0	0	0	0	0	0	0	0	0	0	0	0	0	0	0	0	0	0	0	0	0	0	0	0	0	0.08	0	0
1700022A21Rik	0	0	0	0	0	0	0	0	0.04	0	0	0	0	0	0	0	0	0	0	0	0	0	0	0	0	0	0	0	0	0	0	0	0	0	0	0	0	0	0	0	0	0	0	0	0	0	0	0	0
1700022A22Rik	0	0	0	0	0	0	0	0	0.06	0	0	0	0	0	0	0	0	0	0	0	0	0	0	0	0	0	0	0	0	0	0	0	0	0	0	0	0	0	0	0	0	0	0	0	0	0	0	0	0
1700022H01Rik	0.25	0.1	0.34	0	0.09	0.08	0	0	0	0.11	0.26	0.22	0.08	0.45	0.38	0.25	0	0.29	0.39	0.13	0	0.09	0	0.14	0.11	0.28	0.14	0.09	0.27	0.09	0.58	0.09	0.32	0.09	0.4	0.09	0.1	0.34	0	0	0.53	0.19	0.2	0.1	0.28	0.38	0.19	0.11	0.5
1700022I11Rik	0.02	0.08	0.06	0.04	0.06	0.01	0.08	0.01	0.04	0.06	0.04	0.02	0.15	0.05	0.03	0.02	0.05	0.08	0.05	0.05	0.07	0	0.05	0.06	0.08	0.17	0.03	0.11	0	0.07	0.09	0.11	0.06	0.06	0.16	0.05	0.04	0.13	0.06	0.08	0.02	0.01	0	0.05	0.09	0.06	0.04	0.03	0.05
1700023F06Rik	0	0	0	0	0.05	0	0	0	0	0	0	0	0	0	0	0	0	0	0	0	0	0	0	0	0	0.06	0	0	0	0	0	0	0	0	0	0	0	0	0.18	0	0	0	0	0	0	0	0	0	0
1700024F13Rik	0	0.13	0	0	0	0	0	0	0.12	0	0	0	0.11	0	0	0	0	0	0	0	0	0	0	0	0	0	0	0	0	0	0	0	0	0	0	0	0	0	0	0	0	0	0	0	0	0	0	0	0
1700024N05Rik	0	0	0	0	0	0.1	0	0	0	0	0	0	0	0	0	0	0	0	0	0	0	0	0	0	0	0	0	0	0	0	0	0	0	0	0	0	0	0	0	0	0	0	0	0	0	0	0	0	0
1700024P04Rik	0	0	0	0	0	0	0	0	0	0	0	0	0	0	0	0	0	0	0	0	0	0.2	0	0	0	0	0	0	0	0	0	0	0	0	0	0	0	0	0	0	0	0	0	0	0	0	0	0	0
1700024P16Rik	2.42	2.85	2.72	2.6	5.08	3.12	2.55	1.84	1.38	2.06	2.09	2.17	2.37	2.76	3	2.42	2.26	1.93	4.88	2.06	1.7	1.84	1.75	2.39	1.58	0.48	1.82	1.59	1.54	1.59	2.1	3.5	3.04	2.89	3.7	2.09	2.41	2.03	2.29	2.46	3.63	2.44	1.69	1.84	1.57	2.05	1.55	0.87	2.81
1700025B11Rik	0.37	0	0	0.13	0.13	0.14	0	0	0	0	0.13	0	0	0	0	0	0.15	0.3	0	0	0	0	0	0	0.33	0.14	0.11	0	0	0	0	0.3	1.14	0	0	0	0	0	0	0	1.09	0	0	0.15	0	0	0	0.18	0.16
1700025F22Rik	0	0	0	0	0	0	0	0	0.24	0	0	0	0	0	0	0	0	0	0	0	0	0	0	0	0	0	0	0	0	0	0	0	0	0	0	0	0	0	0	0	0	0	0	0	0	0	0	0	0
1700025F24Rik	0	0	0	0	0	0	0	0	0	0	0	0	0	0	0	0	0	0.08	0	0	0	0	0	0	0	0	0	0	0	0	0	0	0	0	0	0	0	0	0	0.07	0	0	0	0	0	0	0	0	0
1700025G04Rik	0.64	0.65	0.75	0.59	0.92	0.72	0.77	0.62	0.73	0.93	0.8	0.74	0.61	0.68	0.7	0.58	0.5	0.79	0.79	0.76	0.66	0.93	0.71	0.81	0.89	4.41	0.68	0.99	0.83	0.77	0.69	0.66	0.76	0.55	0.83	0.58	0.49	0.56	0.55	0.67	0.5	0.71	0.66	0.7	0.71	0.72	0.66	0.76	0.59
1700025J12Rik	0	0	0	0	0	0	0	0	0	0	0	0	0	0	0	0	0	0	0	0	0	0	0	0	0	0	0	0	0	0	0	0	0	0	0	0	0	0	0	0	0	0	0	0	0	0	0	0	0
1700025N23Rik	0.08	0	0.12	0	0.06	0.19	0.07	0.07	0.14	0	0	0	0.12	0.07	0	0.19	0	0.07	0.06	0	0	0.14	0	0.1	0.32	0.07	0.22	0.21	0	0	0.06	0.21	0	0.13	0.07	0.28	0.22	0.07	0.08	0.06	0	0	0.16	0	0	0.29	0	0	0.08
1700026D08Rik	0	0	0	0.04	0	0	0	0	0	0	0	0	0	0.08	0	0.04	0	0	0	0	0	0	0	0	0	0.16	0	0	0	0	0	0	0	0	0	0	0	0	0	0	0	0	0	0	0	0	0	0	0
1700026D11Rik	0	0	0	0	0	0	0	0	0	0	0	0	0	0	0	0	0	0	0	0	0	0	0.09	0	0	0	0	0.17	0	0	0	0	0	0	0	0	0	0	0	0	0	0	0	0	0	0.22	0	0.2	0
1700026J14Rik	0	0	0	0	0	0	0.09	0	0.09	0	0	0	0	0	0	0	0	0	0	0	0	0	0	0	0	0	0	0	0	0	0.08	0	0	0	0	0	0.09	0	0	0	0	0	0	0	0	0	0	0	0
1700026L06Rik	0.15	0	0	0.32	0.2	0.1	0	0.24	0.23	0	0	0	0.11	0	0.12	0	0	0.12	0.2	0	0.14	0.12	0.38	0	0	0	0.26	0	0	0	0	0.12	0.13	0	0	0	0.13	0.13	0.12	0.1	0	0.12	0.13	0	0	0.16	0	0	0.39
1700027A15Rik	0	0	0	0	0	0	0	0	0.23	0	0	0	0	0	0	0	0	0	0	0	0	0	0	0	0	0	0	0	0	0	0	0	0	0	0	0	0	0	0	0	0	0	0	0	0	0	0	0	0
1700027I24Rik	0	0	0	0	0	0	0	0	0	0	0	0	0	0	0	0	0	0	0	0	0	0	0	0	0	0	0	0	0	0	0	0	0	0	0	0	0	0	0.14	0	0	0	0	0	0	0	0	0	0
1700027J07Rik	0	0	0	0	0	0	0	0	0	0	0	0	0	0	0	0	0	0	0	0	0	0	0	0	0.06	0	0	0	0	0	0.05	0	0.06	0	0	0	0	0.12	0	0.05	0	0	0	0.06	0.06	0	0.06	0	0
1700028E10Rik	2.37	1.28	1.78	1.84	1.71	1.88	2.19	1.91	1.27	1.46	1.68	2.18	0.83	0.67	0.49	1.95	1.71	1.41	2.21	1.35	2.67	2.12	1.82	2.5	1.16	1.15	2.14	1.88	1.66	2.45	2.05	1.22	4.06	2.77	2.78	2.83	2.28	2.35	1.99	1.92	2.02	1.73	1.81	2.26	1.63	3.09	1.36	1.59	1.81
1700028I16Rik	0.09	0	0	0	0	0	0	0	0	0	0	0	0	0	0	0	0	0	0	0.09	0	0.07	0	0	0	0	0	0	0	0	0	0	0	0	0	0	0	0	0	0	0	0	0	0	0	0	0	0	0
1700028J19Rik	0.23	0.41	0.22	0.17	0.4	0.16	0.39	0.13	0.19	0.15	0.17	0.1	0.34	0.12	0.06	0.46	0.21	0.25	0.26	0.15	0.3	0.39	0.07	0	0.07	0.13	0.19	0	0.1	0.06	0.34	0.25	0.22	0.31	0.35	0.7	0.27	0.2	0.13	0.26	0.12	0.06	0.21	0.13	0.45	0	0.07	0.23	0.28
1700028K03Rik	0.15	0.21	0.17	0.29	0.21	0.2	0.25	0.19	0.15	0.13	0.14	0.32	0.21	0.1	0.16	0.23	0.14	0.09	0.17	0.23	0.15	0.21	0.1	0.2	0.25	0.16	0.2	0.21	0.16	0.17	0.17	0.2	0.2	0.2	0.18	0.25	0.26	0.15	0.32	0.34	0.13	0.2	0.35	0.14	0.24	0.15	0.1	0.16	0.26
1700028P14Rik	0	0	0	0	0	0	0	0	0.07	0	0	0	0	0	0	0	0	0	0	0	0	0	0	0	0	0	0	0	0	0	0	0	0	0	0	0	0	0	0	0.06	0	0	0	0	0	0	0	0	0
1700029H14Rik	0	0	0	0	0	0	0	0	0	0.04	0	0	0	0	0	0	0	0	0	0.04	0	0	0	0	0.04	0	0	0	0	0	0	0	0	0	0	0	0	0	0	0	0	0	0	0.03	0	0	0	0	0
1700029I15Rik	0.5	0.83	1.67	1.08	0.35	1.38	0.85	1.92	1.16	0.87	2.18	0	0.33	2.61	1.14	1.78	1.6	0.8	1.65	1.62	0.96	1.12	1.23	0.56	1.76	3.91	1.72	3.21	1.62	0.76	1.07	1.62	1.29	1.1	0.43	0.8	0.83	1.87	0.81	1.28	0.73	1.58	1.71	2.4	1.56	1.57	0.78	0.9	0.81
1700029J07Rik	0.49	0.36	0.6	0.15	0.41	0.5	0.33	0.26	0.79	0.48	0.41	0.67	0.19	0.79	0.67	0.57	0.47	0.55	0.37	0.49	0.39	0.25	0.29	0.18	0.39	0.86	0.49	0.4	0.29	0.42	0.32	0.29	0.49	0.47	0.34	0.22	0.34	0.26	0.2	0.49	0.34	0.44	0.28	0.3	0.49	0.18	0.41	0.55	0.29
1700029M20Rik	0	0.02	0	0	0	0	0	0	0	0	0	0	0	0	0	0	0	0	0	0	0	0	0	0	0	0	0	0	0	0	0	0	0	0	0	0	0	0	0	0	0	0	0	0	0	0	0	0	0
1700029N11Rik	0	0	0	0	0	0	0	0.14	0	0	0	0	0	0	0	0	0	0	0	0	0	0	0	0	0	0	0	0	0	0.26	0	0	0	0	0	0	0	0	0	0	0	0	0	0	0	0	0	0	0
1700029P11Rik	0	0	0	0	0	0	0	0	0.06	0	0	0	0	0	0	0	0	0	0	0	0	0	0	0	0	0	0	0	0	0	0	0	0	0	0	0	0.06	0	0	0	0	0	0	0	0	0	0	0	0
1700030A11Rik	0	0	0	0	0.06	0	0	0	0	0	0	0.13	0	0	0	0	0	0	0	0	0	0.08	0.08	0.11	0	0	0	0	0	0	0	0	0	0	0	0	0	0	0	0	0	0.08	0	0	0	0.21	0	0	0
1700030C10Rik	0.8	0.72	0.77	1.07	1.88	0.54	0.61	0.36	1.35	0.78	0.44	0.5	0.62	0.73	0.43	1.72	0.74	0.79	0.74	1.05	0.94	0.33	1.61	0.93	2.02	0.24	0.72	0.73	0.48	0.53	0.7	0.95	0.67	0.87	0.83	0.91	0.56	0.4	0.82	0.98	1.6	1.1	0.58	0.74	0.58	1.05	0.51	0.59	0.28
1700030J22Rik	0.05	0.06	0.05	0.12	0.06	0.04	0.08	0.04	0.11	0.07	0.05	0	0.09	0.06	0	0.04	0	0.04	0.1	0.1	0.09	0.16	0.25	0.09	0.09	0.14	0.12	0.13	0.15	0.2	0.04	0.04	0.23	0.17	0.13	0.06	0.19	0.12	0.11	0.05	0.07	0.06	0.04	0.14	0.16	0.08	0.08	0.07	0.07
1700030K09Rik	1.35	1.77	1.4	1.36	1.29	1.59	1.27	1.65	1.58	1.43	1.32	1.57	1.19	1.24	1.58	1.45	1.3	1.39	1.35	1.32	1.65	1.16	1.71	1.57	1.32	2	1.5	1.37	1.51	1.27	1.54	1.35	1.44	1.5	1.49	1.21	1.39	1.61	1.5	1.69	1.82	1.3	1.56	1.3	1.73	1.73	1.4	1.41	1.23
1700030L20Rik	0.33	0.22	0.66	0.56	0.5	0.25	0.43	0.5	0.4	0.32	0.25	0.25	0.24	0.14	0.28	0.31	0.15	0.07	0.52	0.35	0.42	0.29	0.85	0.3	0.23	0.39	0.56	0.42	0.71	0.27	0.37	0.34	0.62	0.31	0.14	0.41	0.63	0.29	0.32	0.74	0.64	0.29	0.23	0.48	0.22	0.69	0.45	0.17	0.15
1700030M09Rik	0	0	0	0	0	0	0	0	0.06	0	0	0	0	0	0	0	0	0	0	0	0	0	0	0	0	0	0	0	0	0	0	0	0	0	0	0	0	0	0	0	0	0	0	0	0	0.09	0	0	0
1700031A10Rik	0	0	0	0	0	0	0	0	0	0	0	0	0	0	0	0	0	0	0	0	0	0	0	0	0	0	0	0	0	0	0	0	0	0	0	0	0	0	0	0	0	0	0	0	0.14	0	0	0	0
1700034E13Rik	0	0	0	0	0	0	0	0	0.19	0	0	0	0	0	0	0	0	0	0	0	0	0	0	0	0	0	0	0	0	0	0	0	0	0	0	0	0	0	0	0	0	0	0	0	0	0	0	0	0
1700034H15Rik	0.02	0.1	0	0.02	0.01	0.12	0.04	0.01	0.05	0.03	0.05	0.11	0.01	0.06	0.05	0.01	0.12	0.08	0.12	0	0.02	0.03	0.08	0.07	0.08	0	0.07	0.06	0.04	0.03	0.09	0.13	0.06	0.01	0.01	0.08	0.03	0.07	0.01	0.02	0.02	0.03	0.06	0.05	0.04	0.11	0.09	0.02	0.06
1700034I23Rik	0.77	0.31	0.46	0.93	0.64	0.54	0.41	0.75	0.39	0.7	0.55	0.54	0.4	0.4	0.44	0.66	0.52	0.54	0.46	0.52	0.59	0.88	0.59	0.6	0.44	0.14	0.85	0.67	0.78	0.5	0.62	0.42	0.5	0.58	0.46	0.52	0.37	0.53	0.67	0.51	0.47	0.7	0.72	0.54	0.38	0.4	0.57	0.51	0.51
1700034J05Rik	0.32	0.24	0.2	0.28	0.26	0.11	0.2	0.19	0.24	0.26	0.1	0.33	0.19	0.28	0.09	0.06	0.24	0.33	0.21	0.28	0.28	0.37	0.25	0.22	0.44	0.34	0.25	0.14	0.13	0.2	0.16	0.24	0.44	0.16	0.26	0.13	0.39	0.6	0.36	0.33	0.23	0.72	0.32	0.27	0.31	0.22	0.24	0.11	0.27
1700034P13Rik	4.39	4.59	4.49	5.24	5.57	4.95	4.57	4.27	5.49	3.89	5.43	4.69	3.7	4.52	4.71	3.52	4.54	4.96	4.49	5.85	5.13	4.19	4.88	5.83	5.36	4.37	5.09	4.29	5.53	4.84	5.09	4.39	4.82	4.18	4.44	4.27	5.3	4.98	4.61	3.21	3.61	5.7	4.93	4.56	6.44	5.3	5.78	5.27	3.76
1700037C18Rik	0.82	0.39	0.69	0.32	0.94	0.58	0.51	0.66	0.78	0.77	0.49	0.65	0.38	0.84	0.31	0.33	0.53	0.65	0.51	0.24	0.5	0.79	0.58	0.28	0.62	1.73	0.64	0.7	0.66	0.92	0.88	0.42	0.5	0.5	0.07	0.53	0.6	0.64	0.77	0.78	0.59	0.63	0.79	0.91	0.49	0.89	1	0.81	0.61
1700037H04Rik	5.83	6.68	6.39	3.81	3.85	5.21	3.64	6.51	3.96	3.76	4.94	4.7	2.82	4.54	3.63	4.85	14.38	6.32	2.33	2.64	3.72	3.54	3.43	3.3	3.82	13.99	3.33	2.13	3.56	4.11	1.53	1.96	1.46	3.14	2.16	1.9	3.22	2.82	3.45	5.06	3.86	2.58	4.81	5.38	3.38	3.33	3.04	3.24	2.55
1700039E15Rik	0.09	0.12	0	0.03	0	0	0.04	0	0.04	0.13	0	0.03	0.03	0.04	0	0	0.08	0	0	0	0	0	0.04	0	0	0	0.03	0.04	0.11	0	0	0	0.04	0	0.04	0	0	0.04	0	0	0	0	0.04	0	0	0.05	0.04	0	0.04
1700040L02Rik	1.3	1.84	1.46	2.67	2.37	2.35	2.39	2.74	2.98	2.5	1.4	2.14	0.92	0.98	0.97	0.99	0.83	1.58	1.27	0.81	1.18	2.26	1.76	1.28	2.98	1.26	2.04	2.32	3.9	2.81	0.78	1.09	1.08	1.17	0.23	0.59	0.86	0.79	1.59	1.4	2.04	1.68	2.12	2.29	2.19	3.17	1.56	2.43	1.14
1700042G15Rik	0	0	0	0	0	0	0	0	0	0	0	0	0	0	0	0	0	0	0	0	0	0	0	0	0	0	0	0	0	0	0	0	0	0	0	0	0	0	0	0	0.03	0	0	0	0	0	0	0	0
1700042O10Rik	1.96	3.92	1.25	1.48	0.37	1.32	1.46	1.36	1.39	0.81	1.5	1.5	2.59	4.73	2.15	1.35	3.14	1.13	1.97	1.5	0.41	0.18	0.29	0.16	0.13	0.11	0.28	0.49	0.34	0.28	0.83	1.31	0.13	1.81	0.99	0.85	0.41	1.01	0.89	0.61	0.16	0.24	0.19	0.06	0.24	0.73	0.61	0.57	0.51
1700045H11Rik	0	0	0	0	0	0	0	0	0	0	0	0	0	0.41	0.14	0	0	0.28	0	0	0	0	0	0.21	0	0.14	0	0	0	0	0.26	0	0	0	0.3	0	0.15	0	0.15	0	0	0	0	0.43	0.14	0	0.15	0.17	0
1700047A11Rik	0.16	0.15	0	0	0	0.12	0.14	0.14	0	0	0	0.12	0	0.13	0	0	0.57	0	0	0	0	0.41	0.14	0	0.14	0.12	0.1	0.13	0	0.13	0.12	0.27	0.44	0	0	0.27	0	0	0.16	0.11	0	0	0.3	0.14	0.14	0	0.14	0.16	0
1700047G03Rik	0	0.19	0.08	0	0	0	0	0	0	0	0	0	0.08	0	0	0	0	0	0	0	0	0	0.09	0	0	0.09	0	0	0	0	0	0.09	0	0.09	0	0	0	0	0	0	0.17	0	0	0	0.09	0	0	0	0
1700047M11Rik	1.2	0.81	0.47	0.29	0.8	0.69	0.22	0.99	0.32	1	0.49	0.95	0.29	0.74	0.33	0.58	0.24	0.64	0.92	0.41	0.4	0.32	0.46	0.48	0.38	0.44	0.42	0.33	0.48	0.96	0.49	0	0.5	0.63	0.58	0.11	1.05	0.46	0.81	0.36	0.61	0.78	0.84	0.54	0.77	0.91	0.34	0.52	0.36
1700048M11Rik	0	0.24	1.36	0.4	0	0.2	0	0	0	0	0.2	0.34	0	0	0	0.4	0	0	0.19	0	0.53	0.44	0.46	0	0	0.2	0.32	0.4	0	0	0	0.22	0.47	0	0.47	0.44	0.92	0.25	0.24	0	0.62	0.45	0.73	0	0.45	0.3	0.45	0.52	0.45
1700048O20Rik	0.18	0.23	0.39	0.35	0.86	0.39	0.42	0.09	0.09	0.53	0.22	0.65	0.16	0.77	0.36	0.73	0.43	0.15	0.53	0.07	0.88	0.25	0.22	0.24	0.11	0.26	0.4	0.55	0.18	0.15	0.43	0.27	0.35	0.39	0.33	0.78	0.25	0.16	0.35	0.42	0.25	0.56	0.03	0.21	0.22	0	0.07	0.42	0.13
1700049E15Rik	0	0	0	0	0.06	0	0	0	0	0	0	0	0.07	0.15	0	0	0	0	0	0	0	0	0	0	0	0	0	0.08	0	0	0	0	0	0	0	0	0	0	0	0.06	0	0	0	0	0	0	0	0.09	0
1700049G17Rik	1.15	1.19	0.87	1.12	1.11	1.27	1.13	0.99	0.98	1.05	0.96	0.84	0.66	0.65	0.8	1.18	1.1	0.85	1.07	1.04	0.89	1.15	1.1	1.06	0.8	1.54	0.86	0.88	0.85	0.76	0.77	1.11	0.98	0.72	0.6	0.86	0.85	0.93	1.13	1.09	0.79	1.15	1.18	0.84	1.1	0.86	0.74	0.57	0.6
1700051A21Rik	0.06	0.16	0.04	0.23	0.2	0.19	0	0.05	0.05	0.18	0.05	0	0.09	0	0	0.05	0.22	0.05	0.13	0	0.06	0.1	0.11	0.35	0.06	0	0.04	0.11	0	0.05	0	0	0.99	0	0	0.1	0.06	0	0.11	0	0.1	0.1	0.06	0.1	0	0.07	0.05	0	0.11
1700052K11Rik	1.24	1.15	1.35	1.37	1.29	1.57	1.41	1.32	1.85	1.54	1.64	2.02	1.52	1.33	1.73	1.89	1.48	1.5	1.45	1.33	1.05	1.23	1.3	1.21	0.97	1.27	1.47	1.28	0.97	1.17	1.83	1.24	2.43	1.09	1.23	1.6	1.62	1.71	1.33	1.49	1.03	1.3	1.1	0.93	1.02	1.23	1.56	1.48	1.5
1700054M17Rik	0	0	0.42	0	0	0	0	0	0	0	0.43	0	0.2	0.44	0	0.21	0	0.47	0.78	0.31	0.27	0.47	0.24	0.34	0.24	0	0.17	0.44	0	0.22	0.85	0.47	0.25	0.21	0.49	0.23	0	0.26	0.24	0.58	0.67	0	0.25	0.95	0.23	0.32	0.23	0.53	1.18
1700056E22Rik	0.76	0.4	0.66	0.82	1.05	0.73	0.71	0.56	0.99	1.35	1.13	1.17	0.78	0.19	0.61	1.83	1.08	0.37	1.14	0.34	1.02	1.13	0.95	0.81	0.82	1.16	0.66	0.75	0.92	0.6	0.43	0.59	0.22	1	1.1	0.66	0.45	0.52	0.78	1.17	1.14	1.08	1.04	1.16	1.13	0.75	0.81	0.73	0.11
1700057G04Rik	0	0	0.05	0.05	0	0	0	0	0	0.19	0.05	0	0.1	0	0	0	0.06	0.06	0	0	0	0	0	0	0	0	0	0.06	0	0	0.2	0.05	0.06	0	0	0	0	0	0	0	0	0	0.06	0	0	0.08	0.06	0.07	0
1700057H21Rik	0	0	0	0	0	0	0	0.19	0	0	0	0	0	0	0	0	0.19	0	0	0	0	0	0	0	0	0	0	0	0	0	0	0	0	0	0	0	0	0	0	0	0	0	0	0	0	0	0	0	0
1700060C16Rik	0	0	0	0	0	0	0	0	0	0	0	0	0	0	0	0	0	0	0	0	0	0	0	0	0	0	0.1	0	0	0	0.12	0	0	0	0	0	0	0	0	0	0	0	0	0	0	0	0	0.16	0
1700060C20Rik	0	0	0	0	0	0	0	0	0	0	0	0	0	0	0	0	0	0	0	0	0	0	0	0	0	0.17	0	0	0	0	0	0	0	0	0	0	0	0	0	0	0	0	0	0	0	0	0	0	0
1700061F12Rik	0	0	0	0	0.07	0	0	0	0	0	0	0	0	0	0	0	0	0	0	0	0	0	0	0	0	0	0	0	0	0	0	0	0	0	0	0	0	0	0	0	0	0	0	0	0	0	0	0	0
1700061G19Rik	0	0.02	0	0.02	0	0.02	0	0	0.02	0	0	0	0	0.02	0	0	0	0	0	0.03	0	0	0	0	0	0	0.02	0	0	0	0	0	0	0	0	0	0	0	0	0.02	0	0	0	0	0	0.03	0	0.03	0
1700061I17Rik	0.18	0.16	0.15	0.27	0.12	0.12	0.2	0.1	0.14	0.15	0.18	0.18	0.09	0.23	0.1	0.16	0.2	0.18	0.15	0.25	0.12	0.15	0.33	0.41	0.12	0.07	0.27	0.26	0.34	0.27	0.16	0.23	0.06	0.11	0.08	0.2	0.16	0.16	0.09	0.16	0.05	0.18	0.11	0.25	0.19	0.29	0.11	0.13	0.23
1700063D05Rik	0	0	0.28	0	0.09	0	0	0	0	0	0	0	0	0.1	0	0	0.11	0	0	0	0	0	0.11	0	0	0	0.08	0	0	0	0	0	0	0	0	0	0	0	0	0	0	0	0	0	0	0	0	0.13	0.12
1700064M15Rik	0	0	0	0	0	0	0	0	0.27	0	0	0	0	0	0	0	0	0	0.11	0	0	0	0	0	0	0	0	0	0	0	0	0	0	0	0	0	0	0	0	0	0	0	0.14	0	0	0	0	0	0
1700065D16Rik	0	0	0	0	0	0	0.36	0	0.19	0.21	0	0.24	0	0	0.31	0	0	0	0	0	0	0	0	0	0	0	0	0	0	0	0	0	0	0	0	0	0	0	0	0	0	0	0	0.56	0	0.48	0	0	0
1700065I16Rik	0	0	0	0	0	0	0	0.09	0	0	0	0	0	0	0	0	0	0.09	0	0	0	0	0	0	0	0	0	0	0	0	0	0	0	0	0	0	0	0	0	0	0	0	0	0	0	0	0	0	0
1700065J11Rik	0	0	0	0	0	0	0	0	0	0	0	0	0	0	0	0	0	0	0	0	0	0	0	0	0	0	0	0	0	0	0	0	0	0	0	0	0	0	0	0	0	0	0	0	0	0	0.26	0	0
1700066B19Rik	0.03	0.07	0.11	0.1	0.19	0.1	0.04	0.13	0.06	0.08	0.1	0.02	0.02	0.13	0.04	0.16	0.02	0.13	0.11	0.03	0.03	0.11	0.05	0.03	0.08	0	0.03	0.05	0.07	0.04	0.08	0.07	0.03	0.06	0.12	0.13	0.07	0.11	0.02	0.05	0.06	0.05	0	0.04	0	0.06	0.09	0.05	0.07
1700066M21Rik	14.87	14.86	12.95	15.81	10.72	16.45	9.92	11.24	9.16	10.87	11.32	10.29	16.35	12.14	13.94	16.42	14.56	17.08	14.15	15.45	11.41	12.13	12.8	13.47	9.59	5.05	11.21	11.78	10.3	11.59	13.47	15.48	8.83	15.71	16.37	18.75	14.88	17.29	16.47	13.17	11.19	15.03	11.48	9.55	11.77	7.42	7.69	7.23	12.06
1700066O22Rik	0	0	0	0	0	0	0	0	0	0	0	0.11	0	0	0	0	0	0.13	0	0.08	0.08	0	0	0.19	0	0.38	0	0	0	0	0	0	0	0	0	0	0	0.07	0	0	0	0	0	0	0	0	0	0	0
1700067K01Rik	0.4	0.42	0.35	0.29	0.16	0.52	0.07	0.33	0.46	0.61	0.12	0.24	0.53	0.26	0.54	0.24	0.14	0.32	0.55	1.06	0.38	0.68	0.84	0.29	1.27	0.13	1.49	0.28	0.61	0.8	0.47	1.24	1.16	0.67	1	0.46	0.56	0.48	0.46	0.39	0.32	0.47	0.22	0.39	0.27	0.27	0.39	0.31	0.37
1700069L16Rik	0	0.12	0	0	0	0	0	0	0	0	0	0	0	0	0	0	0	0	0	0	0	0	0	0	0	0	0	0	0	0	0	0	0	0	0	0	0	0	0	0	0	0	0	0	0	0	0	0	0
1700071M16Rik	0.09	0.12	0.1	0.17	0.23	0.04	0.11	0.08	0.22	0.11	0.15	0.21	0.12	0.06	0.2	0.08	0.08	0.07	0.07	0.07	0.02	0.04	0.2	0.3	0.16	0.26	0.16	0.1	0.11	0.2	0.18	0.02	0.42	0.08	0.07	0.06	0.06	0.04	0.15	0.06	0.14	0.04	0.06	0.07	0.28	0.08	0.04	0	0.15
1700072O05Rik	0	0	0.1	0	0	0	0	0	0	0	0	0	0	0	0	0	0	0	0	0	0	0	0	0	0	0	0	0	0	0	0	0	0	0	0	0	0	0	0	0	0	0	0	0	0	0	0	0	0
1700073E17Rik	0	0	0	0	0	0	0	0	0.01	0	0	0	0	0	0	0	0	0	0	0	0	0.01	0	0	0	0.02	0	0	0	0	0	0	0	0	0	0	0	0	0	0	0	0	0	0	0	0	0	0	0
1700074H08Rik	0	0	0	0	0	0	0	0	0	0	0	0	0	0	0	0	0	0	0	0	0	0	0	0.25	0	0	0	0	0	0	0	0	0	0.3	0	0	0	0	0	0	0	0	0	0	0	0	0	0	0
1700074P13Rik	0	0	0	0	0	0	0	0	0.03	0	0	0	0	0	0	0	0	0	0	0	0	0	0	0	0	0	0	0	0	0	0	0	0	0	0	0	0	0	0	0	0	0	0	0	0	0	0	0	0
1700084C01Rik	0	0	0	0	0	0.03	0.08	0	0	0.04	0	0.03	0.03	0.04	0	0	0.04	0	0.06	0	0	0.04	0.08	0.05	0.04	0.14	0	0.04	0.05	0.04	0	0.04	0	0	0	0	0	0	0	0	0	0	0	0.08	0.04	0	0	0	0
1700084E18Rik	0.92	1.29	1.06	0.88	1.05	0.65	0.78	0.72	1.45	1.41	2.04	0.92	0.64	1.43	0.73	1.8	0.52	1.49	1.25	1.88	1.48	2.11	1.79	2.05	1.7	1.25	1.1	0.25	0.72	2.14	0.67	2.01	0.82	1.18	1.63	0.74	1.32	1.64	2.49	0.8	1.85	1	1.34	0.5	1.72	1.63	0.98	1.42	1.33
1700084J12Rik	0.47	0.3	0.81	0.57	0.31	0.41	0.2	0.85	0.53	0.51	0.4	0.54	0.16	0.52	0.73	0.73	0.94	0.44	0.3	0.35	0.44	0.46	0.48	0.26	0.4	0.08	0.42	0.7	0.39	0.17	0.08	0	0.79	0.24	0.09	0.54	0.46	0.7	0.81	0.38	0.26	0.47	0.2	0.09	0.55	0.49	0.47	0.43	0.19
1700085C21Rik	0	0	0	0	0	0	0	0	0	0	0	0	0	0	0	0.06	0	0	0	0	0	0	0	0	0	0	0	0	0	0	0.06	0	0	0	0	0	0	0	0	0	0	0.06	0	0	0	0	0	0	0
1700086L19Rik	0	0	0.07	0	0	0	0	0	0	0	0	0	0	0	0	0	0	0	0	0	0	0	0	0	0	1.08	0	0	0	0	0	0	0	0	0	0	0	0	0	0	0	0	0	0	0	0	0	0	0
1700086O06Rik	1.48	1.06	1.5	1.48	1.93	1.82	1.58	1.72	1.71	2.02	1.42	0.81	1.5	1.74	1.78	1.63	1.47	1.33	1.32	1.68	1.44	1.09	1.53	1.07	1.35	1.52	1.48	1.15	1.36	1.07	1.07	0.88	1.86	1.36	1.6	1.67	1.48	1.05	1.23	1.54	1.4	1.05	1.38	2.03	1.04	0.77	1.43	1.82	1.21
1700088E04Rik	0.78	0.73	1.16	0.76	1.48	0.86	1.31	1.06	1.48	1.66	0.86	1.13	1.15	0.93	0.88	0.85	1.1	0.76	1.34	1	1.15	0.41	0.95	1.17	1.27	4.6	1	1.58	1.56	0.8	1.4	1.08	1.12	1.01	1.4	0.62	1.12	0.95	0.61	1.07	0.92	0.89	0.75	1.05	0.97	1.68	2.01	1.27	1.11
1700091H14Rik	0	0.04	0	0	0	0.04	0.08	0	0	0	0	0	0	0	0	0	0	0	0	0	0	0	0	0.17	0	0	0	0.04	0	0	0	0	0	0	0.08	0	0	0	0.04	0	0	0	0	0	0	0	0	0	0
1700092C10Rik	0.17	0.31	0.13	0	0	0.25	0.45	0.14	0	0	0	0	0.12	0.13	0	0.52	0	0.14	1.6	0.55	0.18	0.41	0.15	0.4	0.15	0	0.1	0.27	0.79	0	1.56	0.86	0	0.52	0	0.71	0	0.16	1.02	0.36	0.68	0.59	0.16	0.43	0	0.18	0.41	0.32	0.6
1700092M07Rik	0	0.34	0	0	0.27	0.26	0	0.31	0.3	0.34	0	0	0.53	0	0	0	0	0	0.52	0	0.38	0	0	0	0	0.28	0	0.83	0.87	0	0	0	0	0.57	0	0	0	0	0	0.26	0.3	0	0	0.31	0	0	0	0.34	0.31
1700093K21Rik	0	0	0	0.04	0	0	0	0	0.1	0	0	0	0	0	0	0	0	0	0	0	0	0	0	0	0	0.05	0	0	0	0.05	0	0	0	0	0.05	0	0	0	0	0	0.05	0	0	0	0	0	0	0	0.05
1700094D03Rik	1.07	1.15	0.96	1.19	0.94	0.89	1.04	0.74	1.1	1.55	1.11	0.95	1.35	1.21	1.29	1.1	0.92	0.93	0.74	0.76	0.94	0.94	1.06	0.66	1.1	1.08	1.41	1.32	1.29	1.09	1.23	1.49	0.96	1.16	1.39	0.9	0.83	0.9	0.93	1.01	0.88	1.31	1.03	1.45	1.78	1.18	1.46	1.36	1.01
1700094J05Rik	0.15	0	0.17	0.11	0.2	0	0	0	0	0.21	0	0.15	0.05	0.06	0.06	0.16	0.06	0	0.1	0	0	0.06	0.19	0	0.07	0.22	0.23	0.06	0.09	0.18	0.22	0	0.07	0.17	0.06	0.06	0.13	0.13	0	0.1	0.06	0.06	0.14	0.18	0.13	0	0.13	0.15	0.13
1700095A21Rik	0	0	0.04	0	0.04	0	0.05	0	0	0	0	0	0	0	0	0.08	0	0	0	0	0	0	0	0	0	0.04	0	0	0	0	0	0.04	0	0.04	0	0	0.05	0	0	0	0	0	0	0	0	0.06	0	0.06	0.05
1700095B10Rik	0	0	0	0	0	0	0	0	0	0	0.06	0	0	0	0	0	0	0	0	0	0	0	0	0	0	0	0	0	0	0	0	0	0	0	0	0	0	0	0	0	0	0	0	0	0	0	0	0	0
1700095J12Rik	0.29	0.17	0.35	0.22	0.42	0.38	0.59	0.48	0.54	0.19	0.22	0.2	0.35	0.56	0.24	0.22	0.54	0.25	0.07	0.21	0.2	0.16	0.16	0.22	0.28	0.55	0.18	0.16	0.23	0.24	0.08	0.16	0.09	0.22	0.49	0.4	0.26	0.18	0.09	0.27	0.3	0.59	0.18	0.08	0.17	0.22	0.25	0.57	0.27
1700096J18Rik	0.28	0	0	0	0	0	0	0	0	0	0	0	0	0	0	0	0	0	0	0	0	0	0	0	0	0.21	0	0	0	0	0.2	0	0	0	0	0	0	0	0	0	0	0.23	0	0	0	0	0	0	0
1700096K18Rik	2.03	1.59	1.49	1.43	1.76	1.79	1.16	1.86	1.23	1.55	1.47	1.14	0.79	0.94	0.67	1.7	1.51	1.66	1.29	1.09	1.38	1.33	1.69	0.81	1.07	1.15	1.19	1.14	1.01	1.18	0.86	0.93	1.88	1.3	1.11	1.76	1.43	1.13	1.75	1.12	0.84	1.3	1.61	1.82	0.98	1.05	1.08	1.55	0.98
1700097N02Rik	0	0	0.09	0	0	0	0.11	0	0.1	0	0.19	0	0	0	0.11	0	0	0.21	0	0.12	0	0	0	0	0	0.11	0	0	0	0	0	0	0	0.22	0	0.11	0.23	0.11	0.1	0.09	0	0.11	0	0	0	0	0	0	0
1700099I09Rik	0	0	0.3	0.2	0.19	0.32	0	0	0	0.13	0.21	0.56	0	0	0	0.1	0.24	0.2	0.1	0	0.14	0.35	0.23	0.16	0.12	0.43	0.44	0.21	0.17	0.11	0	0.11	0.13	0	0.12	0.22	0	0	0.13	0.1	0.19	0.36	0.13	0.23	0.18	0.31	0.12	0	0
1700100L14Rik	0	0	0	0	0	0	0	0.12	0	0	0	0	0	0	0	0	0	0	0	0	0	0	0	0	0	0	0	0	0	0	0	0	0	0	0	0	0	0	0	0	0	0	0	0	0	0	0	0	0.13
1700101E01Rik	0.08	0	0	0	0	0.06	0	0	0	0	0.06	0.05	0	0	0	0	0	0	0	0.08	0	0	0.07	0	0.14	0.06	0.09	0.26	0.1	0.13	0.06	0.13	0	0	0	0	0	0.07	0.07	0.22	0.19	0.07	0	0	0.13	0	0.13	0.07	0
1700101I11Rik	0.1	0.09	0	0.07	0.06	0.22	0.08	0	0	0	0.21	0.07	0.07	0.08	0.08	0.28	0.09	0.16	0.07	0	0.1	0.16	0.17	0.11	0.09	0	0	0.08	0.24	0.08	0.07	0	0.18	0.22	0.24	0.08	0	0.41	0.09	0.26	0.08	0	0.09	0.24	0.08	0	0.35	0	0.17
1700101O22Rik	0	0	0	0	0	0	0	0	0.44	0	0	0	0	0	0	0	0	0	0	0	0	0	0	0	0	0	0	0	0	0	0	0	0	0	0	0	0	0	0	0	0	0	0	0	0	0	0	0	0
1700102H20Rik	0.35	0.61	0.51	1.26	0.49	0.25	0.63	0.57	0	0.63	0	0.23	0.25	0	1.12	1.29	0.57	0.86	0	0	0.34	0.56	0	0.41	0.29	0.14	0.82	0	0.8	0.54	0	0.28	0.89	0.25	0	0.84	0	0	0	0.23	0.27	0.29	0.62	0.58	0.85	0.37	1.11	0	0.29
1700102P08Rik	0.13	0.06	0.24	0.15	0.04	0.15	0.11	0.22	0.16	0.06	0.1	0.18	0.33	0.11	0.22	0.2	0.12	0.11	0.09	0.2	0	0.11	0.17	0.16	0.12	0.21	0.13	0	0.56	0.21	0.05	0.38	0.06	0.25	0.16	0.22	0	0.11	0.06	0.13	0.1	0.06	0.06	0.22	0.34	0.15	0.17	0.27	0.24
1700105P06Rik	0	0	0	0	0.61	0	0	0	0	0	0	0.27	0	0	0	0	0	0	0	0	0	0	0.2	0	0.21	0.19	0	0	0	0	0.17	0	0	0.19	0	0	0	0	0.56	0	0	0	0	0	0	0.25	0	0	0
1700106J16Rik	0.07	0	0	0	0.05	0	0	0	0	0.07	0	0	0	0	0	0	0	0	0	0	0	0	0	0	0	0.06	0	0	0	0	0	0	0	0	0	0	0	0	0	0	0	0	0	0	0	0	0	0	0
1700108F19Rik	0	0	0.14	0.07	0.06	0.14	0	0	0	0	0.21	0	0.14	0.15	0	0.07	0.08	0.07	0	0	0	0	0.08	0	0	0	0.12	0.08	0.23	0	0.07	0	0	0.07	0	0	0.16	0.08	0.09	0.13	0.07	0	0	0.15	0	0.1	0.08	0	0
1700108J01Rik	0.3	0.26	0.41	0.44	0	0.44	0.25	0	0.24	0.85	0	0.2	0	0	0.49	0	0	0.49	0.21	0.32	0	0	0	0.7	0.28	0.5	0.38	0.24	0	0.24	0.45	0.25	0.28	0.48	0.81	0.5	0.26	0.28	0.79	0.4	0	0.5	0.54	0.5	0.25	0.68	0.76	0.88	0
1700109H08Rik	0.34	0.41	0	0.17	0.51	0.34	0.2	0.49	0.72	0.6	0.24	0.25	0.24	0.53	0.37	0.32	0.18	0.09	0.38	0.11	0.22	0.56	0.57	0	0	0.64	0.43	0.25	0.51	0.43	0.47	0.52	0.29	0.53	0.26	0.35	0.18	0.1	0.11	0.15	0.09	0.39	0.4	0	0.19	0.51	0.49	0.23	0.09
1700109K24Rik	0.84	0.36	0.57	0.65	0.77	0.46	0.84	0.28	1.01	0.89	0.78	0.82	0.24	0.42	0.55	0.59	1	0.65	0.83	0.76	0.94	0.56	1.08	0.48	0.94	0.99	0.89	0.45	0.8	0.53	0.59	0.76	1.24	0.59	0.71	0.38	0.78	0.57	0.88	0.58	0.66	0.8	0.74	0.49	0.8	0.63	0.24	0.69	1.08
1700110C19Rik	0	0.35	0.09	0	0	0.09	0	0.22	0	0	0	0.08	0	0	0.11	0	0	0	0.09	0	0	0.11	0	0.15	0	0.2	0.08	0	0	0	0	0	0	0	0.11	0	0.11	0	0	0.09	0	0	0	0	0.22	0	0	0.25	0
1700110K17Rik	0	0	0	0	0.16	0.09	0	0	0	0	0.08	0	0	0	0	0	0	0	0	0	0	0	0	0	0	0.98	0	0	0	0	0.08	0	0.11	0	0	0.19	0	0	0	0	0.09	0	0	0	0	0	0	0	0
1700112E06Rik	0.94	1.15	1.12	1.52	1.51	0.75	1.34	1.29	1.18	1.62	1.32	0.77	0.86	0.68	1.14	0.7	1.36	1.03	1.17	1.45	2.1	0.78	0.82	1.05	1.06	0.62	1.77	0.91	1.59	1.11	0.82	0.83	1.05	1.14	0.73	1.18	1.99	1.58	1.25	1.72	3.79	1.45	1.17	1.27	0.79	2.36	0.8	1.11	0.93
1700112J05Rik	0	0	0	0	0	0	0	0	0.07	0	0.06	0.06	0.12	0	0	0	0	0	0	0.09	0	0	0	0	0	0	0	0.07	0	0.07	0.12	0	0	0.06	0	0	0	0	0	0.06	0.07	0	0	0	0	0	0.07	0	0
1700112J16Rik	0.13	0.1	0.05	0.05	0.32	0.07	0.1	0.1	0.07	0.14	0.02	0.57	0.03	0.04	0.08	0.07	0.48	0.77	0.35	0.07	0.57	0.08	0.49	0.05	0.02	0.15	0.09	0.1	0	0.11	0.02	0.09	0.53	0.02	0.4	0.34	0.06	0.02	0.04	0.29	0.02	0.06	0.02	0.38	0.08	0.56	0.12	0.17	0.04
1700113A16Rik	3.83	4.38	2.63	3.8	3.04	4.93	2.86	3.57	4.44	3.93	2.75	3.51	3.5	4.34	3.17	4.66	4.17	3.8	2.93	3.92	2.92	3.02	3.42	2.47	3.74	3.25	2.4	2.61	3.36	3.47	3.63	4.04	4.61	4.07	4.49	4.27	2.75	3.03	3.65	3.03	2.5	2.3	2.78	3.13	3.05	2.43	2.18	3.27	3.32
1700113B09Rik	0	0	0	0	0	0	0	0	0.24	0	0.23	0	0	0	0	0	0	0	0	0	0	0	0	0	0	0	0	0	0	0	0	0	0	0	0	0	0	0	0	0	0	0	0	0	0	0	0	0	0
1700113H08Rik	0.11	0.05	0.42	0.26	0.04	0.09	0	0.44	0.32	0.72	0.34	0.32	0.33	0.23	0.29	0.46	0.42	0.14	0	0	0	0	0.05	0	0.11	0	0.26	0	0	0.05	0	0	0	0	0.05	0	0	0	0	0.08	0	0	0	0.05	0	0	0	0.11	0.05
1700116B05Rik	0	0	0	0	0	0	0	0	0.28	0	0	0	0	0	0	0	0	0	0	0	0	0	0	0	0	0	0	0	0	0	0	0	0	0	0	0	0	0	0	0	0	0	0	0	0	0	0	0	0
1700119H24Rik	0.33	0.59	0.6	0.6	0.44	0.58	0.44	0.81	0.13	0.31	0.24	0.76	0.23	0.91	0.27	0.48	0.42	0.79	0.33	0.52	1.1	0.95	1.13	1.01	0.43	0	1.07	0.54	0.6	2.09	0.48	0.53	1.04	0.76	1.28	0	0.28	0.43	0.84	0.89	0.89	0.41	0.88	0.54	0.8	0.9	0.67	0.15	0.43
1700120C14Rik	0	0.31	0.5	0.77	0.25	0.26	0	0.29	0	0.95	0.26	0.65	0.24	0.54	0	0.52	0	0.28	1.97	0	0.72	0	0.61	0.4	0.98	0.29	0.43	0.27	0.81	0.28	0	0	0.63	0.28	0.32	0	0	0	0	0.95	0.55	0.3	0.32	0.29	0.29	0.38	0.29	0	0.3
1700120E14Rik	0.16	0.26	0.33	0.26	0.13	0.12	0.32	0.28	0.2	0.28	0.1	0.21	0.21	0.13	0.11	0.22	0.12	0.05	0.3	0.23	0.13	0.14	0.19	0.11	0.12	0.1	0.34	0.34	0.24	0.21	0.1	0.37	0.41	0.34	0.19	0.16	0.25	0.14	0.21	0.2	0.2	0.17	0.24	0.53	0.39	0.15	0.2	0.26	0.21
1700120G07Rik	0	0	0	0	0	0	0	0	0	0	0	0	0	0	0	0	0	0	0	0	0	0	0	0	0	0.06	0	0	0	0	0	0	0	0	0	0	0	0	0	0	0	0	0	0.14	0	0	0	0	0
1700120K04Rik	0.2	0.52	0.29	0.29	0.14	0.44	0.51	0.63	0.33	0.55	0.45	1.19	0.28	0.62	0.49	0.15	0.52	0.16	0.99	1.71	0.79	0.31	0.68	0	0.57	0.33	0.85	0.65	0	0.93	0.76	1	0.55	0.47	0.54	0.65	0.87	0.54	0	0.68	1.1	0.34	0.36	0.84	0.65	0.87	0.49	0.94	0.18
1700122C19Rik	0	0	0	0	0	0	0	0	0	0	0.11	0	0	0	0	0	0	0	0	0	0	0	0	0	0	0	0	0	0	0	0	0	0	0	0	0	0	0	0	0	0	0	0	0	0	0	0	0	0
1700123I01Rik	0.05	0.04	0	0.07	0.03	0.07	0	0.04	0	0	0.1	0	0.03	0	0.04	0	0	0	0.03	0.05	0	0	0.08	0	0	0.26	0.06	0.08	0.06	0.07	0.03	0.04	0	0.07	0	0	0.04	0	0.04	0	0.04	0.04	0	0.04	0	0.11	0.04	0.09	0
1700123J17Rik	0.08	0.04	0.06	0.03	0	0.12	0	0	0.09	0.12	0	0.03	0	0.03	0.03	0.12	0.04	0	0.03	0	0	0	0	0	0	0	0	0	0	0	0	0	0	0	0	0	0.07	0	0.08	0.03	0	0	0	0	0	0.05	0	0	0
1700123L14Rik	0.04	0	0	0	0	0	0	0.03	0.12	0	0	0.02	0.03	0	0	0	0	0	0	0	0	0.03	0	0	0	0.09	0	0	0	0	0.03	0	0	0	0	0	0	0	0	0.03	0	0.03	0.03	0	0	0.08	0.03	0.04	0
1700123M08Rik	0.19	0	0.14	0	0.13	0.2	0.05	0	0	0.06	0.05	0	0.05	0.05	0	0.1	0.24	0.11	0.05	0	0.07	0.05	0.06	0.55	0.06	0.22	0.04	0.06	0.16	0	0	0	0	0.05	0	0.11	0	0	0	0	0.05	0.06	0	0.11	0	0	0.06	0.07	0
1700123O20Rik	13.09	16.71	14.69	13.96	12.9	13.84	12.56	13.65	13.7	12.12	14.84	11.07	18.32	15.01	16.89	15.51	12.52	13.57	14.22	13.51	12.92	13.34	10.78	13.68	11.55	11.03	11.65	14.45	12.13	13.78	14.04	15.87	16.76	13.25	15.88	14.46	13.6	14.45	12.07	15.14	14.31	12.98	11.78	12.51	13.9	11.43	11.97	10.78	15.16
1700123O21Rik	0	0	0	0	0	0	0	0	0	0	0	0	0	0	0	0	0	0	0	0	0	0	0	0	0	0	0.08	0	0	0	0	0	0	0	0	0	0	0	0	0	0	0	0	0	0	0.15	0.11	0	0
1700124L16Rik	0	0	0	0	0	0	0	0	0	0	0	0	0.33	0	0	0	0	0	0	0	0	0.37	0	0	0	0	0	0.69	0	0	0	0	0	0	0.41	0	0	0	0	0	0	0	0	0	0	0	0	0	0.39
1700125G22Rik	0	0	0	0	0	0	0	0	0	0	0	0	0.06	0.07	0	0	0	0	0.06	0	0	0	0	0	0	0	0	0	0	0	0	0	0	0	0	0	0	0	0	0	0	0	0	0	0.07	0	0	0	0
1700125H03Rik	0	0	0	0	0	0	0	0	0	0.14	0	0	0	0	0	0	0	0	0	0	0.25	0	0	0	0	0	0	0.12	0.31	0	0	0	0	0	0	0	0	0	0	0	0.2	0	0	0	0	0	0.13	0	0.22
1700126H18Rik	0	0	0	0	0	0	0	0	0	0	0	0	0	0	0	0	0	0	0	0	0	0	0	0	0	0	0	0	0	0	0	0	0	0	0	0	0	0	0	0.21	0	0	0	0	0	0	0	0	0
1700128F08Rik	0.15	0	0	0	0	0	0	0	0	0	0	0	0	0	0	0	0	0	0	0	0	0	0	0	0	0	0	0	0	0	0	0	0	0	0	0	0	0	0	0	0	0	0	0	0	0	0	0	0
1700129C05Rik	0	0	0	0	0	0	0.06	0	0	0	0	0	0	0	0	0	0	0	0	0	0	0	0	0	0	0	0	0	0	0	0	0	0	0	0	0	0	0	0	0	0	0	0	0	0	0	0	0	0
1810006J02Rik	0	0.06	0	0	0.02	0	0.03	0	0	0	0	0	0	0	0	0.03	0	0	0	0	0	0	0	0.04	0	0	0	0.03	0	0	0.03	0	0	0.03	0	0	0	0	0	0.02	0.03	0	0	0.03	0	0	0	0	0
1810008I18Rik	121.99	109.78	133.01	82.53	74.54	182.72	121.84	95.47	50.96	70.49	60.79	75.75	41.58	34.54	27.46	111.86	56.65	97.01	219.72	108.81	187.92	224.84	146.65	126.49	117.46	54.73	73.06	45.63	163.48	75.34	76.19	34.59	58.23	211.15	112.89	148.87	212.23	210.33	287.24	210.65	218.11	190.72	190.48	164.99	124.67	111.9	110.24	96.4	113.57
1810009A15Rik	26.71	23.02	28.35	24.49	22.08	27.05	25.45	25.8	19.75	18.75	22.9	18.43	33.06	30.33	29.8	32.37	26.87	26.56	25.7	27.56	20.26	21.94	21.96	23.35	17.05	17.34	17.52	16.67	14.72	20.06	33.14	35.69	25.73	30.51	28.04	32.2	22.17	26.47	24.66	23.36	21.35	21.13	24.42	22.84	16.81	19.13	20.61	20.6	33.38
1810010D01Rik	0	0	0.08	0	0.39	0.08	0	0.09	0.1	0	0	0.07	0.09	0.1	0.1	0.09	0	0	0	0	0	0	0.1	0.14	0	0	0	0	0	0	0.26	0.1	0	0	0	0.19	0.11	0	0.09	0.08	0	0	0.11	0.1	0	0	0.19	0	0
1810010H24Rik	3.83	1.85	1.28	1.67	1.81	2.39	2.06	3.03	2.76	4.22	2.27	2.15	1.11	1.51	0.99	1.14	1.07	1.81	2.83	1.37	2.57	2.62	2.86	2.27	6.63	2.1	4.57	3.51	4.16	4.32	1.81	1.36	4.18	1.7	1.95	1.63	2.39	1.44	2.32	3.17	2.6	3.48	4.09	2.75	3.59	3.24	2.81	3.77	1.14
1810011H11Rik	0.36	0.41	0.57	0.65	0.79	0.35	0.9	0.4	0.75	0.27	0.62	0.57	0.71	0.61	0.59	0.24	0.63	0.41	0.61	1.39	0.73	0.75	0.56	0.62	0.31	0.82	0.75	0.76	0.17	0.65	0.86	0.38	0.71	0.73	0.32	0.83	0.48	0.47	0.62	0.48	0.8	0.67	0.47	0.53	0.56	0.93	0.2	0.42	0.6
1810011O10Rik	27.37	19.36	23.94	14.89	13.7	11.07	32.81	13.91	31.8	20.05	25	17.92	27.55	23.41	53.18	18.73	15.85	23.55	11.99	22.09	14.23	9.33	11.74	9.19	15.95	24.88	11.17	22.01	26.92	28.21	33.04	37	21.44	16.77	20.38	15.36	10.22	24.95	22.58	13.94	8.8	9.58	12.97	25.91	24.9	19.86	57.41	45.37	47.63
1810012K16Rik	0.41	0.18	0.43	0.59	0.54	0.3	0.71	0.5	0.48	1.07	0.43	0.26	0.56	0.16	0.48	0.29	1.12	0.48	0.14	0.21	0.2	0.17	0.17	0.72	0.86	0.14	1.17	0.46	0.21	0.32	0.57	0.48	0.66	0.27	1.32	0	0.49	0.54	0.72	0.68	0	0.84	0.54	0.48	0.5	0.64	0.5	0.74	1.14
1810013A23Rik	0.73	0	0.5	0	0	0.25	0	0	0.29	0.32	0	0	0	0.28	0	0.53	0.6	0.29	0	0	0	0	0	0	0	0	0	0.28	0	0.28	0	0	0	0	0	0	0	0	0	0	0	0	0.32	0	0	0	0	0	0
1810013L24Rik	9.12	11.98	9.15	12.2	10.19	10.41	11.69	11.34	10.69	9.51	10.59	10.99	8.24	9.6	9.87	9.53	7.91	9.88	8.7	8.22	9.77	15.07	12.98	11.74	14.38	12.06	13.9	12.17	11.88	11.21	7.89	9.78	14.1	9.46	10.84	8.34	8.16	9.77	8.51	12.11	13.56	14.1	16.96	14.84	17.85	11.75	12.63	12.75	8.88
1810014B01Rik	1.63	1.11	1.59	1.47	1.37	1.6	1.72	1.7	1.89	1.95	1.85	1.52	0.96	1.17	1.72	1.32	1.41	1.53	3.16	2.05	1.76	1.77	2.52	1.85	1.93	2.05	2.63	2.13	1.79	2.23	1.37	1.26	2.07	1.25	1.59	1.53	1.78	1.61	1.65	1.84	1.74	1.94	2	2.05	1.88	2.68	2.58	2.63	1.75
1810019D21Rik	33	25.32	20.6	17.46	15.54	31.23	11.18	10.01	14.23	15.03	13.36	13.2	16.28	15.97	11.78	37.76	34.41	27.57	22.66	16.09	14.19	19.63	14.11	17.87	10.44	3.48	16.33	10.4	8.34	15.34	14.77	20.07	20.15	24.19	24.5	19.53	15.3	12.4	16.13	11.73	9.87	13.94	11.34	9.16	8.67	6.27	7.17	5.03	15.88
1810020O05Rik	0	0	0	0	0	0.05	0	0	0	0.07	0	0.05	0	0	0.06	0	0.07	0	0	0.07	0	0	0	0.09	0	0	0	0	0.09	0	0	0	0.07	0	0	0	0	0	0	0	0	0	0	0	0.06	0	0	0	0
1810021B22Rik	1.01	1.03	1.2	1.2	1.44	1.77	1.3	0.69	0.95	0.63	1.11	1.74	1.58	1.48	1.26	0.49	1.02	0.53	1.15	0.17	0.32	0.56	0.59	0.59	2.13	0.93	1.58	1.85	0.42	2.05	0.98	1.9	1.09	0.82	1.54	1.88	1.48	1.16	1.24	0.93	0.53	1.27	1.05	0.82	2.06	1.81	2.31	1.71	0.74
1810022K09Rik	108.78	104.61	121.28	96.43	109.31	130.97	122.19	92.43	97.82	95.24	106.67	90.72	104.83	123.14	119.31	115.06	97.86	130.09	108.67	101.1	98.32	88.46	95.52	99.89	72.51	67.49	92.72	85.07	82	104.36	102.98	103.56	110.72	102.96	93.4	104.83	84.3	114.62	104.86	97.45	100.38	98.74	103.76	114.78	87.91	104.26	98.65	92.48	123.26
1810024B03Rik	0	0	0	0	0	0	0	0	0	0	0	0	0	0	0	0	0	0.04	0	0.05	0	0	0	0	0	0.04	0	0	0	0	0	0	0.05	0	0	0	0.05	0	0	0	0.04	0	0.05	0.04	0	0	0	0.05	0
1810026B05Rik	4.61	3.94	3.98	5.35	4.13	4.27	4.37	5.09	5.49	6.03	5.06	6.46	4.19	4.31	4.35	4.98	4.23	4.68	4.14	4.48	5.41	4.35	4.54	3.8	4.49	6.03	4.66	3.65	5.23	4.07	4.84	4.76	4.88	4.6	4.41	4.69	5.11	5.28	6.42	4.14	4.52	4.75	4.27	3.89	4.67	3.95	5.2	4.87	5.17
1810026J23Rik	15.62	16.04	16.36	16.48	12.72	13.94	13.45	14.17	14.54	14.49	14.65	15.8	19.43	17.32	17.74	16.08	14.44	15.87	14.76	17.64	14.22	12.57	12.32	14.02	13.18	11.92	14.5	12.99	14.31	12.82	19.88	19.81	14.69	17.23	16.1	17.16	14.76	17.45	15.27	12.6	12.8	12.77	13.65	13.46	14.47	12.17	14.15	12.95	18.37
1810030O07Rik	3.46	2.51	3	2.74	3.52	3.37	2.74	2.87	3.02	2.97	3.26	2.97	3.23	2.28	3.24	3.38	2.97	2.93	2.87	2.21	2.91	3.93	3.45	3.66	3.37	5.55	3.1	2.73	3.17	3.42	3.28	3.04	3.08	2.75	2.22	2.83	3.48	3.23	3.43	3.52	3.89	3.71	3.63	3.41	2.99	3.66	3	3.76	2.99
1810032O08Rik	3.04	2.71	2.97	3.21	3.33	2.18	7.19	3.44	3.13	5.19	2.73	5.37	3.12	3.92	3.82	3.1	2.52	3.06	1.89	3.01	3.93	2.14	4.03	3.18	2.91	5.76	2.82	3.12	3.3	4.66	4.37	1.74	2	2.27	2.53	3.55	3.55	2.63	2.48	2.53	3.14	1.73	3.48	4.36	2.88	4.21	6.37	4.04	2.25
1810034E14Rik	4.2	4.15	4.3	5.18	4.55	6.72	3.48	3.39	3.26	3.5	4.03	2.72	2.64	2.72	2.36	5.74	4.41	4.35	4.95	2.67	5.22	4.24	3.68	4.62	3.67	2.23	4.35	3.66	2.42	4.27	2.34	3.07	3.07	4.1	3.44	3.38	3.85	4.83	3.95	4.45	4.5	4.3	3.43	2.76	2.74	3.01	2.11	2.11	2.93
1810037I17Rik	18.85	19.93	20.32	23.53	20.7	23.14	20.01	18.27	17.73	18.94	21.73	23.88	23.03	22.55	20.81	24.48	21.05	24.81	21.26	17.52	20.07	17.53	18.94	16.73	18.51	20.89	20.12	21.11	17.83	18.88	20.67	19.72	21.86	18.64	17.28	24.65	17.57	21.14	19.43	20.58	19.61	19.41	20.44	21.23	17.56	17.88	20.13	21.31	20.79
1810041H14Rik	2.72	1.61	1.71	1.19	0.77	1.13	0.99	1.29	1.83	1.62	2.01	1.03	2.23	1.23	2.11	2.36	4.27	1.77	1.83	0	2.53	0.42	1.77	0	0.88	0	0.94	0.39	0.85	0.41	0.79	2.81	1.63	1.14	1.8	2.54	1.75	0.52	1.8	0.5	1.22	1.76	2.36	0.87	0.85	2.56	0.43	0.99	3.05
1810041L15Rik	0.02	0	0.02	0.01	0.09	0.02	0	0	0.03	0.01	0.02	0	0.01	0	0	0	0.02	0.03	0	0.03	0.03	0	0.02	0.04	0.02	1.34	0.01	0.01	0	0.02	0.02	0	0.02	0.01	0.03	0.01	0.04	0	0.01	0.01	0	0.05	0.02	0.02	0	0.01	0.01	0.04	0
1810043G02Rik	2.35	2.24	1.82	2.6	3.53	2.86	3.35	2.46	3.12	2.89	2.98	2.99	2.19	1.59	2.11	2.42	2.22	2.36	2.29	3.21	2.8	2.04	3.33	3.87	3.06	5.44	3.29	2.91	2.59	2.97	2.59	1.82	2.77	1.45	2.7	1.84	2.2	2.4	2.83	2.96	2.88	3.04	3.17	3.21	3.54	3.94	2.68	3.3	2.02
1810043H04Rik	62.85	55.59	53.53	53.14	48.04	60.47	64.81	61.21	46.66	49.03	41.75	47.8	39.55	51.29	48.28	51.82	51.19	48.83	65.3	52.88	57.22	46.23	58.09	47.96	47.33	36.8	44.89	39.14	48.7	63.37	48.14	50.79	43.2	63.02	55.66	62.39	58.87	63.17	52.65	59.71	66.62	52.48	51.98	50.99	51.13	43.83	43.98	54.1	57.15
1810044D09Rik	6.67	7.34	5.37	5.23	5.57	6.56	4.81	7.35	8.43	7.38	4.09	5.39	3.54	5.62	5.99	6.55	4.84	6.58	3.08	5.29	8.15	5.36	6.72	5.85	6.04	3.22	7.64	6.87	6.33	6.1	3.83	3.88	6.78	5.41	5.38	4.91	4.59	5.55	4.08	3.55	2.02	3.07	5.68	3.88	7.25	5.28	5.91	6.37	4.69
1810046K07Rik	0.19	0.35	0.38	0.39	0	0.89	0.79	0.98	0.69	1.45	0.44	0.5	0	0	0.11	0.1	0.12	0.11	1.96	0.83	1.44	1.6	2	1.77	2.39	1.43	2.97	1.32	2.15	1.13	0.5	0.33	1.78	0.84	0.98	0.38	0.67	0.9	0.61	1.14	0.89	1.27	1.93	1.96	2.41	1.09	1.13	1.06	0.36
1810053B23Rik	0	0.13	0	0	0.24	0	0.15	0	0.66	0.37	0.04	0.12	0.09	0.24	0.48	0	0	0.24	3.79	2.02	1.97	0.78	1.24	0.93	5.7	0.84	7.71	2.71	6.78	4.56	1	2.81	26.43	0.2	2.42	0.19	0.13	1.01	0.22	0.08	0.41	0.21	0.44	0.98	1.84	2.08	1.48	1.26	0.47
1810055G02Rik	9.63	8.2	12.73	4.87	7.67	2.93	16.28	15.48	19.84	19.95	14.7	13.8	9.25	8.14	16.97	5.45	5.94	6.86	5.45	5.27	5.2	4.64	4.19	7.94	18.45	11.02	16.19	20.11	16.56	14.13	12.94	7.56	21.33	6.39	6.29	4.08	6.93	4.84	4.82	6.33	5.3	4.46	18.5	19.31	21.71	27.88	22.62	17.66	16.64
1810058I24Rik	22.72	21.64	24.72	23.33	17.87	21.76	27.32	25.55	21.25	21.38	22.26	21.92	24.12	22.23	19.71	21.67	23.99	25.73	16.7	26.02	24.89	33.22	31.35	32.55	42.67	24.24	37.59	54.8	42.41	61.04	49.15	27.33	23.89	29.39	27.22	39.67	31.4	31.43	31.29	33.67	45.66	37.7	68.83	50.32	60.88	33.47	48.28	51.54	41.45
1810062G17Rik	0.86	0.92	0.62	0.63	1.14	0.97	0.81	0.63	1.38	1.37	0.86	0.37	0.34	0.77	0.8	0.79	1.11	1.25	0.92	0.49	1.03	0.39	0.65	0.9	0.64	0.77	0.84	0.65	0.12	0.85	0.71	0.47	0.54	1.68	0.76	0.47	1.08	0.67	0.49	1.05	0.6	0.8	0.43	0.95	0.56	1.18	0.48	0.46	0.35
1810062O18Rik	0.13	0.12	0.09	0.1	0.26	0.47	0.34	0.22	0.31	0.36	0.48	0.25	0.19	0	0.43	0	0	0.11	0	0.13	0.13	0.11	0.45	0.16	0.47	0.3	0.4	0.21	0	0.42	0.1	0.11	0.12	0.2	0.12	0.11	0.23	0.11	0	0.36	0	0	0	0.11	0.11	0.29	0.43	0.12	0
1810063I02Rik	0	0	0	0	0	0	0	0	0	0	0	0	0	0	0	0	0.83	0	0	0	0	0	0	0	0	0	0	0	0	0	0	0	0	0	0	0	0	0	0	0	0	0	0	0	0	0	0	0.97	0
1810064F22Rik	4.62	4.81	2.59	2.21	2.12	5.31	2.14	2.21	1.77	1.23	3.82	1.69	5.53	7.22	3.11	4.45	6.82	3.88	3.13	0.76	0.45	2.37	1.76	0.93	1.86	0.97	0.85	1.06	0.89	0.93	0.96	1.11	1.31	2.05	1.68	1.22	1.39	1.15	0.92	2.69	1.86	2.16	2.22	2.12	1.18	8.14	2	1.68	1.52
1810065E05Rik	0	0	0	0	0	0	0	0	0	0	0	0	0	0	0	0	0	0	0	0	0	0	0	0	0	0	0	0	0	0.15	0	0	0	0	0	0	0.08	0	0	0.06	0	0	0	0	0	0	0	0	0
2010001A14Rik	2.99	3.31	2.99	2.84	2.85	3.94	3.22	3.61	3.41	2.96	2.69	4.03	3.34	2.71	4.26	3.78	2.9	4.72	3.1	3.27	2.71	1.84	2.62	2.27	2.07	2.36	4.32	2.23	3.85	3.74	2.54	2.71	4.59	2.22	2.87	2.55	1.76	3.24	2.12	1.93	2.11	1.75	3.81	4.23	3.23	4.16	4.05	3.35	2.96
2010001E11Rik	0	0	0.04	0.02	0.02	0.07	0	0.05	0.02	0.03	0.04	0.02	0	0.02	0	0.02	0.29	0.02	0	0	0	0.05	0.02	0.03	0.05	0	0.02	0.03	0	0	0	0.02	0	0.02	0	0.02	0.05	0.02	0	0.04	0	0	0	0	0	0.03	0.05	0.06	0.03
2010003K11Rik	3.73	2.8	7.11	7.7	14.54	4.05	12.31	6.38	6.3	11.79	12.09	7.56	7.39	12.46	16.75	2.38	7.46	4.94	4.73	7.18	7.3	7.81	7.17	13.84	9.66	6.44	10.82	10.14	7.13	10.18	10.24	8.26	10	6.18	6.34	4.07	9.95	6.59	10.17	11.11	9.25	9.67	11.17	8.9	9.14	12.46	10.6	5.27	7.68
2010005H15Rik	0	0	0	0	0	0.15	0	0	0	0	0	0	0	0	0	0	0	0	0	0.22	0	0	0	0	0	0	0	0	0	0	0	0	0	0	0	0	0.17	0	0	0	0	0	0	0	0	0	0	0	0
2010009K17Rik	0.18	0.16	0.25	0.26	0.24	0.13	0.15	0	0	0.16	0	0	0	0.28	0	0	0	0	0	0	0.17	0	0	0.21	0.31	0	0.1	0	0	0.28	0.13	0.14	0	0	0	0	0	0	0	0.12	0.14	0.29	0	0.14	0.15	0	0	0	0.15
2010010A06Rik	0	0	0	0	0	0	0	0	0.13	0	0	0.19	0.11	0	0	0	0	0	0	0	0.15	0	0	0	0	0	0.1	0	0	0	0.11	0	0	0	0.14	0	0.14	0	0	0	0.12	0	0.13	0	0.13	0	0	0	0
2010012O05Rik	2.55	2.27	2.01	2.04	2.77	2.91	1.4	2.11	3.13	2.23	2.6	2.92	1.83	2.05	2.31	2.55	2.47	2.48	3.47	2.85	2.27	3.26	2.72	2.6	3.97	2.56	3.73	1.72	2.7	3.08	2.54	2.29	4.56	2.37	2.03	2.65	2.19	2.38	3.08	2.78	2.29	2.66	3.21	2.85	2.82	2.75	2.55	2.85	2.79
2010016I18Rik	0.72	0.31	0.42	0.61	0.72	0.69	0.05	0.29	0.72	0.91	0.48	0.37	0.35	0.34	0.4	0.75	0.43	0.48	0.46	0.55	0.7	0.79	0.62	0.55	0.33	0.15	0.65	0.58	0.37	0.45	0.22	0.44	0.56	0.55	0.55	0.54	0.53	0.42	0.6	0.75	0.84	0.6	0.65	0.3	0.45	0.32	0.24	0.28	0.27
2010106C02Rik	0	0.13	0.11	0	0	0	0	0	0.23	0.14	0.11	0.1	0.11	0.12	0	0.22	0.13	0.24	0.41	0	0	0	0	0.18	0	0.12	0.09	0.12	0.18	0.24	0.11	0	0.14	0.12	0	0	0	0	0	0	0.23	0.12	0	0	0.12	0	0	0	0.13
2010106E10Rik	0	0	0	0	0	0	0	0	0	0	0	0	0	0	0	0	2.09	0	0	0	0	0	0	0	0	0	0.04	0	0	0.04	0	0.04	0	0	0	0	0.04	0	0	0.04	0	0	0	0	0	0	0	0.22	0.09
2010107E04Rik	566.84	587.47	604.21	555.04	639.44	573.18	601.04	534.25	491.72	448.56	519	392.54	531.42	533.84	558.71	499.66	459.36	519.48	716.9	633.53	529.5	493.06	611.71	548.32	443.77	305.67	482.51	446.98	427.45	553.84	565.13	564.4	447.33	506.4	521.57	568.73	520.5	660.06	483.67	629.31	552.48	574.06	565.56	591.04	490.36	480.19	467.81	439.28	520.27
2010107G12Rik	0.08	0	0	0	0.05	0	0.03	0	0	0	0.03	0.02	0.06	0.03	0	0	0.48	0.03	0	0.04	0	0	0	0.05	0	0.12	0.05	0	0.05	0.03	0	0.03	0.07	0.03	0	0	0.03	0	0.03	0.05	0	0.03	0.07	0.09	0	0.04	0.03	0	0
2010107G23Rik	0.9	0.99	1.56	0.91	2.77	2.53	1.63	2.13	1.64	1.75	1.46	2.14	1.03	1.07	1.08	1.25	1.78	1.46	1.01	0.68	1.11	1.39	1.55	1.68	1.08	1.65	1.14	0.74	0.69	0.88	0.59	0.41	0.45	0.63	0.5	0.66	0.9	1.02	1.27	1.35	1.65	1.27	1.73	1.91	1.18	0.78	1.39	0.94	0.58
2010109A12Rik	0.35	0	0.26	0.51	0.23	0.39	0.61	0.88	0.28	0.47	0.25	0	0.86	0.14	0.42	0.26	0.29	0.7	0.24	0	0.18	0	0.15	0.41	0	0.13	0.21	0	0.2	0	0	0.14	0.16	0	0	0	0.15	0.3	0	0.48	0	0.3	0	0.43	0	0.39	0.15	0	0
2010109I03Rik	0.04	0.03	0	0	0.02	0	0	0	0	0	0	0	0	0	0.03	0.05	0.27	0	0.03	0	0	0.06	0.06	0	0	2.31	0.05	0.03	0	0	0.03	0	0	0.03	0	0	0.06	0	0.03	0	0	0	0.07	0	0.06	0.04	0	0	0
2010111I01Rik	18.05	14.08	16.05	10.87	11.31	14.41	10.28	13.23	15.53	10.58	12.42	10.91	13.39	14.62	18.45	13.82	13.47	15.35	11.09	13.13	11.94	11.73	10.44	12.38	12.95	14.73	15.82	14.09	15.23	14.92	13.73	15.18	22.33	11.85	15.94	13.91	11.02	14.22	11.39	10.96	10.09	10.85	12.17	17.36	15.87	16.77	20.13	21.57	13.68
2010204K13Rik	0.13	0.77	0.19	0	0.53	0.3	0.44	0.51	0.22	0.4	0.1	0.19	0.39	0.22	0.23	0.51	0.49	0.33	0.56	0.13	0.26	0.57	0.11	0	0.51	9.48	0.6	0.23	0.34	0.23	0.3	0.67	0	0.49	0.32	0.44	0.35	0.24	0.12	0.46	0	0.46	0.12	0.77	0.35	0.32	0	0.14	0.25
2010300C02Rik	0.01	0.03	0.04	0.02	0.11	0.03	0.01	0.02	0.06	0.05	0.04	0.03	0.07	0.03	0.01	0.02	0.07	0.03	0.02	0.03	0.04	0.11	0.07	0.05	0.1	0.12	0.03	0.05	0.11	0.07	0.06	0.05	0.08	0.04	0.03	0.01	0.1	0.05	0.06	0.07	0.07	0.06	0.04	0.06	0.05	0.05	0.06	0.07	0.01
2010308F09Rik	0.81	0	0.19	0.6	0.38	0	0	0.22	0	0	0.21	0	0	0.43	0.22	0.41	0	0.46	0.19	0	0.28	0	0.23	0.97	0.5	0	0.52	0.21	0	0.43	0	0	0.75	0.4	0	0.45	0.69	0.5	0.25	0	0	1.13	0	0.23	0.23	0	0	0.27	0.24
2010310C07Rik	0	0.09	0.07	0.21	0.2	0	0.26	0.08	0.08	0.18	0.07	0.07	0	0.08	0	0.07	0.08	0.08	0	0.1	0.19	0	0.42	0	0.26	0.3	0.06	0	0.12	0	0	0	0.35	0.22	0	0.08	0	0.26	0.09	0.13	0.08	0	0.17	0.16	0.32	0.43	0	0	0.08
2010315B03Rik	7.36	7.79	8.38	9.52	6.48	9.16	5.95	7.56	5.98	6.2	5.86	6.57	5.74	6.74	5.68	7.48	6.73	6.81	7.11	7.08	8.15	7.46	7.08	7.09	6.02	4.55	8.27	6.17	5.08	7.26	5.96	6.95	7.49	5.56	5.03	7.71	6.49	6.58	8.44	7.17	9.03	7.63	8.27	8.95	7.68	7.43	6.68	6.31	6.46
2010320M18Rik	9.68	9.03	8.53	10.37	10.22	9.43	7.56	8.6	8.72	7.67	9.25	6.1	9.88	8.3	7.41	10.94	11.69	11.88	7.67	6.68	10.32	5.83	10.55	8.5	7.65	8.21	5.69	7.73	4.62	8.25	7.49	5.41	8.27	7.24	9	9.56	10.6	5.36	8.27	9.72	7.08	10.16	9.16	7.58	7.13	7.92	6.24	5.04	6.67
2200002D01Rik	27.58	23.08	29.78	31.16	35.16	40.75	36.28	33.86	15.23	20.02	36.97	29.63	27.53	34.95	34.87	33.27	31.92	27.6	21.65	20.3	33.99	20.82	32.35	31.94	40.61	15.41	27.54	36.7	24.77	40.53	46.91	29.15	48.1	28.94	32.78	38.47	26.19	20.72	18.28	26.71	30.9	29.1	25.81	34.79	23.31	26.41	28.51	32.17	31.51
2200002J24Rik	0	0	0.13	0	0	0	0	0	0	0.17	0.13	0	0	0	0	0.14	0	0	0	0	0.17	0	0.15	0.21	0	1.81	0	0	0	0	0	0	0.16	0	0	0	0	0	0	0.25	0	0.15	0	0	0	0	0	0	0
2210010C04Rik	0	0.03	0	0	0	0	0	0	0	0	0	0	0	0	0	0	0.03	0	0	0	0	0	0	0	0	0	0	0	0	0	0	0	0	0	0	0	0	0	0	0	0	0	0	0	0	0	0	0	0
2210011C24Rik	0.58	0.46	0.1	0.18	0.9	0.18	0.12	0.11	0	0	0	0	0.2	0.11	0.35	0	0.36	0.1	0.19	0.25	0	0	0.37	0.62	0	0	0.22	0.24	0.18	0.11	0.97	1.54	0.76	0.5	2.63	0.32	0.13	0.47	0.57	0.2	0	0.23	0	0.11	0	0	0.1	0	0.37
2210013O21Rik	4.44	3.91	3.58	1.94	4.95	2.81	3.43	1.61	2.4	2.34	3.1	2.7	2.59	3.15	1.87	3.45	3.65	2.83	3.95	2.53	1.35	1.81	2	0.92	1.9	9.66	1.57	1.55	1.23	2.49	2.59	2.8	2.43	2.15	1.3	2.52	2.47	2.6	2.1	3.3	1.79	3.06	1.53	1.21	1.8	3.25	1.82	2.34	2.22
2210015D19Rik	3.9	3.87	2.86	3.5	2.72	3.36	3.43	3.44	3.36	3.01	3.41	3.2	3.76	3.6	3.03	3.47	3.07	3.78	4.03	3.29	2.96	3.45	3.6	4	3.16	2.67	4.12	3.99	2.41	4.08	3.79	3.28	2.97	2.94	2.94	3.54	3.53	3.41	3.14	3.28	3.03	3.21	3.18	3.3	3.34	2.45	3.53	3.97	3.44
2210016F16Rik	9.15	9.25	10.22	10.06	9.23	9.81	10.23	9.11	8.5	8.8	9.05	9.52	9.52	9.43	10.26	9.93	10.22	9.84	10.6	9.06	9.77	10.68	9.19	9.25	8	8.4	8.91	8.09	8.84	9.05	8.97	7.91	12.03	9.33	8.5	9.89	9.09	9.97	9.97	10.33	10.13	10.16	10.88	9.48	8.81	9.66	9.11	8.67	10.07
2210016L21Rik	6.41	6.23	6.18	6.13	6.65	7.15	6.33	7	6.36	7.46	8.4	6.32	5.74	6.62	5.91	6.71	6.42	6.55	6.55	6.25	5.43	7.45	7.76	7.64	7.21	10.06	7.06	5.66	5.54	6.51	7.66	5.73	5.19	6.38	8.47	6.31	6.16	4.71	6.72	7.41	5.96	6.64	6.77	7.25	7.11	6.79	6.22	5.88	5.37
2210018M11Rik	1.9	2.2	2.04	2.43	1.96	2.31	2.44	2.41	2.49	2.4	2.3	2.35	2.29	2.04	2.32	2.01	1.82	2.2	1.8	2.24	2.21	2.5	2.12	1.94	2.22	2.69	2.57	2.56	3.41	2.35	1.86	2.51	2.35	2	1.91	2.01	2.34	2.07	2.14	2.11	2.29	2.72	2.04	2.53	2.76	2.33	2.66	2.38	1.99
2210019I11Rik	0	0	0	0	0	0	0	0	0	0	0	0	0	0	0.04	0	0.25	0	0	0	0	0	0	0	0	0	0	0	0	0	0	0	0	0	0	0	0	0	0	0	0	0	0	0	0	0	0	0	0
2210039B01Rik	2.22	1.83	0.93	3.24	1.89	3.19	2.32	2.7	2.04	3.67	2.46	2.78	1.5	0.99	1.15	2.36	1.35	1.47	1.7	1.51	2.85	2.74	2.66	3.49	2.86	1.71	2.09	2.09	1.57	1.81	1.24	1.31	1.83	2.12	2.59	1.81	2.52	1.45	2.5	2.44	3.31	2.48	2.74	2.27	2.28	1.24	2.13	1.84	1.51
2210404E10Rik	0.2	0	0.14	0	0	0	0	0	0	0	0	0	0.15	0	0	0	0	0	0	0	0	0.17	0	0	0	0	0.12	0	0	0	0	0	0	0	0	0	0	0	0	0	0	0	0	0	0	0	0	0	0
2210404O09Rik	0.63	0.85	0.55	0.61	1.15	0.76	0.84	0.8	0.84	1.08	0.57	0.83	0.39	0.26	0.26	0.67	0.66	0.55	0.85	0.9	0.99	1.19	0.86	0.93	0.99	0.61	1.03	0.83	0.94	0.78	0.87	0.76	0.71	0.61	0.76	0.8	0.98	0.6	0.94	0.96	1.26	0.81	0.95	1.19	0.86	0.88	0.68	0.86	0.64
2210406O10Rik	0.22	0.38	0.36	0.44	0.58	0.57	0.19	0.6	0.65	0.38	0.27	0.57	0.29	0.83	0.44	0.47	0.37	0.83	0.5	1.11	0.45	0.42	0.24	0.54	0.55	0.23	0.75	0.48	0.51	0.3	0.16	0.23	1	0.36	0.14	0.18	0.56	0.38	0.12	0.15	0	0.63	0.2	0.49	0.64	0.46	0.25	0.76	0.13
2210407C18Rik	0	0	0.06	0	0	0	0	0	0	0.09	0	0	0	0	0	0	2.49	0.08	0	0	0	0	0	0	0	0	0	0	0	0	0	0	0.26	0	0	0	0	0	0	0.12	0	0	0	0	0	0.1	0	0	0.08
2210408F21Rik	15.8	20.81	18.63	18.88	16.88	20.35	21.09	21.61	22.26	18.44	19.36	17.87	16.32	19.93	15.35	14.19	12.97	16.22	14.96	17.81	20.54	15.96	20.67	13.58	23.37	12.1	20.93	21.17	20.9	25.53	16.84	17.66	20.71	13.85	18.92	15.43	11.03	14.67	13.59	19.82	14.08	17.67	20.55	22.66	23.18	32.13	22.93	20.78	15.52
2210408I21Rik	1.81	1.38	1.58	1.79	1.36	1.59	1.95	1.62	1.7	2.18	2	1.97	1.25	1.67	1.65	1.37	1.16	1.65	1.23	1.75	1.35	1.11	1.54	1.42	1.47	1.36	1.78	1.97	2.06	1.53	1.37	1.52	2.07	1.2	1.16	1.23	1.06	0.96	1.46	0.84	1.59	1.63	1.21	1.24	2.02	1.75	1.6	1.89	1.29
2210414B05Rik	0	0	0	0	0	0	0	0	0.15	0	0	0	0	0	0	0	0	0	0	0	0	0	0	0	0	0	0	0	0	0	0	0	0	0	0	0	0	0	0	0	0	0	0	0	0	0	0	0	0.09
2210416O15Rik	0.36	0	0.18	0.24	0.34	0.06	0.21	0.36	0.53	0.56	0.62	0.31	0.12	0.15	0	0.19	0.15	0	0.18	0	0.08	0.27	0.17	0.38	0.09	0.94	0.14	0.38	0.59	0.14	0.21	0.42	0	0	0.54	0.34	0.08	0.3	0.06	0.18	0.3	0.36	0.08	0.14	0.34	0.18	0.2	0.38	0.31
2210417A02Rik	1	1.96	1.72	2.39	1.62	3.31	0.68	1.5	1.28	1.32	0	1	1.42	1.59	1.48	2.21	2.62	2.28	1.79	3.64	1.64	2.28	3.6	1.15	2.31	0.81	3.31	2.97	3.37	1.11	2.35	1.31	2.55	2.57	2.87	1.64	1.71	2.48	1.85	3.06	2.73	1.85	3.1	2.8	2.55	2.08	1.93	2.68	1.25
2300009A05Rik	38.06	30.7	36.14	28.78	28.11	28.75	33.92	28.45	30.15	31.2	27.21	22.52	38.01	34.14	28.95	39.12	35.46	33.96	33.84	26.43	31.13	20.49	22.97	26.61	28.66	20.29	25.78	23.32	26.61	29.59	32.95	36.84	29.35	38.9	35.46	36.31	28.42	28.55	27.41	32.51	26.3	24.47	30.09	27.1	30.83	35.17	35.67	31.41	30.47
2310001H17Rik	18.48	20.47	20.42	26.08	13.58	22.69	16.67	28.41	16.83	15.87	16.04	20.4	14.11	16.56	12.83	24.75	19.56	22.47	16.12	21.04	30.75	26	30.25	20.52	12.24	8.25	18.49	21.7	15.92	24.78	16.05	16.04	17.79	26	24.05	27.64	22.15	20.45	20.57	23.71	16.78	24.75	21.11	21.29	22.62	16.38	18.04	17.64	15.68
2310001K24Rik	1.86	0.3	0.25	0.53	1	1.55	0.6	0.57	0.6	0.68	0	0.82	0	0	0.29	0.27	0.64	0	0.75	0.73	0.35	0.56	0.31	0.4	1.1	0	0.44	1.54	0.43	0.87	0.27	0.61	0.35	0.31	0.69	0.6	0	0.66	0	0.24	0.56	0.9	0.97	0	1.47	0.8	0.59	0.69	0
2310002D06Rik	0	0	0	0	0	0	0	0	0	0	0	0	0	0	0	0	0	0	0	0	0	0	0	0	0.49	0	0	0	0	0	0.2	0	0	0	0	0	0	0	0	0	0	0	0	0	0	0	0	0	0
2310002F09Rik	0	0	0	0.02	0.02	0	0	0	0	0	0	0	0	0	0.02	0.02	0	0	0	0	0	0	0	0	0	0	0	0	0	0	0	0.02	0	0	0	0	0	0	0	0	0	0	0	0	0	0	0.05	0	0
2310002L09Rik	0	0	0	0	0	0	0	0	0	0	0	0	0	0	0	0	0	0	0	0	0	0	0	0	0.08	0	0	0	0	0	0	0	0	0	0	0	0	0	0	0	0	0	0	0	0	0	0	0	0
2310005A03Rik	0.16	0	0.08	0.04	0.04	0	0.09	0.33	0.13	0.05	0.12	0.27	0.04	0.04	0.05	0.12	0.05	0.04	0.08	0.23	0.22	0.09	0.24	0.07	0.42	0.04	0.75	0.43	0.34	0.85	0.36	0.04	0.21	0.17	0.09	0.05	0.05	0.19	0.25	0	0.09	0.05	0.2	0.27	0.43	0.94	0.38	0.33	0.25
2310005E17Rik	0	0	0	0	0	0	0	0	0	0	0	0	0	0	0	0	0	0	0	0	0	0	0	0	0	0	0	0	0.07	0	0	0	0	0	0	0	0	0	0	0	0	0	0	0	0	0	0	0	0
2310007B03Rik	0.17	0.06	0.02	0.02	0.35	0.12	0.11	0	0.08	0.1	0.07	0	0.12	0.11	0.03	0.2	0.15	0.13	0.14	0.03	0	0.14	0.03	0.08	0	0.03	0	0	0	0	0.02	0.03	0.16	0.17	0.15	0	0.06	0.06	0	0.02	0.05	0.06	0.03	0	0.06	0	0	0	0
2310008N11Rik	0	0	0	0	0	0	0	0	0	0	0	0	0	0	0	0	0	0	0	0	0	0	0	0	0	0.15	0	0	0	0	0	0	0	0	0	0	0	0	0	0	0	0	0	0	0	0	0	0	0
2310009A05Rik	33.14	26.09	26.05	37.91	31.9	27.92	30.87	34.19	31.16	32.55	31.46	27.45	32.55	32.38	42.41	37.07	31.51	29.09	27.58	34.5	30.3	28.04	28.92	31.98	23.84	19.17	26.56	23.59	27.38	30.21	31.93	25.64	35.92	32.16	28.34	32.07	25.14	29.4	26.39	26.16	26.8	23.9	27.84	27	26.56	29.1	27.2	26.61	33.04
2310009B15Rik	12.8	12.26	10.64	11.92	10.97	9.71	11.44	9.19	13.77	10.62	13.49	11.71	12.89	9.68	12.91	10.9	12.44	10.72	10.61	9.25	10.57	9.68	10.14	11.59	9.34	8.19	10.89	11.67	8.15	13.43	11.19	14.24	9.28	9.93	15.13	11.61	10.46	11.53	10.4	12.26	9.76	10.63	11.61	10.98	9.8	11.03	11.49	9.36	10.39
2310010G23Rik	0	0.07	0.06	0.17	0.05	0.17	0.13	0.2	0.06	0.15	0.17	0.06	0.17	0.06	0.19	0.17	0	0.06	0.16	0.16	0	0.07	0.2	0.18	0.14	0.3	0	0.2	0.19	0.13	0.11	0.06	0.07	0.12	0	0	0.13	0	0.07	0.1	0.06	0	0.14	0.19	0.13	0.18	0.14	0.08	0.21
2310010J17Rik	16.92	13.96	14.31	14.5	10.78	16.71	16.73	14.61	16.58	14.42	13.48	15.72	14.99	16.76	16.11	16.47	14.39	10.15	12.14	14.18	13.85	15.72	15.38	15.88	16.11	8.04	14.1	14.42	11.76	17.1	15.52	13	19.06	10.38	10.92	15.47	10.3	10.63	12.01	19.23	13.03	13.36	14.91	13.87	13.09	23.13	11.9	14.59	16.94
2310011J03Rik	9.25	9.28	9.49	9.93	9.67	10.14	10.39	10.52	10.31	11	9.37	11.22	9.2	9.83	9.8	9.25	9.32	9.78	9.03	8.78	9.31	9	9.58	11.44	9.72	11.58	10.33	9.57	8.27	9.8	10.14	9.47	10.21	9.64	10.43	11.73	9.33	9.47	9.27	10.11	11.4	10.7	12.62	12.18	9.39	9.88	9.48	9.22	8.84
2310015A10Rik	2.91	2.34	1.38	1.89	1.64	2.78	1.08	1.7	2	2.7	1.63	1.9	1.47	1.3	1.47	3.3	2.06	1.59	2.63	1.91	3.34	2.27	1.82	1.76	1.55	1.43	1.44	1.22	1.25	1.13	1.37	1.25	1.62	1.59	1.6	1.63	2.97	2.13	3.93	2.47	2.01	1.97	1.63	1.08	1.22	1.32	1.01	0.74	1.33
2310015D24Rik	0	0	0	0	0	0	0	0	0	0	0.02	0	0	0	0	0	0	0	0	0	0	0.02	0	0	0	0	0.01	0	0	0	0	0	0	0	0	0	0	0	0	0	0	0.02	0	0	0	0	0	0	0
2310022A10Rik	1.01	0.97	0.91	1	0.91	0.95	0.84	1.13	1.39	1.09	1.23	1.07	1.06	1.35	0.94	1.07	1.07	1.05	1.08	1.23	1.03	1.2	1.08	1.1	0.91	1.27	1	0.71	0.8	1.16	0.95	1.05	0.93	1.43	1.29	1.15	0.98	0.87	1.34	0.73	0.99	1.04	1.18	0.94	0.88	0.77	1.39	1.27	0.75
2310022B05Rik	3.2	2.94	2.59	2.45	3.31	2.4	2.86	2.79	3.16	4.28	2.85	2.89	2.88	2.68	1.82	3.44	3.21	2.82	3.11	3.29	3.53	4.37	4.67	5.94	6.03	6.25	5.43	3.92	5.87	3.79	4.26	3.8	3.39	3.72	3.56	2.6	3.7	4.08	3.47	3.67	3.85	4.64	5.41	4.97	5.62	3.49	4.02	3.64	3.81
2310030A07Rik	0	0	0	0	0	0	0	0	0	0	0	0	0	0	0	0	0	0	0	0	0	0	0.16	0	0	0	0	0	0	0	0	0	0	0	0	0	0	0	0	0	0	0.16	0	0	0	0	0	0	0
2310030G06Rik	8.47	10.29	10.51	11.41	9.38	9.47	10.25	10.74	9.19	10.82	9.57	10.35	11.03	9.32	10.07	10.78	7.79	10.57	7.4	11	9.88	13.12	10.87	11.29	9.45	4.28	9.87	8.12	7.96	12.12	11.25	7.46	9.88	8.97	6.71	10.73	11.25	11.69	12.04	12.97	11.47	12.12	10.64	10.11	9.56	8.27	8.2	9.68	9.92
2310033P09Rik	4.28	4.04	4	3.98	3.91	3.99	4.44	5.82	5	4.13	3.83	4.56	3.52	4.53	5.35	4.34	4.33	4.71	3.08	4.1	5.14	5.18	4.76	4.74	3.45	5.21	3.93	3.87	3.3	3.99	5	3.45	5.84	3.67	4.55	3.77	4.11	5.28	4.59	3.85	4.37	4.85	4.49	5.6	4.43	5.38	5.75	5.6	4.93
2310034G01Rik	0.12	0	0.26	0.18	0.17	0	0.1	0.2	0.2	0.24	0.09	0.08	0.18	0.4	0.21	0.09	0.22	0.2	0.17	0.12	0.36	0.2	0	0	0.36	0.95	0	0.11	0	0	0.09	0.1	0.58	0.1	0.33	0.1	0	0.11	0.1	0.17	0.1	0	0.22	0.1	0.1	0.83	0.1	0	0.11
2310034O05Rik	0	0	0	0.09	0.04	0	0.1	0	0	0	0.04	0.04	0	0	0	0	0	0	0	0	0	0.2	0.05	0.07	0.58	0.29	0.35	0.3	0.86	0.63	0.04	0.05	0.06	0	0.05	0.15	0.16	0.16	0.11	0.17	0.24	0.21	1.68	1.45	0.78	4	0.84	1.16	0.11
2310035C23Rik	8.1	7.76	6.24	8.31	7.27	8.48	6.47	7.99	7.75	8.57	6.51	8.12	6.51	5.79	6.51	7.5	6.84	7.55	6.87	6.01	8	7.9	7.94	7.3	5.99	5.99	6.85	5.67	5.2	6.2	5.9	5.09	6.82	6.68	6.64	6.98	7.37	7.97	7.89	7.77	6.62	7.84	6.5	5.9	6.41	5.25	6.38	6.76	6.06
2310036O22Rik	58.65	58.08	64.97	61.88	55.12	52.08	62.45	62.18	76.6	64.39	63.78	60.51	67.88	65.95	70.25	70.56	51.47	65.12	58.47	64.14	55.4	50.07	54.82	57.14	47.86	56.41	45.93	49.72	47.44	51.75	61.2	60.85	68.02	65.25	69.16	58.98	73.64	70.16	65.09	60.22	53.98	56.35	46.97	51.81	47.51	44.95	43.98	46.51	57.55
2310039H08Rik	56.85	61.36	68.12	69.85	57.53	64.29	66.57	68.88	57.29	66.06	65.32	55.33	60.01	72.89	64.63	70.74	59.5	69.61	56.09	46.35	60.65	48.06	51.23	64.96	55.48	30.43	55.78	47.88	53.93	52.99	54.92	44.75	63.55	55.39	52	51.94	66.25	58.92	56.96	59.21	51.53	54.96	61.29	64.43	53.66	61.1	60.09	50.02	64.04
2310039L15Rik	0.75	0.4	0.43	0.45	0.71	0.11	0.78	0.38	0.36	1.13	0.67	0.1	0.75	0.84	0.37	0.66	0.66	0.49	0.62	0.78	0.45	0.75	0.52	0.53	0.56	0.24	0.48	0.75	0.54	0.24	0.22	0.49	0.29	0	0.51	0.49	0.38	0.27	0.41	0.3	0.58	0.25	0.82	0.62	0.25	0.68	0.9	0.6	0.68
2310040G24Rik	4.8	3.35	6.69	3.24	4.59	4.08	5.53	3.65	1.86	4.32	6.51	5.22	3.28	5.43	3.19	6.91	3.02	3.62	8.06	4.35	3	3.91	4.52	5.06	1.81	1.19	3.31	4.48	4.02	4.6	3.8	3.6	2.22	6.08	3.8	4.26	4.05	6.3	3.85	4.35	4.37	2.98	5.15	3.43	3.29	3.33	3.33	4.05	6.62
2310043O21Rik	0	0	0	0	0	0	0	0	0	0	0	0	0	0	0	0	0	0	0	0	0	0	0	0	0	0	0	0	0	0	0	0	0	0	0	0	0	0	0	0.11	0	0.13	0	0	0	0.35	0.13	0	0.14
2310045N01Rik	11.03	8.19	8.91	8.71	7.78	9.5	8.65	9.06	7.42	8.04	8.58	8.63	9.78	10.46	9.38	10.42	8.8	7.62	8.24	10.46	8.54	7.27	6.65	7.19	6.03	8.46	7.03	6.45	7.39	7.14	8.56	8.46	8.46	9.57	8.83	8.51	9.13	7.64	9.01	7.85	6.82	6.75	7.41	7.37	5.84	6.87	6.2	6.47	8.1
2310047M10Rik	6.71	5.48	6.14	5.31	6.74	5.8	6.89	6.05	6.41	6.15	6.43	5.78	7.84	8.5	6.39	7.07	5.26	5.89	5.74	5.94	6.79	6.47	5.26	7.06	5.73	6.71	4.61	5.35	4.58	4.81	7.46	6.46	5.68	6.21	8.16	5.45	5.83	5.71	6.03	6.52	5.31	6.33	5.07	5.41	4.85	4.84	5.22	4.66	6.83
2310057J18Rik	0	0	0	0	0	0	0	0	0	0	0	0	0	0	0	0	0	0	0	0	0	0	0	0.06	0	0	0	0	0	0	0	0	0	0	0	0	0	0	0	0	0	0	0	0	0	0	0	0	0
2310057M21Rik	0.98	1.42	1.37	1	1.11	1.06	1.32	0.86	1.47	1.08	1.06	1.26	1.35	2.14	1.37	1.53	1.51	1.92	0.9	1.32	0.89	1.16	1.11	1.2	1.09	1.99	1.18	1.04	0.93	0.88	1.65	1.09	1.17	1.37	1.43	0.98	1.11	1.33	1.12	1.01	1.03	1	1.44	1.32	1.17	1.12	1.64	2	1.35
2310061I04Rik	7.46	7.93	6.31	6.61	6.38	5.69	6.01	9.61	7.59	10.17	8.87	7.8	5.49	6.68	7.44	6.4	8.04	5.75	8.17	7.37	6.88	5.39	7	5.68	8.07	6.37	7.25	7.62	9.3	8.31	6.01	6.27	4.52	6.95	7.22	5.45	6.23	7.26	7.33	3.86	6.07	6.05	6.41	6.97	6.43	8.29	9.9	10.47	8.93
2310067B10Rik	9.62	8.05	6.9	7	7.3	7.87	8.04	9.62	9.91	8.72	7.9	10.6	6.64	6.71	6.05	8.46	7.17	7.71	8.25	8.61	7.92	9.94	9.71	9.31	10.74	13.13	9.62	9.57	9.46	9.47	7.22	7.47	8.38	8.79	8.65	7.85	7.91	8.49	8.26	7.68	8.84	8.03	7.84	7.41	9.14	8.06	8.03	9.43	6.02
2310068J16Rik	0.6	1.36	1.06	0.68	0.65	0.35	1.04	1.99	0.72	0.94	1.24	1	0.49	1.35	1.23	0.88	1.52	1.02	1.42	0.93	1.17	0.7	0.93	0.93	1.18	0.79	1.06	1.62	0.61	1.14	0.8	1.07	0.85	1.06	1.37	1.27	0.91	0.69	0.98	1.07	0.69	0.49	1.04	1.28	0.87	1.13	0.85	1.42	0.63
2310069B03Rik	0	0	0	0	0	0	0	0	0	0	0	0	0	0	0	0	0.12	0	0	0	0	0	0	0	0	0.5	0	0	0	0	0	0	0	0	0	0	0	0	0	0	0	0	0.03	0	0	0	0	0	0
2310069G16Rik	0	0.11	0	0	0.17	0	0	0	0	0	0	0	0	0.1	0.11	0.29	0.34	0	0.53	0	0	0	0	0	0	0.1	0.16	0	0	0	0.09	0.21	0	0.1	0.11	0.32	0	0.11	0	0	0	0	0	0	0	0	0	0	0
2310075C17Rik	0	0	0	0	0	0	0	0	0	0	0	0	0	0	0	0.22	0	0	0	0	0	0	0	0	0	0	0	0	0	0	0	0	0	0	0	0	0	0	0	0	0	0	0	0	0	0	0	0	0
2400006E01Rik	0	0	0	0	0	0	0	0	0	0	0	0	0	0	0	0	0	0	0.05	0	0	0	0	0	0	0	0	0	0	0	0	0	0	0	0	0	0	0	0	0	0	0	0.06	0	0	0	0	0	0
2410002F23Rik	4.64	4.12	3.49	5.27	5.78	4.55	6.43	5.82	4.78	5.68	4.38	4.64	5.68	4.43	4.5	4.36	4	4.89	3.39	3.58	3.61	3.07	4.7	3.55	5.88	16.04	3.77	3.82	3.73	3.94	6.16	3.36	3.47	3.86	3.79	4.05	3.53	3.5	4.14	4.74	4.24	4.66	5.34	4.96	5.12	6.02	6.18	5.11	4.31
2410003L11Rik	0	0.15	0.12	0.12	0.12	0	0.44	0.14	0	0	0	0	0	0.14	0.14	0	0	0	0	0	0.17	0	0.14	0	0	0	0	0	0.2	0	0.13	0.14	0.32	0.13	0	0.28	0	0.15	0	0.57	0.13	0	0.31	0.56	0	0	0.43	0.17	0
2410004B18Rik	4.42	5.16	5.81	5.07	3.64	4.26	4.83	4.01	4.82	3.37	3.95	3.89	6.23	6.3	5.24	4.66	4.71	5.13	4.81	4.6	3.87	3.81	4.28	5.25	4.37	4.96	4.28	3.52	4.94	4.52	7.54	5.77	5.02	6.82	6.92	4.64	4.51	6.03	4.72	3.94	4.99	4.17	3.94	3.69	3.64	3.96	5.06	4.96	6.31
2410004I01Rik	0	0	0	0	0	0	0.07	0	0	0	0	0	0	0	0	0	0	0	0.06	0	0	0	0	0	0.15	0	0	0	0.21	0	0	0	0	0	0	0	0	0	0	0	0.07	0	0	0.14	0	0.1	0	0	0
2410004P03Rik	0	0	0	0	0.03	0	0	0	0.03	0	0	0	0	0	0	0	0	0	0	0	0	0	0	0	0	0	0.03	0	0	0.04	0	0	0	0	0	0	0	0	0	0	0	0	0	0	0	0	0	0	0
2410006H16Rik	63.2	36.63	34.29	59.34	53.43	27.04	77.38	52.88	70.08	76.76	71.35	46.07	55.8	42.8	46.28	31.88	31.09	28.04	20.46	27.39	39.02	31.08	38.46	45.3	35.82	37.7	40.44	50.97	30.01	62.25	24.84	24.04	12.71	23.98	19.8	20.98	48.06	24.68	31.59	56.5	44.02	38.95	56.2	43.26	37.29	55.65	42.86	44.02	20.41
2410015M20Rik	158.38	152.99	155.76	135.33	109.2	153.7	148.19	137.34	135.41	133.99	137.37	114.91	145	149.02	149.72	151.72	136.56	155.57	145.75	132.95	137.39	117.9	128.77	127.18	116.94	79.13	122.66	128.92	112.53	145.98	127.14	132.58	139.35	131.02	118.16	127.98	145.13	139.43	127.82	146.09	115.3	123.51	142.39	123.58	127.61	130.2	115.83	116.74	151.78
2410016O06Rik	2.98	3.09	4.25	3.25	3.33	2.69	5.11	5.34	3.76	4.02	4.12	5.16	4.86	5.15	4.47	4.29	3.74	4.05	3.82	4.01	4.78	2.81	3.47	3.66	3.47	4.59	3.67	3.1	5.23	4.78	6.18	5.03	4.66	4.54	4.57	4.83	3.38	4.92	2.92	3.48	3.82	3.45	2.82	4.07	3.8	3.65	5.82	5.36	4.4
2410017I17Rik	0	0	0	0.05	0.04	0	0	0	0	0	0	0	0	0	0	0	0	0	0.04	0	0	0.05	0	0	0	0	0	0	0.08	0	0	0	0	0.06	0	0	0	0	0	0	0	0.05	0.06	0	0	0	0	0	0
2410018L13Rik	0.36	0	0.04	0	0.23	0.04	0.3	0.3	0.14	0	0.13	0.19	0.17	0.14	0.1	0.04	0.16	0.1	0	0.12	0.12	0.2	0.1	0.07	0.23	0.34	0.11	0.1	0.22	0.2	0.04	0.05	0.06	0.05	0.11	0.1	0.1	0	0.1	0.12	0.09	0.05	0.37	0.29	0.35	0.07	0.15	0.12	0.05
2410021H03Rik	0	0	0	0.07	0.14	0	0	0	0	0	0.07	0.14	0	0.08	0.08	0	0	0	0.07	0	0	0.08	0.17	0	0.09	0	0	0	0.12	0	0.07	0	0	0.07	0.08	0.08	0	0	0.09	0	0	0.25	0.09	0	0	0	0	0	0
2410089E03Rik	0.7	0.7	0.62	0.84	1.18	0.72	0.87	0.81	0.89	0.75	0.8	0.77	0.76	0.62	0.53	0.73	0.75	0.75	0.92	0.93	0.79	0.98	0.89	0.88	0.9	2.22	0.78	0.75	0.87	0.72	0.65	0.8	0.86	0.82	0.95	0.86	0.95	0.83	0.89	0.92	1.09	1.03	0.78	0.99	0.79	1.02	0.7	0.94	0.7
2410127L17Rik	11.2	10.34	9.58	10.55	8.41	10.59	10.34	9.41	8.68	10.46	9.93	9.48	12.08	11.16	10.96	11.73	11.52	10.21	10.84	9.99	8.46	8.91	7.85	9.37	7.93	7.6	9.2	9.35	9.72	10.41	10.48	10.86	9.68	10.1	9.1	10.92	8.73	9	9.93	8.66	8.57	9.9	8.9	8.62	9.25	8.01	11.2	8.68	10.46
2410131K14Rik	8	8.73	7.36	8.06	7.87	8.04	6.14	8.83	8.12	6.4	6	5.81	7.42	5.81	7.86	7.26	7.09	6.65	4.24	4.31	6.26	3.26	3.62	2.45	3.26	3.81	3.01	3.8	3.26	5.35	4.14	3.81	4.86	3.98	3.81	4.08	4.55	3.74	3.73	3.35	3.62	3.09	3.13	3.23	4.15	2.89	3.31	3.85	3.2
2410137M14Rik	0	0	0	0	0	0	0.08	0	0	0	0	0	0	0	0	0	0	0	0	0	0	0	0	0	0	0	0	0	0	0	0	0	0	0	0	0	0.25	0	0	0	0	0	0	0	0	0	0	0	0
2500002B13Rik	0.75	0.66	1.5	1.5	1.08	1.91	0.63	0.71	1.04	0.79	1.49	0.68	1.38	1.02	0.87	1.78	1.33	0.81	1.36	0.87	1.17	0.71	1.01	0.34	0.6	1.08	0.84	1.39	2.02	2.06	1.2	1.3	2.54	1.54	1.25	1.26	0.56	0.87	0.6	1.9	1.24	0.92	1.46	2.05	1.56	0.73	1.4	0.97	0.86
2500004C02Rik	0.72	0.66	0.88	0.94	0.84	0.99	0.73	0.66	0.8	0.74	1.08	0.87	0.76	0.66	0.68	1.1	0.93	0.91	0.75	0.42	1.01	0.56	0.7	0.76	0.74	0.73	0.6	0.75	0.53	0.71	0.61	0.57	1.3	0.6	0.51	0.64	0.91	0.56	0.78	1.09	0.87	0.76	0.78	0.59	0.87	0.71	0.52	0.39	0.75
2510002D24Rik	11.12	9.45	11.54	12.23	10.96	13.47	14.94	17.13	14.56	11.37	11.04	12.49	10.48	9.8	10.17	12.49	10.82	11.49	9.5	8.67	9.17	11.88	12.83	13.64	10.8	7.91	9.98	8.7	9.42	10.2	8.48	7.44	8.48	10.91	9.14	9.49	11.56	11.39	11.23	14.83	11.92	14.26	13.93	13.75	13.41	11.8	10.78	11.66	8.23
2510003B16Rik	0.22	0	0.31	0.16	1.35	0	0	0.18	0.18	0	0.34	0.3	0	0	0	0.51	0.4	0.18	0	0	0.22	0	0	0	0	0.18	0	0	0.55	0	0	0	0.42	0.18	0	0	0	0	0	0.15	0	0	0	0.18	0.19	0.26	0.19	0	0
2510009E07Rik	2.71	2.55	2.83	2.5	3.26	3.57	2.55	2.18	1.66	2.4	2.95	2.53	2.52	2.5	2.84	2.72	2.69	2.69	2.69	2.71	2.26	2.57	2.16	2.49	1.83	2.9	1.9	2.27	2.06	1.86	2.31	2.64	2.41	2.27	2.19	2.72	2.92	2.61	2.95	2.37	2.48	2.34	2.17	2.21	2.21	2.47	2.3	1.67	2.64
2510039O18Rik	9.57	11.11	11.03	11.26	10.73	9.1	12.93	12.59	11.42	10.7	12.73	12.05	10.91	10.22	9.95	9.76	8.86	11.38	8.75	10.89	12.41	10.04	12.64	10.8	14.81	12.71	11.95	10.44	13.42	12.02	11.88	11.93	12.67	10.9	11.39	11.46	11.88	10.6	10.6	12	11.56	11.8	12.47	14.02	13.77	12.68	12.04	12.2	9.72
2610001J05Rik	6.57	5.23	5.96	5.16	6.19	7.26	5.42	5.04	5.33	5.66	5.57	4.78	5.18	5.23	4.74	5.83	5.33	5.77	5.56	5.86	4.99	5.15	5.53	4.92	4.75	5.15	5.29	5.11	3.62	5.24	5.04	4.87	5.51	4.96	4.96	5.09	4.85	5.31	6.01	5.2	5.84	5.82	5.29	5.34	5.14	4.68	4.5	3.87	5.25
2610002M06Rik	3.31	3.77	3.7	3.7	3.39	4.31	3.51	3.5	3.44	3.43	3.36	3.82	3.85	3.82	3.8	3.48	3.49	3.85	3.88	3.88	4.08	4.61	3.99	4.09	3.42	2.47	3.97	3.27	3.8	3.38	3.73	3.85	3.61	3.12	3.2	4.37	3.83	4.54	4.27	4.58	4.39	4.5	3.99	3.91	4.17	3.62	4.03	3.86	3.62
2610005L07Rik	6.87	7.64	5.77	7.39	6.43	7.37	6.44	6.93	8.27	9.58	6.68	9.34	6.7	5.78	6.54	6.88	7.02	6.4	6.24	7.05	7	7.03	6.79	6.19	8.61	8.44	7.81	6.85	7.81	6.48	6.7	6.42	6.24	6.75	7.06	6.56	7.35	6.6	7.08	5.91	5.63	7.55	6.92	6.14	6.93	7.65	7.09	7.91	6.13
2610008E11Rik	4.15	4.64	4.21	4.31	3.82	5.12	3.33	3.56	4.11	3.93	3.54	3.84	2.95	2.85	2.97	3.41	3.49	3.14	3.32	3.91	4.2	4.77	4.59	4.63	4.05	4.23	4.5	3.12	2.72	4.14	2.98	3.27	4.06	2.68	2.69	3.28	4.21	4.51	4.44	4.28	3.51	4.9	4	3.55	3.73	3.07	2.93	2.89	3.07
2610015P09Rik	1.1	0.87	1.14	1.12	1.39	1.01	1.19	1.08	1.22	1.45	1.18	1.17	0.73	0.8	1.08	0.88	0.84	0.91	0.66	0.96	1.3	1.19	1.19	1.58	1.27	1.56	1.67	1.2	1.25	1.4	0.96	1	1.65	0.86	0.93	1.04	1.02	0.96	1.04	1.06	1.16	1.06	1.22	1.78	1.53	1.48	1.81	1.64	0.66
2610016A17Rik	0	0.24	0.2	0	0	0	0	0	0	0	0	0	0	0	0	0	0.47	0	0	0	0	0.43	0	0	0	1.32	0	0	0	0	0	0	0	0	0	0	0	0.51	0	0	0	0	0.25	0	0	0	0	0	0.24
2610020C07Rik	0.46	0.81	0.57	0.87	0.84	0.52	0.97	0.82	0.64	0.65	0.56	1.21	0.5	0.86	0.63	0.68	0.47	0.87	0.67	0.85	0.94	1.02	0.82	0.56	0.81	1.14	0.71	0.32	0.62	0.58	0.73	0.79	0.64	0.56	0.56	0.52	0.76	0.56	0.58	0.66	0.56	0.75	0.8	0.78	0.63	0.8	1.01	0.85	0.39
2610020H08Rik	1.31	2.02	1.91	1.93	1.76	1.93	1.53	1.52	1.96	1.76	1.46	1.41	1.3	1.73	1.4	1.44	1.29	1.52	1.06	1.51	1.6	1.4	1.21	1.16	2.04	1.54	1.74	1.64	1.91	1.86	1.31	1.28	1.49	1.55	1.52	1.04	1.27	1.34	1.02	1.08	1.79	1.01	1.7	1.48	1.4	1.47	1.85	1.71	1.52
2610027K06Rik	0.31	0.36	0.44	0.29	0.42	0.43	0.55	0.52	0.57	0.3	0.36	0.51	0.23	0.33	0.36	0.25	0.28	0.49	0.17	0.29	0.48	0.31	0.38	0.37	0.35	0.44	0.64	0.55	0.27	0.36	0.41	0.5	0.29	0.35	0.16	0.28	0.41	0.37	0.42	0.47	0.29	0.5	0.62	0.46	0.49	0.28	0.46	0.92	0.26
2610028E06Rik	0	0	0	0	0	0	0	0	0	0	0	0	0	0	0	0	0	0.02	0.01	0	0	0	0.02	0	0	0	0	0	0	0	0	0	0	0	0	0	0	0	0.04	0	0	0	0	0	0	0.02	0	0	0
2610028H24Rik	0	0.04	0	0	0	0	0	0	0	0	0.09	0	0.03	0	0	0.03	0	0	0	0	0	0	0	0	0	0	0	0	0.05	0	0	0	0	0	0	0	0	0.03	0	0	0	0.03	0	0	0.03	0	0	0	0
2610035D17Rik	0.25	0.37	0.42	0.52	0.88	0.27	0.21	0.59	0.37	0.47	0.42	0.43	0.3	0.13	0.17	0.27	0.15	0.4	0.34	0.12	0.37	0.41	0.88	0.49	0.32	1.34	0.34	0.53	0.21	0.17	0.21	0.2	0.32	0.43	0.22	0.2	0.72	0.71	1.14	0.46	0.2	0.35	0.6	0.41	0.58	0.89	0.81	0.33	0.56
2610037D02Rik	0	0	0	0	0.02	0	0	0	0	0	0	0	0	0	0	0	0	0.01	0	0	0	0	0	0	0	0	0	0	0	0	0	0	0	0	0	0	0.02	0	0	0.01	0	0.02	0	0	0	0	0	0	0
2610042L04Rik	0	0	0	0	0	0	0	0	0	0	0	0	0	0	0	0	0	0	0	0.03	0	0	0	0	0	0	0	0	0	0	0	0.02	0	0	0	0	0.02	0	0.03	0	0	0	0	0	0	0	0	0	0
2610044O15Rik8	2.06	2.2	2.2	2.23	1.92	1.96	1.74	2.08	2.18	2.08	1.94	2.22	1.95	1.91	1.97	2.26	1.65	1.84	2.22	1.7	2.27	2.39	2.43	2.21	2.36	2.28	2.6	2.3	1.99	2.81	1.75	2.14	1.81	1.66	2.2	2.24	1.88	2.3	2.25	2.69	1.88	2.55	3.04	2.25	2.56	1.92	2.27	2.48	1.85
2610203C22Rik	1.55	1.84	1.72	1.69	1.4	1.87	1.18	2	1.62	1.97	2.75	1.41	1.57	1.54	1.34	1.8	1.99	1.9	2.21	1.32	2.22	2.79	1.42	2	1.45	1.01	1.89	1.7	1.44	2.08	1.04	1.44	1.79	1.19	0.63	1.06	1.56	1.2	1.77	2.01	1.83	1.81	2.95	1.59	1.31	2.47	0.91	1.37	1.04
2610206C17Rik	0	0.03	0.03	0.03	0.05	0.03	0.03	0.13	0.03	0.15	0.03	0.11	0.03	0.06	0.03	0	0.11	0.16	0	0	0.08	0.1	0	0.14	0.04	0.06	0.16	0.07	0.05	0.06	0.03	0.03	0.08	0.06	0	0.06	0.13	0	0.07	0.05	0.12	0.1	0.11	0.03	0.07	0.09	0.03	0.08	0
2610301B20Rik	2.16	1.61	2.98	2.82	2.47	3.26	2.98	2.47	2.21	2.69	2.48	3.26	2.64	2.99	2.08	3.08	2.65	2.88	2.24	2.81	1.81	1.62	1.76	1.95	1.82	4.63	2.7	2.34	2.05	2.11	2.17	3.19	1.97	2.19	1.89	2.18	2.94	2.6	2.29	2.36	2.28	2.36	2.76	2.38	2.35	1.77	2.57	2.75	2.44
2610305D13Rik	0.02	0.07	0.07	0.09	0.2	0	0.09	0.03	0.06	0.06	0.06	0.08	0.03	0.06	0.03	0.05	0.12	0.02	0.07	0.02	0.04	0.07	0.18	0.06	0.04	1.14	0.08	0.05	0.09	0.1	0.07	0.18	0.05	0.12	0.08	0.08	0.11	0.1	0.14	0.14	0.24	0.15	0.11	0.6	0.21	0.15	0.18	0.13	0.17
2610306M01Rik	1.6	1.47	1.8	1.55	2.18	1.66	1.16	1.45	1.43	2.09	1.45	1.58	1.57	1.26	1.53	2.06	0.93	1.3	2.27	1.67	2.09	1.33	1.7	0.6	1.2	3.66	1.03	1.71	0.93	1.56	1.27	1.73	1.89	1.08	1.36	1.99	1.61	1.5	1.03	1.98	1.26	1.26	1.35	1.62	0.95	1.19	1.15	1.73	1.32
2610307P16Rik	1.05	0.87	0.46	0.83	1.56	1.1	0.6	1.21	0.62	0.39	0.95	0.57	0.4	0.54	0.42	0.97	0.8	0.7	0.05	0.13	0.18	0.13	0.18	0.27	0.1	0.14	0.27	0.15	0.19	0.14	0.07	0.21	0	0.04	0.04	0.27	0.24	0.17	0.31	0.28	0.14	0.15	0.09	0.14	0.09	0.18	0.25	0.16	0.19
2610318N02Rik	0	0	0.04	0	0	0.04	0	0	0.1	0	0	0	0	0	0	0	0	0.05	0	0	0	0	0	0	0.12	0.05	0.04	0.05	0	0	0.04	0	0	0	0	0.05	0	0	0.05	0.08	0.05	0	0.16	0.1	0	0.07	0.05	0	0.06
2610507B11Rik	33.86	32.86	33.97	33.46	29.27	33.4	32.33	33.4	32.04	31.09	33.57	32.96	31.62	32.66	33.71	33.93	32.52	35.25	32.39	36	33.07	32.91	30.09	33.13	29.49	27.44	31.49	33.21	36.18	35.23	35.89	33.16	32.55	32.26	28.29	34.46	33.59	31.93	30.76	29.08	28.9	30.67	31.74	30.93	31.59	33.6	36.5	36.08	36.82
2610507I01Rik	6.42	5.71	6.07	6.76	5.34	7.35	6.58	6.8	6.24	6.86	6.58	6.89	6.07	5.8	6.55	7.15	5.56	7.11	7.16	6.78	6.88	6.11	6.59	6.19	6.55	4.14	6.42	5.52	4.33	5.97	6.22	7.3	5.91	6.26	6.32	6.93	6.36	7.33	7.86	7.67	5.13	5.96	6.82	5.85	5.28	5.28	5.59	5.38	5.1
2610524H06Rik	0.18	0.16	0.51	0.26	1.04	0.14	0.23	0.15	0.14	0.09	0.33	0.06	0.2	0.22	0.23	0.27	0.24	0.22	0.5	0.27	0.09	0.16	0.23	0.2	0.25	1.93	0.18	0.24	0.22	0.3	0.4	0.22	0.26	0.07	0.31	0.44	0.15	0.16	0.49	0.43	1.18	0.15	0.25	0.37	0.08	0.2	0.39	0.46	0.25
2610528A11Rik	0.12	0	0	0	0	0	0	0	0	0.24	0	0	0.09	0.2	0	0	0	0.2	0.08	0.13	0	0	0	0	0	0.1	0.08	0	0	0.3	0	0	0	0	0	0	0.1	0	0	0	0.09	0	0.11	0	0	0	0.11	0.25	0
2610528J11Rik	9.34	10.52	8.47	11.24	10.47	11.32	11.26	11.28	7.22	8.38	10.75	8.81	6.32	7.32	5.09	7.97	8.6	9.41	7.63	6.52	12.02	11.35	13.16	10.53	9.28	5.27	10.22	9.36	9.1	11.44	7.24	5.14	7.78	8.56	5.16	7.67	11.1	10.3	7.25	11.79	9.08	12.87	11.87	11.08	12.16	9.89	8.19	9.55	6.09
2700029M09Rik	5.19	5.32	6.32	3.75	5.28	6.38	3.8	4.61	3.27	3.15	3.45	3.45	2.72	4.67	4.27	5.76	6.08	6.08	5.79	3.66	4.6	4.13	3.67	3.15	2.84	4.4	2.83	2.9	3.08	2.51	4.49	3.33	3.57	4.57	3.05	4.11	4.17	4.48	3.57	3.51	4.89	3.62	3.34	4.04	3.09	3.16	3.01	3.66	3.26
2700038G22Rik	0.05	0.19	0.04	0.08	0.18	0.25	0.23	0.42	0.22	0.33	0.13	0.21	0.08	0.41	0.19	0.13	0.15	0.19	0.28	0.06	0.11	0.09	0.14	0.38	0.11	0.36	0.08	0.2	0.2	0	0.13	0.47	0.05	0.09	0.19	0.05	0.09	0.24	0.21	0.04	0.3	0.14	0.1	0	0.2	0.38	0.25	0.23	0.21
2700046A07Rik	0	0	0	0.04	0.02	0	0.02	0	0.05	0	0.02	0.02	0	0	0	0	0	0.02	0	0	0.03	0	0	0	0	0.56	0.02	0	0.04	0	0	0	0.03	0.02	0.02	0.02	0.05	0	0	0.02	0	0	0.03	0.02	0.05	0	0.02	0	0
2700046G09Rik	0.78	1.1	0.77	0.81	0.52	1.02	0.85	0.82	0.54	0.83	0.6	1.01	0.88	0.9	0.99	0.85	1.09	1.07	0.59	0.62	0.73	0.79	0.71	0.8	0.62	1.39	0.92	0.77	0.46	0.93	0.75	0.42	1.66	0.59	0.43	0.83	0.77	0.44	1.07	0.48	0.74	0.98	0.93	0.48	0.6	0.66	0.57	0.78	0.59
2700049A03Rik	1.06	1.28	1.28	1.43	1.89	1.56	1.8	1.39	1.15	1.23	1.35	1.41	1.32	1.21	0.94	1.65	1.51	1.42	1.38	1.06	1.57	1.68	1.86	1.42	1.51	2.87	1.53	1.15	1.47	1.28	1.36	1.13	1.44	1.34	1.04	1.42	1.52	1.54	1.46	1.87	1.55	1.67	1.5	1.66	1.44	1.47	1.48	1.37	0.86
2700054A10Rik	0.22	0.15	0.1	0.06	0.18	0.24	0.08	0.11	0.13	0.22	0.18	0.19	0.15	0.14	0.11	0.13	0.16	0.22	0.2	0.08	0.14	0.22	0.28	0.25	0.14	0.44	0.22	0.08	0.23	0.16	0.15	0.16	0.26	0.15	0.11	0.21	0.3	0.14	0.15	0.23	0.25	0.26	0.17	0.19	0.17	0.24	0.15	0.07	0.1
2700060E02Rik	45.45	47.74	51.38	50.91	44.71	48.55	46.95	45.96	41.82	45.57	46.61	45.25	51.82	52.02	52.25	50.38	44.92	51.45	43.6	42.5	39.83	41.39	38.72	38.9	35.31	28.09	37.95	36.1	30.65	42.69	42.21	43.29	36.55	38.62	37.45	41.37	41.87	42.04	42.05	41.23	40.75	40.63	41.37	39.01	39.4	37.3	40.59	40.05	44.48
2700062C07Rik	4.5	5.9	5.39	4.97	4.29	5.48	4.76	4.48	4.46	4.5	5.04	5.5	5.6	5.48	6.11	4.91	4.84	5.19	5.37	4.78	4.71	5.05	4.93	6.57	5.23	3.99	5.08	4.01	4.06	5.46	6.02	5.07	4.21	4.47	3.51	5.12	4.14	5.21	4.98	5.08	5.42	5.27	4.7	4.5	5.03	4.61	6.9	4.59	4.84
2700069I18Rik	0.53	0.38	0.08	0.49	0.5	0.33	0.18	0.72	1.03	0.54	0.25	0.41	0.32	0.18	0.45	0.16	0.3	0.46	0.3	0.22	0	0.18	0.18	0.12	0	0.18	0.45	0	0	0.18	0	0.27	0.32	0.08	0	0	0.09	0.28	0.1	0.22	0	0.09	0.1	0.09	0.09	0.13	0.19	0	0.2
2700070H01Rik	0	0	0	0	0.05	0	0	0	0	0.03	0	0	0	0	0.03	0	0	0	0	0	0	0	0	0	0	0	0.02	0.03	0	0	0	0	0	0.03	0	0.03	0	0.03	0	0	0	0	0	0	0	0	0	0	0.06
2700081O15Rik	1.05	0.98	0.88	1.06	1.91	0.83	1.41	1.07	1.41	1.38	1.64	0.91	1.07	0.84	0.93	1.15	1.07	1.02	1.09	0.93	1.28	1.17	1.49	1.42	0.97	4.36	1.22	1.21	1.26	1.44	1.41	1.07	0.75	1.16	1.12	1.25	1.31	1.09	0.94	1.49	1.5	1.15	1.31	1.63	1.52	1.88	1.54	1.33	1.4
2700089I24Rik	0	0	0	0	0	0	0	0	0	0	0	0	0	0	0	0	0	0	0	0	0	0	0	0	0	0	0	0	0	0	0	0	0	0	0	0	0	0	0	0	0	0	0	0	0.02	0	0	0	0
2700094K13Rik	23.76	21.79	23.8	26.35	28.33	25.38	35.6	33.28	26.83	24.7	27.04	25.45	23.96	24.89	23.59	21.24	21.74	26.19	16.5	13.17	19.76	18.43	18.42	22.11	19.66	19.5	19.98	15.88	19.34	26.29	22.36	11.59	13.31	17.72	12.89	14.58	12.88	15.29	14.34	21.53	20.34	19.92	26.19	26.81	21.44	18.21	20.35	17.71	15.87
2700097O09Rik	4.09	3.89	3.71	2.06	4.37	3.15	3.1	2.76	3.82	3.4	3.61	3	3.9	4.62	4.98	2.98	4.6	2.86	4.57	3.58	2.03	3.92	3.73	4.42	3.42	3.97	3.85	3.45	4.64	4.03	3.55	5.19	6.15	2.65	3.41	3.18	2.39	3.71	3.45	3.31	2.89	2.92	3.04	2.61	3.51	2.31	2.67	2.86	4.59
2700099C18Rik	0.2	0.23	0.09	0.06	0.69	0.27	0.21	0.18	0.13	0.12	0.25	0.19	0.15	0.07	0.11	0.12	0.23	0.1	0.5	0.13	0.26	0.04	0.21	0.1	0.33	0.17	0.06	0.11	0.25	0.07	0.16	0.07	0.16	0.09	0	0.17	0.07	0.11	0.08	0.06	0.26	0.11	0.19	0.28	0.18	0.31	0.15	0.18	0.15
2810001G20Rik	3.24	3.01	3.54	2.34	2.45	2.99	2.69	3.54	3.19	2.18	2.88	2.39	3.32	3.38	4.17	5.57	3.33	3.6	3.16	2.99	2.85	3.04	2.35	2.76	2.37	3.89	3.02	3.05	1	2.37	1.99	2.3	3.33	3.42	3.75	3.4	2.33	2.46	2.2	2.26	1.77	2.77	2.07	2.88	2.61	3.37	2.66	2.1	2.33
2810002D19Rik	1.14	1.23	1.71	1.24	1.2	1.44	1.23	0.96	1.3	1.2	1.06	1.24	1.71	1.45	1.39	1.58	1.65	1.43	1.28	1.15	0.7	1.61	1.01	1.05	1.04	1.34	1.37	1.21	0.99	0.74	1.31	1.66	1.48	1.17	1.52	1.35	0.68	1.07	1.23	1.04	1.15	1.13	1.1	1.46	1.25	1.21	1.81	1.35	1.49
2810004N23Rik	14.98	16.61	19.99	15.48	17.27	18.23	17	17.13	14.56	15.14	14.81	17.03	18.08	17.95	18.7	18.15	15.22	18.75	18.82	15.27	15.44	12.44	12	14.35	13.13	9	13.78	11.48	10.82	13.48	14.84	13.46	16.32	16.85	14.15	13.64	14.33	14.16	15.51	14.17	12.01	13.65	13.41	13.74	12.87	14.69	14.13	14.31	15.42
2810006K23Rik	6.54	4.74	5.56	4.84	3.99	6.06	5.6	5.05	4.51	4.52	4.27	4.95	4.56	5.18	5.27	6.06	5.74	6.09	5.32	4.47	4.19	4.41	4.48	4.89	4.57	4.5	4.21	5.04	3.96	5.31	4.81	4.27	4.59	4.67	4.01	4.59	4.3	5.63	3.7	4.68	4.4	4.55	4.76	5.36	4.77	4.9	5.51	4.93	4.3
2810013P06Rik	4.31	3.95	3.32	4.21	4.49	3.87	2.75	4.25	4.69	4.77	5.53	4.83	3.64	3.5	3.22	4.26	3.68	2.81	3.44	3.81	4.37	4.59	4.38	3.68	4.99	4.69	5.51	6.07	4.78	7.1	3.35	3.87	6.49	2.76	3.74	4.07	5.05	3.55	4.66	4.88	4.27	3.64	4.21	4.49	5.08	5.08	3.77	4.66	3.37
2810021J22Rik	0.64	0.75	0.74	0.84	0.59	0.74	0.45	0.56	0.65	0.59	0.61	0.64	0.46	0.65	0.46	0.67	0.93	0.62	0.52	0.81	0.66	0.7	0.66	0.55	0.41	0.63	0.62	0.38	0.33	0.56	0.69	0.84	0.69	0.67	0.5	0.73	0.58	0.78	0.84	0.62	0.52	0.49	0.59	0.54	0.4	0.3	0.46	0.26	0.63
2810025M15Rik	5.37	5.89	5.85	6.35	6.72	4.88	6.88	3.93	4.87	4.44	6.03	4.92	6.25	6.61	5	5.34	6.22	4.24	5.76	6.28	5.75	4.7	6.09	4.4	4.19	4.19	4.06	4.76	5.17	4.71	5.48	5.78	5.13	5.14	6.22	6.28	5.63	4.77	5.33	5.69	7.03	5.9	6.22	5.85	5.65	3.87	5.07	3.9	6.06
2810029C07Rik	0.03	0.03	0.02	0.21	0.06	0.1	0.14	0.25	0.16	0.03	0.02	0.15	0.07	0.03	0.11	0	0.12	0.05	0	0.03	0.03	0.05	0	0.04	0.12	0.13	0.08	0.03	0.04	0.1	0.02	0	0.21	0.13	0.05	0.05	0.08	0.14	0.11	0.07	0.03	0.03	0	0.21	0.08	0.07	0.19	0.03	0.06
2810032G03Rik	0	0	0	0	0.04	0.04	0.09	0	0	0	0	0.04	0	0	0	0	0	0.18	0	0	0	0.05	0	0	0	0.66	0	0.09	0	0	0	0	0	0	0	0	0	0	0	0	0.12	0	0	0	0.05	0	0	0	0
2810047C21Rik1	0.58	0.31	0.28	0.45	1.04	0.73	0.59	0.37	0.41	0.33	0.47	0.6	0.44	0.48	0.5	0.91	0.46	0.61	0.91	0.35	0.42	0.59	0.52	0.84	0.28	0.89	0.6	0.59	0.48	0.24	0.41	0.58	0.49	0.56	0.51	0.9	0.33	0.47	0.5	0.82	1.47	0.62	0.7	0.55	0.47	0.6	0.44	0.35	0.43
2810403A07Rik	10.73	12.94	15.96	12.6	13.02	12.83	13.19	14.32	15.59	13.88	12.33	13.57	15.6	15.19	15	13.88	12.87	13.57	11.7	14.13	14.4	10.88	12.56	13.08	12.55	11.88	14.4	11.9	13.91	12.57	15.03	14.16	13.37	11.97	13.63	14	14.61	14.03	13.64	12.9	12.17	12.32	13.96	14.22	13.7	14.57	16.18	14.3	14.5
2810403D21Rik	0.67	0.38	0.18	0.39	1.39	0.99	0.79	0.44	0.68	1.36	0.71	0.66	0.69	0.28	0.51	0.32	0.63	0.43	0.6	0.17	0.43	0.97	0.37	0.1	0.84	0.7	0.43	0.62	0.63	0.71	0.13	0.36	1.17	0.2	0.14	0.22	0.22	0.3	0.67	0.69	0.26	0.52	0.63	0.77	0.61	0.7	1.12	1.02	0.16
2810405F15Rik	0.09	0	0	0.03	0.06	0.04	0	0	0.04	0.09	0.1	0.1	0.07	0	0	0.07	0.04	0	0	0	0.14	0.04	0.04	0.1	0.04	1.22	0	0	0.06	0.08	0.07	0	0	0	0	0	0.04	0.04	0	0	0	0.04	0.04	0	0	0	0.04	0	0
2810408A11Rik	0	0.03	0.03	0.09	0.23	0.06	0.07	0.03	0.1	0.07	0.09	0.05	0.09	0.1	0.03	0.03	0.25	0.06	0.05	0.16	0.08	0.03	0.03	0	0	0.16	0.02	0.07	0.1	0	0.03	0.13	0	0	0.03	0.03	0.07	0.07	0.07	0.05	0.09	0.1	0	0.06	0.03	0.09	0.1	0.04	0
2810408I11Rik	2.9	4.62	6.35	2.69	5.03	2.51	3.6	2.61	2.03	1.97	4.54	1.59	4.42	5.27	4.51	4.25	5.87	5.83	5.63	3.41	1.62	1.7	1.26	2.84	1.56	0.44	3.43	3.25	1.85	3.97	5.35	6.24	1.96	4.81	1.4	4.74	2.58	2.77	3.05	3.02	0.94	2.97	2.48	3.66	2.09	2.97	2.81	1.78	6.15
2810410L24Rik	0.99	1.03	1.11	0.76	0.91	1.18	0.65	0.64	0.65	1.33	1.19	1.22	1.03	1.5	1.05	1.2	0.63	0.96	1.16	1.57	1.47	1.02	0.88	0.82	1.36	0.83	0.93	0.33	1.27	1.15	1.36	1.71	0.89	1.44	1.27	1.35	1.67	0.64	0.84	0.91	0.95	1.38	1.43	1.18	1.08	0.45	0.64	0.78	1.02
2810417H13Rik	0.38	0.32	0.22	0.35	1.04	0.32	0.51	0.36	0.19	0.29	0.41	0.49	0.49	0.17	0.35	0.24	0.56	0.39	0.91	0.46	0.47	0.39	0.11	0.28	0.31	0.56	0.21	0.47	0.47	0.19	0.45	0.5	0.2	0.21	0.3	0.67	0.27	0.2	0.35	0.32	2.46	0.36	0.36	0.41	0.28	0.39	0.27	0.51	0.27
2810428I15Rik	66.65	74.7	68.61	56.44	49.57	63.2	59.6	63.16	59.69	46.04	46.51	50.33	59.33	60.87	64.67	64.74	57.02	65.41	57.46	56.29	56.54	51.74	62.83	57.13	59.1	43.91	49.51	42.71	54.98	57.03	58.43	53.42	39.33	62.14	62.99	59.69	57.58	63.97	52.43	56.27	58.28	53.29	55.62	56.99	50.03	47.55	51.56	39.86	44.05
2810429I04Rik	0	0	0	0	0	0	0	0	0	0	0	0	0	0	0	0	0	0	0	0	0	0	0	0	0	0	0.11	0	0	0	0	0	0	0.13	0	0	0	0	0	0	0	0	0	0	0	0	0	0	0
2810433D01Rik	0	0	0	0	0	0	0	0	0	0.05	0.04	0	0.04	0	0	0	0	0	0	0	0	0	0	0	0	0.13	0	0	0	0	0	0	0.05	0	0	0	0	0	0	0	0	0	0	0	0	0	0	0	0
2810442N19Rik	0	0	0.06	0.12	0.1	0	0.07	0	0.19	0.15	0.06	0.06	0.11	0.26	0.2	0	0	0.06	0.05	0.08	0.08	0.07	0.2	0.09	0.07	0.13	0.21	0.07	0	0	0.06	0	0	0.06	0	0	0	0.07	0.15	0.05	0	0.07	0.07	0.07	0	0.09	0.07	0	0.07
2810454H06Rik	0.64	0.6	0.44	0.55	0.46	0.43	0.38	0.59	0.54	0.64	0.5	0.57	0.57	0.44	0.46	0.44	0.44	0.41	0.35	0.59	0.69	0.41	0.48	0.38	0.38	0.23	0.46	0.57	0.32	0.48	0.39	0.46	0.56	0.31	0.34	0.39	0.35	0.39	0.42	0.37	0.32	0.34	0.6	0.5	0.29	0.65	0.26	0.3	0.46
2810459M11Rik	28.42	28.37	23.96	38.1	22.81	29.17	28.75	33.31	26.24	29	30.6	27.99	29.66	26.81	20.57	31.52	28.69	30.88	20.54	32.05	26.87	26.87	33.26	31.32	23.39	10.85	27.06	26.99	19.12	26.86	29.66	33.58	33.25	30.08	27.97	31.66	36.06	31.5	26.26	30.86	22.57	34.55	31.12	21.41	22.51	22.48	21.53	19.72	25.25
2810468N07Rik	0	0.17	0.14	0.05	0.08	0.09	0.05	0.27	0.1	0	0.05	0.04	0	0	0.05	0	0.17	0	0.04	0	0.06	0	0.11	0.08	0.12	0.26	0	0	0	0	0.09	0.1	0.06	0	0.06	0	0.06	0.05	0.16	0	0.1	0.05	0.12	0.05	0	0.07	0.05	0	0.17
2810471M01Rik	0	0	0	0	0	0.03	0.03	0.03	0	0.04	0	0.03	0	0	0.03	0	0	0	0.03	0	0	0	0	0	0	0	0	0.03	0	0	0	0	0.04	0	0	0	0.03	0	0	0	0	0	0	0	0	0	0	0	0
2810474O19Rik	7.47	7.37	4.2	8.38	4.95	5.12	6.47	7.12	6.08	4.96	6.26	6.71	4.38	3.96	3.63	5.33	5.45	4	4.87	5.02	2.77	8.3	6.18	3.53	6.92	5.12	3.76	9.85	7.1	6.19	5.05	5.11	4.47	5.01	4.87	4.1	2.83	4.93	2.74	6.73	6.98	4.02	7.35	7.92	7.12	6.43	7.92	7.58	4.76
2900005J15Rik	3.19	1.86	1.82	2.64	2.17	2.34	1.82	1.63	1.95	3.49	2.07	3.17	2.37	1.59	1.52	2.47	2.97	1.71	1.55	1.31	2.02	2.11	3.01	2.32	2.2	2.1	2.61	1.71	1.34	1.7	1.51	1.64	3.01	1.67	1.49	2.27	2.55	1.71	2.24	1.77	2.38	3.2	1.99	1.77	1.01	1.86	1.68	1.94	1.59
2900008C10Rik	0.74	1.06	0.97	0.52	0.91	1.04	0.42	0.53	0.96	0.49	0.48	0.98	0.9	0.59	0.43	0.75	0.93	1.04	0.65	1.03	0.71	0.47	1.21	0.32	0.65	0.7	0.4	0.33	1.29	0.48	0.59	0.84	1.05	0.44	0.97	0.47	0.6	1.31	0.87	0.6	0.4	0.55	0.84	0.3	0.54	0.08	0.53	0.41	0.88
2900009J06Rik	4.72	2.33	4.79	1.58	1.33	2.55	1.43	2.58	1.49	1.2	2.19	1.02	1.12	2.08	2.15	4.52	3.38	3.08	3.1	1.17	1.07	0.42	1.36	1.26	2.19	1.7	1.94	1.04	0.62	0.63	1.56	3.3	1.91	2.85	1.88	1.53	1.15	1	1.59	0.89	3.06	0.66	0	0.67	1.52	2.32	1.74	1.76	2.06
2900011O08Rik	0.05	0.02	0.02	0	0.04	0.02	0.09	0.14	0.02	0.08	0.02	0.06	0	0	0	0.02	0.05	0.09	0.02	0	0.03	0.05	0.09	0.07	0.16	0.22	0.13	0.02	0.03	0.12	0	0	0.08	0	0	0.02	0	0	0.13	0.08	0.02	0.02	0.13	0.05	0.05	0.13	0.1	0.2	0.03
2900026A02Rik	9.46	8.43	7.88	5.84	5.15	7.89	5.81	6.24	6.94	7.89	6.08	8.19	10.85	7.63	5.2	10.97	10.3	8.58	11.2	9.19	7.1	14.08	10.01	11.91	15.47	8.79	11.83	12.34	14.64	9.64	10.26	10.02	7.91	13.5	10.29	9.24	11.14	11.2	11.35	10.03	11.68	13.67	18.93	14.33	18.76	10.19	8.32	10.3	13.73
2900041M22Rik	0	0	0	0	0.08	0	0.05	0	0.05	0.06	0	0	0	0	0	0	0.06	0	0	0	0	0	0	0	0	0.05	0	0	0	0	0	0	0.06	0	0.05	0	0	0.11	0	0	0	0	0	0	0.05	0	0	0	0
2900052N01Rik	0	0	0.01	0	0	0	0	0	0.02	0	0	0	0	0	0	0	0.02	0	0	0	0	0	0	0	0	0	0	0	0	0	0	0	0	0	0	0	0	0	0	0	0	0	0	0	0	0	0	0	0
2900057B20Rik	0.08	0.21	0.06	0	0.21	0.06	0.07	0.2	0	0.07	0.06	0.2	0.91	0.12	0.13	0.06	0.14	0.12	0.05	0	0	0	0	0	0	0	0.05	0	0	0	0.06	0.12	0	0.18	0.07	0	0.47	0	0.14	0.16	0	0.07	0	0	0.13	0.09	0	0	0.14
2900060B14Rik	2.15	3.77	3.76	1.46	1.7	3.02	1.04	1.31	2.07	2.11	2.09	1.69	2.98	3.2	3.77	3.74	4.08	3.11	2.94	2.36	2.2	2.29	2.82	4.36	2.44	2.26	3.47	2.19	3.06	2.08	3.11	3.15	0.74	5.65	2.01	5.42	3.4	3.97	4.56	1.46	4.25	4.02	2.9	4.42	3.06	2.5	3.33	3.26	5.91
2900076A07Rik	1.75	1.25	2.03	1.79	2.26	3.42	1.54	1.85	1.88	1.92	2.69	1.37	2.84	3.15	2.33	2.38	2.46	2.77	2.14	2.15	2.28	1.1	1.87	3.02	1.17	2.71	1.68	1.64	2.18	1.45	2.59	2.69	3.22	2.24	2.07	2.3	1.41	2.32	1.57	1.7	1.4	1.45	2.36	2.29	1.28	2.03	1.64	1.19	2.05
2900092D14Rik	0	0	0	0	0	0	0	0	0	0	0	0	0	0	0	0	0	0	0	0	0	0	0	0	0	0	0	0	0	0	0	0	0	0	0	0	0	0	0	0.02	0	0	0	0	0	0	0	0	0
2900097C17Rik	46.47	55.68	52.54	52.44	50.45	52.45	49.24	47.86	52.17	49.11	47	49.3	52.95	46.34	44.14	49.64	44.14	42.49	44.55	41.51	53.48	53.63	53.4	49.63	46.48	59.41	45.04	46.48	45.5	45.6	41.47	42.81	48.27	42.57	45.53	42.07	51.43	50.7	50.17	57.87	56.41	54.34	49.06	44.41	45.75	42.86	41.05	39.14	37.37
3000002C10Rik	0.96	0.36	0.67	1.05	0.69	0.79	0.55	0.43	0.55	1.41	0.55	0.74	1.2	1.05	0.95	0.46	0.6	0.41	1.09	1.03	0.39	0.82	0.5	0.92	0.69	1.03	0.46	0.83	0.71	0.33	1.05	0.51	1.13	0.45	0.25	0.6	1.38	1.17	1.02	0.87	1.13	0.82	0.67	0.75	0.24	0.65	0.67	0.55	1.08
3010001F23Rik	0	0.07	0	0	0	0	0	0	0	0	0.18	0	0	0	0	0	0.07	0	0	0.09	0	0.07	0.07	0	0	0.06	0	0	0.1	0	0	0	0.08	0	0.07	0	0	0	0.08	0.05	0.06	0.14	0	0.06	0	0	0.14	0	0
3010026O09Rik	4.52	3.86	2.66	4.86	5.54	4.2	4.65	4.51	2.43	2.51	3.96	3.07	2.34	1.98	2.17	3.97	3.6	2.66	3.54	4.08	5.76	10.34	11.86	9.48	4.33	4.64	4.19	2.96	2.91	3.41	1.86	1.38	2.38	2.7	2.98	3.37	6.51	5.5	5.94	11.9	8.52	12.82	7.82	4.3	4.95	2.57	2.23	3.25	2.32
3100003L05Rik	0	0	0	0	0	0	0	0	0	0	0	0	0	0	0	0	0	0	0	0	0	0	0	0	0	0.1	0	0	0	0	0	0	0	0	0	0	0	0	0	0	0	0	0	0	0	0	0	0	0
3110001I22Rik	1.08	1.25	1.48	1.38	1.37	1.72	1.49	2.13	2.28	1.98	1.83	2.12	1.71	1.88	1.84	1.06	1.18	1.29	1.69	1.55	2.38	2.25	2.57	1.77	1.78	1.41	3.51	2.59	2.64	2.35	2.06	1.98	1.84	1.17	1.5	1.48	2.22	1.81	1.82	2.25	2.44	1.7	2.28	2.24	1.93	1.99	3	3.69	1.79
3110002H16Rik	6.07	7.08	7.4	8.68	5.6	6.22	8.1	6.87	7.36	7.59	8.41	6.59	7.93	8.69	8.77	7.57	6.07	6.38	5.66	7.28	6.59	6.61	7.08	8.77	7.21	7.24	8.38	7.75	7.57	8.66	7.88	8.52	7.37	6.98	6.27	7.48	6.9	6.7	7.35	7.36	6.95	7.97	9.44	7.78	8.9	6.49	7.57	7.98	7.87
3110009E18Rik	1.31	0.42	1.19	0.53	0.53	2.08	1.05	0.69	1.3	1.17	0.94	1.14	1.02	0.68	0.99	1.99	0.9	0.55	1.76	0.49	0.97	0.94	0.87	0.6	0.7	1.54	1.38	0.8	0.46	1.21	0.56	0.55	0.56	0.28	0.3	1.1	1.76	0.75	0.84	0.84	0.89	0.86	0.15	1	0.49	1.17	2.01	1.19	0.56
3110009F21Rik	0	0.03	0	0	0.03	0	0	0	0.03	0	0	0	0	0	0.06	0.03	0	0	0.03	0	0	0	0	0	0	0	0	0	0	0	0	0	0	0	0	0	0	0	0	0.03	0	0	0	0	0	0	0	0	0
3110021A11Rik	1.14	0.32	1.06	1.15	1.02	0.79	1.27	0.4	1.02	0.96	0.65	0.14	0.82	0.71	0.64	0.28	0.8	0.4	0.61	0.98	0.48	0.51	0.66	1.54	0.63	0.66	0.3	0.57	1.29	0.72	0.55	0.93	0.61	0.55	1.09	0.8	0.93	0.43	1.17	0.77	0.79	0.84	0.77	0.72	0.41	1.36	0.51	1.29	0.81
3110021N24Rik	2.16	1.79	3	2.66	1.94	1.96	2.04	2.54	1.83	2.39	2.43	3.32	2.46	2.05	2.87	2.41	3.05	2.65	2.25	1.81	2.89	3.28	1.8	2.58	4.25	4.18	4.43	4.21	4.5	5.74	4.67	4.14	3.53	2.99	3.01	3.95	2.15	2.76	2.52	2.68	2.34	3.16	3.37	4.52	4.37	4.21	5.09	4.11	3.63
3110035E14Rik	0.11	0.08	0.14	0.14	0.17	0.16	0.12	0.11	0.09	0.06	0.11	0.07	0.14	0.28	0.11	0.14	0.19	0.11	0.25	0.06	0.06	0.05	0.06	0.02	0.05	0.15	0.13	0.02	0.05	0.11	0.17	0.28	0.04	0.08	0.3	0.06	0.06	0.08	0.07	0.01	0.12	0.02	0.09	0.02	0.07	0.15	0.14	0.08	0.12
3110039I08Rik	0.61	1	0.58	0.75	1.38	0.62	0.51	0.4	0.35	0.74	0.53	0.87	0.65	0.75	0.25	0.92	1.14	0.55	0.64	0.48	0.63	0.69	0.92	1.05	0.88	1.64	0.55	0.54	0.79	0.34	0.33	0.69	0.18	0.13	0.52	0.6	0.6	0.3	0.74	0.57	0.14	0.33	0.54	0.59	0.56	0.33	1.06	0.42	0.39
3110040N11Rik	8.28	8.68	10.59	10.25	7.48	9.42	8.81	8.94	9.84	10.59	9.03	9.72	9.11	9.4	11.51	10.23	7.27	9.4	8.95	7.54	7.89	8.63	8.23	7.72	8.27	4.98	6.91	6.58	6.47	6.64	6.46	6.29	9.59	9.12	6.28	7.56	6.21	7.24	7.85	7.48	9.16	6.53	7.65	6.51	6.47	8.63	6.93	5.33	9.14
3110043O21Rik	4.29	4.62	3.85	4.68	5.12	3.53	5.8	5.01	5.16	4.47	4.91	4.45	4.07	3.78	5.91	3.61	3.16	3.2	3.13	3.41	4.22	3.83	4.24	3.56	3.83	3.95	4.01	4.4	4.33	5.44	3.12	3.9	5.38	3.56	3.96	3.34	3.65	3.94	3.2	4.4	4.58	3.88	3.44	3.94	3.8	4.39	4.08	4.01	3.05
3110045C21Rik	2.75	2.07	3.09	1.33	2.08	4.09	2.47	1.89	2.9	2.06	1.77	2.47	1.57	3.44	1.86	3.2	1.86	3.01	3.2	2.09	1.28	3.05	0.69	3.91	1.94	0.75	1.27	1.21	0.77	0.78	1.43	1.16	3.56	2.32	2.02	1.63	1.72	3.22	2.65	1.76	1.55	1.36	1.29	1.68	0.9	0.89	1.66	0.93	2.77
3110052M02Rik	1.32	1.18	1.2	1.05	1.4	1.45	1.05	0.9	0.99	0.87	0.96	1.09	1.94	1.55	1.53	1.37	1.22	1.4	1.65	1.89	1.2	1.48	1.47	1.08	1.31	1.29	1.68	1.48	1.54	1.38	2.19	2.88	1.53	1.48	1.72	1.47	1.38	2.02	1.57	1.25	1.34	1.51	1.51	1.64	1.46	1.18	1.4	1.62	1.81
3110056K07Rik	3.48	3	2.58	3.91	2.9	3.16	3.48	3.52	2.61	2.41	2.69	3.22	3.06	3.21	4.18	2.74	2.72	2.81	3.42	2.51	2.92	2.23	2.46	2.46	2.14	2.74	1.6	2.35	2.64	2.64	3.27	3.04	1.96	3.21	3.58	2.87	3.38	3.42	2.64	2.7	3.11	2.89	3.01	2.82	2.79	2.97	2.79	1.75	3.43
3110057O12Rik	7.65	7.18	7.54	8.28	6.68	8.55	8.84	8.04	8.32	8.51	9.58	10.24	8.69	8.09	9.42	8.77	7.18	8.4	6.53	7.02	7.94	8.67	8.12	8.66	7.1	4.09	9.46	7.88	8.99	7.81	6.91	6.45	6.45	5.97	5.22	6.98	7.8	8.59	8.05	8.88	6.75	8.35	9.7	8.42	9.03	7.57	8.05	8.05	6.68
3110062M04Rik	7.3	7	5.87	8.87	8.75	7.4	7.18	6.97	6.96	7.15	8.88	6.61	5.22	4.75	5.41	6.66	7.96	6.02	5.45	5.57	9.12	8.58	9.57	9.63	6.84	5.74	6.9	9.25	7.3	9.4	5.13	6.33	8.67	7.31	6.75	7.83	6.94	6.23	6.43	9.64	17.4	9.07	7.92	6.4	6.9	5.46	5.24	4.69	5.67
3110070M22Rik	0.46	0.4	0.61	0.49	0.36	0.6	0.73	0.57	0.62	0.5	0.5	0.41	0.56	0.18	0.64	1.01	0.27	0.3	0.21	0.23	0.37	0.31	0.13	0.35	0.64	0.43	0.18	0.2	0.67	0.31	0.28	0.49	0.85	0.43	0.49	0.3	0.41	0.84	0.06	0.27	0.37	0.58	0.83	0.13	0.31	0.58	0.49	0.28	0.55
3110079O15Rik	0	0.27	0.22	0	0.22	0	0.27	0	0	0	0.46	0	0	0	0	0	0.53	0	0.21	0	0.3	0	0	0.37	0.57	0	0.37	0	0.37	0	0	0	0	0	0	0.25	0.27	0	0.25	0	0.24	0.26	0.55	0	0	0.34	0	0	0
3110082I17Rik	1.36	1.94	2.48	3.11	2.11	1.36	2.81	3.12	1.6	1.41	3.06	2.69	2.39	2.31	2.18	1.88	2.58	1.76	2.68	1.56	2.56	4.04	1.95	2.35	1.51	2.63	1.26	3.47	2.13	2.22	2.57	0.78	1.47	2.34	1.06	2.33	3.38	0.95	2.46	6.66	2.33	3.37	8.44	4.81	2.37	10.02	6.92	5.43	2.11
3110099E03Rik	0	0	0	0	0	0	0	0	0	0	0	0	0	0	0	0	0	0	0	0	0	0	0	0	0	0.02	0	0	0	0	0	0	0	0	0.02	0	0	0	0	0	0	0	0	0	0	0	0	0	0
3200001D21Rik	0.23	0.19	0.11	0.21	0.07	0.16	0.22	0.22	0.23	0.1	0.18	0.12	0.13	0.09	0.2	0.24	0.17	0.15	0.15	0.08	0.16	0.2	0.07	0.12	0.1	0.17	0.19	0.09	0.13	0.13	0.12	0.24	0.15	0.1	0.18	0.06	0.16	0.16	0.22	0.18	0.08	0.14	0.1	0.13	0.16	0.12	0.42	0.13	0.22
3300002I08Rik	1.77	1.31	2.01	1.09	1.34	1.4	1.4	1.36	0.59	0.82	0.96	0.85	1.49	0.82	1.7	1.07	1.53	1.28	0.89	1.49	1.71	1.6	0.64	0.35	0.97	2.33	1.11	0.49	1.26	0.84	1.38	1.78	1.49	1.5	0.77	0.72	1.26	1.29	1.64	1.01	1.37	0.86	1.2	1.2	0.49	0.85	0.25	0.88	0.39
3300002P13Rik	0	0	0	0	0	0	0	0	0	0	0	0	0	0	0	0	0	0	0	0	0	0	0	0	0	0	0	0	0	0	0	0	0	0	0	0	0	0	0.08	0	0	0	0	0	0	0	0	0	0
3300005D01Rik	0.15	0	0.08	0	0.21	0	0	0.27	0	0	0	0	0	0	0	0	0.1	0	0	0	0	0.09	0	0	0.1	0	0	0.09	0	0.09	0	0	0.1	0	0	0	0.09	0	0.19	0.15	0.08	0	0.1	0	0	0	0	0	0
3425401B19Rik	0	0	0	0	0	0	0	0.01	0	0	0	0	0	0	0	0	0	0	0	0	0	0	0	0	0.02	0	0	0.01	0	0	0	0	0	0	0	0	0	0.01	0	0	0	0.01	0	0	0	0	0	0	0
3632451O06Rik	0.06	0.06	0.05	0	0.08	0.02	0.16	0.02	0.1	0.02	0.06	0.07	0.05	0.02	0.05	0.02	0.11	0.09	0.13	0.09	0.04	0.05	0.07	0.1	0.16	0.34	0.04	0.11	0.05	0.03	0.06	0.03	0.04	0.03	0.07	0.03	0	0.02	0.02	0.04	0.03	0.09	0.02	0	0.04	0.05	0.06	0	0.12
3632454L22Rik	0.38	0.36	0.12	0.4	0.36	0.36	0.09	0.23	0.35	0.62	0.37	0.25	0.09	0.05	0.08	0.2	0.26	0.34	0.15	0.16	0.41	0.23	0.2	0.32	0.36	0.2	0.45	0.23	0.22	0.22	0.15	0.16	0.18	0.11	0.13	0.19	0.28	0.2	0.28	0.37	0.25	0.22	0.43	0.2	0.2	0.22	0.08	0.09	0.01
3830403N18Rik	0.05	0.05	0	0.16	0.04	0	0	0	0	0.21	0.04	0.05	0	0.04	0	0	0.05	0	0.23	0	0.17	0.05	0.32	0.13	0	0.28	0.12	0	0	0.04	0	0.04	0	0.08	0	0	0.09	0	0	0	0.13	0	0	0	0.05	0	0.05	0.06	0.1
3830406C13Rik	6.31	5.9	5.34	5.87	5.07	6.72	5.93	4.99	4.71	4.63	5.62	6.06	4.75	4.42	5.82	5.68	5.38	6.47	6.18	5.32	5.46	5.62	5.4	5.6	4.41	5.39	5.53	4.65	4.52	4.55	4.51	4.07	7.59	4.41	3.94	5.15	5.1	6.3	7.27	5.76	5.45	5.1	5.5	5.93	5.91	5.01	5.36	4.5	4.72
3830408C21Rik	0.18	0.2	0.16	0.19	0.1	0.31	0.22	0.16	0.21	0.04	0.14	0.18	0.13	0.24	0.03	0.16	0.2	0.12	0.16	0.22	0.11	0.16	0.13	0.09	0	0.44	0.12	0.03	0.05	0.03	0.08	0.18	0.28	0.14	0.19	0.12	0.16	0.09	0.07	0.18	0	0.1	0.07	0.09	0.06	0.09	0.1	0.19	0.07
3830417A13Rik	0	0	0	0	0	0	0	0	0	0	0	0	0	0	0	0	0	0	0	0	0	0	0	0	0	0.03	0	0	0	0	0	0	0	0	0	0	0	0	0	0	0	0	0	0	0	0	0	0	0
3830432H09Rik	0	0.08	0.04	0.02	0.04	0.04	0.03	0.03	0.02	0.03	0	0.02	0.11	0	0	0.07	0.03	0	0.06	0	0	0.03	0.03	0.04	0	0.02	0	0.08	0.04	0	0	0	0.03	0.07	0	0.07	0	0.03	0.03	0.04	0.05	0.05	0.03	0.02	0.08	0	0	0.09	0.08
3930402G23Rik	2.66	2.84	2.71	3.24	1.42	1.4	2.52	5.02	3.12	2.91	3.61	1.73	4.63	3.67	6.09	5.17	5.64	2.72	0.45	0.13	0.44	0.09	0.17	0.27	0.17	0.1	0.03	0	0.06	0.06	0.02	0.04	1.18	0.06	0.2	0.25	0.37	0.25	0.47	0.45	0.16	0.21	0.07	0.06	0.06	0.23	0.11	0.02	0.07
4430402I18Rik	0.4	0.51	0.44	0.48	0.32	0.6	0.43	0.37	0.37	0.61	0.36	0.32	0.46	0.4	0.27	0.38	0.68	0.35	0.76	1.21	0.73	0.66	0.64	0.71	0.48	0.52	0.46	0.31	0.53	0.35	0.49	0.89	0.39	0.88	1.07	0.97	0.53	0.82	0.74	0.42	0.4	0.72	0.58	0.45	0.37	0.1	0.51	0.29	0.5
4631405J19Rik	0	0.05	0.04	0	0	0	0	0.04	0	0.05	0	0.03	0	0	0	0	0.05	0	0	0	0	0.04	0	0	0.05	0.49	0	0	0.06	0	0	0	0.05	0.04	0	0	0	0	0	0	0	0.09	0.05	0.04	0	0	0.04	0	0
4632404H12Rik	1.41	1.33	0.96	1.36	1.27	1.47	1.44	1.19	1.25	1.66	1.36	1.82	1.31	1.14	1.15	1.6	1.23	1.27	1.12	0.63	1.25	1.14	1.16	1.18	1.8	1.38	1.25	1.21	1.29	1.29	1.44	1.46	0.92	1.06	1.39	1.21	1.01	0.98	1.05	1.1	1.03	1.62	1.61	1.84	1.61	1.47	1.61	1.37	1.31
4632415L05Rik	2.16	2.22	2.66	2.16	2.26	2.49	1.88	2.15	2.67	2.66	1.91	2.37	2.29	2.3	1.97	2.29	1.84	2.04	2.24	2.43	2.41	1.95	2.32	1.91	2.21	1.92	3.15	1.87	2.02	2.29	2.08	2.49	2.69	1.93	2.5	2.16	2.51	1.95	2.11	2.03	2.15	2.4	2.41	2.5	2.48	2.3	2.29	2.68	2.32
4632427E13Rik	6.91	4.13	5.01	6.63	4.55	6.7	5.01	4.02	6.72	6.69	6.4	5.76	2.78	4.09	4.29	6.81	6.35	4.64	4.93	4.71	6.26	5.24	5.85	3.85	5.21	5.84	6.3	4.43	4.26	5.57	6.13	3.74	5.35	5	5.82	6	4.91	4.15	6.02	3.71	5.14	6.72	4.19	5.87	4.6	4.15	5.76	4.88	4.43
4632428C04Rik	0.4	0.45	0.35	0.45	0.62	0.38	0.61	0.34	0.19	0.26	0.54	0.21	0.41	0.66	0.38	0.38	0.61	0.41	0.33	0.28	0.19	0.18	0.28	0.36	0.08	0.04	0.22	0.21	0.2	0.13	0.18	0.22	0.13	0.19	0.19	0.44	0.33	0.45	0.47	0.33	0.17	0.36	0.22	0.35	0.32	0.13	0.19	0.11	0.32
4632428N05Rik	3.02	3.1	3.14	3.09	3.93	2.87	2.6	2.27	2.63	2.67	3.11	2.71	3.88	3.48	3.14	2.94	3.27	3.04	3.05	4.4	3.29	3.52	3.26	3.88	2.66	2.59	2.86	2.73	3.05	2.87	4.23	3.29	3.4	3.73	3.39	3.88	3.8	3.25	3.11	3.49	4.36	3.04	2.58	2.93	2.98	3.58	3.34	3.65	4.23
4732416N19Rik	0.2	0.51	0	0.29	0.27	0.28	0	0.16	0	0.18	0.14	0.26	0.14	0	0.64	0.14	0.17	0.48	0.13	0	0	0.16	0.16	0	0.18	0.16	0.49	0.16	0	0.16	0	0	0.18	0	0	0.32	0.33	0	0.34	0.26	0.15	0.16	0	0.32	0.16	0.22	0	0	0
4732471J01Rik	0.64	1.1	0.81	0.67	0.75	1.3	0.44	0.75	1	0.9	0.76	0.92	0.88	0.94	1.13	1.12	1.04	0.69	0.85	1.15	1	0.96	0.76	1.27	0.94	3.15	1.39	1.07	1.32	1.27	1.48	1.05	1.03	1.03	0.7	0.64	1.32	0.54	1.26	0.76	0.88	0.53	1.39	0.96	0.99	1.05	0.87	0.78	0.91
4732490B19Rik	0.03	0	0	0	0.14	0	0	0	0	0.09	0.02	0	0	0	0	0	0	0	0	0	0.03	0.03	0	0	0	0	0.04	0	0	0	0.05	0	0	0	0.03	0	0	0	0	0.04	0	0	0	0	0	0	0.03	0	0
4732491K20Rik	0.43	0.27	0.5	0.15	0.58	0.48	0.31	0.14	0.19	0.21	0.29	0.19	0.38	0.23	0.19	0.58	0.45	0.32	0.69	0.27	0.18	0.47	0.19	0.29	0.36	0.4	0.3	0.14	0.32	0.13	0.4	0.32	0.27	0.36	0.26	0.44	0.19	0.34	0.52	0.4	0.36	0.27	0.33	0.26	0.21	0.23	0.23	0.28	0.31
4831440E17Rik	0.8	0.79	0.87	1.02	0.78	0.61	0.75	0.86	0.92	1.15	0.84	1.05	0.56	0.6	0.8	0.68	0.64	0.6	0.58	0.76	1.1	0.99	0.59	0.8	1.05	0.41	1.11	0.48	0.86	0.76	0.65	0.57	0.73	0.47	0.7	0.65	0.78	0.59	0.51	0.63	0.76	1.05	0.82	1.04	0.84	0.79	0.49	0.6	0.54
4833411C07Rik	13.72	12.43	9.84	23.84	13.34	8.22	16.18	18.59	14.3	24.77	18.4	14.3	11.55	9.35	10.28	17.99	12.95	11.42	5.47	7.18	15.58	6.76	14.85	13	11.89	4.57	12.15	15.55	10.24	17.1	5.22	4.4	14.47	4.01	5.58	9.89	16.35	12.33	16.34	14.3	8.7	16.16	10.95	9.78	9.6	13.42	8.84	8.28	5.21
4833412C05Rik	0.07	0.07	0.05	0.06	0	0.06	0	0.13	0.06	0.15	0.06	0	0	0	0	0.17	0.07	0.06	0	0.08	0	0.06	0	0	0.21	0.06	0.1	0.07	0	0.06	0.06	0	0.22	0	0.06	0	0.13	0	0	0.1	0.12	0.06	0.21	0	0.26	0.17	0.13	0	0
4833415N18Rik	0.15	0	0.05	0	0	0	0	0	0	0	0	0.05	0	0	0	0	0.07	0	0	0	0	0	0	0	0	0	0	0	0	0.06	0	0.06	0	0.06	0	0	0	0.13	0	0	0	0	0	0.06	0	0	0	0.08	0
4833417C18Rik	0.54	0.7	0.4	0.92	0.86	0.85	0.75	0.67	0.79	0.44	0.37	0.97	0.69	0.68	0.37	0.71	0.66	0.86	0.54	0.94	0.89	1.06	0.91	1.2	0.9	0.44	0.71	0.71	0.49	0.59	0.66	0.32	0.59	0.64	0.75	0.46	0.85	0.57	1.15	0.57	0.56	0.85	0.61	0.63	0.49	0.89	0.69	0.63	0.77
4833418N02Rik	2.12	2.09	1.83	2	1.5	2.04	1.74	1.47	2.49	2.01	1.86	2.16	1.92	2.03	2.48	2.34	2.42	2.73	2.13	2.02	2.1	2.2	1.6	1.69	2.24	0.86	2.41	1.5	2.21	1.93	2.07	1.83	1.77	2.26	2.41	1.6	1.75	1.43	1.49	1.4	1.07	1.73	1.97	1.74	2	1.17	1.3	0.93	1.54
4833419F23Rik	0.09	0.16	0	0.2	0.19	0.14	0.39	0.23	0.45	0.27	0.14	0.31	0.2	0.3	0	0.14	0.25	0.08	0.26	0	0.36	0.3	0.16	0.21	0.17	0	0.78	0.23	0.11	0.3	0.07	0.46	0.09	0.14	0.23	0.3	0	0.4	0.08	0.25	0.43	0.55	0.25	0.15	0.31	0.33	0.73	0.19	0.25
4833420G17Rik	8.33	8.96	7.55	11.72	9.47	8.79	11.79	12.41	11.62	14.07	12.36	12.02	7.99	6.24	7.69	7.84	6.5	7.41	5.62	7.08	10.6	9.52	9.67	9.84	11.78	10.54	12.68	13.77	13.88	15.99	7.47	6	9.47	7.21	8.1	6.87	9.93	8.83	8.39	12.2	11.58	12.42	14.18	14.32	13.35	17.45	11.32	12.81	6.33
4833422C13Rik	1.34	1.24	1.54	1.35	1.53	1.44	1.36	2.15	2.15	2.23	1.41	2.05	1.1	0.81	1.18	1.14	0.96	1.01	1.16	1.01	2.05	1.01	1.71	1.05	1.77	2.09	1.81	1.58	2.02	2.01	0.82	0.76	1.02	0.96	0.71	1.2	1.46	0.97	0.9	1.97	1.31	1.94	1.62	1.17	1.83	1.86	1.28	1.54	0.87
4833422M21Rik	0	0	0	0	0	0	0	0	0	0	0.04	0.04	0	0	0	0	0	0	0	0	0	0	0	0	0	0	0	0	0	0	0	0	0	0	0	0	0	0	0	0	0	0	0	0	0	0	0.05	0.06	0
4833427F10Rik	0	0	0	0	0	0	0	0	0	0	0	0	0	0	0	0	0	0	0	0	0	0	0	0	0	0	0	0	0	0	0	0	0	0	0	0.09	0.04	0	0	0	0	0	0	0	0	0	0	0	0
4833439L19Rik	18.78	18.76	20.89	20.79	20.13	18.62	23.43	21.8	18.88	22.04	24.45	20.4	24.63	23.72	25.41	20.32	18.84	19.59	21.16	25.07	18.3	19.31	17.88	23.5	18.9	24.91	24.35	29.31	32.35	29.34	36.85	34.39	26.89	26.73	23.88	25.17	21.17	23.69	22.47	17.58	17.68	20.11	20.78	20.89	22.46	23.14	29.78	27.91	35.21
4921504A21Rik	0	0	0	0	0.02	0	0	0	0.02	0	0.02	0.02	0	0	0	0	0	0	0	0	0.03	0	0	0	0	0.15	0.02	0	0	0	0.02	0	0	0	0	0	0.08	0	0.03	0	0	0.03	0	0	0	0.04	0	0	0.03
4921504E06Rik	0	0	0	0	0	0	0	0	0	0	0	0	0	0.02	0	0	0	0	0	0	0	0	0	0	0	0	0	0	0	0	0	0	0	0	0	0	0	0	0	0	0	0	0	0	0	0	0	0	0
4921506M07Rik	1.59	0.92	0.85	1.71	1.06	1.25	1.51	1.27	1.68	2.06	1.16	1.63	0.73	1.14	0.89	1.12	0.95	0.92	0.63	0.73	1.03	0.89	1.28	1.33	0.9	0.49	0.82	0.83	1.4	0.77	0.78	1.16	0.7	0.53	0.96	1.04	1.48	1.17	0.54	0.93	1.07	1.22	1.42	1.23	1.12	1.06	0.82	1.15	0.87
4921507L20Rik	0.3	0.15	0.25	0.1	0.38	0.1	0.44	0.33	0.45	0.39	0.23	0.15	0.35	0.14	0.18	0.26	0.32	0.15	0.15	0.23	0.22	0.26	0.33	0.21	0.21	0.18	0.29	0.19	0.27	0.18	0.43	0.26	0.25	0.37	0.3	0.18	0.42	0.38	0.36	0.33	0.2	0.11	0.36	0.29	0.46	0.26	0.31	0.36	0.29
4921507P07Rik	0.37	0.36	0.26	0.46	0.52	0.22	0.3	0.26	0.45	0.4	0.11	0.29	0.3	0.19	0.15	0.32	0.4	0.32	0.31	0.37	0.36	0.44	0.17	0.23	0.44	0.38	0.4	0.16	0.06	0.21	0.15	0.06	0.39	0.29	0.25	0.44	0.22	0.46	0.32	0.38	0.2	0.49	0.24	0.23	0.22	0.38	0.18	0.16	0.14
4921508D12Rik	0	0	0	0	0	0	0	0	0	0	0	0	0	0	0	0	0	0	0	0	0	0	0	0	0	0	0	0	0	0	0	0	0	0	0	0	0	0	0.06	0	0	0	0	0	0	0	0	0	0
4921509C19Rik	0	0	0	0	0	0	0	0	0	0	0	0	0	0	0	0	0	0	0	0	0	0	0	0	0	0	0	0.02	0	0	0	0	0	0	0	0	0	0	0	0	0	0	0	0	0	0	0	0	0
4921511C10Rik	0.4	0.36	0.23	0.1	0.54	0.52	0.15	0.39	0.43	0.54	0.27	0.42	0.23	0.45	0.12	0.21	0.25	0.22	0.48	0.47	0.32	0.43	0.46	0.43	0.48	0.66	0.3	0.4	1.09	0.45	0.24	0.38	0.7	0.32	0.47	0.22	0.32	0.27	0.42	0.41	0.46	0.59	0.38	0.38	0.52	0.53	0.36	0.46	0.43
4921511H03Rik	0	0	0.11	0.05	0.1	0.11	0.06	0.13	0.06	0.21	0.05	0	0.26	0.12	0.06	0	0.06	0	0.05	0.15	0.22	0.06	0.12	0.17	0	0	0.05	0.12	0	0.29	0.05	0.06	0.07	0	0.12	0.12	0.25	0.13	0.35	0.1	0	0.12	0.13	0.18	0.13	0.08	0	0	0
4921511I17Rik	0.2	0.18	0.15	0.15	0.27	0.15	0.13	0.04	0.16	0.24	0.11	0.14	0.15	0.21	0.08	0.04	0.32	0.12	0.07	0.1	0.25	0.13	0.18	0.12	0.05	0.36	0.13	0.13	0.19	0.25	0.08	0.08	0.2	0.04	0.09	0.21	0.09	0.13	0.33	0.25	0.32	0.04	0.14	0	0.04	0.17	0.09	0.1	0.14
4921513I03Rik	0	0.07	0.03	0	0.03	0.06	0.07	0	0.03	0.12	0.12	0.03	0.03	0.03	0.03	0	0	0	0.03	0.04	0.08	0	0	0.05	0	0.06	0.11	0.07	0.05	0	0	0.03	0.04	0.03	0	0.1	0.1	0.14	0	0.03	0.03	0.1	0	0.03	0	0	0	0.04	0.19
4921517D22Rik	0	0	0	0	0	0	0	0	0.01	0	0	0	0	0	0	0	0	0	0	0	0	0	0	0	0	0	0	0	0	0	0	0	0	0	0	0	0	0	0	0	0	0	0	0	0	0	0	0	0
4921518K17Rik	0.12	0.22	0.05	0.19	0.02	0.09	0.13	0.09	0.17	0.2	0.15	0.11	0.01	0.06	0.05	0.11	0.05	0.01	0.06	0.07	0.05	0.09	0.07	0.08	0.12	0.01	0.14	0.1	0.02	0.03	0.01	0.04	0.09	0.09	0.07	0.01	0.11	0.05	0.09	0.1	0.03	0.09	0.07	0.04	0.03	0.06	0.1	0.1	0
4921524J17Rik	4.61	4.18	4.59	5.86	4.96	4.65	5.73	5.22	4.97	4.5	5.49	5.58	4.73	6.07	6.38	4.45	3.83	5.31	4.99	5.67	4.65	5.86	6.34	4.59	5.16	6.53	4.87	3.43	5.01	5.1	6.8	6.9	5.82	5.24	7.24	5.51	4.86	4.99	4.37	5.6	3.81	5.4	4.39	4.92	5.16	6.48	5.87	6.65	6.67
4921525O09Rik	0	0	0	0	0	0	0	0	0	0	0	0	0	0	0	0	0	0	0	0	0	0	0	0	0	0	0	0.02	0	0	0	0	0	0	0	0	0	0	0	0	0	0	0	0	0	0	0	0	0
4921529L05Rik	0	0	0	0	0	0	0	0	0	0	0	0	0.03	0	0	0	0	0	0.03	0	0	0	0	0	0	0	0	0	0.06	0	0	0	0	0	0.04	0	0	0	0	0	0	0.04	0	0.04	0.08	0	0	0	0
4921531C22Rik	0.79	0.65	0.87	0.66	1.08	0.85	0.75	0.6	0.88	0.62	0.59	0.54	0.63	0.74	1.07	0.55	0.96	0.85	0.8	0.79	0.95	0.77	0.56	0.8	0.69	0.6	0.71	0.9	0.29	0.65	0.72	0.77	1.91	0.62	0.64	0.49	0.9	0.98	0.71	0.78	0.81	1.09	1.01	0.63	0.58	0.98	0.65	0.85	0.63
4921534H16Rik	0.02	0	0.01	0	0	0	0	0.02	0	0.04	0	0	0.01	0.02	0	0	0.04	0.03	0.04	0.04	0.04	0.02	0	0.02	0	0	0.01	0	0	0.02	0.01	0	0	0.04	0.02	0.02	0.02	0	0.02	0	0.08	0.02	0	0	0.02	0.05	0	0	0
4921536K21Rik	0	0	0	0	0	0.02	0	0	0	0	0	0	0	0	0	0	0.03	0	0	0	0.03	0	0	0	0	0.17	0	0	0.04	0	0	0.03	0	0	0	0	0	0	0	0	0	0	0	0	0	0	0	0	0
4921539E11Rik	0	0	0	0	0.01	0	0	0	0	0	0	0	0	0	0	0	0	0	0	0	0	0	0	0	0	0.02	0	0	0	0	0	0	0	0	0	0	0	0	0	0	0	0	0	0	0	0	0	0	0
4922502D21Rik	0	0	0	0	0.02	0	0	0	0.06	0	0	0	0	0	0	0	0	0	0	0	0	0	0	0	0	0	0.03	0	0	0	0	0	0	0	0	0	0	0	0	0	0	0	0	0	0	0	0	0	0
4930401C15Rik	0	0	0	0	0.06	0	0	0.07	0	0.08	0	0	0.13	0	0	0	0	0.07	0.06	0	0	0	0	0	0	0	0.16	0.07	0	0	0	0	0	0	0	0	0	0.07	0	0.06	0	0.07	0.16	0	0	0	0	0	0.08
4930402F06Rik	0	0	0	0	0	0	0	0	0	0	0	0	0	0	0	0	0	0	0	0	0	0	0.05	0	0	0	0	0	0	0	0	0	0	0	0	0	0	0	0	0	0	0	0	0	0	0	0	0	0
4930402H24Rik	6.83	5.57	5.88	6.17	7.47	5.91	9.21	5.87	4.68	7.03	9.29	6.33	7.83	7.07	7.8	6.57	7.45	6.46	8.75	7.04	6.84	7.44	6.55	7.09	5.36	6.45	5.24	6.96	6.76	6.12	9.42	9.76	4.98	8.27	7.14	7.75	9.41	8.36	9.35	8.92	6.74	9.18	8.08	6.52	6.7	6.26	7.23	6.31	9.03
4930404H11Rik	1.47	1.68	1.92	1.58	0.68	1.73	1.73	1.21	1.79	1.68	1.56	1.48	0.4	1.27	1.48	1.23	0.98	1.58	1.58	1.44	2.65	1.89	1.98	1.64	3.31	1.06	2.55	3.05	2.25	2.38	2.21	0.75	3.31	1.53	1.42	1.27	0.73	1.35	1.06	1.72	1.67	1.54	2.66	1.61	1.69	2.63	3.63	3.38	1.84
4930404I05Rik	0.23	0.49	0.51	0.46	0.26	0.29	0.67	0.39	0.57	0.45	0.47	0.37	0.28	0.13	0.39	0.12	0.42	0.38	0.33	0.08	0.08	0.26	0.53	0	0.15	0.55	0.4	0.27	0.77	0.5	0.47	0.39	0.37	0.24	0.47	0.38	0.4	0.41	0.14	0.43	0.62	0.47	0.43	0.26	0.33	0.44	0.6	0.39	0.71
4930404N11Rik	0.84	1.56	0.94	0.47	1.42	1.14	1.26	1.2	0.94	0.79	0.85	1.23	0.6	0.94	0.84	1.09	1.59	1.69	2.06	1.29	2.08	1.9	1.45	0.94	1.08	1.37	0.96	1.01	0.81	1.51	0.72	0.27	1.67	1.32	0.97	1.19	1.07	0.7	1.56	0.58	1.32	0.69	0.88	1.22	0.81	0.7	0.78	0.59	1.03
4930405A10Rik	0.07	0	0.1	0	0.05	0.05	0.06	0.06	0	0	0	0.05	0.05	0	0	0	0.06	0.06	0	0.07	0.07	0	0.11	0	0	0	0.09	0.17	0	0.05	0.05	0	0	0	0.05	0	0	0.12	0	0.05	0	0	0	0.06	0.12	0	0	0.07	0
4930405A21Rik	0.53	0.23	0.19	0.13	0.41	0.38	0.3	0.3	0.35	0.17	0.46	0.28	0.39	0.57	0.37	0.26	0.31	0	0.31	0.18	0	0.15	0.23	0.11	0.08	0.56	0.11	0.07	0.11	0.14	0.26	0.36	0.41	0.21	0.24	0.07	0.23	0.15	0.15	0.12	0.07	0.15	0.08	0.07	0.37	0.1	0.22	0.25	0.24
4930405J17Rik	0.29	0.13	0.21	0	0.1	0.44	0.25	0.5	0.94	0.42	0.11	0.1	0.84	0.12	0.49	0.64	0.25	0.24	0.79	0.61	0	0.12	0	0.36	0.27	0.23	0.48	0.24	0.18	0	0.32	0.84	0.95	0.56	0.37	0.36	1.12	0.25	0.13	0.88	0.22	0.25	0.26	0.73	0.37	0.17	0.26	0.6	0.26
4930405O22Rik	0.79	0.87	1.23	1.63	1.27	1.12	1.17	2.02	1.55	1.29	1.04	1.2	1.38	1.15	1.45	0.85	0.67	1.07	1.03	0.99	1.77	1.06	1.04	0.95	0.55	0.59	1.55	1.51	1.73	1.01	1.21	1.21	2.58	1.43	1.02	1.21	1.04	0.84	1.3	0.83	1	1.82	1.19	1.06	0.78	1.06	1.48	2.4	0.68
4930406D18Rik	0	0	0	0	0	0	0	0	0.19	0	0	0	0	0	0	0	0	0	0	0	0	0	0	0	0	0	0	0	0	0	0	0	0	0	0	0	0	0	0	0	0	0	0	0	0	0	0	0	0
4930407G08Rik	0	0	0	0	0	0	0	0	0.11	0	0	0	0	0	0	0	0	0	0	0	0	0	0	0	0	0	0	0	0	0	0	0	0	0	0	0	0	0	0	0	0	0	0	0	0	0	0	0	0
4930407I10Rik	0	0	0	0	0	0	0	0	0	0	0	0	0	0	0	0	0	0	0	0	0	0	0	0	0	0	0	0	0	0	0	0	0.01	0.01	0	0	0.01	0	0	0	0	0	0	0	0	0	0	0.01	0
4930412C18Rik	1.24	1.16	0.98	1.66	0.94	1.73	1.54	1.52	1.33	1.6	1.44	1.25	0.72	0.78	1.01	1.52	0.93	1.33	0.77	0.83	1.21	1.23	1.35	1.27	1.3	0.78	1.23	1.19	1.2	1.41	0.82	0.58	0.78	0.72	0.73	0.86	1.04	1.09	0.98	1.48	0.74	1.23	1.82	1.27	1.38	1.11	1.44	1.35	0.7
4930412O13Rik	0	0	0	0	0.02	0	0	0.01	0	0.03	0.01	0	0	0	0.01	0	0.01	0.01	0	0	0	0	0	0	0	0.36	0.01	0	0	0.03	0	0	0.01	0.01	0	0	0	0	0	0	0	0	0	0	0	0	0	0	0
4930413E15Rik	0	0	0	0	0	0	0	0	0	0	0	0	0	0	0	0	0	0	0	0	0	0	0	0	0	0.04	0	0	0	0	0	0	0	0	0	0	0	0	0	0	0	0	0	0	0	0	0	0	0
4930413F20Rik	0.1	0	0.07	0	0.13	0	0.08	0	0.08	0.26	0.07	0	0	0.15	0	0	0.08	0	0.19	0.09	0	0.08	0.25	0	0.09	0.31	0.17	0.08	0	0.08	0	0.08	0.09	0	0.09	0	0.08	0	0	0	0	0.08	0	0	0	0	0.08	0	0
4930413G21Rik	5.93	6.59	5.25	8.27	6.05	5.5	5.43	6.9	7.28	7.56	7.71	7.54	7.13	7.95	6.42	8.06	7.1	7.16	4.15	5.48	6.09	5.78	6.98	5.55	7.56	8.96	6.51	6.4	5.68	5.74	7.02	7.04	4.69	8.42	9.53	6.74	5.59	4.37	5.84	6.4	6	7	6.38	5.55	6.15	6.9	6.68	7.65	6.01
4930414N06Rik	0.37	0.17	0.13	0.28	0.12	0.14	0.32	0.16	1.37	0.35	0.14	0.39	0.27	0	0.31	0.28	0.16	0	0.39	0.96	0.19	0.16	0.64	0.22	0.51	0.29	0.37	0.15	0	1.07	0.14	0.62	0.34	0.28	0.16	0	0.48	0	0	0.63	1.02	0.32	0.69	0.15	0.16	0	0.33	0	0.33
4930415F15Rik	0	0	0	0	0	0	0	0	0	0	0	0	0	0	0	0.09	0	0	0	0	0	0	0	0	0	0	0	0	0	0	0	0	0	0	0	0	0	0	0	0	0	0	0	0	0	0	0	0	0
4930415O20Rik	0	0	0	0	0.13	0	0.17	0	0	0	0	0	0.28	0	0.16	0	0.17	0	0	0	0	0.16	0.17	0	0.18	0.15	0.12	0	0.23	0	0.14	0	0	0	0	0	0	0.34	0.18	0	0	0.16	0.18	0	0	0	0	0	0
4930417O13Rik	0	0	0	0	0	0.05	0	0	0	0.06	0	0	0	0	0	0	0	0	0	0	0	0	0	0	0	0.16	0.04	0	0	0	0	0	0	0	0	0	0	0	0	0	0	0	0.06	0	0	0	0	0	0
4930419G24Rik	0	0	0	0	0	0	0	0	0.05	0	0	0	0	0	0	0	0	0	0	0	0	0	0	0	0	0	0	0	0	0	0	0	0	0	0	0	0	0	0	0	0	0	0	0	0	0	0	0	0
4930425K10Rik	0	0	0	0	0	0	0	0	0	0	0	0	0	0	0	0	0	0	0	0	0	0	0	0	0	0	0	0	0	0	0	0	0	0	0	0	0	0	0	0.06	0	0	0	0	0	0	0	0	0
4930426D05Rik	0	0	0	0	0	0.04	0	0	0	0	0	0	0.07	0	0	0	0	0	0	0	0	0	0	0	0	13.77	0	0	0	0	0.04	0	0	0	0	0	0	0	0	0.03	0	0	0	0.04	0	0	0	0.05	0
4930426L09Rik	0.05	0.08	0.07	0	0.1	0.04	0	0.04	0.04	0	0	0.03	0.14	0	0.04	0.07	0.09	0	0.03	0.05	0	0.04	0.12	0	0.05	0.08	0	0.13	0	0	0	0.04	0	0	0	0.16	0.04	0.13	0	0.07	0	0.04	0	0.04	0.04	0.11	0.04	0.25	0.09
4930427A07Rik	0.07	0.08	0.12	0.02	0.52	0.13	0.08	0.12	0.12	0	0.11	0.11	0.11	0.04	0.04	0.09	0.22	0.17	0.37	0.05	0	0.04	0.13	0.06	0.13	0.21	0.04	0.15	0.12	0.1	0.14	0.06	0	0.06	0.09	0.22	0.04	0.06	0.02	0.05	0.24	0.16	0.06	0.12	0.06	0.14	0.02	0.02	0.13
4930428G15Rik	0	0	0.15	0	0.07	0.08	0	0	0	0	0	0	0	0	0	0	0	0	0.07	0	0.1	0	0.09	0.11	0	0	0.06	0	0	0	0	0	0	0.08	0	0	0	0	0	0	0	0	0	0	0	0.11	0	0	0
4930428O21Rik	0	0	0	0	0	0	0	0	0	0	0	0	0	0	0	0	0	0	0	0	0	0	0	0	0	0	0	0	0	0	0	0	0	0	0	0	0	0	0	0	0	0	0	0	0	0	0	0	0
4930429B21Rik	0.12	0.24	0.03	0.23	0.16	0.21	0.1	0.03	0.06	0.19	0.18	0.15	0.15	0.16	0.27	0.12	0.07	0.06	0.06	0.2	0.08	0.1	0.07	0.14	0.15	0.13	0.18	0.07	0.1	0.1	0.15	0.2	0.12	0.26	0.04	0.13	0.21	0.17	0.07	0.06	0.06	0.14	0.04	0.1	0.03	0.04	0.1	0	0.19
4930429F11Rik	0	0	0	0	0	0	0	0	0	0	0	0	0	0	0	0	0	0	0	0	0	0	0	0.05	0	0	0	0	0	0	0	0	0	0	0	0	0	0	0	0	0	0	0	0	0	0	0	0	0
4930429F24Rik	0.16	0.15	0.06	0.03	0.11	0.13	0.1	0.11	0	0.08	0.12	0.13	0.21	0.1	0.03	0.27	0.07	0.07	0.29	0.21	0.08	0.11	0.14	0.05	0.04	0.79	0.11	0.11	0.25	0.13	0.15	0.13	0.27	0.09	0.16	0.1	0.14	0.04	0	0.19	0.09	0.04	0.11	0.1	0.07	0.14	0.23	0.09	0.19
4930430A15Rik	0	0	0	0	0.02	0	0.02	0	0	0	0	0	0	0	0	0	0	0	0	0	0	0	0	0	0	0	0	0	0	0	0	0	0	0	0	0	0	0	0	0	0	0	0	0	0	0	0	0	0
4930430F08Rik	2.72	3.2	2.98	3.18	2.4	2.58	2.49	2.87	3.26	2.3	3.05	3.36	3.52	3.1	3.57	2.9	3.27	3.36	2.94	3.55	3.3	2.86	2.35	1.93	2.07	2.86	2.86	2.3	2.75	2.71	3.4	3.85	3.5	3.04	3.84	3.78	2.71	3.95	3.43	2.4	2.65	2.32	2.16	2.4	2.32	2.4	2.79	2.09	3.14
4930430F21Rik	0	0	0	0	0	0.08	0	0.09	0	0	0	0	0	0	0	0	0.18	0	0	0	0	0	0	0	0	0	0	0	0	0	0	0	0.1	0	0	0	0.09	0	0	0	0	0	0	0	0	0	0	0	0
4930430J02Rik	0	0	0	0	0	0	0	0	0	0	0	0	0	0	0	0	0	0	0	0	0	0	0	0.37	0	0	0	0	0	0	0	0	0	0	0	0	0	0	0	0	0	0	0	0	0	0	0	0	0
4930431F12Rik	0.08	0	0.08	0.02	0.05	0	0.02	0	0.02	0.03	0.02	0.02	0	0.04	0.11	0.02	0	0.04	0.02	0.03	0.08	0	0.02	0	0	0.02	0.04	0.02	0.07	0.04	0.04	0.04	0.08	0.02	0.02	0.02	0.02	0.05	0.08	0.02	0.06	0	0.05	0.07	0	0	0.02	0.06	0.02
4930431P03Rik	0	0	0	0	0.02	0.02	0	0	0	0.06	0	0.05	0	0.02	0	0	0	0	0	0	0	0.03	0	0.03	0	0	0	0.03	0.04	0	0	0.02	0.06	0	0	0.02	0.02	0	0	0.02	0	0.07	0	0.02	0	0.03	0	0.06	0
4930432J09Rik	0	0.02	0	0	0.01	0.01	0.02	0	0	0	0.03	0.01	0	0	0	0	0	0	0	0	0	0	0	0	0	0	0	0	0	0	0	0.02	0.04	0	0	0	0	0	0	0.01	0	0	0.02	0.02	0.02	0	0	0	0
4930432K21Rik	0.06	0.05	0	0.02	0.02	0.04	0	0.05	0.04	0.08	0.06	0	0.02	0.05	0	0.02	0.08	0.04	0.04	0.03	0.05	0.09	0	0.17	0	0.09	0.07	0.05	0.07	0.05	0.04	0.05	0	0.05	0.05	0.13	0.02	0	0.09	0.04	0.02	0.07	0.08	0.07	0.09	0	0.05	0	0
4930432M17Rik	0	0	0	0	0	0	0	0	0	0	0	0	0	0	0	0	0	0	0	0	0	0	0	0	0	0	0	0	0	0	0	0	0	0	0	0	0	0	0	0	0	0	0	0	0	0.08	0	0	0
4930433B08Rik	0	0	0	0	0	0	0	0.12	0	0	0	0	0	0	0	0	0	0	0	0	0	0	0	0	0	0	0	0	0	0	0	0	0	0	0	0	0	0	0	0	0	0	0	0	0	0	0	0	0
4930433I11Rik	0	0	0	0	0	0.02	0.02	0	0	0	0	0	0	0	0	0	0	0	0	0	0	0.03	0	0	0	0	0	0	0	0.02	0	0	0	0	0	0	0	0	0.03	0	0	0	0	0.02	0	0	0	0	0
4930433N12Rik	0	0	0	0	0	0.04	0	0	0.12	0	0	0.04	0	0.04	0	0	0	0	0	0	0.05	0.04	0.04	0	0.05	0	0	0.04	0	0	0	0.04	0	0	0	0	0	0	0	0	0	0	0.05	0.04	0	0	0	0	0
4930435E12Rik	0	0	0	0	0	0	0	0	0.03	0	0	0	0	0	0	0	0	0	0	0	0	0	0	0	0	0	0	0	0	0	0	0	0	0	0	0	0	0	0	0	0	0	0	0	0	0	0	0	0
4930442J19Rik	0	0	0	0	0	0	0	0	0.04	0	0	0	0	0	0	0	0	0	0	0	0	0	0	0	0	0	0	0	0	0	0	0	0	0	0	0	0	0	0	0	0	0	0	0	0	0	0	0	0
4930442L01Rik	0.32	0.27	0.17	0.69	0.4	0.26	0.47	0.61	0.66	0.76	0.42	0.73	0.33	0.39	0.23	0.29	0.38	0.44	0.4	0.34	0.46	0.73	0.61	0.38	0.53	0.22	0.46	0.28	0.74	0.27	0.45	0.37	0.49	0.79	0.45	0.47	0.59	0.62	0.59	0.22	0.37	0.41	0.64	0.57	0.47	0.49	0.48	0.56	0.95
4930443O20Rik	0.04	0.16	0.13	0.07	0.12	0.1	0.04	0	0.22	0.09	0.24	0.1	0.1	0.22	0.08	0.2	0.16	0.15	0.29	0.14	0.14	0.16	0.19	0.33	0.26	0.18	0.15	0.27	0.34	0.3	0.27	0.15	0.09	0.17	0.19	0.07	0.12	0.08	0.13	0.09	0	0.04	0.08	0.3	0.28	0.11	0.12	0.19	0.13
4930444F02Rik	0	0	0	0	0	0	0	0	0	0	0	0	0	0	0	0	0	0	0	0	0	0	0	0	0	0.07	0	0	0	0	0	0	0	0	0	0	0	0	0	0	0	0	0	0	0	0	0.03	0	0
4930444G20Rik	0	0.03	0.07	0	0.04	0.09	0.08	0	0	0.03	0	0.02	0.06	0.07	0	0.02	0.03	0.02	0.08	0	0	0.05	0.05	0.03	0.11	0.09	0.06	0.05	0.07	0.02	0	0.07	0.03	0.04	0.2	0.02	0.08	0.08	0	0.06	0.14	0.08	0.06	0.05	0.05	0.21	0.08	0.03	0
4930444M15Rik	0	0	0	0	0	0	0	0	0	0	0	0	0	0	0	0	0	0	0	0	0	0	0	0	0	0	0	0	0	0	0.03	0	0	0	0	0	0	0	0	0	0	0	0	0	0	0	0	0	0
4930445N18Rik	0	0	0	0	0	0	0	0	0	0	0	0	0	0	0	0	0	0	0	0.1	0	0	0	0	0.09	0	0	0	0	0	0	0	0	0	0	0	0	0	0	0	0	0	0	0	0	0	0	0	0
4930447A16Rik	0	0	0	0	0.23	0.13	0	0	0	0.16	0	0	0.12	0	0	0	0.14	0.14	0	0	0.17	0	0	0	0	0.12	0	0	0	0	0.13	0	0	0	0	0.28	0	0	0	0	0	0.14	0	0	0.14	0	0	0	0
4930447K03Rik	0	0.07	0	0.05	0	0	0	0	0.06	0	0.11	0	0.05	0	0	0	0	0	0	0.07	0	0	0	0	0	0	0	0	0	0	0	0	0	0	0	0	0.06	0	0.07	0.05	0	0	0.07	0	0	0	0	0	0
4930447M23Rik	0	0	0	0	0.02	0	0	0	0	0.03	0	0	0	0	0	0	0	0.02	0	0	0	0.04	0	0.03	0	0	0	0	0	0	0	0	0	0.02	0.02	0	0	0	0	0	0	0	0.02	0.04	0.02	0	0	0	0.02
4930447N08Rik	0.05	0	0	0	0	0.04	0.05	0	0	0	0	0	0	0	0	0.08	0	0	0	0.11	0	0	0	0	0	0.51	0	0	0.07	0	0	0	0	0	0	0	0	0.05	0	0	0	0	0	0	0.05	0	0	0	0
4930448H16Rik	0	0	0	0	0	0	0	0	0	0	0	0	0	0	0	0	0	0	0	0	0	0	0	0	0	0	0	0	0	0	0	0	0	0	0	0	0	0	0	0	0	0	0	0	0	0	0.41	0	0
4930448I18Rik	0	0	0	0	0	0	0	0	0	0	0	0	0	0	0	0	0	0	0	0	0	0	0	0	0	0	0	0	0.16	0	0	0	0	0	0	0	0	0.12	0	0	0	0	0	0	0.11	0	0	0	0
4930449E18Rik	0.41	0.36	0.3	0	0.28	0	0	0	0.31	0.36	0	0	0	0	0.33	0	0	0	0.28	0	0	0	0	0.49	0	0	0	0	0.46	0	0.29	0.32	0	0	0	0	0	0.37	0	0	0	0.34	0	0	0	0	0.32	0	0.66
4930451G09Rik	0.21	0.12	0.08	0.13	0.2	0.12	0.28	0.04	0.33	0.21	0.18	0.32	0.14	0.25	0.17	0.21	0.2	0.19	0.09	0.07	0.17	0.13	0.11	0.16	0.13	0.41	0.14	0.12	0.06	0.14	0.1	0.14	0.45	0.13	0.23	0.15	0.15	0.28	0.06	0.19	0.19	0.11	0.08	0.23	0.07	0.13	0.08	0.11	0.06
4930451I11Rik	0	0	0	0	0	0	0	0	0	0	0	0	0	0	0	0	0	0	0	0	0	0	0	0	0	0	0	0	0	0	0	0	0	0	0	0	0	0	0	0	0	0	0	0	0	0	0	0	0
4930452B06Rik	0.66	1	0.74	0.8	1.2	0.82	1.82	1.04	0.63	1.3	1.24	0.96	0.56	0.45	0.95	0.63	0.51	1.48	0.58	0.58	1.15	0.63	0.42	0.37	0.75	0.38	0.62	0.38	0.87	0.86	0.79	0.43	0.1	0.86	0.17	0.32	0.57	0.73	0.27	0.63	0.16	0.45	0.58	0.49	0.34	0.43	1.75	1.08	0.94
4930453L07Rik	0	0	0	0	0	0	0	0	0	0	0	0	0	0	0.04	0	0	0	0	0	0	0	0	0	0	0	0	0	0	0	0	0	0	0.04	0	0	0	0	0	0	0	0	0	0	0	0	0	0	0
4930453N24Rik	16.04	13.69	16.5	15.08	14.07	15.07	14.97	14.73	14.4	14.31	15.86	15.06	20.74	18.34	17.43	15.67	13.97	14.52	17.23	16.32	15.93	14.05	14.79	15.2	12.29	10.93	17.01	15.3	14.11	16.12	18.26	16.32	19.46	15.15	13.82	16.63	14.22	16.19	15.82	14.65	15.57	15.95	13.59	12.87	11.62	13.25	15.76	15.46	18.24
4930455B14Rik	0	0	0	0	0	0	0	0	0.05	0	0	0	0	0	0	0	0	0	0	0	0	0	0	0	0	0	0	0	0	0	0	0	0	0	0	0	0	0	0	0	0	0	0	0	0	0	0	0	0
4930455C13Rik	3	3.72	3.19	2.94	2.37	3.19	2.67	2.83	2.99	3.1	2.24	2.46	2.67	2.28	3.01	2.26	2.65	3.11	2.6	1.5	3.83	3.15	3.08	2.94	3.62	1.63	2.83	3.78	3.32	3.04	2.97	2.53	3.56	3.11	2.88	2.43	2.74	2.01	2.26	2.15	2.63	2.44	3.51	2.53	2.8	3.03	2.76	3.66	2.57
4930455D15Rik	0	0	0	0	0	0	0	0	0	0	0	0	0.03	0	0	0	0	0	0	0	0	0	0	0	0.04	0	0	0	0	0	0	0	0	0	0	0	0	0	0	0	0	0	0	0	0	0	0	0	0
4930455F16Rik	0.13	0	0	0	0	0	0	0	0	0	0	0	0	0	0	0	0	0	0	0	0	0	0	0	0	0	0	0	0	0	0	0	0	0	0	0	0	0	0	0	0	0	0	0	0	0	0	0	0
4930455G09Rik	0	0.16	0.13	0.13	0.93	0.39	0.31	0.46	0.15	0	0.26	0.23	0.26	0.28	0.74	0.39	0.47	0.42	0.25	0.53	0.36	0.15	0.48	0.42	0	0.14	0.43	0.62	0.22	0.14	0.26	0.28	0.33	0.59	0.17	0	0.32	0.15	0	0.25	0.57	0.61	1.13	0.29	0.58	0.59	0.44	0.34	0.64
4930455H04Rik	0.05	0.04	0.07	0.07	0.16	0	0	0.17	0.27	0.38	0.07	0.32	0	0.04	0.12	0.04	0.13	0.12	0.03	0.05	0.25	0.21	0.16	0.34	0.14	0.08	0.22	0.16	0.06	0.12	0	0.12	0.09	0.11	0	0.16	0.17	0.21	0.18	0.23	0.11	0	0.27	0.12	0.08	0.34	0.26	0.25	0.04
4930459C07Rik	7.39	6.98	5.24	8.12	4.03	12.15	4.41	7.51	8.28	7.93	3.23	7.89	3.44	2.1	7.68	5.92	3.35	9.07	0	0.12	0.12	0.05	0.1	0.07	0	0.19	0.16	0	0.14	0.1	0	0.1	0.46	0.09	0	0.05	0.2	0.21	0.4	0.2	0.23	0.21	0.22	0.15	0.26	0.14	0.16	0.12	0
4930461G14Rik	0	0	0	0	0	0	0	0	0	0	0	0	0	0	0	0	0.08	0	0	0	0	0	0	0	0	0	0	0	0	0	0	0	0	0	0	0	0	0	0	0	0	0	0	0	0	0	0	0	0
4930463O16Rik	0	0	0	0	0	0	0	0	0	0.03	0	0	0	0	0	0	0	0	0	0	0	0	0.02	0	0.03	0.02	0	0	0	0	0	0.02	0	0	0	0	0	0	0	0	0	0	0	0	0	0	0	0	0
4930465K10Rik	0.07	0.06	0.19	0.05	0.13	0.1	0	0.11	0.11	0.06	0.05	0.13	0.14	0.27	0.28	0.14	0.06	0	0.09	0	0.07	0.05	0	0.07	0.06	0.33	0	0.06	0.08	0.05	0.05	0.05	0	0	0	0.21	0	0.11	0	0.04	0.26	0.06	0	0.05	0.11	0.14	0.06	0.06	0.06
4930467E23Rik	0	0.02	0	0.05	0.03	0.03	0.02	0.02	0	0.02	0.02	0.02	0	0	0	0.02	0.02	0	0.01	0	0	0	0	0.02	0	0.05	0.02	0.02	0	0	0	0	0	0	0	0	0.04	0.02	0.02	0.01	0.02	0	0	0.02	0.06	0	0	0	0.04
4930467K11Rik	0	0	0	0.08	0	0	0	0	0	0	0	0.08	0	0.09	0	0	0	0	0	0	0	0	0	0	0	0	0.08	0	0	0	0	0	0	0	0	0	0	0	0	0	0	0	0	0	0	0	0	0	0
4930469G21Rik	0	0	0	0	0	0	0	0	0	0	0	0	0.06	0	0	0	0	0	0	0	0	0	0	0	0	0.19	0	0	0	0	0	0	0	0	0	0	0	0	0.07	0	0	0	0	0	0	0	0	0	0
4930470H14Rik	73.5	65.11	64.31	63.3	53.89	63.61	58.83	64.29	72.58	79.83	66.08	72.91	67.04	63.2	56.91	68.29	66.07	74.83	60.13	78.48	55.21	59.29	66.07	63.73	69.14	50.1	74.6	79.59	79.93	68.51	68.92	76.25	67.37	64.92	67.48	72.46	83.05	75.24	70.52	69.3	54.67	69.56	67.66	53.04	59.42	52.41	54.56	62.61	63.4
4930471C04Rik	0	0.17	0.07	0.07	0	0.21	0	0	0	0	0	0.06	0	0.08	0	0	0.08	0.07	0	0	0	0	0	0	0	0	0	0	0	0	0	0	0	0	0	0	0	0	0	0	0	0	0	0	0	0	0	0	0
4930471G03Rik	0	0	0	0	0	0	0	0	0	0	0	0.1	0	0	0	0	0	0	0	0	0	0	0.13	0	0	0.25	0	0	0	0	0	0	0	0.12	0	0	0	0	0	0	0	0	0	0.13	0	0	0	0	0
4930471M09Rik	0	0	0	0.05	0	0	0.05	0	0	0.06	0.05	0	0	0.05	0	0	0.06	0	0	0	0	0	0	0	0	0	0.05	0.06	0	0	0	0	0.06	0.05	0	0.05	0	0	0	0	0	0	0	0	0	0	0.06	0	0
4930473A02Rik	0	0.22	0.11	0.04	0.06	0	0.12	0.12	0.04	0.28	0.07	0	0.14	0	0.04	0	0.04	0	0	0.2	0.05	0.08	0	0.06	0.14	0.08	0	0	0.06	0.04	0.04	0.04	0	0.04	0.12	0	0	0.13	0	0.07	0.08	0.04	0.04	0.08	0	0	0	0.05	0
4930474G06Rik	0	0	0	0	0	0	0	0	0	0	0	0	0	0	0	0	0	0	0	0	0	0	0	0	0	0	0.01	0	0	0	0	0	0	0	0	0	0	0	0	0	0	0	0	0	0	0	0	0	0
4930474M22Rik	0	0	0	0	0	0	0	0	0	0	0	0	0	0	0	0	0	0	0	0	0	0	0.12	0	0	0	0	0	0	0	0	0	0	0	0	0	0	0	0	0	0	0	0	0	0	0	0	0	0
4930474N09Rik	0	0	0	0.05	0.13	0	0	0	0.05	0.06	0	0	0	0	0	0.05	0	0	0	0	0	0	0	0	0	0	0	0	0	0.05	0	0	0	0	0	0	0	0	0	0	0	0	0.06	0	0	0.07	0	0	0
4930477N07Rik	0	0	0	0	0	0.1	0	0	0	0	0	0.1	0	0	0	0	0	0	0	0	0	0	0	0	0.12	0.2	0	0	0	0	0	0	0	0	0	0	0	0	0	0.18	0	0	0	0	0.23	0.15	0	0	0
4930478L05Rik	0.14	0.16	0.25	0.03	0.14	0.19	0.38	0.21	0.61	0.24	0.32	0.23	0.23	0.29	0.26	0.32	0.48	0.14	0.29	0.17	0.32	0.06	0.21	0.24	0.44	0.51	0.36	0.46	0.48	0.26	0.47	0.12	0.17	0.29	0.23	0.34	0.21	0.33	0.17	0.28	0.27	0.15	0.29	0.58	0.37	0.33	0.44	0.7	0.46
4930479D17Rik	0	0	0	0.09	0.08	0.09	0	0	0	0	0	0	0	0	0	0.09	0	0	0	0	0	0	0	0	0	0.09	0	0	0	0.1	0	0.1	0	0.09	0	0	0	0	0	0	0	0.1	0	0.1	0	0	0	0	0
4930480G23Rik	0.99	0.7	1.14	0.97	0.5	1.06	0.54	1.09	1.32	1.4	0.93	1.31	0.74	0.94	0.56	0.67	0.52	0.59	0.75	1.34	1.28	0.85	1.06	1.33	0.98	0.11	1.53	1.34	0.41	1.56	0.86	0.86	1.09	0.81	1.27	1.18	1.02	0.67	1.2	1.03	0.82	1.31	0.99	0.8	0.86	0.34	0.74	0.6	0.48
4930480K15Rik	0.03	0.03	0.17	0.11	0.17	0.05	0.1	0.13	0.05	0.09	0	0.14	0.04	0.17	0.05	0.19	0.11	0.02	0.18	0.24	0.12	0.08	0.12	0.03	0.16	0.2	0.12	0.08	0.07	0.05	0.04	0.02	0.08	0.1	0.05	0.12	0.12	0.15	0.12	0.06	0.13	0.1	0.19	0	0.1	0.1	0.08	0.12	0.05
4930480K23Rik	1.2	0.99	1.06	0.96	1.04	1.2	1.16	1.12	1.68	1.76	1.04	0.92	0.52	0.82	0.85	1.11	1.08	0.99	0.98	1.2	2.01	1.39	1.16	1.28	1.53	1.09	2.08	0.92	1.43	1.36	1.69	1.18	1.65	1.12	0.82	1.26	1.28	0.89	1.1	1.34	1.03	1.23	1.46	1.05	1.17	1.12	1.43	1.11	1.23
4930481A15Rik	3.09	3.8	2.39	4.58	2.92	2.22	3.7	4.62	3.33	5.12	5.06	4.91	2.31	2.67	3.78	2.81	2.52	2.07	3.16	3.31	1.92	3.38	5.41	3.14	3.04	4.37	5.45	4.74	2.63	2.76	3.2	2.57	4.39	1.84	2.36	3.17	4.67	4.13	3.92	4.82	3.65	4.57	2.86	4.43	4.15	4.65	4.62	3.81	1.88
4930483J18Rik	0	0	0	0	0.04	0	0	0	0	0	0	0	0	0	0	0	0.05	0	0	0	0	0	0	0	0	0	0	0	0	0	0	0.1	0	0	0	0.09	0	0	0	0	0.09	0	0	0	0	0	0	0	0
4930483K19Rik	0.69	0.71	0.88	0.4	0.54	1.63	1.32	0.21	0.48	0.49	0.53	0.52	0.37	2.26	0.51	1.42	0.56	0.62	0.88	0.69	0.2	1.1	0.51	0.37	0.77	0.12	0.49	0.27	0.06	0.33	0.57	0.21	0.48	0.62	0.59	0.65	0.74	0.52	2.23	0.28	0.28	0.26	0.73	0.33	0.52	0.3	0.44	0.31	2.31
4930484H19Rik	0.04	0	0	0.03	0	0	0.03	0	0	0.04	0	0	0	0	0	0	0.03	0	0	0	0	0	0	0	0	0.03	0	0	0	0	0	0	0	0	0	0	0	0	0	0	0	0	0	0	0	0	0	0	0
4930486F22Rik	0	0	0	0	0	0.13	0	0	0	0	0	0	0.13	0	0	0	0	0	0.12	0	0	0	0	0	0	0	0	0	0	0.14	0	0	0	0	0	0	0	0	0	0	0	0	0.16	0	0	0	0	0	0
4930486I03Rik	0.52	0.29	0.39	0.16	0.57	0.33	0.28	0.36	0.33	0.41	0	0.08	0.31	0.6	0.35	0.16	0.29	0.18	0.08	0.11	0.43	0.27	0.36	0.37	0.57	0.16	0.49	0.27	0.13	0.26	0.16	0.26	0.1	0.08	0	0.26	0	0.28	0.2	0.44	0.16	0	0.3	0.26	0.28	0.24	0.09	0.22	0.1
4930486L24Rik	0.14	0.13	0.07	0.25	0.18	0.04	0.24	0.21	0.26	0.18	0.17	0.27	0.24	0.11	0.24	0.14	0.21	0.11	0.23	0.29	0.19	0.08	0.37	0.29	0.17	0.68	0.12	0.24	0.23	0.23	0.17	0.08	0.13	0.18	0.08	0.27	0.16	0.08	0.22	0.33	0.45	0.33	0.26	0.27	0.28	0.11	0.21	0.29	0.21
4930487D11Rik	0	0	0	0	0	0	0	0	0	0	0	0	0	0	0	0	0	0	0	0	0	0	0	0	0	0	0	0	0	0	0	0	0	0	0	0	0	0	0	0	0	0	0	0	0.49	0	0	0	0
4930487H11Rik	0.18	0.4	0.07	0.2	0.12	0.14	0	0.23	0.07	0.18	0.14	0.21	0.13	0	0.15	0.07	0.08	0.22	0.19	0.28	0.28	0.23	0.61	0.63	0.09	0.43	0.43	0.24	0.45	0.59	0.47	0.22	0.43	0.14	0.15	0	0.15	0.48	0.44	0.31	0.35	0.23	0.17	0.22	0.32	0.1	0.24	0.57	0.17
4930488L21Rik	0	0	0.02	0	0	0	0	0	0.03	0	0	0	0.07	0.03	0	0	0	0	0	0.03	0.03	0	0.03	0.04	0	0.34	0	0	0	0	0	0	0.03	0.06	0	0.03	0	0	0	0	0	0	0	0.03	0	0	0	0.03	0
4930500F04Rik	0	0	0	0	0	0	0	0	0	0	0	0	0	0	0	0	0	0	0	0	0.18	0	0	0	0	0	0	0	0	0	0	0	0	0	0	0	0	0	0	0	0	0	0	0	0	0	0	0	0
4930500L23Rik	0	0	0	0	0	0	0	0	0	0	0	0	0	0	0	0	0	0	0	0	0	0	0	0	0	0	0	0	0	0	0	0	0.09	0	0	0	0	0	0	0	0	0	0	0	0	0	0	0	0
4930502E09Rik	0.11	0.39	0.56	0.16	0.07	0.08	0.09	0.64	0.26	0.3	0.17	0.36	0.48	0.09	0.18	0.33	0.1	0.09	0.46	0.23	0.55	0.26	0.09	0.13	0.4	0.09	0.47	0.26	0	0.42	0.41	0.09	0.2	0.25	0	0.18	0.19	0.19	0.47	0.38	0.09	0.19	0.3	0	0.26	0.12	0.18	0.62	0
4930503B20Rik	0.06	0	0	0	0	0	0	0	0	0	0	0	0	0.05	0	0	0	0	0	0	0	0	0	0	0.06	0	0	0	0	0	0	0	0	0	0	0	0	0	0	0	0	0	0.06	0	0.11	0	0.05	0	0
4930503E14Rik	0	0	0	0	0	0.04	0	0	0	0	0	0	0	0	0	0	0	0	0	0	0	0	0	0	0	0	0	0	0	0	0	0	0	0	0	0	0	0	0	0	0	0	0	0	0	0	0	0	0
4930503F20Rik	0	0	0	0	0	0	0	0	0	0	0	0	0	0	0	0	0	0	0	0	0	0	0	0	0	0	0	0	0	0	0	0	0	0	0	0	0.11	0	0	0	0	0	0	0	0	0	0	0	0
4930503L19Rik	1.07	0.72	1.27	0.91	1.13	1	1.19	0.72	0.88	1.05	1.14	1.05	1.19	1.04	0.71	0.97	1.13	1.29	0.83	1.07	0.91	1.25	1.01	1.05	1.03	1.32	1.38	1.36	1.44	1.35	0.95	1	0.73	0.85	0.66	0.99	0.77	0.76	1.16	1.03	1.09	1.02	0.72	1.03	1.05	1.4	0.77	0.97	1.01
4930503O07Rik	0	0.29	0	0	0	0	0.15	0	0	0.15	0	0	0	0	0	0.12	0	0.13	0	0	0	0	0	0	0	0	0	0	0	0	0	0	0	0	0	0	0	0	0	0	0	0	0	0	0	0	0	0	0
4930505A04Rik	0	0	0	0	0.09	0	0	0	0	0	0	0	0	0	0	0	0	0	0	0	0	0	0	0	0	0.05	0	0	0	0.05	0	0	0	0	0	0	0	0	0	0	0	0	0	0	0	0	0.06	0.07	0
4930505G20Rik	0	0	0	0	0	0	0	0	0	0	0	0	0.1	0	0	0	0	0	0	0	0	0	0	0	0	0	0	0	0	0	0	0	0	0	0	0	0	0	0	0	0	0	0	0	0	0	0	0	0
4930505K14Rik	0	0	0	0	0	0.15	0	0	0	0	0.15	0	0	0	0	0	0	0	0.14	0	0	0	0	0	0	0	0	0	0	0	0	0	0	0	0	0	0	0	0.18	0	0	0	0	0	0	0	0	0	0
4930506A18Rik	0	0.13	0.1	0.05	0	0.11	0	0	0.06	0	0	0	0.05	0	0	0	0	0.12	0	0.07	0.07	0	0	0	0.07	0.17	0.05	0	0	0	0.05	0	0.07	0	0	0	0	0	0	0.05	0	0.12	0.07	0.06	0	0	0	0	0.07
4930506C21Rik	0.75	0.45	0.49	0.18	0.38	0.5	0.43	0.22	0.55	1.36	0.43	0.34	0.31	0.2	0.21	0.49	0.6	0.4	0.75	0.34	0.33	1.01	0.66	0.2	0.73	0.95	1.15	0.36	0.64	0.75	0.68	0.47	0.89	0.4	0.65	0.4	0.73	0.36	0.45	0.93	0.33	0.94	0.77	0.62	0.57	1	1.04	0.77	0.69
4930507D05Rik	0.44	0.56	0.7	0.61	0.51	0.69	0.49	0.77	0.77	0.57	0.64	0.78	0.73	0.76	0.99	0.54	0.48	0.35	0.51	0.57	0.74	0.61	0.5	0.53	0.66	0.37	0.78	0.92	0.77	0.77	0.66	0.41	0.32	0.74	0.61	0.59	0.75	0.54	0.66	0.72	0.59	0.69	0.61	0.74	0.7	0.6	1.03	0.76	0.83
4930507D10Rik	0	0	0	0	0	0	0	0	0	0	0	0	0	0	0	0	0	0	0	0	0	0	0	0	0	0	0	0	0	0	0	0.05	0	0	0	0	0	0	0	0	0	0	0	0	0	0	0	0	0
4930509E16Rik	0.17	0.16	0.09	0.13	0.26	0.23	0.4	0.1	0.05	0.11	0.04	0.22	0.08	0.19	0.15	0.3	0.1	0.05	0.28	0	0.12	0	0.15	0.14	0.16	0.09	0.08	0.1	0.07	0.05	0	0.05	0	0.33	0.09	0.19	0.1	0.1	0.11	0.08	0.05	0.2	0	0.09	0.05	0	0.11	0.06	0.05
4930509K18Rik	0	0	0	0	0	0	0	0	0	0	0	0	0	0	0	0	0	0	0.03	0	0	0	0	0	0	0	0	0	0	0	0	0	0	0	0	0	0	0	0	0	0	0	0	0	0	0	0	0	0
4930511A02Rik	0	0	0	0	0	0	0	0	0.02	0	0	0	0	0	0	0	0	0	0	0	0	0	0	0	0	0	0	0	0	0	0	0	0	0	0	0	0	0	0	0	0	0	0	0	0	0	0	0	0.03
4930511A08Rik	2.78	2.09	1.14	1.77	1.97	3.71	1.43	0.97	0.92	1.82	0.9	0.52	0.84	0.62	1.28	0.59	1.33	1.31	1.64	0.9	1.54	1.28	1	2.38	1.04	0.61	1.2	1.81	2.29	2.17	0.59	1.31	1.76	1.45	0.68	1.64	1.32	1.48	1.03	1.85	1.22	2.95	1.77	0.98	1.3	0	1.31	0	1.69
4930511E03Rik	0	0	0	0	0	0	0	0	0	0	0	0	0	0	0	0	0	0	0	0	0	0	0.03	0	0	0.02	0	0	0	0	0	0	0	0.02	0	0	0	0	0	0	0	0	0	0	0	0	0	0	0
4930511M06Rik	0.44	0.52	0.56	0.55	0.42	0.66	0.45	0.7	0.67	0.85	0.5	0.64	0.55	0.47	0.53	0.49	0.33	0.48	0.37	0.2	0.29	0.42	0.78	0.46	0.54	3.04	0.8	0.68	0.43	0.58	0.49	0.46	0.31	0.48	0.58	0.56	0.47	0.5	0.47	0.55	0.33	0.68	0.52	0.48	0.45	0.49	0.57	0.64	0.49
4930512B01Rik	0.11	0.07	0.03	0.4	0.1	0.06	0.33	0.13	0.22	0.07	0.12	0.08	0.2	0.06	0.13	0.17	0.04	0.03	0.05	0.16	0.24	0.1	0.33	0.18	0.12	0.19	0.08	0.07	0.14	0.03	0.09	0.19	0.23	0.03	0.09	0.06	0.1	0.2	0.11	0.26	0.03	0.23	0.14	0.16	0.17	0.09	0.21	0.28	0.11
4930512J16Rik	0	0	0	0	0	0	0	0	0	0	0	0	0	0	0	0	0	0	0	0	0	0	0	0	0	0	0	0.03	0	0	0	0	0	0	0	0	0	0	0	0	0	0	0.04	0	0	0	0	0	0
4930512M02Rik	4.07	1.41	1.13	2.09	2.9	3.26	1.47	2.31	2.57	3.21	1.53	1.87	2.4	2.16	1.17	2.13	2.87	3.65	2.08	2.49	2.53	2.03	2.74	2.51	1.77	0.88	2.48	2.12	1.84	1.41	1.03	1.44	1.03	1.79	1.97	2.29	5.28	1.72	4.62	2.43	3.4	2.13	1.15	1.04	1.92	0.37	0.57	0.67	1.29
4930513D17Rik	0	0.05	0	0	0	0	0	0	0	0	0	0	0	0	0	0	0	0.04	0	0	0	0	0	0	0	0.08	0	0	0	0	0	0	0	0	0	0	0	0	0	0	0	0	0	0	0	0	0	0	0
4930513N10Rik	0.79	0.79	0.62	1	0.66	0.69	0.75	1.05	0.88	0.75	0.73	1.1	0.72	0.83	0.89	0.76	0.78	1.12	0.59	0.75	1	0.84	0.79	0.59	0.76	1.06	0.39	0.95	0.64	0.87	0.56	0.94	0.49	0.8	1.18	0.77	0.86	1.02	1.04	0.7	0.75	0.8	0.59	0.79	0.68	0.74	0.81	0.74	0.69
4930513O06Rik	0.26	0.4	0.39	0.51	0.35	0.27	0.23	0.38	0.34	0.56	0.37	0.32	0.12	0.34	0.07	0.25	0.22	0.49	0.3	0.46	0.09	0.43	0.29	0.1	0.39	0.06	0.23	0.46	0.41	0.27	0.5	0.07	0	0.24	0.26	0.27	0.07	0.23	0.17	0.12	0.27	0.15	0.16	0.07	0.07	0.31	0.23	0.27	0.15
4930515G01Rik	0.42	0.36	0.49	0.44	0.4	0.55	0.17	0.29	0.4	0.26	0.4	0.17	0.25	0.44	0.29	0.3	0.55	0.44	0.05	0.52	0.4	0.4	0.18	0.38	0.2	0.57	0.55	0.12	0.26	0.34	0.05	0.33	0.45	0.46	0.44	0.38	0.68	0.29	0.23	0.29	0.27	0.29	0.19	0.39	0.23	0.15	0.34	0.2	0.38
4930515L19Rik	0	0.2	0	0.17	0.07	0.25	0	0.09	0	0	0.08	0	0.31	0.17	0	0	0.09	0.09	0	0	0	0	0.19	0	0	0.08	0	0.09	0.13	0	0	0	0.1	0.08	0	0.09	0.09	0	0.11	0	0	0.09	0.1	0	0	0	0.1	0.11	0
4930517E11Rik	0	0	0.04	0	0.03	0.08	0	0	0	0	0	0	0	0	0	0	0	0	0	0	0	0	0	0	0	0.04	0	0	0	0	0	0	0	0	0.08	0.04	0	0	0	0	0	0	0.05	0.08	0	0.06	0	0	0
4930517M08Rik	0.08	0	0	0	0	0.06	0	0	0	0	0	0	0	0	0	0	0	0	0	0	0	0	0	0	0	0	0	0	0	0	0	0.07	0	0	0	0	0	0	0	0	0	0	0	0	0	0	0	0	0
4930519F09Rik	0.08	0.27	0.22	0.22	0.16	0.16	0.29	0.26	0.38	0.36	0.25	0.25	0.06	0.21	0.21	0.19	0.11	0.17	0.24	0.31	0.3	0.26	0.3	0.25	0.35	0.19	0.3	0.3	0.46	0.14	0.41	0.27	0.28	0.13	0.21	0.24	0.33	0.33	0.16	0.15	0.17	0.26	0.16	0.14	0.26	0.48	0	0.21	0.23
4930519F16Rik	0	0	0	0	0	0	0.04	0	0.04	0	0	0	0	0.04	0	0	0	0	0	0	0	0	0	0	0	0	0	0	0	0	0	0	0	0	0	0	0	0	0	0	0	0	0	0	0.04	0	0	0	0
4930519G04Rik	0.34	0.21	0.4	0.32	0.31	0.48	0.17	0.32	0.19	0.22	0.34	0.41	0.1	0.35	0.25	0.32	0.72	0.54	0.23	0.1	0.4	0.2	0.26	0.08	0.32	0.24	0.33	0.2	0.42	0.3	0.17	0.44	0.28	0.29	0.2	0.27	0.21	0.12	0.21	0.28	0.19	0.35	0.25	0.28	0.23	0.19	0.61	0.34	0.15
4930520O04Rik	0.19	0	0.14	0.05	0.13	0.1	0.17	0	0.05	0.19	0	0.14	0	0	0	0	0.06	0.11	0.09	0.07	0.07	0.17	0	0.08	0.12	0.26	0	0.06	0	0.05	0	0.05	0	0	0.11	0.05	0.11	0.06	0.12	0.04	0.2	0	0.06	0	0.11	0.15	0	0	0.06
4930521E06Rik	0	0	0	0.05	0	0.06	0.06	0	0	0	0	0.06	0	0	0	0	0.06	0	0	0	0	0	0	0	0	0.11	0	0	0	0	0	0	0	0	0	0	0	0	0	0	0	0	0	0.06	0.06	0	0	0	0
4930523C07Rik	2	1.58	1.49	2.11	2.52	1.98	2.13	2.36	2.16	3.09	2.63	2.14	1.62	1.09	1.66	1.68	1.88	1.19	1.79	1.79	3.15	2.62	3.59	2.92	4.16	2.29	4.27	5.81	5.63	5.64	2.29	1.63	2.38	1.98	1.6	1.75	2.4	1.83	2.09	3.45	3.68	3.54	3.93	4.17	4.44	4.52	3.05	3.75	2.24
4930524B15Rik	0	0	0	0	0	0	0	0.03	0	0	0	0	0	0	0	0	0	0	0	0	0	0	0	0	0	0	0	0	0	0	0	0	0.03	0	0	0	0	0	0	0	0.03	0	0	0	0.03	0.04	0	0	0
4930524O05Rik	0	0.14	0.11	0.12	0.11	0	0	0.13	0.13	0.3	0.36	0.21	0	0	0	0.12	0	0	0	0	0	0.26	0.14	0.2	0.15	0	0.49	0.13	0.59	0	0.24	0	0.3	0.13	0.29	0.13	0.14	0	0	0	0	0	0.15	0.27	0.4	0.18	0.13	0	0.15
4930525D18Rik	0	0	0	0	0	0	0	0	0	0	0	0	0	0	0	0	0	0	0	0	0	0	0	0	0	0	0	0	0	0	0	0	0	0	0	0	0	0	0.08	0.06	0	0	0	0	0	0	0	0	0
4930525G20Rik	0.14	0.27	0.22	0.24	0.31	0.25	0.16	0.41	0.37	0.32	0.25	0.21	0.33	0.14	0.22	0.28	0.3	0.23	0.25	0.24	0.31	0.28	0.33	0.24	0.18	0.31	0.28	0.27	0.25	0.19	0.34	0.25	0.51	0.38	0.24	0.31	0.35	0.34	0.34	0.28	0.16	0.15	0.33	0.23	0.24	0.2	0.21	0.18	0.24
4930526H09Rik	0	0.06	0	0	0	0	0	0	0	0	0	0	0	0	0	0	0	0	0	0	0	0	0	0	0	0	0	0	0	0	0	0	0	0	0	0	0	0	0	0	0	0	0	0	0	0	0	0	0
4930526I15Rik	4.25	2.98	3.23	3.23	3.52	3.24	3.11	3.37	3.35	4.63	3.87	3.6	3	3.51	3.92	4.72	3.47	3.4	3.56	3.55	3.61	3.14	3.33	3.34	4.09	4.75	3.71	2.59	2.8	3.43	3.26	3.77	4.01	3.6	3.63	3.27	4.12	3.66	3.37	3.62	4.59	4.19	3.38	3.13	2.55	5.05	3.56	2.62	3.44
4930527F14Rik	0	0	0	0	0	0	0	0	0	0	0	0	0	0	0	0	0	0	0	0	0.11	0	0	0	0	0	0	0	0	0	0	0	0	0	0	0	0	0	0	0.08	0	0	0	0	0	0	0	0	0
4930527G23Rik	0	0	0	0	0	0	0	0	0.15	0	0	0	0	0	0	0	0	0	0	0	0	0	0	0	0	0	0	0	0	0	0	0	0	0	0	0	0	0	0	0	0	0	0	0	0	0	0	0	0
4930528A17Rik	0.32	0.4	0.37	0.34	0.23	0.28	0.43	0.39	0.26	0.32	0.32	0.38	0.42	0.32	0.25	0.37	0.3	0.35	0.25	0.41	0.37	0.39	0.22	0.36	0.48	0.43	0.42	0.38	0.32	0.37	0.27	0.38	0.38	0.13	0.36	0.35	0.31	0.17	0.28	0.33	0.3	0.34	0.3	0.38	0.2	0.26	0.29	0.24	0.33
4930528D03Rik	0.23	0.05	0.09	0.22	0.08	0.04	0.15	0	0.05	0.34	0.09	0.08	0.13	0.05	0.05	0.17	0.1	0.05	0.12	0.24	0.12	0.1	0.05	0	0.05	0.18	0.15	0.2	0.15	0.15	0	0.05	0.11	0.14	0.05	0.19	0.2	0.1	0.05	0.12	0.14	0.15	0	0.14	0.3	0.14	0.31	0.12	0.05
4930532I03Rik	0	0	0	0	0	0.03	0.05	0	0	0	0	0	0.05	0	0	0.04	0	0	0	0.06	0	0	0.05	0	0.04	0	0	0	0	0	0	0	0	0	0	0	0	0	0	0	0	0	0	0	0	0	0	0	0
4930533B01Rik	0.24	0	0.18	0	0.08	0.05	0.05	0.1	0.1	0.12	0.09	0.09	0	0.05	0.05	0.18	0	0.2	0.09	0	0	0.05	0.05	0	0.12	0	0	0.05	0	0.05	0	0	0.12	0	0	0	0.16	0.05	0.12	0.04	0.28	0.11	0.28	0	0.05	0.14	0	0.06	0.17
4930533N22Rik	0.68	0.32	0.6	0.39	0.36	0.5	0.45	0.75	0.62	0.77	0.29	0.74	0.6	0.29	0.3	0.35	0.67	0.26	0.41	0.36	0.41	0.61	0.46	0.32	0.23	0.67	0.6	0.81	0.56	0.44	0.47	0.55	0.79	0.34	0.47	0.45	0.56	0.14	0.47	0.55	0.18	0.31	0.55	0.52	0.77	0.28	0.14	0.25	0.61
4930538K18Rik	0.1	0.09	0	0.04	0.03	0.07	0.08	0.04	0.12	0.14	0.04	0.1	0.04	0.04	0.08	0.04	0.04	0.08	0.07	0	0	0.21	0.08	0.35	0.48	0.12	0	0.04	0.12	0.08	0	0.04	0	0	0.04	0.04	0.04	0.09	0.09	0.13	0.11	0.04	0.18	0.16	0.04	0.17	0.09	0.05	0
4930539E08Rik	0.06	0.06	0.01	0.19	0.41	0.12	0.08	0.09	0.07	0.12	0.08	0.15	0.01	0	0	0.04	0.25	0.03	0.02	0	0.04	0.08	0.18	0.05	0.1	0.02	0.04	0.01	0	0.08	0.04	0.01	0.05	0.02	0.03	0.07	0.1	0.01	0.05	0.14	0.17	0.24	0.04	0.08	0.05	0.05	0.01	0.03	0.01
4930539J05Rik	6.11	5.07	6.94	5.11	4.4	2.87	7.59	3.37	4.03	4.04	4.7	6.19	3.07	6.12	6.36	5.85	5.05	6.36	5.02	3.84	5.44	7.36	5.87	5.46	3.15	1.64	4.48	3.35	6.53	4.69	6	7.13	3.69	6.42	7.21	5.11	5.4	4.57	4.78	4.92	5.02	4.01	3.07	3.58	3.79	4.16	5.66	3.86	3.89
4930539N22Rik	0	0	0	0	0	0	0	0	0	0	0	0	0	0	0	0	0	0	0	0	0	0	0	0	0	0	0	0	0	0	0	0	0	0	0	0	0	0	0	0	0	0	0	0	0	0	0	0	0
4930542C21Rik	0	0	0.16	0	0	0.06	0	0	0	0	0	0	0	0	0	0	0	0	0	0	0	0	0	0	0	0	0	0	0	0	0	0	0	0	0.06	0	0	0	0	0	0.06	0	0	0	0	0	0	0	0
4930542D17Rik	0	0	0	0	0.06	0.04	0.08	0	0.08	0	0.04	0	0.03	0	0.04	0	0	0	0	0	0	0	0	0	0	0.04	0	0	0.06	0	0.04	0	0	0	0	0.08	0.04	0	0	0.07	0.04	0.08	0.18	0	0	0	0.09	0	0
4930544D05Rik	0	0.42	0	0.24	0	0	0	0	0.13	0	0.36	0	0	0.13	0	0	0	0.13	0	0	0	0	0.14	0	0	0	0	0	0	0.13	0	0.13	0.15	0.27	0	0	0	0	0	0	0	0	0	0	0	0	0	0	0.15
4930545H06Rik	0	0	0	0	0	0.08	0	0	0	0	0	0	0	0	0	0	0.1	0.09	0	0	0	0	0	0	0	0	0	0	0	0	0	0	0	0	0	0	0	0	0	0.07	0.08	0	0	0	0	0	0	0	0
4930545L23Rik	0.45	0.49	0.63	0.31	0.4	0.34	0.23	0.25	0.25	0.43	0.37	0.27	0.54	0.4	0.45	0.31	0.38	0.25	0.47	0.45	0.79	0.16	0.15	0.21	0.3	1.49	0.53	0.71	0.38	0.44	0.75	0.56	0.72	0.35	0.21	0.41	0.48	0.38	0.53	0.24	0.36	0.49	0.19	0.81	0.75	0.27	0.49	0.68	0.55
4930546K05Rik	0	0	0	0	0	0.01	0	0	0	0.03	0.03	0.02	0	0.01	0	0	0	0	0	0	0	0.03	0.02	0	0.02	0.01	0.01	0	0	0	0	0	0	0	0	0	0	0	0	0	0	0	0	0.01	0.02	0.02	0.02	0.02	0
4930547E08Rik	0	0	0	0	0	0	0	0	0	0	0	0.14	0	0	0	0	0	0.16	0	0	0	0	0	0	0	0	0	0	0	0	0	0	0	0	0	0	0	0.17	0	0	0	0	0	0	0	0	0	0	0
4930548H24Rik	0	0	0	0.06	0	0	0	0	0	0	0	0	0	0	0	0	0	0	0	0	0	0	0	0	0	0.03	0	0	0	0	0	0.03	0	0	0	0	0	0	0	0.03	0	0	0.04	0	0	0	0	0	0
4930548J01Rik	0	0	0	0	0	0.09	0	0	0	0	0.19	0	0	0	0	0	0	0	0	0	0	0	0	0	0	0	0.08	0.1	0	0	0.09	0	0	0	0.1	0	0	0	0	0	0	0	0	0	0	0	0	0	0.11
4930549C15Rik	0.1	0.14	0.19	0.15	0.2	0.44	0.04	0.27	0.25	0.25	0.08	0.23	0.04	0.04	0.09	0.31	0.09	0.13	0.15	0.21	0.16	0.13	0.04	0.18	0.1	0.32	0.17	0.04	0	0.08	0.04	0.04	0	0.08	0	0.04	0.17	0.09	0	0	0	0.04	0.05	0.13	0.05	0.06	0	0.05	0
4930549G23Rik	0	0.15	0	0.25	0.23	0.26	0.6	0.29	0.27	0	0	0	0	0	0	0	0.15	0.14	0.24	0	0.35	0	0	0	0.15	0	0	0	0.2	0	0.13	0	0	0	0.14	0	0	0	0	0.12	0	0	0.16	0	0	0	0.14	0.16	0.3
4930550C14Rik	0.04	0.04	0.03	0.03	0.09	0.07	0	0	0.07	0.09	0.03	0.03	0.07	0.07	0.04	0.03	0.04	0.08	0.03	0.05	0	0.08	0.04	0.05	0	0.35	0.06	0.04	0.11	0.07	0	0	0	0.03	0.04	0	0.04	0.04	0	0.06	0.04	0	0	0.23	0.08	0.05	0.08	0	0
4930550L24Rik	0	0	0	0	0.06	0	0	0	0	0	0	0	0	0	0	0	0	0	0	0	0	0	0	0	0	0	0.03	0	0	0	0	0	0	0	0	0	0	0	0	0	0	0	0	0	0	0	0	0	0
4930552P12Rik	0.15	0.19	0.06	0.07	0.08	0.07	0.08	0	0.05	0.03	0.09	0.04	0.07	0	0.03	0.11	0.08	0.07	0.08	0.03	0	0.05	0.05	0.11	0.08	0.07	0.13	0.03	0.04	0.05	0.09	0.02	0.06	0.07	0.05	0.1	0	0.08	0.03	0.04	0	0.08	0.11	0.05	0.05	0.14	0	0	0
4930554G24Rik	0	0	0.05	0	0	0	0	0.03	0	0.03	0	0	0.03	0	0.06	0	0.03	0.09	0.02	0.07	0.04	0	0.06	0.04	0	0.06	0.02	0.03	0	0.03	0.11	0	0.07	0.03	0	0	0.03	0.03	0.03	0.02	0.05	0	0	0.03	0.03	0	0.03	0	0
4930554H23Rik	0	0	0	0	0	0	0	0	0	0	0	0	0	0	0	0	0	0	0	0	0	0	0	0	0	0	0	0	0	0	0	0	0	0.02	0	0	0	0	0	0	0	0	0	0	0	0	0	0	0
4930555G01Rik	0	0	0	0	0	0.02	0	0	0	0	0	0	0	0	0	0	0	0	0	0	0	0	0	0	0	0	0	0	0	0.02	0	0	0	0	0	0	0	0	0	0	0	0	0	0	0	0	0	0	0
4930556M19Rik	3.32	2.81	2.25	3.73	1.99	3.39	2.44	3.52	3.32	4.3	3.26	4.29	1.9	3.35	3.15	4.38	3.52	3.71	1.36	2.06	2.19	2.27	2.21	2.18	1.37	1.13	1.67	1.95	1.11	1.99	1.83	1.76	2.72	2.65	2.16	2.63	2.73	2.83	2.39	2.18	1.83	2.47	2.36	1.26	1.46	1.58	1.6	1.51	2.12
4930556N13Rik	0.92	1.33	0.77	0.7	0.29	0.88	1.14	1.09	1.32	1.27	0.72	1.17	0.26	0.3	0.85	0.66	0.6	0.91	0.82	0.47	1.11	1.34	1.29	0.72	1.12	0.9	1.15	0.6	1.32	1.07	0.72	1.16	0.7	0.79	0.87	0.54	0.69	1.14	0.67	1.17	0.78	0.92	1.53	0.66	1.7	0.94	1.01	1.03	0.67
4930557A04Rik	0.18	0.17	0.69	0.14	0.13	0	0	0	0.15	0.18	0.43	0	0.41	0.45	0	0	0	0.16	1.05	0	0	0.31	0	0	0	0.98	0	0	0	0	0.14	0.31	0.17	0.14	0	0	0.31	0	0.34	0.13	0.15	0	0	0	0	0	0	0	0.17
4930557J02Rik	0	0	0	0	0	0	0	0	0	0	0	0	0	0	0	0	0	0	0	0	0	0	0	0	0	0	0	0	0	0	0	0	0	0	0	0	0	0	0	0	0	0.06	0.06	0	0	0	0	0	0
4930557K07Rik	0	0.81	0.33	0.34	0.33	0.32	0.84	1.12	0.71	0.82	0	0.29	0.32	0.35	0.73	0.33	0.37	0	1.25	0	0.44	0.37	0	0.55	0	0.34	0.53	0.33	1.05	0	0	0.37	0.39	0	0	0.37	1.14	0.43	0.39	0.62	0	0.38	0.4	0	0.73	0	0.36	0.83	0.38
4930558J18Rik	0.15	0.08	0	0.02	0.1	0.05	0.03	0	0.05	0.03	0.1	0	0.07	0	0.03	0.05	0.09	0.03	0.11	0.03	0	0	0.03	0.04	0.03	0.03	0.04	0.03	0.04	0	0.09	0.05	0	0.05	0.05	0.05	0.03	0	0.03	0.06	0.07	0	0	0	0.03	0.04	0.03	0	0.03
4930558K02Rik	0	0	0	0	0	0	0	0	0	0.07	0	0	0	0	0.06	0	0	0	0	0	0	0	0.06	0	0	0.06	0	0	0	0.12	0	0.06	0	0	0	0	0.06	0	0	0	0	0	0	0	0	0	0.13	0	0
4930562C15Rik	0	0	0.05	0.02	0.02	0	0.03	0.03	0.05	0.05	0.02	0.05	0.02	0.01	0	0	0.03	0	0.01	0	0	0	0.04	0.04	0.08	0.01	0.06	0.01	0	0.03	0.04	0.04	0	0.04	0.06	0.04	0	0.01	0.01	0.03	0.01	0.04	0.01	0.04	0.03	0.04	0	0.06	0.01
4930562F07Rik	0.45	0.61	0.17	0.9	0.67	0.49	1.11	0.48	0.71	1.02	0.48	0.68	0.56	0.17	0.45	0.56	0.28	0.09	0.45	0.85	0.88	0.56	1.44	1.08	0.99	0.91	1.35	1.56	2.29	2.17	0.56	0.69	0.49	0.83	0.65	0.62	0.76	0.51	0.7	0.54	0.79	1.69	1.41	0.81	1.2	1.23	0.37	0.32	1.15
4930563D23Rik	0	0	0.03	0.08	0	0	0.02	0	0.03	0.02	0	0.01	0	0	0	0	0	0	0	0	0.02	0	0	0	0	0.03	0.01	0	0	0	0.02	0	0	0.02	0.02	0.02	0	0.02	0.02	0.01	0	0	0.02	0.02	0	0	0	0.02	0
4930563E18Rik	0.09	0.08	0.13	0.07	0.03	0.07	0.08	0.04	0.19	0.04	0.1	0.1	0	0.19	0.23	0.03	0.04	0.15	0.13	0	0	0.04	0.08	0.11	0.22	0.11	0.03	0.04	0	0.15	0.03	0.08	0.13	0.07	0	0.08	0.08	0.12	0.09	0.06	0.07	0.2	0.13	0	0.04	0.11	0	0	0.09
4930563E22Rik	0.09	0.18	0.13	0.13	0.13	0.08	0.13	0.09	0.19	0.09	0.12	0.04	0.1	0.18	0.08	0.12	0.13	0.07	0.25	0.14	0.13	0.08	0.02	0.1	0.14	0.5	0.01	0.18	0.07	0.04	0.08	0.18	0.17	0.07	0.12	0.12	0.11	0.09	0.1	0.12	0.17	0.08	0.05	0.06	0.06	0.1	0.05	0.06	0.08
4930563F08Rik	0	0	0	0	0	0	0	0	0.15	0.19	0	0	0.28	0	0	0	0	0	0	0	0.2	0.16	0	0	0	0.45	0	0	0	0	0	0	0	0	0.16	0	0.16	0.18	0	0	0	0	0	0	0	0	0	0.2	0
4930563M21Rik	0	0	0	0	0	0	0	0	0	0	0	0	0	0	0	0	0	0	0	0	0	0	0	0	0	0	0	0	0	0	0	0	0.08	0	0	0	0	0	0	0	0	0	0	0	0	0	0	0	0
4930564C03Rik	0.11	0.05	0.08	0.12	0.04	0.09	0.23	0.05	0.04	0	0.04	0.12	0.04	0	0.05	0.08	0.15	0	0.19	0.12	0.06	0.05	0.05	0.2	0.11	0.13	0.04	0.09	0.07	0.09	0	0.09	0.16	0.13	0.09	0.09	0.14	0.1	0.21	0.08	0.04	0	0.05	0.09	0	0.26	0	0.06	0.1
4930565N06Rik	1.77	2.32	1.46	2.34	2.22	2.39	2.39	2.38	2.64	3.49	1.8	2.74	1.22	1.4	1.38	1.35	1.6	1.52	1.63	2.61	2.17	1.98	2.08	2.47	3.01	2.43	2.95	1.65	2.18	2.57	1.62	1.26	2.44	1.33	1.1	1.42	2.39	2.08	1.87	1.69	1.75	2.12	2.98	2.45	2.32	2.36	2.49	3.41	1.3
4930567K12Rik	0	0	0	0	0	0	0	0	0	0	0	0	0	0	0	0	0	0	0	0	0	0	0	0	0	0.29	0	0	0	0	0	0	0	0	0	0	0	0	0	0	0	0	0	0	0	0	0	0	0
4930570G19Rik	0	0	0	0	0.01	0.11	0	0	0.03	0	0.01	0	0	0.06	0	0	0	0	0	0	0	0.06	0	0	0	0.03	0	0	0	0	0	0.02	0	0	0	0	0	0	0.02	0	0	0.13	0	0.02	0	0	0	0	0
4930571K23Rik	0	0	0	0	0	0	0	0	0.04	0	0	0	0	0	0	0	0	0	0	0	0	0	0	0	0	0	0	0	0	0	0	0	0	0	0	0	0	0	0	0	0	0	0.02	0	0	0	0	0	0
4930577N17Rik	1.67	1.34	0.98	1.28	1.3	1.25	1.84	1.32	1.61	1.44	1.4	1.82	1.76	1.08	1.95	1.37	1.73	1.15	1.46	0.66	1.68	1.37	1.27	1.21	2.01	3.49	1.54	1.67	1.67	2.2	1.31	1.91	2.33	1.25	1.81	1.73	1.77	1.01	1.61	0.89	1.2	1.67	1.83	1.48	1.67	1.41	1.31	1.34	1.33
4930578C19Rik	0	0	0	0	0	0.03	0	0	0	0	0	0.03	0	0.07	0	0	0.04	0	0	0.04	0	0	0.04	0	0	0.03	0	0	0	0	0	0.03	0	0	0	0	0.04	0	0.04	0.03	0	0	0	0.03	0.04	0	0	0	0
4930578E11Rik	0	0	0	0	0	0	0.02	0	0	0	0	0	0	0	0	0	0	0	0	0	0	0	0	0	0	0	0	0	0	0	0	0	0	0	0	0	0	0	0	0	0	0	0	0	0	0	0	0	0
4930578I06Rik	0	0	0	0.12	0	0	0	0	0.06	0	0	0	0	0	0	0	0	0	0	0	0	0	0	0	0.07	0	0	0	0	0	0	0	0	0	0	0	0	0	0	0	0	0	0	0	0	0	0	0	0
4930578M01Rik	0	0	0	0.07	0	0	0	0	0	0	0	0	0	0.07	0	0	0	0	0.06	0.09	0	0	0	0	0	0	0	0.08	0	0	0	0	0	0.07	0	0	0.07	0	0	0	0	0	0	0.07	0	0	0	0	0
4930579F01Rik	0	0.04	0	0	0.03	0.09	0	0	0.13	0.04	0.03	0	0	0	0	0.03	0	0	0	0	0.04	0	0.1	0	0.08	0	0	0	0	0.03	0	0	0	0.03	0	0	0	0	0.07	0.03	0	0.07	0.04	0	0	0.05	0.11	0	0
4930579G18Rik	0.72	0.65	0.34	0.73	0.34	0.46	0.69	0.48	0.34	0.38	0.38	0.45	0.44	0.85	0.25	0.29	0.51	0.63	0.52	0.63	0.62	0.69	0.62	0.36	0.62	0.55	0.71	0.82	0.48	0.46	0.39	0.32	0.46	0.63	0.47	0.45	0.68	0.52	0.51	0.48	0.84	0.74	0.67	0.39	0.71	1.12	0.48	0.6	0.6
4930579G24Rik	0.87	1.11	1.01	0.73	1.65	0.51	1	0.69	0.87	0.72	0.9	1.14	0.89	0.73	0.75	0.94	1.25	1.18	1.89	1.07	1.08	0.94	0.81	0.45	0.62	0.75	0.49	0.55	1.01	0.63	0.53	0.96	0.66	0.82	0.69	1.17	0.76	0.72	1.35	0.82	0.59	0.62	0.44	0.78	0.56	1.47	0.5	0.46	0.56
4930579H20Rik	0	0	0.06	0	0.03	0	0	0	0	0	0	0	0	0	0	0	0	0.03	0	0	0	0	0	0	0	0.12	0.05	0	0	0.09	0	0	0	0	0	0	0.03	0	0	0.03	0.03	0	0	0	0.03	0	0	0	0
4930579J19Rik	0	0	0	0	0	0	0	0	0	0.09	0.07	0	0	0	0.08	0	0	0	0.13	0	0	0	0	0	0.17	0.07	0	0.08	0.11	0	0	0	0	0	0	0	0	0	0.08	0.06	0	0.08	0	0	0	0	0	0	0.08
4930579K19Rik	0.14	0.26	0.31	0.38	0.52	0.11	0.12	0.12	0.29	0.07	0.22	0.16	0.05	0.18	0.06	0.05	0.07	0.12	0.15	0.07	0.29	0.19	0.44	0.24	0.14	0.18	0.25	0.07	0.09	0.3	0.11	0.18	0.42	0.17	0.19	0.12	0.32	0.06	0.34	0.1	0.11	0.13	0.27	0.06	0.13	0.33	0.26	0.15	0
4930579P08Rik	0	0	0	0	0	0	0	0	0	0	0	0	0	0	0	0	0	0	0	0	0	0	0	0	0	0	0	0	0	0	0	0.06	0	0	0	0	0	0	0	0	0	0	0	0	0	0	0	0	0
4930581F22Rik	8.26	7.64	4.82	5.78	3.58	6.79	5.37	7.64	7.63	6.78	5.55	8.35	5.64	5.64	5.39	7.94	6.74	7.88	4.63	6.06	7.49	6.85	8.58	6.54	7.12	4.16	6.94	7.23	6.11	8.03	6.05	4.84	8.07	5.92	7.48	7.37	6.7	6.86	5.43	9.38	6.7	6.75	8.23	6.7	6.79	7.59	7.96	6.34	4.92
4930583K01Rik	0.17	0.15	0	0.19	0.06	0.13	0.07	0	0.14	0.16	0	0	0	0	0.07	0.06	0.08	0.07	0	0	0	0.07	0.07	0	0	0	0.17	0	0	0	0.06	0	0.16	0.06	0.07	0	0	0.07	0	0.06	0	0	0.16	0.14	0	0.19	0	0	0
4930583P06Rik	0	0	0	0	0	0	0	0	0	0	0	0	0	0	0	0	0	0	0	0	0.1	0	0.09	0	0	0	0	0	0	0	0	0	0	0	0	0	0	0	0	0	0	0	0	0	0	0.11	0	0	0
4930584F24Rik	0	0	0	0	0	0	0	0	0.04	0	0	0	0	0	0	0	0	0	0	0	0	0	0	0	0	0	0	0	0	0	0	0	0	0	0	0	0	0	0	0	0	0	0	0	0	0	0	0	0
4930590J08Rik	0	0	0	0	0	0.02	0.02	0	0	0	0	0	0	0	0	0.02	0	0.02	0	0	0	0.02	0	0	0	0.02	0.01	0.02	0	0.03	0.02	0	0	0	0	0	0	0	0	0	0.02	0	0	0	0	0	0.02	0	0
4930590L20Rik	0	0	0	0	0	0	0	0.15	0	0.16	0	0.13	0	0	0	0	0	0	0	0	0	0	0	0	0	0	0	0.14	0	0	0	0	0	0	0.29	0.14	0	0	0	0	0	0	0	0	0	0	0	0	0
4930592A05Rik	1.43	1.33	2.02	1.96	2.22	2.96	2.07	1.87	3.2	1.39	1.53	1.74	1.8	1.8	1.54	1.58	1.9	2.11	1.55	2.27	1.45	1.81	1.46	1.44	1.4	0.82	1.25	0.72	1.23	1.62	1.98	1.24	1.59	1.59	1	1.56	0.76	1.53	1.38	1.58	1.99	1.32	2.11	1.82	1.45	0.91	1.63	1.26	1.81
4930592I03Rik	0.28	0.19	0.47	0.16	0.66	0.49	0.37	0.31	0.28	0.21	0.64	0.36	0.52	0.41	0.49	0.64	0.2	0.29	0.35	0.22	0.14	0.38	0.12	0.25	0.47	0.96	0.8	0.45	0.44	0.47	0.05	0.77	0.69	0.22	0.97	0.29	0.62	0.31	0.4	0.25	0.17	0.19	0.2	0.53	0.43	0.48	0.31	0.79	0.4
4930593A02Rik	0	0	0	0	0.05	0	0	0	0	0	0	0	0	0	0.06	0	0	0	0	0	0	0	0	0	0	0	0	0	0	0	0	0	0	0	0	0	0	0	0	0	0	0	0.07	0	0	0	0	0	0
4930594C11Rik	0.08	0.04	0.06	0.11	0.07	0.05	0.05	0.06	0.12	0.04	0.11	0.13	0.09	0.03	0.09	0.05	0.19	0.04	0.06	0.02	0.02	0.04	0	0.05	0.08	0.15	0.01	0.07	0.1	0.05	0.11	0.04	0.06	0.03	0.07	0.09	0.02	0	0.04	0.12	0.2	0.09	0.1	0.09	0.07	0.05	0.12	0	0.1
4930596I21Rik	0	0.49	0.4	0	0.19	0	0.49	0.46	0.22	1.02	0.41	0	0.2	0.22	0.45	0.61	0.92	0.46	0.57	0.3	0.54	0	0.23	1.01	0.24	0.4	0.17	0.63	1.89	0	0.4	0	0	0	0.68	0.69	0.45	0.25	0.25	0.55	0	0	0	0	0	0	0.7	0	0
4930599N23Rik	0.26	0.38	0.13	0.25	0.64	0.26	0.59	0	0.29	0.5	0.38	0.37	0.06	0.21	0.22	0.45	0.4	0.07	0.12	0.49	0.35	0.43	0.6	0.47	0.52	0	0.33	0.07	0.33	0	0.58	0.43	0.5	0.22	0.31	0.07	0.24	0.37	0.29	0.18	0.21	0.22	0.32	0.36	0.15	0.38	0.29	0.5	0.08
4931402G19Rik	0.31	0.07	0.11	0.11	0.21	0.14	0.27	0.15	0.16	0.1	0.15	0.19	0.09	0.16	0.1	0.2	0.05	0.24	0.12	0.2	0.13	0.19	0.13	0.2	0.29	0.06	0.17	0.2	0.18	0.22	0.13	0.08	0.17	0.19	0.16	0.12	0.15	0.15	0.17	0.12	0.17	0.09	0.14	0.12	0.15	0.2	0.2	0.16	0.14
4931403E22Rik	0.9	1.33	0.55	0.33	0.52	0.11	0.66	0.89	0.85	1.01	0.67	0.41	0.22	0.73	0.76	0.23	0.54	0.37	0.53	1.44	0.15	1.38	0.76	0.9	0.7	0.71	1.84	1.12	2.59	0.97	1.13	1.11	0.57	1.26	0.39	0.37	0.78	0.93	0.67	0.61	0.82	1.28	1.24	0.74	1.41	0.87	1.03	0.9	0.69
4931403G20Rik	0.66	0.46	0.3	0.69	0.44	0.72	0.53	0.76	0.51	0.63	0.68	0.46	0.27	0.34	0.35	0.48	0.69	0.44	0.36	0.27	0.27	0.52	0.54	0.76	0.36	0.33	0.4	0.43	0.37	0.49	0.2	0.53	0.57	0.31	0.42	0.42	0.63	0.45	0.24	0.56	0.26	0.74	0.45	0.59	0.51	0.36	0.6	0.5	0.38
4931406C07Rik	21.28	27.45	19.98	20.47	13.37	24.31	15.51	21	18.25	16.67	21.35	19.52	13.66	19.86	22.92	17.75	26.36	21.01	29.38	35.86	36.1	29.98	29.27	21.53	32.11	14.84	26.32	33.6	47.27	30.47	29.79	29.1	16.68	34.3	30.07	27.44	28.05	29.81	28.4	19	18.64	21.24	23.5	23.23	30.75	16.62	27.06	27.67	29.86
4931406H21Rik	3.12	2.31	1.92	1.32	1.54	1.51	1.11	1.63	2.61	2.61	2.07	1.05	2.23	1.54	1.32	2.24	2.31	2.05	2.19	2.51	1.68	1.24	1.92	1.87	2.02	2.94	1.71	2.92	2.5	2.12	1.96	2.5	2.02	2.17	2.59	1.77	3.6	2.11	2.27	1.85	1.47	2.13	1.52	1.5	2.38	1.3	1.94	2.09	2.08
4931406P16Rik	3.44	3.68	3.72	4.39	4.89	3.68	4.9	4.64	4.62	4.55	5.18	4.55	4	3.48	3.88	4.05	3.44	3.84	3.6	3.57	3.78	4.21	4.5	4.44	4.08	6.08	4.72	4.38	5.44	4.52	4.12	3.63	3.64	3.41	3.84	3.71	3.59	4.5	3.87	4.38	5.15	5.29	4.48	4.97	4.51	5.62	5.89	5.37	3.39
4931408D14Rik	2.48	1.73	0.91	4.47	3.17	4.38	2.71	3.6	2.34	2.47	4.11	1.23	2.34	1.71	0.34	2.06	3.05	3.06	3.21	0.82	2.84	3.56	4.34	6.05	11.72	2.69	9.08	13.03	9.56	11.17	3.42	4.28	1.6	1.47	1.75	3.06	2.58	2.45	5.89	7.81	10.74	5.35	7.34	6.06	5.82	10.13	6.28	7.35	3.71
4931409K22Rik	0	0	0	0	0	0	0	0	0.02	0	0	0	0	0	0	0	0	0	0	0	0	0	0	0	0	0	0	0	0	0	0	0	0	0	0	0	0	0	0	0	0	0	0	0	0	0	0	0	0
4931414P19Rik	1.79	2.03	1.42	1.6	1.26	1.43	1.32	1	1.56	1.66	1.23	1.52	0.93	1.52	1.69	1.45	1.17	1.2	1.26	2.18	1.57	1.87	1.74	1.77	1.49	1.22	1.91	1.61	1.23	1.5	1.31	2.65	1.65	1.11	1.54	1.53	2.1	1.48	1.32	1.43	1.41	1.71	1.72	1.48	1.66	1.46	1.56	1.33	1.64
4931419H13Rik	0	0	0	0	0.05	0	0	0	0.06	0	0	0	0	0	0	0	0	0	0	0	0	0	0	0	0	0	0	0	0	0	0	0	0	0	0	0	0	0	0	0	0	0	0	0	0	0	0	0	0
4931423N10Rik	0.06	0	0	0	0	0.02	0	0.05	0	0.03	0	0	0.02	0	0	0	0.03	0	0.02	0.03	0	0	0.05	0	0	0.1	0	0.03	0.04	0	0.02	0.02	0	0	0	0	0	0	0.03	0	0	0.03	0	0	0.03	0	0	0	0
4931428F04Rik	0.26	0.39	0.38	0.19	0.41	0.42	0.33	0.17	0.39	0.27	0.43	0.32	0.35	0.44	0.39	0.48	0.97	0.42	0.53	0.5	0.3	0.33	0.28	0.16	0.49	0.65	0.24	0.29	0.67	0.39	0.64	0.46	0.33	0.5	0.31	0.36	0.6	0.45	0.52	0.31	0.33	0.27	0.28	0.51	0.53	0.35	0.63	0.48	0.5
4931428L18Rik	0	0	0	0	0.05	0	0	0	0	0	0	0	0	0	0	0	0	0	0	0	0	0	0	0	0	0	0	0	0	0	0	0	0	0	0	0	0	0	0	0	0	0	0	0	0	0.08	0	0	0
4931429I11Rik	0	0	0	0	0	0	0	0	0	0	0	0	0	0	0	0	0	0.01	0	0	0	0	0	0	0	0	0	0	0	0	0	0	0	0	0	0	0	0	0.02	0	0	0	0	0	0	0	0	0	0
4931429L15Rik	0	0	0	0	0	0	0	0	0.02	0	0	0	0	0	0.03	0	0	0	0	0	0	0	0	0	0	0.02	0	0.03	0.08	0	0.02	0.03	0	0.02	0	0	0	0	0	0	0	0	0	0	0	0	0.03	0	0
4931430N09Rik	0	0	0.07	0	0.02	0	0.04	0	0	0	0.02	0.02	0.04	0	0	0.02	0	0.04	0	0.08	0	0	0	0.03	0	1.45	0	0.02	0	0.02	0	0.02	0	0	0.02	0	0	0	0	0.02	0	0.02	0	0.02	0.02	0	0	0	0.02
4931431C16Rik	0.15	0.23	0.22	0.25	0.24	0.12	0.3	0.48	0.29	0.43	0.52	0.3	0.38	0.21	0.34	0.25	0.16	0.21	0.25	0.29	0.28	0.33	0.2	0.24	0.2	0.65	0.29	0.43	0.1	0.29	0.15	0.24	0.22	0.22	0.29	0.21	0.16	0.36	0.07	0.25	0.18	0.2	0.14	0.11	0.15	0.38	0.2	0.31	0.22
4931431F19Rik	0	0	0	0	0	0	0	0	0	0	0	0	0	0	0	0	0	0	0	0	0	0	0	0	0	0	0	0	0	0	0	0	0	0	0	0	0	0	0	0	0	0	0.03	0	0	0	0	0	0
4931440F15Rik	0.02	0.02	0	0.02	0.02	0.02	0.11	0.02	0.02	0	0.04	0.03	0	0.04	0.02	0.02	0	0.02	0.05	0.17	0	0.06	0.04	0	0	0.2	0.03	0.02	0	0	0.05	0.1	0.02	0.02	0	0	0.02	0	0.14	0.02	0.06	0.02	0	0.04	0.04	0.03	0.04	0.02	0.07
4931440J10Rik	0	0	0	0	0	0	0	0	0	0	0	0	0	0	0	0	0	0	0	0	0	0	0	0	0	0	0	0	0	0	0	0	0	0	0	0	0	0	0	0	0	0	0	0	0	0	0.07	0	0
4931440P22Rik	0.39	0.3	0.38	0.12	0.29	0.25	0.41	0.28	0.36	0.62	0.31	0.18	0.53	0.34	0.31	0.31	0.22	0.24	0.3	0.17	0.18	0.37	0.16	0.07	0.37	0.34	0.26	0.27	0.71	0.5	0.22	0.3	0.29	0.4	0.45	0.05	0.3	0.27	0.25	0.26	0.34	0.15	0.32	0.15	0.24	0.37	0.22	0.21	0.4
4932411E22Rik	0	0	0	0	0	0	0	0	0	0	0	0	0	0	0	0	0	0	0	0	0	0	0	0	0	0.06	0	0	0	0	0	0	0	0	0	0	0	0	0	0	0.02	0	0	0	0	0	0	0	0
4932411N23Rik	0	0	0	0	0	0	0	0	0	0	0	0	0	0	0	0	0	0	0	0	0	0	0	0	0	0	0	0	0	0.01	0	0	0	0	0	0	0	0	0	0	0	0	0	0	0	0	0	0	0
4932412D23Rik	0	0.01	0	0	0	0	0	0	0.18	0.1	0	0	0	0	0	0	0	0	0	0	0	0	0	0	0	0	0	0	0	0.09	0	0	0	0	0	0	0	0	0	0	0	0	0	0	0	0	0	0	0
4932413F04Rik	0.04	0	0	0	0.01	0.04	0	0	0	0.05	0	0.04	0.05	0.02	0	0.02	0.02	0	0	0	0	0	0.02	0	0	0.06	0	0.02	0	0.02	0.02	0.04	0	0.02	0.04	0	0	0	0.02	0.02	0.02	0	0.02	0	0	0.05	0	0.02	0
4932414J04Rik	0.02	0	0	0	0	0	0	0	0	0	0	0	0	0	0	0	0	0	0	0	0	0	0	0	0	0	0.01	0	0	0.02	0	0	0	0	0	0	0.02	0	0	0	0.02	0	0	0	0	0	0	0	0
4932414N04Rik	0	0	0	0	0	0	0	0	0.01	0	0	0	0	0	0	0	0	0	0	0	0	0	0	0	0	0	0	0	0	0	0	0	0	0	0	0	0	0	0	0	0	0	0	0	0	0	0	0	0
4932416H05Rik	0.6	0.47	0.51	0.39	0.55	0.45	0.66	0.57	0.64	0.55	0.56	0.79	0.47	0.27	0.4	0.58	0.62	0.55	0.32	0.35	0.55	0.49	0.6	0.49	0.84	1.07	0.76	0.76	0.48	0.6	0.49	0.32	0.52	0.37	0.46	0.42	0.44	0.28	0.32	0.47	0.44	0.54	0.51	0.6	0.64	0.87	0.47	0.69	0.24
4932416K20Rik	0	0	0	0	0	0	0	0	0	0.03	0	0	0	0	0	0	0	0	0	0	0	0	0	0	0.01	0	0	0	0	0	0	0	0	0	0	0	0	0	0	0	0	0	0	0	0	0	0	0	0
4932418E24Rik	0.04	0	0	0	0.04	0	0	0	0	0.02	0.02	0	0	0	0	0	0	0	0	0	0.02	0.04	0	0	0	0.25	0	0	0	0	0	0	0	0	0	0	0	0	0	0.02	0	0	0	0	0	0	0	0	0
4932435O22Rik	0	0	0	0	0	0	0	0	0	0	0	0	0	0	0	0	0.02	0	0	0	0	0	0	0	0	0	0	0	0	0	0	0	0	0	0	0	0	0	0	0	0	0	0	0	0	0	0	0	0
4932438A13Rik	12.21	12.27	11.66	11.62	10.52	12.22	10.43	11.92	12.86	13.38	11.6	11.93	10.42	10.51	10.24	10.15	11.22	11.75	11.21	12.26	11.13	9.08	9.38	9.51	8.05	6.43	8	7.31	7.84	6.93	6.34	7.86	10.01	9.84	10.11	9.56	12.12	12.39	11.29	8.58	7.39	9.19	6.18	5.69	7.06	6.16	6.63	6.61	6.81
4932438H23Rik	0.08	0.07	0.16	0.02	0.14	0.02	0.09	0.14	0.13	0.08	0.06	0.02	0.1	0	0	0.1	0.2	0.05	0.12	0.08	0.08	0.04	0.05	0	0.03	0.58	0.04	0.07	0.24	0.14	0.04	0.14	0.05	0.17	0.02	0.07	0.09	0.07	0.1	0.04	0.09	0.08	0.13	0.08	0.1	0.13	0.2	0.37	0.15
4932441J04Rik	0	0	0	0	0	0	0	0	0	0	0	0	0	0	0	0	0	0	0	0	0	0	0	0	0	0.15	0	0.08	0	0	0	0	0	0	0	0	0	0	0	0	0	0	0	0	0	0	0	0	0
4932443I19Rik	0	0	0	0	0	0	0	0	0	0	0	0	0	0	0	0	0	0	0	0	0	0	0	0	0	0	0	0	0	0	0	0.09	0	0	0	0	0	0	0	0	0	0	0	0	0	0	0	0	0
4932702P03Rik	0	0	0	0	0	0	0	0	0	0	0	0	0	0	0	0	0	0	0	0	0	0	0	0	0	0	0	0	0	0	0	0.11	0	0	0	0	0	0	0	0	0	0	0	0	0	0	0	0	0
4933400A11Rik	0.09	0.09	0.04	0.11	0	0.12	0.08	0.08	0.07	0.05	0	0.08	0.07	0.04	0.04	0.14	0.09	0.04	0	0.05	0	0	0.08	0.11	0	0.32	0.1	0	0	0	0	0	0	0.03	0	0	0.04	0.08	0.05	0	0	0	0	0	0	0	0.04	0.05	0.04
4933400F21Rik	0.24	0.24	0.3	0.29	0.37	0.2	0.44	0.24	0.65	0.46	0.31	0.41	0.19	0.31	0.19	0.13	0.21	0.11	0.27	0.4	0.13	0.31	0.24	0.42	0.51	0.74	0.59	0.28	0.51	0.43	0.39	0.67	0.46	0.24	0.32	0.16	0.35	0.29	0.2	0.26	0.28	0.2	0.42	0.34	0.37	0.35	0.43	0.37	0.41
4933401D09Rik	0	0	0	0	0	0	0	0	0	0	0	0	0	0	0	0	0	0	0	0	0	0	0	0	0	0	0	0	0	0	0	0	0	0	0	0	0	0	0	0	0.03	0	0	0	0	0	0	0	0
4933401H06Rik	0.08	0	0.34	0	0.4	0.06	0.32	0.2	0.06	0.15	0.11	0.11	0.17	0	0.19	0.06	0.14	0.19	0.05	0.15	0	0	0.13	0.09	0	0	0.15	0.07	0.28	0.06	0.11	0.06	0.14	0.06	0.06	0.06	0.13	0.07	0.07	0.26	0.12	0.07	0	0.06	0.13	0	0	0	0.14
4933402C06Rik	0	0	0	0	0	0	0	0	0	0	0	0	0	0.06	0	0	0	0	0	0	0	0	0	0	0	0	0.05	0	0	0	0	0	0	0	0	0	0	0	0	0	0	0	0	0	0	0	0	0	0
4933402D24Rik	0.04	0.03	0	0	0.07	0.06	0.03	0.03	0.06	0.07	0.08	0.05	0.05	0.03	0.03	0.11	0	0.12	0.03	0.11	0.04	0	0	0	0.07	0.14	0.05	0.06	0.09	0	0.03	0.06	0.14	0.11	0.21	0.21	0.12	0.12	0.1	0.05	0.03	0	0	0.03	0.06	0.09	0.07	0	0.03
4933402E13Rik	0	0	0	0	0	0	0	0	0	0	0	0	0	0	0	0	0	0	0	0	0	0	0	0	0	0.02	0	0	0	0	0	0	0	0	0	0	0	0	0	0	0	0	0	0	0	0	0	0	0
4933402J15Rik	0	0	0	0	0	0	0	0	0	0	0	0	0	0	0	0	0.03	0	0	0	0	0	0.03	0	0	0	0	0	0	0	0	0	0	0	0	0	0	0	0	0	0	0	0	0	0	0	0	0	0
4933402N22Rik	0	0	0	0	0	0	0	0	0	0	0	0	0	0	0	0	0	0	0	0	0	0	0	0	0.05	0	0	0	0	0	0	0	0	0	0	0	0	0	0	0	0	0	0	0	0	0	0	0	0
4933402P03Rik	0	0	0	0	0	0	0	0	0	0	0.04	0.06	0	0.04	0	0	0	0.04	0	0	0	0	0	0	0	0	0.03	0	0	0	0	0	0	0.04	0	0	0	0.04	0	0	0	0	0	0	0	0	0	0	0
4933403O08Rik	0.08	0	0	0	0.05	0	0	0	0	0	0	0.03	0	0	0	0	0	0.03	0	0	0	0.07	0	0	0	0.21	0	0	0.09	0	0	0	0	0	0	0	0	0.03	0	0	0	0	0	0	0	0	0	0	0
4933404K13Rik	0	0	0	0	0	0	0	0	0	0	0	0	0	0	0	0	0	0	0	0.11	0	0	0	0	0	0	0	0	0	0	0	0	0	0	0	0	0	0	0	0	0	0	0	0	0	0	0	0	0.1
4933404O12Rik	0.65	0.63	0.73	0.78	0.6	0.84	0.65	0.61	0.99	1.07	0.66	0.61	0.48	0.61	0.36	0.71	0.51	0.58	0.53	0.83	1.13	1.23	1.01	0.87	1.07	0.65	1.3	1.04	1.46	0.96	0.79	1	1.19	0.76	0.97	1.16	0.78	0.86	0.53	0.77	0.53	0.77	0.87	0.97	0.92	0.64	1.01	1.06	0.6
4933405D12Rik	0.12	0	0	0	0.16	0	0	0	0.09	0	0.09	0.32	0.26	0.19	0.1	0	0	0	0	0	0.12	0	0.2	0	0	0.2	0.08	0.1	0.3	0	0	0	0	0	0	0.1	0	0.21	0	0	0	0	0.11	0	0	0	0	0	0
4933405E24Rik	0	0	0	0	0	0	0	0	0	0	0	0	0	0	0	0	0	0	0	0	0	0	0	0	0	0	0	0	0	0	0	0	0	0	0	0	0	0	0	0	0	0	0	0	0	0	0	0	0
4933405L10Rik	0	0	0	0.05	0.05	0	0	0	0.06	0	0.16	0.04	0.05	0.06	0	0	0	0.06	0	0.07	0.07	0	0	0.09	0.07	0	0.04	0.12	0	0.06	0	0.06	0	0	0	0.06	0.13	0	0.12	0	0	0	0.06	0	0.06	0	0.06	0.07	0
4933406C10Rik	0.04	0	0.14	0	0	0.09	0.03	0.07	0.03	0.04	0.03	0.11	0.06	0.06	0.17	0.03	0.18	0	0.06	0	0.04	0	0.03	0	0.04	0.1	0.05	0.21	0	0	0.09	0.06	0.11	0.12	0.1	0.03	0	0.03	0.07	0.11	0	0	0	0.03	0.07	0.09	0	0.16	0.07
4933406D12Rik	0	0	0	0	0	0	0	0	0	0	0	0	0	0	0	0	0	0	0	0	0	0	0	0	0	0	0	0.1	0	0	0	0	0	0	0	0	0	0	0	0	0	0	0	0	0	0	0	0	0
4933406F09Rik	0	0	0	0	0	0	0	0	0	0	0	0	0	0	0	0	0.05	0	0	0	0	0	0	0	0	0	0	0	0.06	0.08	0	0	0	0	0.04	0	0.04	0	0	0	0	0	0	0	0	0	0	0	0
4933406G16Rik	0	0	0	0	0	0	0	0	0	0	0	0	0	0	0	0	0	0	0	0	0	0	0	0	0	0.07	0	0	0	0	0	0	0	0	0	0	0	0	0	0	0	0	0	0	0	0	0	0	0
4933406I18Rik	0.36	0.58	0.58	0.42	0.29	0.62	0.32	0.6	0.44	0.69	0.37	0.28	0.92	0.76	0.43	1.16	1.39	1.11	0.97	0.48	0.14	0.32	0.29	0.18	0.83	0.58	0.66	0.43	0.23	0.42	0.61	0.61	0.91	0.24	0.52	0.57	0.34	0.23	0.58	0.58	0.25	0.64	0.63	0.46	0.34	0.28	0.6	0.31	0.28
4933406J10Rik	0	0.13	0	0.05	0	0	0.06	0.06	0.06	0.28	0.27	0.2	0	0.06	0.06	0	0.2	0	0.15	0.08	0	0.06	0.06	0	0	0.06	0	0.06	0	0.06	0.05	0.06	0.14	0.17	0.18	0	0	0	0.13	0.15	0.11	0.19	0.07	0.06	0	0	0	0	0
4933406M09Rik	0	0	0	0	0.03	0	0	0	0	0	0	0.03	0	0	0	0	0	0	0	0	0	0	0	0	0	0	0	0	0	0.04	0.03	0	0.04	0	0.04	0	0	0	0	0	0	0.04	0	0	0	0	0	0.04	0.04
4933407E24Rik	0	0	0	0	0	0	0	0	0	0	0	0	0	0	0	0	0	0	0	0	0	0	0	0	0	0	0	0	0	0	0.03	0	0	0	0	0.03	0	0	0.03	0	0	0.03	0	0	0	0	0	0	0
4933407G14Rik	0.46	0.37	0.17	0.18	0.11	0.51	0.15	0.46	0.28	0.35	0.27	0.05	0.26	0.05	0.1	0.49	0.49	0.15	0.08	0.12	0.24	0.16	0.05	0.41	0.28	0	0.32	0.27	0	0.49	0.18	0.25	0.4	0.27	0.29	0.2	0.35	0.36	0.35	0.4	0.14	0.51	0.05	0.15	0.05	0.47	0.05	0.31	0.33
4933407I05Rik	0	0	0	0	0	0	0	0	0	0	0	0	0	0	0	0	0	0	0	0	0	0	0	0	0	0	0	0.17	0	0	0	0	0	0	0.09	0	0	0	0	0	0	0	0	0	0	0	0	0	0
4933407K13Rik	0.45	0.46	0.6	0.52	0.71	0.65	0.49	0.46	0.59	0.75	0.5	0.96	0.64	0.49	0.52	0.58	0.58	0.43	0.66	0.74	0.56	0.7	0.48	0.7	0.72	0.78	0.62	0.64	0.46	0.63	0.5	0.66	0.53	0.57	0.67	0.68	0.59	0.7	0.5	0.56	0.5	0.67	0.55	0.65	0.45	0.45	0.58	0.56	0.47
4933407L21Rik	0	0	0	0.05	0	0	0	0	0	0	0.05	0	0	0	0	0	0	0	0	0	0	0	0	0	0	0	0	0	0	0	0	0	0	0	0	0	0	0	0	0	0	0	0	0	0	0	0	0	0
4933408B17Rik	0.19	0.1	0.05	0.13	0.14	0.04	0.09	0.1	0.25	0.15	0.07	0.14	0.22	0.18	0.07	0.07	0.14	0.11	0.17	0.07	0.09	0.1	0.06	0.1	0.24	0.21	0.06	0.25	0.11	0.07	0.07	0.25	0.19	0.13	0.18	0.09	0.17	0.17	0.07	0.21	0.14	0.1	0.08	0.05	0.16	0.18	0.14	0.12	0.18
4933408J17Rik	0	0.1	0.11	0	0.05	0.03	0.03	0.1	0.13	0.08	0	0.05	0.09	0.1	0.07	0.03	0.11	0	0.11	0	0.04	0.07	0.03	0	0	0.1	0.03	0	0.2	0.1	0.06	0	0	0.16	0.07	0.1	0.07	0	0.11	0.11	0	0.07	0	0	0.03	0	0.1	0	0
4933409G03Rik	0	0	0	0	0	0	0	0	0	0	0	0	0	0	0	0	0	0	0	0	0	0	0	0	0	0	0.02	0	0	0	0	0	0	0	0	0	0.03	0	0	0	0	0	0	0	0	0	0	0	0
4933409K07Rik	0.01	0	0	0	0.01	0	0	0	0	0.01	0	0	0.01	0	0	0.01	0	0	0	0	0	0	0	0	0	0.02	0	0.01	0	0	0	0.01	0	0	0	0	0	0	0	0	0	0	0.01	0.01	0	0	0	0	0
4933411E08Rik	0	0	0	0	0	0	0	0	0	0	0	0	0	0	0	0	0	0	0	0	0	0	0	0	0	0	0	0	0	0	0	0	0	0	0	0	0	0	0	0	0	0	0	0	0	0	0	0	0
4933411K16Rik	6.55	6.54	6.31	6.22	5.08	8.72	5.62	6.08	7.04	8.82	6.62	7.76	3.92	4.11	3.8	7.52	5.8	5.22	5.51	5.81	7.44	9.24	8.38	11.7	7.68	3.52	11.68	6.22	7.75	8.12	5.54	5.75	9.3	5.66	4.24	5.47	9.99	6.27	7.48	9.28	8.8	10.02	10.28	7.6	8.68	5.66	4.99	5.98	6.61
4933412E12Rik	0.27	0.32	0.3	0.34	0.17	0.47	0.35	0.4	0.27	0.52	0	0.25	0.1	0.34	0.35	0.12	0.14	0.19	0.22	0.39	0.35	0.31	0.31	0.18	0.2	0.33	0.34	0.36	0.32	0.07	0.04	0.24	0.17	0.21	0.27	0.64	0.23	0.49	0.19	0.36	0.39	0.09	0.05	0.18	0.25	0.39	0.23	0.19	0.24
4933413G19Rik	0	0	0	0	0	0	0	0	0	0	0	0	0	0	0	0	0.07	0	0	0	0	0	0	0	0	0	0	0	0	0	0	0	0	0	0	0	0	0	0	0	0.06	0	0	0	0	0	0	0	0
4933413J09Rik	0.09	0.1	0.08	0.04	0.02	0.05	0	0.08	0.09	0.07	0.07	0	0.01	0.07	0.03	0.04	0.03	0.07	0.07	0.07	0.07	0.03	0.06	0.04	0.02	0.92	0.05	0.06	0.07	0.04	0.15	0.03	0.02	0.07	0.12	0.04	0.02	0.05	0.1	0.1	0.04	0.02	0.03	0.07	0.03	0.04	0.13	0.04	0.08
4933415F23Rik	0	0	0	0	0	0	0	0.03	0	0	0	0	0	0	0	0	0	0	0	0	0	0	0	0	0	0	0	0	0	0	0	0	0	0	0	0	0.03	0	0	0	0	0	0	0	0	0	0	0	0
4933416C03Rik	0	0	0	0	0	0	0	0	0	0	0	0	0	0	0	0	0	0	0	0	0	0	0	0	0	0.02	0	0.02	0	0	0	0	0	0	0	0	0	0	0	0	0	0	0	0	0	0	0	0	0
4933416M06Rik	1.63	1.22	1.07	0.42	0.74	1.03	0.54	1.07	0.36	0.16	0.29	0.41	0.45	0.68	1.03	0.79	0.55	1.45	0.55	0.23	0.23	0.39	0.05	0.14	0.16	0.13	0.18	0.1	0.49	0.27	0.33	0.05	0.05	0.43	0.14	0.14	0	0.34	0.11	0.16	0.22	0.29	0.16	0.28	0.24	0.06	0.1	0	0
4933416M07Rik	0.41	0.72	0.69	0.96	0.43	0.45	0.69	0.54	0.66	0.65	0.73	0.46	0.59	0.44	0.23	0.5	0.53	0.37	0.22	0.37	0.59	0.54	0.65	0.64	0.82	0.58	0.58	0.64	0.51	0.52	0.47	0.62	0.56	0.32	0.62	0.22	0.51	0.78	0.94	0.38	0.43	0.7	0.66	0.67	0.74	0.15	0.43	0.5	0.83
4933417D19Rik	0.62	0.6	0.45	1	0.57	0.51	1.2	0.71	1.18	1.26	0.72	0.37	0.62	0.46	0.9	0.55	0.72	0.42	0.64	0.61	0.51	0.71	0.34	0.75	1.34	1.78	1.24	0.44	0.77	0.84	0.81	1.26	0.87	0.67	0.34	0.28	0.54	0.69	0.74	0.78	0.8	0.39	0.47	1.46	1.26	0.51	1.01	1.27	1.04
4933417E11Rik	0	0	0	0	0	0	0	0	0	0	0	0	0	0	0	0	0	0	0	0	0	0	0	0	0	0	0	0	0	0	0	0	0	0	0	0	0.05	0	0	0	0	0	0	0	0	0	0	0	0
4933417G07Rik	0.16	0	0.06	0	0	0	0	0	0	0	0	0	0.06	0	0	0	0	0.07	0	0	0	0	0	0	0	0.12	0	0	0	0	0	0	0	0	0	0	0	0	0	0.06	0	0	0	0.13	0.07	0	0	0	0
4933417O13Rik	0.04	0.08	0.07	0.1	0.12	0	0.04	0.04	0.04	0.04	0.03	0.06	0	0	0	0	0	0.04	0.03	0.05	0.09	0.12	0.16	0	0.09	0.07	0.06	0.04	0.11	0.08	0.07	0	0.09	0.04	0	0	0.04	0	0	0	0	0.04	0.04	0	0.08	0.05	0.04	0.14	0.04
4933421O10Rik	1.08	1.18	1.09	1.51	1.01	1.14	1.21	0.98	1.36	1.49	1.21	1.46	1.21	1.71	1.4	1.16	1.34	1.18	1.03	1.09	1.05	0.89	0.89	0.83	1.09	1.21	1.13	0.82	0.77	0.82	1.44	1.17	1.86	1.07	1.21	1.33	1.07	1.47	1.2	0.92	0.95	1.06	1	1.2	0.99	1.18	1.06	1.04	1.24
4933422A05Rik	0	0	0.04	0	0.03	0	0	0	0.04	0.05	0	0	0	0	0	0	0	0.04	0.04	0	0	0	0	0	0	0	0	0	0	0	0	0	0	0	0	0	0	0	0	0	0	0.04	0	0	0.04	0	0.05	0	0
4933424G05Rik	0	0.03	0	0.06	0.03	0.06	0.03	0.03	0	0.04	0.03	0.06	0	0.03	0.16	0.09	0.07	0.03	0.08	0.04	0	0.03	0.03	0.14	0.04	0.21	0.05	0.14	0.05	0.03	0.06	0.03	0	0	0.03	0	0	0.03	0	0.03	0.03	0.07	0.11	0.06	0.03	0.18	0.07	0	0.04
4933424G06Rik	0.06	0	0	0	0	0.05	0	0.05	0.14	0	0	0	0.04	0	0.05	0	0.05	0	0	0	0	0	0	0	0	0.05	0	0	0.07	0	0	0	0	0	0	0	0	0	0	0	0	0	0	0	0	0	0	0	0
4933425B07Rik	0	0.03	0.02	0	0	0	0	0.03	0.03	0	0	0	0	0	0	0	0	0	0	0	0.03	0	0	0	0.06	0.03	0	0	0.04	0	0	0	0.06	0	0.03	0	0	0	0	0.02	0	0	0	0	0.06	0.04	0	0	0.03
4933425L06Rik	0	0	0	0	0.02	0.02	0	0	0	0	0	0	0	0	0	0	0	0	0	0	0	0	0	0	0	0	0	0.02	0	0	0	0	0	0	0	0	0	0	0	0	0	0	0.02	0	0	0	0	0	0
4933427D14Rik	0.76	0.74	0.82	0.91	1.19	0.88	0.87	0.92	0.97	1.21	1.17	1.04	0.77	0.62	0.85	0.79	0.67	0.94	0.76	1.01	1.1	1.05	1.22	1.06	1.13	1.59	1.01	0.95	1.05	0.87	0.72	0.75	0.92	0.81	0.84	0.63	1.07	0.95	1.02	0.96	1	1.08	1.04	0.98	0.82	0.95	1.06	1.05	0.85
4933427E11Rik	0	0.1	0	0.04	0.04	0.08	0.14	0.09	0.09	0.1	0.16	0.07	0.04	0.04	0.14	0.08	0.1	0	0.12	0.16	0	0.05	0	0	0.06	0	0.04	0	0	0	0.04	0.04	0.21	0	0.1	0	0.1	0.05	0.24	0.08	0.09	0.1	0.05	0.05	0.09	0	0	0	0
4933427G17Rik	0	0	0.03	0	0	0	0	0	0	0	0	0	0	0	0	0	0.04	0	0	0.04	0	0	0.03	0	0	0	0	0.03	0	0.03	0	0.03	0	0	0	0	0.03	0	0	0	0	0	0	0	0.03	0	0	0	0
4933428G20Rik	0.48	0.51	0.49	0.32	0.68	0.44	0.37	0.2	0.51	0.52	0.65	0.16	0.67	0.36	0.33	0.29	0.62	0.24	0.31	0.65	0.1	0.28	0.33	0.68	0.34	0.77	0.31	0.47	0.37	0.4	0.4	0.32	0.33	0.39	0.39	0.47	0.35	0.29	0.42	0.47	0.15	0.37	0.27	0.28	0.62	0.49	0.25	0.67	0.36
4933430I17Rik	0.03	0.03	0.05	0.07	0.07	0.08	0	0.06	0.03	0.03	0.07	0.02	0.02	0	0.11	0.05	0.06	0.11	0.05	0.03	0.07	0	0	0.04	0	0.08	0.06	0	0	0.05	0	0.03	0.03	0.02	0	0	0.03	0	0	0.07	0.03	0	0	0.03	0.06	0.04	0.06	0.1	0.12
4933430M04Rik	0	0	0	0	0	0	0	0	0	0	0	0	0	0	0	0	0	0	0	0	0	0	0.11	0	0	0	0	0	0	0	0	0	0	0	0	0	0	0	0	0	0	0	0	0	0	0	0	0	0
4933431E20Rik	0.52	0.63	0.75	0.65	0.96	0.82	0.41	0.44	0.4	0.4	0.41	0.44	0.57	0.46	0.32	0.71	0.75	0.5	0.75	0.68	0.38	0.56	0.49	0.65	0.2	0.67	0.35	0.26	0.24	0.24	0.45	0.64	0.43	0.66	0.63	0.5	0.48	0.57	0.63	0.59	0.49	0.6	0.41	0.44	0.32	0.18	0.28	0.16	0.42
4933431G14Rik	1.1	0.25	1.19	0.65	1.17	0.74	1.87	1.6	6.22	4.03	1.07	1.43	1.69	0.95	2.09	0.5	0.44	1.09	0.95	0.86	0.95	1.24	2.69	1.55	5.51	6.22	3.6	1.81	5.05	4.44	1.7	4.08	7.04	0.64	1.56	1.14	1.64	1.91	1.25	2.23	1.6	1.94	1.69	6.71	7.84	4.72	9.65	9.99	2.72
4933432I03Rik	0	0	0	0	0	0	0	0	0	0	0	0	0	0	0	0	0	0	0	0	0	0	0	0	0	0	0	0	0	0.05	0	0	0	0	0	0	0	0	0	0	0	0	0	0	0	0	0	0	0
4933432I09Rik	0	0	0	0	0	0	0	0	0	0	0	0	0	0	0	0	0	0	0	0	0	0	0	0	0	0	0	0	0	0	0	0.05	0	0	0.06	0	0	0	0	0	0	0	0	0	0	0	0	0	0
4933432K03Rik	0	0	0	0	0	0	0	0	0.15	0	0	0	0	0	0	0	0	0	0	0	0	0	0	0	0	0	0	0	0	0	0	0	0	0	0	0	0	0	0	0	0	0	0	0	0	0	0	0	0
4933433C11Rik	0	0	0	0	0	0	0	0	0	0	0.09	0.04	0	0	0	0.05	0	0	0	0	0	0	0	0	0	0	0	0	0	0	0	0	0	0	0	0	0	0	0	0	0.14	0	0	0	0	0	0	0	0
4933433G08Rik	0	0	0	0	0	0	0	0	0	0	0	0	0	0	0	0	0	0	0	0	0	0	0.03	0	0	0	0	0	0	0	0	0	0	0	0	0	0	0	0	0	0	0	0	0	0	0	0	0	0
4933433G15Rik	0.14	0.18	0.3	0.2	0	0.15	0.23	0.23	0.11	0.27	0.15	0.1	0.2	0.28	0.17	0.21	0.12	0.06	0.38	0.07	0.2	0.12	0	0.16	0.06	0.33	0.22	0.24	0.26	0.17	0.15	0.34	0.2	0.22	0.36	0.17	0.06	0.18	0.25	0.14	0.05	0.18	0.38	0.11	0.23	0.08	0.18	0.07	0.19
4933433G19Rik	0.13	0.06	0	0.05	0.09	0.15	0.06	0.11	0.11	0.13	0.05	0.1	0.05	0.11	0.17	0.1	0	0.11	0	0	0.13	0	0	0	0.06	0.05	0	0.17	0	0	0.1	0	0	0.15	0	0.05	0.11	0	0.19	0	0.16	0	0.06	0	0.17	0	0.12	0.07	0
4933433H22Rik	0.04	0	0	0	0	0	0	0	0	0.04	0.03	0	0.03	0	0	0	0.04	0.03	0.03	0	0	0	0	0	0	0.03	0.02	0	0	0	0	0.03	0	0	0	0	0.03	0	0	0	0.12	0	0	0	0	0	0	0	0
4933434E20Rik	21.35	21.46	26.19	24.33	20.66	21.64	25.52	29.66	26.73	24.45	22.13	21.96	24.73	22.83	24.88	21.25	21.23	23.23	23.52	22.11	21.35	22.85	23.04	25.22	22.87	21.26	27.25	22.23	27.29	27.47	22.4	21.99	26.08	21.49	22.81	24.6	25.6	23.74	20.3	26.12	24.51	27.4	24.14	24.6	26.88	23.8	22.75	25.06	20.82
4933436H12Rik	0	0	0	0	0	0	0	0	0	0	0	0	0	0	0	0	0	0	0	0	0	0	0	0	0	0	0.03	0	0	0	0	0	0	0	0	0	0	0	0	0	0	0	0	0	0	0	0	0	0
4933438B17Rik	0	0	0	0	0	0	0	0	0	0	0	0	0	0	0	0	0	0	0	0	0	0	0	0	0	0.04	0	0	0	0	0	0	0	0	0	0	0	0	0	0	0	0	0	0	0	0	0	0	0
4933438K21Rik	0.24	0.27	0.12	0.33	0.11	0.36	0.21	0.17	0.11	0.08	0.12	0.2	0.12	0.23	0.02	0.53	0.15	0.18	0.08	0.15	0.12	0.38	0.48	0.32	0.22	0.09	0.21	0.14	0.23	0.13	0.21	0.16	0.3	0.28	0.13	0.16	0.19	0.24	0.36	0.23	0.45	0.34	0.41	0.39	0.17	0.13	0.2	0.09	0.36
4933439C10Rik	2.24	2.3	1.96	2.24	2.5	2.17	1.7	1.83	2.88	2.12	2.03	1.69	1.95	1.46	1.91	1.97	2.53	1.97	1.74	1.77	2.11	1.54	2.45	2.22	2.27	4.48	2.3	3.25	2.58	2.61	2.44	1.74	1.51	1.92	2.46	2.39	2.69	1.8	1.44	2.5	1.54	1.65	2.9	1.82	1.7	2.37	2.1	2.24	1.1
4933439K11Rik	0.07	0.07	0.05	0	0	0	0	0.06	0.06	0	0	0	0.11	0	0	0.06	0.07	0	0	0.08	0	0	0	0.09	0.15	0	0.05	0	0	0.06	0.06	0	0	0	0.06	0.12	0.07	0.06	0.07	0	0.06	0	0	0.13	0	0	0.06	0.15	0
4933440J02Rik	0.36	0.05	0.12	0.24	0.04	0.34	0.04	0.41	0.04	0.21	0.48	0.33	0.11	0.26	0.13	0.44	0.64	0.22	0.42	0.06	0	0.23	0.18	0.12	0.05	0.09	0.33	0.18	0.19	0.26	0.12	0	0.2	0.31	0.17	0.09	0.18	0.05	0.16	0.29	0.08	0	0.2	0.22	0.42	0	0.15	0.39	0.1
5031410I06Rik	0	0.06	0	0	0.09	0	0	0.04	0.03	0	0	0.02	0	0	0	0	0.02	0.02	0	0.02	0.04	0	0.05	0	0	2.81	0.03	0.02	0	0	0.02	0.03	0	0	0.03	0	0.02	0	0.08	0.01	0.02	0.05	0	0.09	0.02	0.1	0	0	0.02
5031414D18Rik	0.4	0.23	0.3	0.21	0.4	0.29	0.32	0.2	0.31	0.25	0.36	0.28	0.28	0.23	0.35	0.23	0.28	0.1	0.26	0.21	0.23	0.35	0.27	0.15	0.42	1.27	0.27	0.38	0.26	0.27	0.19	0.17	0.64	0.1	0.2	0.33	0.42	0.13	0.41	0.35	0.57	0.39	0.4	0.33	0.22	0.82	0.52	0.21	0.28
5031425E22Rik	13.21	12.26	8.69	12.68	9.89	10.9	10.22	10.16	9.78	11.87	9.97	10.74	9.6	11.86	10.53	11.43	10.39	9.66	11.43	8.45	10.1	9.16	10.81	9.15	11.62	12.29	9.74	10.99	11.51	9.84	10.12	10.24	8.09	10.89	12.28	10.63	11.65	11.67	12.03	12.46	9.97	11.28	8.23	8.5	10.42	7.81	8.64	8.04	11.05
5031425F14Rik	0.1	0.09	0.14	0.21	0.28	0.1	0.25	0.16	0.04	0.05	0.26	0.14	0.22	0.24	0.25	0.25	0.22	0.12	0.33	0.37	0.31	0.04	0.09	0.26	0.14	0.08	0.09	0.04	0.32	0.21	0.18	0.24	0.15	0.38	0.14	0.12	0.29	0.25	0.12	0.27	0.35	0.16	0.13	0.16	0.16	0.11	0	0.14	0.14
5031426D15Rik	0.14	0.19	0.14	0.15	0.41	0.18	0.16	0.1	0.24	0.3	0.26	0.24	0.17	0.23	0.12	0.14	0.26	0.17	0.19	0.13	0.17	0.17	0.19	0.2	0.29	0.24	0.2	0.29	0.19	0.13	0.18	0.2	0.06	0.1	0.1	0.16	0.13	0.15	0.17	0.11	0.07	0.1	0.05	0.09	0.04	0.14	0.1	0.12	0.05
5031434C07Rik	0	0.03	0	0.05	0.09	0.03	0.09	0	0.06	0.07	0.08	0.12	0.05	0.08	0.06	0.03	0.06	0	0	0.03	0	0.03	0.09	0.12	0.1	0.19	0.02	0.09	0	0.03	0	0	0.07	0.13	0.09	0.06	0	0.15	0	0.07	0.03	0.03	0.03	0.03	0.06	0.04	0.03	0.07	0.06
5031434O11Rik	0.15	0.13	0.11	0	0.3	0	0	0.13	0.24	0	0	0.1	0.11	0.12	0.25	0.11	0.13	0.12	0	0	0.15	0.13	0.26	0.18	0	0.59	0.09	0	0	0.24	0	0	0.28	0	0	0	0	0	0	0.21	0.12	0.25	0	0.49	0.13	0.33	0.5	0.29	0
5031439G07Rik	5.62	4.77	5.07	4.98	5.41	4.84	6.84	5.29	6.26	7.09	6.59	6.61	5.56	5.56	5.38	5.02	5.4	4.99	8.05	7.13	7.19	7.81	7.95	8.1	10.3	6.9	10.42	11.69	11.06	12.26	8.39	7.26	7.44	8.14	7.94	6.99	6.9	6.28	7.08	8	8.53	6.94	10.89	9.64	10.53	10.47	9.18	9.57	7.58
5033403F01Rik	0.29	0.22	0.07	0.18	0.16	0.56	0.25	0.33	0.31	0.38	0.18	0.22	0.04	0.12	0.12	0.33	0.13	0	0.14	0.1	0.19	0.12	0.04	0.17	0.32	0.08	0.23	0	0.06	0.16	0.18	0.24	0.56	0.07	0.08	0.2	0.17	0.21	0.05	0.23	0.11	0.13	0.36	0.32	0.17	0.28	0	0.1	0.04
5033403H07Rik	79.66	89.01	70.34	75.04	63.6	78.73	65.05	68.97	70.78	71.3	65.95	51.59	76.55	78.65	65.28	94.45	60.68	81.63	34	67.06	50.62	47.33	59.96	46.8	39.92	10.97	36.18	34.52	27.73	43.58	32.28	52.01	16.75	45.55	44.4	56.99	45.81	58.33	41.49	50.12	26.68	41.8	37.12	32.55	38.37	26.37	21.17	25.51	32.2
5033406O09Rik	0.61	1.29	1.28	1.26	2.02	1.26	1.16	0.72	0.63	0.65	1.55	1	1.33	1.63	1.21	1.06	1.09	1.25	1.86	1.48	2.74	1.94	2.75	2.11	1.47	0.42	2.23	1.64	1.28	1.94	1.82	1.53	1.96	2.94	2.02	2.81	3.61	1.87	2.59	3.44	2.64	2.42	2.99	2.19	1.14	2.8	1.94	1.86	2.62
5033428I22Rik	0.08	0.07	0	0.06	0.21	0.06	0.14	0.07	0	0.15	0.06	0.05	0	0.06	0.07	0	0	0.06	0.05	0.16	0	0.07	0.07	0	0.08	0.46	0.1	0.13	0	0.06	0.06	0	0.08	0.06	0.07	0	0.07	0.07	0.07	0.06	0	0.07	0	0.2	0.13	0.18	0	0.08	0.43
5330411J11Rik	0	0.09	0	0.04	0.03	0.07	0.04	0.04	0	0.09	0	0.07	0.04	0.08	0	0	0.09	0	0.03	0	0	0	0.04	0	0	0	0.06	0	0	0.04	0	0	0	0	0	0.12	0	0	0	0.03	0.12	0.04	0	0	0	0	0.04	0.1	0
5330417C22Rik	0.32	0.37	0.37	0.22	1.78	0.25	0.24	0.29	0.64	0.44	0.34	0.2	0.37	0.29	0.15	0.19	0.35	0.18	0.34	0.28	0.14	0.17	0.3	0.17	0.25	0.49	0.15	0.16	0.15	0.31	0.19	0.15	0.18	0.13	0.25	0.26	0.25	0.14	0.33	0.44	0.16	0.2	0.05	0.34	0.27	0.46	0.39	0.28	0.15
5330426P16Rik	0.36	0.24	0.39	0.35	0.48	0.34	0.14	0.49	0.41	0.33	0.33	0.5	0.25	0.36	0.37	0.23	0.62	0.44	0.59	0.3	0.31	0.29	0.26	0.27	0.33	0.96	0.44	0.48	0.76	0.41	0.5	0.52	0.33	0.52	0.37	0.44	0.58	0.4	0.54	0.51	0.55	0.47	0.84	0.67	0.5	0.56	0.52	0.46	0.54
5330434G04Rik	0	0	0	0	0	0	0	0	0	0	0	0	0	0	0	0	0	0	0	0	0	0	0	0	0	0.11	0	0	0	0	0	0	0	0	0	0	0	0	0	0	0	0	0	0	0	0	0	0	0
5330439B14Rik	0.08	0	0.03	0.06	0.03	0.07	0.04	0.11	0.03	0	0.1	0.03	0	0.04	0.15	0.06	0.04	0	0	0	0.13	0	0.07	0.05	0.17	0	0.09	0.04	0.16	0.11	0.13	0.07	0.17	0	0.11	0.04	0.11	0	0.04	0.12	0.1	0.11	0.04	0	0	0.2	0.19	0.04	0.04
5430401F13Rik	0	0	0	0	0	0	0	0	0	0	0	0	0	0	0	0	0	0	0	0	0	0	0	0	0	0	0	0	0	0	0	0	0	0	0	0	0	0	0	0	0	0	0	0	0	0.15	0	0	0
5430402O13Rik	2.25	1.26	1.52	1.03	0.99	1.78	1.03	1.32	1.46	1.53	1.28	1.16	0.51	1.33	1.15	0.93	1.83	1.83	1.22	0.83	1.12	0.79	1.47	1	0.8	0.67	2.04	1.07	0.6	1	1.35	0.88	1.28	0.64	0.77	1	1.64	1.06	1.19	1.06	1.28	1.49	2.07	0.88	1.16	1.01	0.86	1.41	1.2
5430405H02Rik	2.34	1.41	1.37	2.26	1.21	1.71	1.74	2.15	1.87	2.05	2.21	2.24	1.9	1.09	1.74	1.94	0.97	1.52	1.95	1.31	1.92	1.73	2.1	1.37	1.68	2.67	1.71	1.34	1.57	2.08	1.12	1.78	2.28	1.57	1.83	1.74	1.69	2.08	1.68	1.63	1.9	2.18	2	1.67	1.58	2.44	1.36	2.13	1.27
5430416N02Rik	7.55	8.38	8.39	9.54	7.32	6.83	15.06	10.7	8.2	9.59	10.69	8.72	13.83	11.28	10.17	8.65	8.97	8.14	6.24	9.16	9.92	8.01	8.86	7.35	8.11	8.72	6.5	10.39	9.69	9.96	11.96	8.83	7.22	12.42	9.78	11.59	10.1	11.98	8.07	10.02	6.28	8.43	11.17	8.65	8.26	10.11	14.81	13.02	12.76
5430416O09Rik	0.13	0.12	0.11	0.07	0.23	0.08	0.17	0.17	0.17	0.23	0.15	0.17	0.08	0.1	0.14	0.13	0.2	0.1	0.05	0.07	0.07	0.11	0.05	0.19	0.16	0.49	0.17	0.1	0.02	0.06	0.07	0.16	0.16	0.06	0.1	0.06	0.14	0.08	0.08	0.22	0.09	0.15	0	0.1	0.17	0.1	0.14	0.14	0.08
5430421N21Rik	0	0	0	0.03	0	0	0	0	0	0	0	0	0.06	0	0	0	0	0	0	0	0.04	0.04	0	0	0	0	0.03	0.04	0	0	0	0	0	0	0.04	0	0	0.04	0	0	0	0	0	0	0	0	0	0	0.04
5430425K12Rik	0	0	0	0	0.03	0	0	0	0	0	0	0	0	0	0	0	0	0.04	0	0	0	0	0	0	0.05	0	0	0	0	0.04	0	0	0	0	0	0	0	0	0	0	0	0	0	0	0	0	0	0	0
5430427M07Rik	0	0	0	0	0.04	0	0	0	0.05	0	0	0	0.04	0	0	0	0	0	0	0	0.13	0	0	0	0	0	0	0.05	0.07	0	0.04	0.05	0	0	0	0	0	0	0	0	0.05	0.16	0.06	0	0	0.07	0	0	0
5430427O19Rik	0.16	0.1	0.14	0.17	0.21	0.12	0.1	0.09	0.05	0.06	0.14	0.12	0.18	0.13	0.13	0.06	0.24	0.11	0.18	0.15	0.15	0.15	0.14	0.12	0.12	0.18	0.08	0.19	0.15	0.26	0.14	0.09	0.18	0.09	0.07	0.21	0.21	0.13	0.2	0.11	0.33	0.12	0.17	0.21	0.12	0.27	0.19	0.1	0.27
5430428K19Rik	0.08	0.15	0	0	0	0	0	0.15	0	0	0.07	0	0	0	0	0	0.08	0	0	0.09	0	0.07	0	0.1	0.08	0.07	0.12	0	0	0	0.07	0	0	0	0.07	0	0.15	0.08	0	0	0	0	0.08	0	0.15	0.1	0.15	0.09	0
5430431A17Rik	0	0.23	0	0.1	0.26	0.29	0.11	0.11	0	0.13	0	0	0	0	0	0.2	0	0.11	0	0	0.13	0	0	0	0.12	0	0.17	0.11	0	0	0.2	0.22	0.12	0	0	0.11	0.11	0.23	0	0	0.2	0	0	0	0.11	0.16	0.11	0	0
5430437J10Rik	0	0	0	0	0.13	0	0	0.16	0.05	0.12	0.05	0.05	0	0	0	0	0.06	0.05	0	0	0	0	0.11	0	0	0.1	0.04	0	0	0.1	0	0	0	0.05	0	0.05	0.16	0	0	0	0.1	0.05	0.12	0	0	0	0	0	0.17
5530601H04Rik	0.5	0.39	0.56	0.58	0.56	0.74	0.52	0.64	0.67	0.57	0.56	0.55	0.49	0.59	0.42	0.44	0.45	0.54	0.57	0.63	0.59	0.61	0.69	0.75	0.5	0.81	0.68	0.57	0.7	0.75	0.43	0.35	0.58	0.44	0.39	0.65	0.77	0.49	0.57	0.63	0.56	0.68	0.6	0.64	0.53	0.55	0.76	0.53	0.44
5730403I07Rik	0	0	0	0	0	0	0	0	0	0	0	0	0	0	0	0	0	0	0	0	0	0	0	0	0	0.03	0	0	0.04	0	0	0	0	0	0	0	0	0	0	0	0	0	0	0	0	0	0	0	0
5730405O15Rik	1.52	2.36	1.6	1.65	1.81	2.54	1.3	1.52	1.15	1.74	1.22	1.36	1.61	1.94	1.5	2.17	2.34	1.48	1.55	2.8	1.55	2.11	1.02	1.42	0.88	1.5	1.32	0.93	1.12	1.03	1.98	1.76	1.44	1.37	2.08	1.61	2.12	1.57	2.25	1.85	1.65	1.6	1.49	1.42	1.33	0.69	0.84	1.84	1.56
5730408K05Rik	13	12.32	18.25	13.97	17.25	28.48	14.5	15.93	13.27	14.22	15.34	8.65	17.47	13.45	16.9	14.64	10.32	13.37	10.02	12.79	9.33	7.47	9.19	10.42	10.79	4.39	6.78	5.49	6.87	11.89	8.79	9.97	6.11	6.66	3.87	11.46	13.18	11.47	6.13	11.95	9.61	5.67	11.54	9.16	10.51	9.49	11.33	16.25	15.49
5730409E04Rik	3.67	3.23	3.51	3.66	3.56	3.47	3.45	3.01	2.91	3.86	3.6	3.32	3.95	2.97	3.42	4.09	3.45	3.03	2.6	3.36	2.61	3.36	2.74	3.55	1.96	4.72	2.73	2.75	1.97	2.13	3.59	3.23	2.18	2.79	2.77	2.91	2.28	2.34	3.27	2.85	2.46	3.04	2.56	3.18	2.77	2.52	2.44	2.43	2.86
5730416F02Rik	0.21	0.18	0	0	0	0	0.09	0.09	0.17	0	0.16	0	0.15	0.08	0.17	0.16	0	0.08	0.07	0.11	0	0.09	0.09	0	0.1	0.08	0.06	0.09	0	0	0	0.09	0.19	0.08	0.19	0.17	0	0.18	0	0.14	0	0	0	0	0	0	0	0	0
5730420D15Rik	0.13	0.23	0.05	0.69	0.22	0.05	0.11	0.51	0.76	0.26	0.5	0.68	0.29	0.65	0.11	0.05	0.06	0.27	0.18	0.41	0.71	0.34	0.81	0.08	0.32	0.05	0	0.17	0.17	0.39	0.05	0.05	0.25	0	0	0.16	0.06	0.06	0.24	0.31	0.05	0.17	0.24	0.16	0.11	0.24	0.34	0.07	0
5730422E09Rik	0.04	0	0	0.06	0	0.09	0	0	0.07	0.08	0.03	0.06	0.03	0	0	0.12	0.04	0	0.03	0	0	0.1	0	0.05	0.04	0.07	0.03	0	0	0.07	0.12	0	0.08	0	0	0.07	0.11	0.04	0.04	0.08	0	0.04	0.11	0	0.04	0	0.04	0	0.08
5730435O14Rik	1.7	1.62	2.06	2.67	0.67	1.86	1.97	2.26	1.71	0.94	1.66	1.74	1.13	1.25	1.3	2.2	2.37	2.49	0.2	0.61	0.96	1.57	0.12	0.34	0.79	0.34	0.61	0.36	0.35	0.12	0.53	0.34	0.26	0.78	0.5	0.92	0.37	1.11	0.85	0.88	1.01	0.97	0.38	0.58	0.36	0.16	0.72	0.68	0.25
5730455P16Rik	4.28	4.86	4.89	4.73	4.06	5.42	4.21	5.36	4.6	5.25	4.99	4.97	4	4.45	5	4.9	4.26	4.54	4.21	4.39	4.25	4.62	4.43	4.68	4.09	5.35	5.85	4.36	4.32	4.39	3.41	4.6	4.65	3.76	3.91	4.62	4.29	4.68	4.69	4.52	3.91	4.45	5.25	4.61	5.05	4.82	4.7	4.57	4.25
5730460C07Rik	0	0	0	0	0	0.03	0	0	0	0	0	0	0	0	0	0	0	0	0	0	0	0	0	0	0	0.03	0	0	0	0	0	0	0	0	0	0	0	0	0	0	0	0	0	0	0	0	0	0	0
5730480H06Rik	0.57	0.64	0.72	0.63	0.56	0.47	0.46	0.8	0.5	0.78	0.91	0.98	0.63	0.42	0.46	0.71	0.47	0.78	0.53	0.67	0.73	0.83	0.64	0.44	0.73	0.76	0.59	0.74	1.21	0.86	0.5	0.52	0.57	0.44	0.57	0.39	0.73	0.79	0.76	0.77	0.76	0.58	0.73	0.78	0.78	0.93	1.04	0.65	0.55
5730488B01Rik	0.05	0.08	0	0.18	0	0	0.04	0	0	0	0	0	0	0	0.04	0.19	0	0.04	0.03	0.05	0	0.04	0.04	0	0.1	0	0.03	0	0	0.04	0.04	0	0	0	0	0.08	0.09	0	0	0.07	0.12	0.08	0.13	0.04	0	0.05	0.04	0	0
5730507C01Rik	0.56	0.33	0.7	0.7	0.59	0.51	0.58	0.58	0.76	0.39	0.42	0.47	0.59	0.55	0.26	0.75	0.23	0.52	0.45	0.63	0.63	0.44	0.73	0.45	0.72	0.61	0.33	0.51	0.28	0.36	0.44	0.6	0.33	0.57	0.37	0.48	0.62	0.53	0.5	0.3	0.4	0.34	0.42	0.74	0.48	0.35	0.59	0.57	0.78
5730508B09Rik	3.12	2.85	2.87	3.24	3.03	2.66	3.13	2.57	2.6	2.61	2.78	2.61	3.51	3.05	2.65	3.06	3.2	3.32	2.79	2.14	2.07	2.59	2.15	2.2	2.66	1.41	2.2	3.6	2.6	2.98	3.23	4.13	2.65	3.95	2.88	3.03	1.77	2.74	2.61	2.39	2.97	2.48	2.98	3.31	3.18	2.51	2.78	2.76	3.7
5730522E02Rik	0.24	0.4	0.12	0.22	0.27	0.3	0.2	0.64	0.16	0.21	0.09	0.29	0.03	0.27	0.1	0.19	0.12	0.17	0.12	0	0.22	0.29	0.31	0.14	0.24	0.27	0.23	0.22	0.05	0.27	0.25	0.17	0.29	0.09	0.17	0.21	0.07	0.18	0.21	0.22	0.16	0.32	0.31	0.35	0.22	0.15	0.3	0.13	0.12
5730559C18Rik	0	0	0.02	0	0.24	0	0	0.02	0	0	0	0	0.02	0	0	0.02	0.03	0	0.08	0	0.03	0	0	0.03	0	0	0	0	0	0	0.02	0.09	0	0.03	0	0.05	0.03	0	0.05	0.04	0	0.05	0	0	0	0	0.02	0	0.08
5830411N06Rik	0	0	0	0	0.03	0	0	0	0.02	0	0	0	0	0	0	0	0	0	0	0	0.03	0	0	0	0.02	0	0	0	0	0	0	0.04	0	0	0	0	0.02	0	0	0.02	0.02	0	0	0.04	0	0	0	0	0
5830415F09Rik	1.39	1.64	1.57	1.66	1.22	1.39	1.36	1.34	1.69	0.87	1.44	1.77	1.45	2.16	1.9	1.1	1.91	1.7	1.61	1.14	1.51	1.32	1.8	1.35	1.37	0.99	2.06	1.28	1.94	1.22	1.63	1.35	1.42	1.28	1.6	1.02	1.7	1.44	1.39	1.77	2.09	1.51	1.66	1.97	1.39	2.03	1.85	2.89	1.21
5830416I19Rik	0	0	0	0	0	0	0	0	0	0	0	0	0	0	0	0	0	0	0	0	0	0	0	0	0	0	0	0	0	0	0	0	0	0	0	0	0	0	0	0	0	0	0.02	0	0	0	0	0	0
5830416P10Rik	0.05	0.06	0.01	0.05	0.09	0.03	0.07	0.06	0.02	0.04	0.02	0.02	0.01	0.03	0.07	0.04	0.1	0.09	0.05	0.01	0.06	0.03	0.06	0.01	0.04	0.03	0.06	0.08	0.07	0.03	0.04	0.06	0.03	0.1	0.04	0.04	0	0.03	0.03	0.06	0.09	0.05	0.06	0.03	0.01	0.01	0.01	0.03	0.01
5830417I10Rik	1.4	1.27	1.26	1.22	1.05	1.31	0.92	1.22	1.4	1.28	1.07	1.48	1.41	1.34	1.43	1.36	1.35	1.28	1.19	1.25	1.02	1.13	1.11	1.18	1.21	1.77	1.43	1.12	1.15	1.18	1.53	1.47	1.5	1.24	1.07	1.14	1.38	1.22	1.35	0.94	1.18	1.26	1.04	1	1.33	0.92	1.2	1.24	1.4
5830418P13Rik	0	0	0	0	0	0	0.03	0	0	0	0	0	0	0	0	0	0	0	0	0	0	0	0	0	0	0	0	0	0	0	0	0	0	0	0	0	0	0	0	0	0	0	0	0	0	0	0	0	0
5830428M24Rik	0.14	0	0	0.1	0.09	0	0	0	0	0	0.05	0	0	0.06	0	0	0.18	0	0.1	0	0	0	0.18	0	0	0	0	0	0	0.06	0.05	0	0	0	0	0.06	0.06	0	0	0.09	0	0	0.06	0	0.06	0	0.06	0	0
5830432E09Rik	0.05	0.08	0.14	0.03	0.13	0.04	0.04	0	0.11	0.22	0.04	0.06	0.17	0.04	0.08	0.1	0.17	0.11	0.1	0.21	0.14	0.12	0.04	0.06	0.13	0.23	0.06	0.08	0	0.12	0	0.15	0	0.07	0	0.19	0.08	0.16	0.12	0.03	0.08	0.12	0.13	0.04	0.16	0.11	0.04	0.09	0.04
5830444B04Rik	0.53	0.45	0.27	0.6	0.21	0.17	0.9	0.31	0.41	0.89	0.72	0.03	0.31	0.38	0.13	0.07	0.31	0.14	0.28	0.08	0.25	0.07	0.04	0.28	0.26	0.25	0.06	0.12	1.05	0.41	0.06	0.19	0.14	0.17	0.22	0.62	0.77	0.34	0.39	0.29	0.33	0.19	1.31	0.32	0.2	0.57	0.14	0.28	0.7
5830454E08Rik	1.15	1.11	0.74	1.06	0.98	1.15	1.78	1.04	1.21	0.62	1.3	1.38	1.53	0.81	1.41	1.71	1.09	1.15	1.84	1.35	1.22	0.93	1.3	1.2	1.74	1.01	1.09	1.23	1.7	2.01	0.89	1.17	1.17	0.64	2.65	1.7	1.4	1.48	1.5	1.34	0.63	0.96	0.91	1.02	0.56	1.01	0.84	0.76	0.82
5830473C10Rik	20.54	24.34	18.22	25.91	11.21	24.14	21.69	26.99	19.83	22.04	17.66	21.88	23.03	23.27	15.08	26.45	29.07	25.52	25.97	15.92	20.23	29.78	26.36	19.19	22.81	7.84	14.32	16.87	19.67	17.86	22.9	16.02	10.59	19.46	15.61	26.57	25.92	22.99	24.23	32.34	27.67	35.43	30.51	24.18	24.31	27.72	16.09	19.25	21.07
5930403L14Rik	0.03	0.05	0.02	0.05	0.19	0	0.03	0.02	0.02	0.04	0.04	0.04	0.03	0.03	0.02	0	0.18	0.01	0.04	0	0.03	0.04	0.07	0.03	0.01	0.2	0.01	0.06	0.04	0.01	0.04	0.05	0.03	0.03	0.04	0.03	0	0.02	0.05	0.01	0.03	0.04	0.01	0	0.02	0.06	0.04	0.03	0.01
5930412G12Rik	0	0	0	0	0.02	0	0	0	0	0	0	0	0	0	0	0	0	0	0	0	0	0	0	0	0	0.27	0	0	0	0	0	0	0	0	0	0	0	0	0	0	0	0	0	0	0	0	0	0	0
5930430L01Rik	0.92	0.79	0.83	1.15	1.11	1.01	0.65	0.78	0.98	1.48	0.94	0.76	0.54	0.44	0.41	0.86	1.07	0.71	0.67	0.62	0.77	1.41	1.23	1.31	1.69	1.83	1.34	0.82	0.95	1.05	0.63	0.59	0.95	0.77	0.7	0.92	1	0.57	0.87	1.18	1.23	1.64	1.6	1.31	1.33	0.79	0.8	0.84	1.03
5930438M14Rik	0	0	0	0	0	0	0	0	0	0	0	0	0	0	0	0.02	0	0	0	0	0	0	0	0	0	0	0	0	0	0	0	0	0	0	0	0	0	0	0	0	0	0	0	0	0	0	0	0	0
6030407O03Rik	0	0.13	0.05	0	0.05	0.03	0	0	0.03	0	0.03	0.05	0.08	0	0	0	0.13	0.18	0.15	0.11	0	0.09	0.1	0.04	0	0.12	0.02	0.03	0.14	0.15	0.11	0	0	0.09	0.03	0.12	0	0.06	0	0.03	0.06	0	0.03	0.03	0	0.13	0.03	0.04	0
6030408B16Rik	0	0.03	0	0.06	0.02	0	0	0	0	0	0	0	0	0.03	0	0.06	0	0	0	0.08	0	0	0	0	0	0.13	0	0	0	0	0	0	0	0	0.04	0	0	0	0.03	0.03	0	0	0	0	0	0	0	0	0.07
6030419C18Rik	0	0	0	0.03	1.06	0	0.06	0	0	0.03	0.05	0	0.05	0.06	0.03	0.03	0.13	0.03	0	0	0	0	0	0.04	0.04	1.38	0	0	0	0.03	0.08	0.03	0	0.03	0	0.06	0	0.03	0.09	0.08	0.09	0.03	0	0.03	0.06	0.04	0.03	0	0.03
6030440G07Rik	0	0	0	0	0	0.06	0	0	0	0	0	0	0	0	0	0	0	0	0	0	0	0	0	0	0	0	0	0	0	0.06	0	0	0	0	0	0	0	0	0	0	0	0	0	0	0	0	0	0	0
6030443J06Rik	0.59	0.71	0.57	0.58	0.49	0.57	0.4	0.55	0.4	0.42	0.38	0.57	0.68	0.76	0.54	0.66	0.73	0.62	0.43	0.48	0.66	0.54	0.34	0.42	0.3	0.28	0.8	0.27	0.47	0.34	0.47	0.61	0.66	0.5	0.54	0.65	0.79	0.76	0.69	0.54	0.36	0.45	0.65	0.64	0.42	0.37	0.59	0.3	0.6
6030458C11Rik	6.73	6.61	7.01	7.79	6.64	6.39	8.43	7.89	8.81	8.2	7.56	8.49	7.98	8.48	8.38	7.02	6.92	6.39	6.21	6.3	5.81	6.8	6.76	7.31	7.37	6.39	7.59	7.18	6.42	7.67	8.49	8.17	7.69	6.5	5.92	6.96	6.61	7.46	6.94	6.69	6.91	6.65	7.47	8.21	7.43	8.56	9.2	9.36	7.78
6030466F02Rik	0.11	0.05	0	0	0.07	0.08	0.05	0.09	0	0	0.04	0	0	0	0.05	0	0.1	0.04	0.04	0.06	0.21	0	0	0.13	0.1	0	0.07	0.05	0	0	0	0	0.1	0.04	0	0.13	0	0	0.1	0.08	0	0.09	0.05	0.04	0	0.06	0	0	0
6030468B19Rik	0	0	0	0	0	0	0.07	0	0	0	0	0	0	0	0.07	0	0	0	0	0	0	0	0.08	0	0	0	0	0	0	0	0	0	0	0	0.08	0	0	0	0	0	0	0.07	0	0	0	0	0	0.08	0
6030469F06Rik	0	0	0	0	0	0	0	0	0	0	0	0	0	0	0	0	0	0	0	0	0	0	0	0	0	0.65	0	0	0	0	0	0	0	0	0	0	0	0	0	0	0	0	0	0	0	0	0	0	0
6030498E09Rik	0.2	0.18	0.11	0.12	0.03	0.12	0.3	0.04	0.04	0.2	0.27	0	0.15	0.17	0.43	0.04	0.05	0.21	0.11	0.1	0.05	0.13	0.09	0.18	0.15	0	0.18	0.04	0.06	0.08	0.04	0.13	0.65	0.04	0	0.04	0.13	0.18	0.1	0.21	0.2	0.14	0.19	0.09	0.14	0.43	0.24	0.11	0.05
6230400D17Rik	0.99	0.94	0.72	0.83	0.92	0.57	1.09	1.29	0.62	1.11	0.89	0.75	0.67	1.18	0.58	0.73	0.74	0.97	0.9	0.21	0.68	0.85	0.8	0.32	0.71	0.66	0.68	0.61	0.64	0.88	0.39	0.55	0.28	0.29	1.2	0.74	0.94	0.32	0.47	0.69	0.78	0.65	0.9	0.92	0.71	0.83	1.25	0.76	0.94
6330403A02Rik	0.07	0.06	0.03	0.01	0.11	0.08	0.07	0.02	0.11	0.05	0.05	0.06	0.06	0.02	0.03	0.03	0.11	0.09	0.13	0.07	0.04	0.03	0.08	0.07	0.05	0.09	0.03	0.03	0.01	0.04	0.05	0.12	0.03	0.03	0.05	0.08	0.07	0.07	0.04	0.08	0.04	0.05	0.06	0.07	0.04	0.08	0	0.03	0.04
6330403K07Rik	0	0	0	0.04	0	0	0.04	0.09	0	0	0	0.07	0.08	0.08	0.04	0.04	0.05	0.04	0.04	0	0.05	0	0	0	0.05	1.9	0	0	0.07	0.04	0.04	0.04	0	0.04	0	0.13	0.05	0	0.04	0.07	0.08	0.04	0.05	0.08	0.04	0.06	0.04	0.05	0.05
6330407A03Rik	1.11	0.85	0.89	1.39	0.98	0.73	1.06	0.93	0.78	0.79	1.22	0.78	0.75	0.88	0.8	0.71	0.97	0.82	0.58	0.76	1.15	0.67	1.21	0.92	1.12	1.05	1.4	0.96	0.77	0.91	0.85	0.75	1.1	0.91	0.94	1.09	1.19	0.58	0.78	0.91	1.42	1.12	1.16	0.87	0.73	1.25	1.08	1.06	0.91
6330408A02Rik	0.7	0.71	0.97	0.45	0.8	0.82	0.53	0.41	0.41	0.71	0.84	0.51	0.46	0.72	0.52	0.81	0.78	0.78	0.84	0.64	0.57	0.69	0.54	0.7	0.72	1.13	0.77	0.61	0.65	0.83	0.43	0.78	0.63	0.31	0.72	0.59	0.45	0.84	0.67	0.47	0.61	0.45	0.69	0.75	0.67	0.9	0.63	0.75	0.39
6330409D20Rik	0.13	0.11	0.14	0.09	0.13	0.24	0.27	0.16	0.1	0	0.33	0.26	0.23	0.2	0	0.05	0.34	0.1	0.13	0.2	0.06	0.16	0.22	0	0.3	0.25	0.21	0.27	0.23	0.1	0.19	0.32	0.12	0.2	0.16	0.1	0.22	0	0.12	0.04	0.25	0.11	0.18	0.21	0.05	0.15	0.39	0.26	0.12
6330410L21Rik	0	0	0	0	0	0	0	0	0	0	0	0	0	0	0	0	0	0	0	0	0	0	0	0	0	0.01	0	0	0	0	0	0	0	0	0	0	0	0	0	0	0	0	0	0	0	0	0	0	0
6330415B21Rik	0.03	0	0	0	0.06	0	0	0	0	0	0.02	0	0	0	0	0	0	0	0	0.03	0	0	0	0	0	0.05	0	0	0.04	0	0.02	0	0	0	0	0	0.03	0.03	0	0	0	0	0	0	0.03	0.04	0	0	0
6330415G19Rik	0.69	0.34	0.82	0.18	0.42	0.72	0.61	0.45	1.13	0.75	0.9	0.8	0.81	0.48	0.87	0.94	0.87	0.79	0.41	0.38	0.14	0.78	0.47	0.17	0.38	0.33	0.81	0.54	0.12	0.4	0.4	0.4	0.99	0.78	0.91	0.57	0.31	0.34	0.75	0.2	0.6	0.21	0.68	0.72	0.29	0.67	1.02	0.43	0.55
6330416G13Rik	2.45	2.06	2.2	2.68	2.72	2.5	2.83	2.3	1.87	1.76	2.68	2.3	2.18	2.9	2.45	2.41	3.35	2.52	2.96	2	2.57	2.52	1.92	2.71	2.47	1.89	3.14	2.37	1.87	2.66	3.13	2.23	4.53	2.24	2.86	3.79	2.97	3.41	3.1	2.75	4.47	2.42	4.13	3.29	3.08	4.17	3.56	3.95	5.57
6330418K02Rik	0.78	0.79	1.12	0.57	0.8	0.98	0.47	0.46	0.53	0.1	0.49	0.58	0.4	0.89	0.37	0.57	0.58	0.63	0.23	0.23	0.66	0.55	0.76	0.68	0.31	0.7	0.83	0.44	0.41	0.27	0.41	0.9	0.83	0.34	0.48	0.72	0.38	0.67	0.97	0.53	0.43	0.38	0.2	0.91	0.46	0.5	0.28	0.33	0.7
6330549D23Rik	0.25	0.66	0.38	0.58	0.38	0.61	0.52	0.51	0.48	0.48	0.35	0.26	0.29	0.33	0.36	0.35	0.66	0.3	0.3	0.26	0.4	0.57	0.33	0.53	0.52	0.32	0.36	0.27	0.3	0.41	0.3	0.25	0.32	0.36	0.2	0.21	0.3	0.28	0.42	0.33	0.24	0.33	0.45	0.48	0.27	0.41	0.3	0.27	0.3
6430411K18Rik	0	0	0	0.04	0	0.04	0.05	0.05	0	0	0.04	0	0.08	0	0	0.08	0.05	0	0.04	0.11	0	0	0.14	0.19	0.16	3.68	0.18	0.09	0	0.27	0.08	0.04	0	0.04	0.05	0.09	0.05	0.05	0	0.04	0.09	0.09	0.15	0	0.09	0.13	0	0	0
6430531B16Rik	0	0	0	0	0	0.05	0	0	0	0.06	0	0	0.05	0	0	0	0	0	0	0	0	0	0	0	0	0.57	0	0	0	0	0	0	0	0	0	0	0	0	0	0	0	0.05	0	0	0	0	0	0	0
6430548M08Rik	1.75	1.91	1.85	2.07	2.16	1.74	1.69	1.8	1.72	1.29	1.78	2.02	4.98	3.12	3.52	1.58	1.94	1.75	1.98	2.75	1.78	1.82	1.96	1.74	1.74	5.17	1.89	2.14	2.16	1.62	2.58	4.26	2.82	1.68	2.1	2.26	2.2	2.01	2.14	1.69	2.5	2.15	2.03	1.71	2.23	1.91	1.67	1.85	2.55
6430550D23Rik	0.65	0.64	0.54	0.55	0.72	0.69	0.51	0.95	1.24	0.87	0.67	0.59	0.42	0.61	0.63	0.98	0.72	0.64	0.66	0.67	0.95	0.68	0.58	1.16	1.57	0.39	1.04	0.5	1.26	0.64	0.64	0.61	1.08	0.4	0.47	0.92	0.81	0.64	0.76	0.81	0.47	0.61	1.01	0.96	1.26	0.58	0.56	0.8	0.36
6430562O15Rik	0.37	0.45	0.39	0.34	0.33	0.4	0.43	0.32	0.41	0.16	0.38	0.34	0.34	0.55	0.5	0.54	0.42	0.55	0.38	0.61	0.33	0.65	0.29	0.77	0.16	0.7	0.62	0.18	0.37	0.31	0.63	0.24	0.41	0.5	0.37	0.52	0.55	0.47	0.53	0.41	0.4	0.43	0.31	0.62	0.5	0.34	0.18	0.42	0.47
6430571L13Rik	0.59	0.75	0.71	0.73	0.65	0.48	0.93	0.6	0.46	0.63	0.61	0.72	0.27	0.65	0.39	0.98	1.45	0.71	0.49	0.47	0.73	0.58	0.79	0.48	0.27	0.55	0.53	0.18	0.25	0.4	0.36	0.61	0.31	0.35	0.56	0.74	0.27	0.34	0.39	0.9	0.18	0.31	0.49	0.54	0.58	0.65	0.5	0.33	0.16
6430573F11Rik	6.4	6.2	5.24	8.01	6.1	6.71	8.94	7.9	4.69	6.15	6.81	6.65	4.7	4.84	4.48	7	5.62	5.74	2.31	2.1	3.67	2.7	3.1	2.43	2.1	1.22	1.11	1.24	1.03	1.19	1.83	0.96	0.42	2.36	1.41	1.68	2.93	3.12	3.06	3.07	2.78	2.68	1.77	1.76	1.45	1.12	1.37	1.15	0.88
6430584L05Rik	0	0	0	0	0	0	0	0	0	0	0	0	0	0	0.02	0	0.02	0	0	0	0	0	0	0	0	0	0.01	0	0	0	0	0.02	0	0	0	0	0	0	0	0	0	0.02	0	0	0	0	0	0	0
6430706D22Rik	18.08	19.76	20.68	19.14	28.72	23.39	23.53	17.37	21.77	25.77	21.22	24.53	16.6	20.83	16.02	19.36	18.76	21.07	21.72	21.05	22	28.1	28.11	33.37	28.34	15.95	34.33	34.73	27.92	34.43	22.05	18.18	20.14	20.94	17.53	23.28	28.64	23.56	23.71	28.47	26.52	25.17	41.08	32.96	33.06	23.56	22.23	26.64	25.81
6430710C18Rik	0	0.04	0	0.06	0	0	0.04	0	0	0	0	0.03	0.03	0	0	0	0	0	0	0.04	0	0.11	0.15	0.1	0	0.03	0	0.04	0.05	0.14	0	0.03	0	0.03	0	0.03	0.04	0.11	0.12	0.15	0	0.07	0.27	0.03	0.07	0.05	0	0.04	0.04
6530402F18Rik	0.37	0.43	0.35	0.58	0.81	0.37	0.5	0.38	0.52	0.55	0.52	0.76	0.51	0.49	0.52	0.49	0.63	0.55	0.35	0.59	0.5	0.44	0.54	0.64	0.59	2.44	0.39	0.68	0.79	0.7	0.65	0.97	0.64	0.59	0.5	0.68	0.7	0.64	0.62	0.51	0.83	0.56	0.58	0.77	0.69	0.3	0.62	0.88	0.87
6530403H02Rik	0.29	0.33	0.18	0.27	0.22	0.26	0.26	0.32	0.3	0.29	0.3	0.23	0.32	0.25	0.18	0.21	0.25	0.17	0.18	0.24	0.17	0.22	0.32	0.24	0.24	0.3	0.31	0.33	0.23	0.33	0.21	0.28	0.18	0.34	0.25	0.12	0.19	0.14	0.23	0.32	0.36	0.32	0.33	0.31	0.23	0.3	0.11	0.26	0.21
6530411M01Rik	0	0	0	0	0	0	0	0	0	0	0	0.04	0	0	0	0	0	0	0	0	0	0	0	0	0	0	0	0	0	0	0	0	0	0	0	0	0	0	0	0	0	0	0	0.05	0	0	0	0	0
6720468P15Rik	0	0	0	0	0	0	0	0	0	0	0	0	0	0	0	0.04	0.05	0	0	0	0	0	0	0	0	0	0	0	0	0	0	0	0	0	0	0	0	0	0	0	0	0	0	0	0	0	0	0	0
6720483E21Rik	0	0	0	0.05	0.04	0	0	0	0	0	0.05	0	0	0	0	0	0	0	0	0	0	0	0.06	0	0	0.11	0	0	0	0.06	0	0.11	0	0	0	0	0	0	0	0.05	0	0	0	0	0	0.08	0	0	0
6720489N17Rik	0.11	0.05	0.13	0.21	0.26	0.15	0.2	0.24	0.06	0.02	0.08	0.18	0.19	0.22	0.14	0.08	0.21	0.16	0.16	0.1	0.18	0.15	0.19	0.02	0.07	0.21	0.16	0.14	0.07	0.15	0.11	0.14	0.13	0.11	0.06	0.17	0.08	0.13	0.27	0.09	0.31	0.07	0.09	0.09	0.1	0.31	0.05	0.15	0.11
6820408C15Rik	0	0	0.03	0	0	0	0	0	0	0	0.02	0	0	0	0.03	0	0	0.03	0	0	0	0	0	0	0	0	0	0	0	0	0	0.03	0	0	0	0	0	0	0	0	0.03	0	0.03	0	0	0	0	0	0
6820431F20Rik	12.07	12.61	12.52	12.17	13.06	13.4	12.83	13.15	14.59	16.04	12.31	17.15	11.87	11.71	12.04	12.63	12.83	12.62	11.22	12.87	12.84	12.88	11.52	11.15	13.59	15.23	14.09	12.6	16.06	12.03	14.21	12.25	12.53	11.15	11.14	10.85	14.38	12.74	12.53	12.08	11.25	13.34	12.16	12.09	13.33	13.88	15.38	14.78	10.89
7420700N18Rik	0	0	0	0	0	0	0	0	0	0	0	0.03	0	0	0	0	0	0	0	0	0	0	0	0	0	0	0	0	0	0	0	0	0	0	0	0	0	0	0	0	0	0	0	0	0	0	0	0	0
8030423F21Rik	0	0	0	0	0.01	0	0	0	0	0	0	0	0.02	0	0	0	0	0	0	0	0	0	0	0	0	0.02	0	0	0	0	0	0	0	0	0	0	0	0	0	0	0	0	0	0	0	0	0	0	0.02
8030442B05Rik	0	0	0	0	0	0	0	0	0	0	0	0	0	0	0	0	0	0	0	0	0	0	0	0	0	0	0	0	0	0	0	0	0	0	0	0	0	0	0	0	0	0	0	0.06	0.07	0	0	0.08	0
8030443G20Rik	0	0	0.06	0	0	0	0	0	0	0	0	0	0	0	0	0	0	0.07	0	0	0	0	0	0	0	0.07	0	0	0	0	0	0	0	0	0	0	0	0	0.08	0	0.07	0	0	0	0	0	0	0	0
8030455M16Rik	0	0	0	0	0	0	0	0	0	0	0	0	0	0	0	0	0	0.08	0	0	0	0.08	0	0	0	0	0	0	0	0	0	0	0	0	0	0	0	0	0	0	0	0	0	0	0	0	0	0	0
8030462N17Rik	3.5	3.4	3.67	3.97	3.27	3.67	4.03	4.12	4.73	4.47	4	4.37	3.87	4.39	5.18	3.61	4.11	4.31	3.99	3.85	3.88	3.52	4.41	3.98	3.86	5.43	4.06	5	4.76	4.4	4.18	4.4	4.08	3.72	5.1	4.26	3.85	4.22	3.72	4.01	4.6	3.97	3.72	4.5	4.59	4.68	4.77	5.13	4.06
8430408G22Rik	22.37	10.39	12.32	31.38	56.87	31.64	7.35	42.3	30.17	41.65	24.49	37.97	9.04	2.71	5.31	13.37	5.4	13.16	12.22	30.3	120.22	76.14	84.9	102.26	19.46	16.89	46.73	35.84	41.97	79.01	19.91	4.86	25.03	15.45	17.7	66.91	100.3	32.65	116.78	85.1	115.23	98.33	47.43	28.5	41.22	24.66	14.47	19.33	24.19
8430419L09Rik	6.38	7.24	6.97	6.63	8.56	7.04	6.23	9.63	10.91	11.62	6.48	9.83	5.48	6.47	7.26	6.08	5.25	5.11	7.61	10.25	8.26	8.35	10.43	9.37	12.43	9.16	14.11	10.2	13.65	13.22	8.6	11.23	40.36	8.35	12.18	7.73	8.26	7.67	7.11	6.48	7.61	6.82	7.46	9.19	9.83	8.75	8.19	10.45	8.91
8430423G03Rik	0	0	0	0	0.1	0	0	0	0	0	0	0	0	0	0	0	0	0	0	0	0	0	0	0	0.26	0	0	0	0	0.11	0	0	0.13	0	0	0	0	0	0	0	0	0.12	0	0	0	0	0	0	0
8430426J06Rik	0	0.16	0.26	0.14	0.11	0.14	0.19	0.33	0.07	0.08	0.08	0.15	0.06	0.15	0.07	0.07	0.15	0.07	0.19	0.28	0.28	0.14	0.07	0	0.16	0.07	0.06	0.29	0.1	0	0.04	0.22	0.47	0	0.17	0.09	0	0.15	0	0.12	0.07	0.05	0.15	0.07	0.38	0.51	0.68	1.2	0.15
8430429K09Rik	0.49	0.47	0.61	0.67	0.54	0.62	0.47	0.37	0.64	0.83	0.33	0.45	0.45	0.51	0.38	0.68	0.46	0.63	0.61	0.25	0.33	0.64	0.56	0.65	0.24	0.5	0.42	0.47	0.33	0.56	0.24	0.32	0.67	0.44	0.73	0.35	0.31	0.36	0.27	0.71	0.42	0.5	0.41	0.57	0.47	0.55	0.35	0.33	0.57
8430430B14Rik	0	0	0	0	0	0.22	0	0	0	0	0	0	0	0.25	0	0	0	0	0	0	0	0	0	0	0	0	0	0	0	0	0	0	0	0	0	0	0.26	0	0	0	0	0.26	0.28	0	0	0	0	0	0
8430431K14Rik	0.28	0.24	0.16	0.23	0.16	0.21	0.24	0.21	0.4	0.49	0.35	0.32	0.21	0.12	0.27	0.29	0.18	0.24	0.28	0.37	0.25	0.15	0.25	0.16	0.23	0.31	0.36	0.36	0.33	0.18	0.2	0.41	0.52	0.29	0.29	0.18	0.31	0.23	0.46	0.21	0.13	0.21	0.16	0.18	0.13	0.14	0.14	0.24	0.27
8430437L04Rik	0	0	0	0	0	0.03	0	0	0	0	0.03	0	0	0	0	0	0	0	0	0	0	0	0	0	0	0	0	0	0.04	0	0	0	0	0	0	0	0	0	0	0	0	0	0	0	0	0	0	0	0
9030025P20Rik	2.03	1.7	1.47	1.67	1.38	1.9	1.43	1.5	1.6	1.47	1.19	0.94	1.09	1.29	1.42	1.43	1.39	1.3	1.36	1.7	1.39	1.63	1.98	1.6	1.81	1.39	2	2.05	1.36	1.84	1.6	1.42	2.7	1.77	1.44	1.65	1.55	1.97	1.34	1.6	1.22	1.57	1.8	1.95	2.03	1.56	1.63	1.3	1.83
9030204H09Rik	0	0	0	0	0	0	0	0	0	0	0	0	0	0	0	0	0	0	0	0	0	0	0	0	0	0.1	0.09	0	0	0	0	0	0	0	0	0	0	0	0	0	0	0	0	0	0	0	0	0	0
9030404E10Rik	0.07	0	0	0	0	0	0	0.06	0	0	0	0	0.05	0	0	0	0	0.06	0	0	0	0	0	0.17	0	0.06	0	0	0	0	0.05	0.06	0	0.06	0.06	0	0	0	0	0	0.06	0	0	0	0	0	0	0.07	0
9030612E09Rik	0	0	0	0.03	0.05	0.03	0	0	0	0	0.06	0	0	0.03	0	0.03	0	0	0	0	0	0	0	0	0	0.1	0.03	0	0	0	0	0.03	0	0	0	0	0	0.03	0	0	0	0	0.04	0	0	0	0	0	0
9030617O03Rik	11.71	12.58	10.64	9.43	10.22	11.31	8.16	8.67	9.34	7.71	8.93	8.81	6.82	8.04	8.64	11.99	9.83	11.6	11.33	11	10.6	11.73	10.25	9.84	11.96	6.73	13.82	11.93	11.88	13.3	9.69	10.94	9.43	10.31	11.12	10.68	7.68	10.72	9.33	9.19	10.53	9.56	10.86	12.97	13.81	12.15	13	11.7	11.4
9030619P08Rik	7.21	11.55	7.83	5.88	20.01	12.15	5.3	4.64	8.64	13.97	3.32	9.17	3.59	4.35	7.97	2.78	6.24	6.95	7.01	24.83	10.09	18.26	8.9	8.63	5.35	3.36	10.69	14.62	9.74	13.25	14.53	8.34	2.69	11.15	22.48	32.94	5.85	5.59	4.33	3.09	4.79	3.13	3.42	2.16	6.29	1.66	3.79	4.19	5.23
9030624G23Rik	1	1.17	0.91	1	1.34	1.02	1.08	1.25	1.38	1.01	1.1	0.95	1.06	0.89	0.82	1.09	1	0.84	1.23	1.58	0.76	0.87	1.01	1	0.95	0.85	1	1.13	0.71	0.97	1.42	1.6	0.86	1.25	1.09	1.03	1.17	0.97	0.73	0.79	0.94	1.04	1.08	1.42	1.15	0.91	0.88	0.6	1.02
9030624J02Rik	8.5	7.99	7.33	7.92	8.29	8.36	9.12	8.87	8.17	7.23	7.68	7.89	5.57	6.89	6.6	7.47	6.01	7.46	8.17	7.78	8.03	8.59	8.3	8.47	8.15	9.36	7.25	7.04	7.42	7.18	6.4	6.11	7.3	7.11	6.82	7.37	7.79	8.93	8.53	9.2	9.39	8.46	8.51	9.34	7.75	8.92	7.45	7.18	6.57
9030625G05Rik	0.27	0.19	0.15	0.15	0.83	0.16	0.24	0	0.22	0.2	0.3	0.05	0.2	0.06	0.12	0.2	0	0.06	0.05	0	0	0.06	0.06	0	0.07	0.17	0.09	0	0	0.06	0	0	0.07	0	0.06	0	0	0	0	0.19	0.05	0.06	0.19	0	0	0.08	0.06	0	0
9130008F23Rik	0.23	0.08	0.17	0.15	0.51	0.2	0.17	0.1	0.24	0.06	0.13	0.21	0.19	0.12	0.15	0.13	0.08	0.07	0.28	0.06	0.15	0.2	0	0.17	0.08	0.28	0.19	0.23	0.25	0.19	0.09	0.14	0.17	0.09	0.15	0.16	0.2	0.08	0.14	0.18	0.14	0.25	0.13	0.22	0.25	0.13	0.05	0.09	0.24
9130011E15Rik	2.79	3.1	2.75	2.27	2.78	2.91	2.26	3.01	2.63	2.65	2.95	2.44	2.05	2.67	2.32	2.67	2.48	2.9	2.65	2.73	2.59	2.93	2.73	2.25	2.5	2.78	2.96	2.15	2.94	3	2.72	2.69	2.55	2.24	2.39	2.18	2.45	2.73	2.41	2.09	2.57	2.46	2.84	2.49	3.06	2.99	2.91	3.06	2.28
9130015A21Rik	0	0	0.18	0	0	0	0	0.08	0	0.24	0	0	0	0	0.41	0	0	0	0	0	0	0	0	0	0.09	0.2	0	0	0	0	0	0	0.24	0	0	0	0	0	0	0.06	0	0	0	0	0	0	0.08	0	0
9130019O22Rik	0.89	0.82	0.74	1.09	0.91	0.71	1.1	1.06	1.22	0.85	0.9	0.8	0.91	0.76	0.66	0.7	0.8	0.83	0.82	0.79	0.91	0.77	0.98	0.74	0.98	0.86	0.83	0.83	1.12	0.9	0.89	0.69	0.85	0.73	0.86	1.25	1.02	0.9	0.55	0.91	0.77	1.27	0.85	0.78	0.74	0.9	0.76	0.9	0.78
9130019P16Rik	0.21	0.3	0.21	0.3	0.29	0.13	0.25	0.02	0.14	0.33	0.35	0.29	0.11	0.25	0.14	0.11	0.28	0.18	0.24	0.24	0.16	0.29	0.35	0.37	0.48	0.36	0.53	0.51	0.57	0.3	0.16	0.22	0.5	0.31	0.07	0.08	0.4	0.23	0.28	0.18	0.17	0.26	0.4	0.24	0.52	0.31	0.23	0.28	0.23
9130023H24Rik	1.76	1.72	2.03	1.78	1.64	1.98	1.65	2.29	1.61	2.29	1.81	2.21	1.88	1.97	1.66	2.24	2	2	1.59	2.19	1.35	1.13	1.67	1.87	1.27	1.24	2.19	1.54	1.28	1.86	2.15	1.7	2.38	1.78	1.66	1.94	1.56	1.81	1.61	1.64	1.68	1.85	1.43	1.81	1.82	1.52	2.05	1.95	1.66
9130024F11Rik	0.14	0.05	0.07	0.22	0.13	0.12	0.08	0.12	0.11	0.06	0.09	0.04	0.01	0.07	0.09	0.05	0.11	0.07	0.07	0.1	0.17	0.08	0.12	0.11	0.08	0.07	0.08	0.04	0.15	0.1	0.11	0.18	0.18	0.03	0.05	0.05	0.04	0.12	0.07	0.06	0.09	0.1	0.13	0.1	0.14	0.12	0.03	0.04	0.05
9130221F21Rik	0	0	0	0	0	0	0	0	0	0	0	0	0	0	0	0	0	0	0	0	0	0	0	0	0	0	0.01	0	0	0	0	0	0.02	0	0	0	0	0	0	0	0	0	0.02	0	0	0	0	0	0
9130221H12Rik	2.89	2.66	3.13	3.01	3.27	2.75	3.33	3.56	3.26	2.94	2.65	3.01	2.83	2.24	2.64	3	2.65	2.62	2.82	3.53	2.49	3.04	3.01	3.36	4.32	3.72	4.44	2.77	4.11	2.86	2.41	2.38	2.98	2.55	2.7	2.5	2.98	2.5	2.3	3.3	2.72	3.19	4.57	3.97	4.39	4.11	3.81	3.65	2.65
9130230L23Rik	0.34	0.13	0.11	0	0.16	0.26	0.08	0	0.24	0	0	0.07	0	0.04	0	0	0.14	0.08	0.21	0	0.1	0.04	0.04	0.06	0.15	0	0.03	0	0.19	0.04	0	0	0.05	0.08	0.04	0	0	0.04	0.04	0.07	0	0	0	0.04	0.17	0	0.09	0	0.05
9130401M01Rik	11.62	9.83	10.23	9.88	9.49	10.84	10.83	9.58	10.16	10.33	12.55	8.73	11.41	10	11.57	11.25	9.52	11.65	11.27	12.92	10.12	8.72	8.21	11.68	9.84	8.95	8.92	11.34	8.11	9.47	12.28	12.7	10.77	10.93	10.11	11.22	10.57	11.1	8.71	14.19	9.98	9.64	11.69	11.1	8.67	11.28	10.23	10.47	9.85
9130409I23Rik	7.49	7.06	6.75	9.31	2.09	6.78	16.14	11.02	6.47	7.12	8.47	8.89	6.9	7.87	10.5	6.3	5.5	8.02	4.69	3.24	3.64	3.2	3.38	4.16	6.28	1.26	3.7	2.98	4.71	3.84	4.81	3.5	0.5	7.43	2.46	1.94	2.71	6.15	4.32	5.46	6.05	3.84	6.19	5.34	5.88	5.5	5.92	3.64	4.93
9130409J20Rik	0	0	0	0	0	0	0	0	0	0	0	0	0	0	0	0	0.27	0	0	0	0	0	0	0	0	0	0	0	0	0	0	0	0	0	0	0	0	0	0	0	0	0	0	0	0	0	0	0	0
9230102K24Rik	0	0	0	0	0	0.04	0	0	0	0.05	0	0.04	0	0	0	0	0	0	0	0	0	0	0	0	0	0	0	0	0	0	0	0	0	0	0	0	0	0	0	0	0	0	0	0	0	0	0	0	0
9230104L09Rik	0	0	0	0	0	0	0	0	0	0	0	0	0	0	0	0	0	0	0	0	0	0	0	0	0	0.62	0	0	0	0	0	0	0	0	0	0	0	0	0	0	0	0	0	0	0	0	0	0	0
9230105E05Rik	0	0	0	0	0	0	0	0	0	0	0.02	0	0.04	0	0	0	0	0	0.02	0	0.03	0	0	0	0	0.05	0	0.03	0.04	0	0	0	0	0	0	0	0	0.02	0.03	0	0	0	0	0	0	0	0.03	0	0
9230110C19Rik	0.12	0.11	0.09	0.19	0.36	0.36	0.11	0	0.34	0.21	0.13	0.06	0.06	0.11	0	0.13	0.35	0.11	0.12	0.13	0.04	0.07	0.14	0.14	0.08	0.47	0.12	0.08	0.05	0.07	0.06	0.14	0.21	0.19	0.04	0.11	0.07	0.04	0.16	0.2	0.16	0.15	0.04	0.18	0.08	0.15	0.15	0.18	0.12
9230110F15Rik	0	0	0	0	0	0	0	0	0	0	0	0	0	0	0	0	0	0	0	0	0	0	0	0	0	0	0	0	0	0	0	0	0	0	0	0	0.05	0	0	0	0	0	0	0	0	0	0	0	0
9230112D13Rik	0	0	0	0	0	0	0	0	0	0	0	0	0	0	0	0	0	0	0	0	0	0	0	0	0	0	0	0	0	0	0	0	0	0	0	0	0	0	0	0.08	0	0	0	0	0	0	0.1	0	0
9230112J17Rik	0.03	0	0.02	0	0.04	0	0	0	0	0.03	0.02	0.02	0.02	0.02	0.02	0.04	0	0	0.06	0	0	0	0.02	0	0	0.02	0.02	0	0.03	0	0	0.02	0.03	0	0.02	0	0	0.02	0	0.02	0	0.05	0	0.05	0.02	0	0	0	0.03
9230114K14Rik	0.77	0.47	0.9	0.56	1.07	0.97	0.92	0.74	0.86	0.85	0.69	0.94	0.65	0.93	0.87	0.91	0.96	1.04	1.07	0.97	0.79	0.94	0.48	0.66	0.69	0.67	1.1	0.56	0.76	0.84	0.41	0.62	0.97	0.68	0.62	0.92	0.86	0.99	0.55	0.68	0.6	0.56	0.73	0.87	0.58	1	0.68	0.68	0.5
9230116L04Rik	0	0.04	0.11	0.04	0.07	0.11	0.13	0.09	0.04	0.19	0.15	0.03	0.04	0.08	0.04	0.04	0.09	0.12	0.04	0.05	0	0.26	0	0	0	0	0.09	0.04	0.06	0.08	0.07	0.08	0.15	0.08	0	0	0.09	0	0	0.03	0.04	0.17	0	0	0.04	0	0.13	0.14	0
9230116N13Rik	0.09	0.08	0.09	0.13	0.08	0.14	0.15	0.13	0.12	0.09	0.09	0.09	0.11	0.15	0.13	0.11	0.36	0.1	0.04	0.12	0.21	0.1	0.08	0.11	0.2	0.44	0.04	0.16	0.04	0.25	0.02	0.2	0.06	0.07	0.1	0.15	0.08	0	0.14	0.23	0.21	0.13	0.03	0.22	0.1	0.1	0.16	0.13	0.03
9230117E06Rik	0	0	0	0.17	0	0	0	0	0	0	0	0	0.17	0	0	0	0	0	0	0	0	0	0	0	0	0	0	0	0	0	0	0	0	0	0	0	0	0	0	0	0	0	0	0	0.2	0	0	0	0
9330020H09Rik	0.62	0.63	0.61	0.6	0.8	0.56	0.73	0.67	0.63	0.73	0.67	0.61	0.49	0.51	0.54	0.65	0.54	0.61	0.61	0.51	0.49	0.57	0.68	0.86	0.58	0.7	0.61	0.72	0.41	0.56	0.51	0.5	0.77	0.6	0.64	0.64	0.59	0.57	0.71	0.5	0.52	0.62	0.42	0.75	0.54	0.5	0.82	0.5	0.64
9330102E08Rik	0.13	0.14	0.11	0.15	0.15	0.11	0.11	0.07	0.13	0.2	0.11	0.27	0.09	0.04	0.1	0.13	0.14	0.12	0.11	0.09	0.13	0.09	0.22	0.14	0.16	0.29	0.28	0.09	0.11	0.08	0.06	0.1	0.28	0.09	0.06	0.11	0.04	0.07	0.14	0.08	0.08	0.09	0.2	0.32	0.32	0.18	0.21	0.24	0.03
9330111N05Rik	0	0	0	0	0.06	0.15	0.04	0.04	0	0	0.07	0.04	0	0	0	0.04	0	0	0	0.05	0	0.04	0	0	0	0	0	0.04	0	0.04	0	0	0.05	0.07	0	0.12	0.08	0	0.05	0.03	0.07	0.12	0	0	0	0	0	0	0
9330133O14Rik	0.76	0.7	0.44	0.2	0.86	1.4	0.26	0.25	0.34	0.57	0.33	0.56	0.75	1.22	0.46	1	0.79	0.62	0.86	0.74	0.19	0.68	0.25	0.42	0.49	0.34	0.39	0.37	0.11	0.28	0.52	0.74	0.7	0.41	0.64	0.6	0.42	0.41	0.64	0.36	0.35	0.37	0.3	0.4	0.28	0.34	0.38	0.3	0.63
9330136K24Rik	0.27	0.29	0.35	0.27	0.26	0.2	0.1	0.2	0.3	0.28	0.3	0.27	0.18	0.12	0.23	0.23	0.26	0.25	0.27	0.43	0.34	0.44	0.27	0.17	0.19	0.3	0.18	0.27	0.09	0.35	0.32	0.32	0.25	0.27	0.22	0.23	0.19	0.26	0.5	0.17	0.37	0.26	0.16	0.46	0.23	0.18	0.12	0.16	0.23
9330151L19Rik	2.2	2.83	2.16	2.86	1.97	2.21	2.47	2.83	3.38	3.4	2.31	3.72	2.2	2.41	2.36	2.72	2.16	2.13	2.12	2.31	2.5	2.01	2.24	2.29	3.07	2.49	2.92	2.13	2.45	3.16	2.44	2.53	2.19	2.14	2.45	1.72	2.6	2.79	1.95	2.46	2.02	2.47	2.88	3.35	3.06	2.15	3.34	2.9	2.51
9330159F19Rik	0	0	0	0	0	0	0	0	0	0	0	0	0	0	0	0	0	0.01	0	0	0	0	0	0	0	0.37	0	0	0	0	0	0	0	0	0	0	0	0	0	0	0.01	0	0	0.01	0	0.01	0	0	0
9330159M07Rik	0.99	0.63	0.88	0.78	1.11	0.94	0.67	1.07	0.84	0.83	0.61	0.7	0.52	0.52	0.41	1.03	1.13	0.66	0.6	0.62	0.8	0.98	0.83	0.65	1.29	0.74	0.89	0.59	0.39	0.62	0.68	0.3	1.12	0.53	0.64	0.64	0.56	0.55	0.86	0.69	0.74	0.41	1.08	0.8	0.72	1.07	0.73	0.77	0.43
9330162012Rik	5.47	5.95	4.7	4.32	3.19	5.61	4.26	5.78	4.86	3.97	4.25	5.4	3.84	3.68	4.01	6.16	5.12	5.64	4.3	4.05	4.63	4.44	3.87	4.85	5.05	2.23	4.42	3.77	4.01	3.61	3.46	3.7	2.85	4.15	3.51	4.09	3.9	4.88	4.59	4.25	5.88	4.62	5.89	3.87	4.76	3.46	4.3	3.99	3.95
9330162B11Rik	0.08	0	0.04	0.02	0.04	0.07	0.07	0.1	0.16	0.3	0.06	0	0.04	0.07	0.02	0.08	0.13	0.11	0.16	0.06	0.14	0.17	0.05	0.03	0.16	0.27	0.38	0.25	0.51	0.25	0.1	0.07	0.03	0.08	0.09	0.11	0.02	0.07	0	0.08	0	0	0.18	0.05	0.12	0.03	0.08	0.12	0.03
9330175E14Rik	0.35	0.49	0.32	0.19	0.27	0.19	0.13	0.3	0.49	0.4	0.31	0.34	0.15	0.54	0.34	0.31	0.65	0.38	0.28	0.26	0.35	0.65	0.4	0.72	0.44	0.46	0.43	0.36	0.25	0.13	0.35	0.34	0.74	0.77	0.41	0.3	0.71	0.53	0.32	0.42	1.39	0.65	0.8	0.34	0.48	0.41	0.36	0.36	0.61
9330175M20Rik	0	0	0	0	0	0	0	0	0	0	0	0	0	0	0	0	0	0	0	0	0	0	0	0.02	0	0.02	0	0	0	0	0	0	0	0	0	0	0	0	0	0	0	0	0	0	0	0	0	0	0
9330179D12Rik	0	0	0	0	0.03	0	0	0	0	0	0	0	0	0	0	0	0	0.06	0.04	0	0.05	0	0	0.13	0	0.17	0	0	0	0.04	0.04	0	0	0	0.06	0	0.12	0	0	0	0	0	0	0	0	0.06	0	0	0
9330182L06Rik	0.19	0.16	0.34	0.17	0.15	0.18	0.24	0.07	0.2	0.13	0.26	0.23	0.08	0.14	0.16	0.17	0.09	0.19	0.35	0.22	0.22	0.3	0.13	0.25	0.13	1.02	0.07	0.11	0.12	0.15	0.12	0.11	0.06	0.16	0.12	0.08	0.06	0.24	0.13	0.17	0.11	0.13	0.08	0.1	0.21	0.1	0.09	0.09	0.11
9330182O14Rik	0	0	0	0	0	0	0	0	0	0	0	0	0	0	0	0	0	0	0	0	0	0	0	0	0	0.02	0	0	0	0	0	0	0	0	0	0	0	0	0	0	0	0	0	0	0	0	0	0	0
9330188P03Rik	0	0	0	0	0	0	0	0	0	0	0	0	0	0	0	0	0	0	0	0	0	0	0.1	0	0	0.05	0	0	0	0	0	0	0	0	0	0	0	0	0	0	0	0	0	0	0	0	0	0	0
9430007A20Rik	0	0	0	0	0	0	0	0	0	0	0	0	0	0	0	0	0	0	0	0	0	0	0	0	0	0	0	0.05	0	0	0	0	0	0	0	0	0	0	0	0	0	0	0	0	0	0	0	0	0
9430015G10Rik	1.18	1.54	1.59	1.6	1.6	1.67	1.43	1.42	2.06	1.5	1.58	1.94	1.17	1.7	1.57	1.26	1.01	1.6	1.3	2.22	1.49	1.46	1.69	2	1.29	1.72	1.23	1.58	1.44	1.07	1.02	1.79	1.05	1.52	1.66	1.28	1.55	1.44	1.26	1.31	0.96	1.21	1.24	1.31	1.66	1.34	1.37	1.43	0.75
9430016H08Rik	10.59	12.54	13.55	13.3	12	13.54	13.59	13.82	11.57	12.03	12.87	11.31	13.11	11.36	14.28	11.37	12.72	11.52	12.51	10.77	12.65	12.46	13.38	15.27	12.19	9.08	12.83	10.31	11.55	12.5	15.07	10.96	11.43	13.38	10.74	12.82	11.93	14.26	13.54	14.15	12.98	13.11	15.5	14.73	12.99	12.33	13.33	12.83	12.57
9430018G01Rik	0.29	0.29	0.23	0.32	0.35	0.42	0.28	0.36	0.44	0.27	0.28	0.3	0.25	0.05	0.13	0.33	0.27	0.17	0.19	0.18	0.1	0.24	0.22	0.3	0.17	0.19	0.33	0.25	0.25	0.29	0.14	0.18	0.24	0.19	0.11	0.21	0.29	0.2	0.21	0.3	0.27	0.35	0.19	0.32	0.25	0.31	0.28	0.25	0.12
9430020K01Rik	1.94	1.73	1.68	1.5	2.29	1.74	1.87	1.76	1.91	2.33	1.98	1.99	1.69	1.85	1.69	1.74	2.27	1.82	1.96	2.17	1.72	1.72	1.69	2	1.78	7.11	1.6	1.89	2	1.76	1.82	1.72	2.28	1.4	1.92	1.87	1.87	2.23	1.96	1.79	1.53	1.69	1.58	1.69	1.42	1.8	1.79	1.64	1.85
9430037G07Rik	3.67	3.09	2.6	2.13	3.34	2.78	2.55	5.43	3.02	3.07	3.1	1.99	2.51	3.07	3.82	2.62	2.75	1.94	2.13	2.03	2.37	1.87	2.64	1.93	3	1.87	2.67	1.88	1.87	2.48	2.05	2.28	2.51	2.25	2.11	2.25	2.02	2.21	2.29	3.23	2.41	1.44	2.06	3.01	1.92	3.96	2.08	2.04	1.94
9430038I01Rik	4.47	5.04	4.45	5.4	6.06	6.31	5.28	4.46	6.16	5.81	4.32	4.74	3.83	2.84	3.87	4.68	4.66	4.24	4.5	2.91	6.76	6.04	5.52	6.04	7.88	3.97	6.19	5.53	5.62	6.57	3.07	2.26	6.13	4.02	3.81	4.02	3.68	4.56	4.94	5.11	4.56	4.81	5.22	7.71	7.68	6.4	5.89	4.8	4.04
9430041J12Rik	0	0	0	0	0	0	0	0	0	0	0	0	0	0	0	0	0	0	0	0	0	0	0	0	0	0.02	0	0.05	0	0	0	0	0	0	0	0	0	0	0	0	0	0	0	0	0	0	0	0	0
9430060I03Rik	0.17	0.1	0.24	0.08	0.15	0.24	0.34	0.23	0.28	0.48	0.25	0.1	0.25	0.05	0.19	0.25	0.15	0.23	0.04	0.16	0.16	0.23	0.15	0.26	0.11	0.19	0.17	0.2	0.07	0.09	0.21	0.18	0.48	0.05	0.16	0.09	0.15	0.24	0.28	0.19	0.13	0.33	0.15	0.19	0	0.5	0.05	0.05	0.2
9430065F17Rik	0.13	0.12	0.24	0.4	0.94	0.42	0.22	0.06	0.05	0.07	0.05	0.32	0.57	0.05	0.11	0.67	0.37	0.28	0.05	0.41	0.47	0.34	0.27	0	0.12	0.41	0.78	0.18	0.88	0.56	0.3	0.17	0.86	0.42	0.98	0.27	0.56	0.29	0.27	0.25	0.05	0.64	0.06	0.9	0.35	0.21	0.61	0.28	0.24
9430069I07Rik	0	0	0	0	0.12	0	0	0	0	0	0	0	0	0	0	0	0	0	0	0	0	0	0	0	0	0	0	0	0	0	0	0	0	0	0	0	0	0	0	0	0	0	0	0	0	0	0	0	0
9430076C15Rik	0	0.02	0	0	0.05	0	0	0	0.06	0	0	0	0.03	0	0	0.01	0.02	0	0.01	0	0	0	0	0	0	0.1	0	0	0	0	0	0	0	0	0.02	0	0.02	0	0	0	0.02	0	0.06	0.03	0	0.02	0	0	0
9430078K24Rik	0.07	0	0	0	0.11	0	0	0	0	0	0	0	0	0	0	0	0	0	0	0	0	0	0	0	0	0.11	0	0	0	0	0	0	0	0	0	0	0	0	0	0	0	0	0	0	0	0	0	0	0
9430083A17Rik	0.76	0.79	0.64	0.72	0.55	0.72	0.26	0.54	1.11	0.34	0.47	0.42	1.03	0.49	0.94	1.08	0.88	0.81	0.52	0.29	0.49	0.43	0.71	0.43	0.55	0.44	0.79	0.25	0.34	0.5	0.65	0.72	1.56	0.3	0.83	0.66	0.31	0.79	0.42	0.76	0.45	0.6	0.6	1	0.67	1.63	0.57	1.06	0.38
9430091E24Rik	1.01	0.58	0.59	0.48	0.59	0.64	1.06	0.54	0.91	0.65	0.74	0.62	0.57	0.39	0.45	0.62	0.69	0.52	0.69	0.71	0.81	0.9	0.89	0.56	1	0.77	0.81	0.74	0.66	0.75	0.75	0.41	0.72	0.44	0.6	0.6	0.98	0.33	0.74	0.96	0.54	0.86	1.04	0.88	0.8	0.69	0.49	0.7	0.34
9530003J23Rik	0	0.05	0	0	0	0	0	0	0	0	0	0	0	0	0	0	0	0	0	0	0	0	0	0	0	0	0.11	0	0	0	0	0	0	0	0	0	0.05	0	0	0.04	0	0	0.05	0	0.05	0	0	0	0
9530020I12Rik	0.06	0.05	0.04	0	0.06	0.07	0	0	0	0.11	0	0	0.09	0.05	0.05	0.07	0	0.08	0	0	0.29	0	0.05	0	0.06	0.12	0	0.08	0.07	0.05	0	0.05	0.05	0	0.08	0.05	0.15	0.05	0	0.07	0.09	0	0	0.19	0.15	0	0.05	0.06	0.06
9530026P05Rik	1.16	1.05	0.81	0.72	1.17	0.35	0.43	0.51	1.38	1.34	0.74	0.97	0.49	0.74	0.25	0.57	0.56	0.56	0.32	1.27	0.6	0.64	1.25	1.08	0.86	2.43	1.23	0.66	0.55	1.04	0.45	1.13	1.54	0.68	0.61	0.8	0.96	0.84	0.8	0.3	0.29	0.59	0.28	0.43	0.86	0.96	0.83	1.04	0.42
9530027J09Rik	0.58	0.93	1.3	1.33	1.15	0.75	1.53	1.2	1.05	1.42	1.21	1.54	1.66	1.08	1.45	1.02	1.06	0.85	0.95	0.92	1.51	1.13	1.13	1.83	1.32	0.7	1.16	1.13	1.13	0.93	1.07	0.78	1.04	1.12	1.16	1.13	0.93	1.17	0.89	0.92	1.08	1.47	1.67	0.89	1.38	1.13	1.43	1.53	1.47
9530036O11Rik	0	0.02	0	0	0	0	0	0	0	0	0	0	0	0	0	0	0	0	0	0.02	0	0	0	0	0	0.07	0	0	0.05	0	0	0	0	0	0	0	0	0	0	0	0.02	0	0	0	0	0	0	0	0
9530051G07Rik	0.01	0.02	0.03	0.02	0.01	0.01	0.01	0	0.03	0.01	0.04	0.01	0.01	0	0.02	0.02	0	0.01	0	0.04	0.03	0.02	0.02	0.01	0	0.09	0.02	0	0	0	0	0.02	0.02	0	0.01	0	0.02	0.01	0.01	0	0	0.02	0.01	0.01	0.01	0.01	0	0	0.01
9530052E02Rik	0.23	0.14	0.11	0	0	0.11	0.07	0.2	0.19	0	0.23	0.3	0.17	0.12	0.13	0.28	0.2	0.06	0.11	0	0.15	0.07	0.13	0.09	0.07	0.48	0	0	0.19	0.13	0	0	0	0.06	0.07	0.12	0.07	0.07	0.07	0	0	0.2	0.14	0	0	0.17	0	0.22	0
9530053A07Rik	0.01	0.01	0.01	0	0.02	0	0	0	0.03	0.01	0	0.01	0.01	0	0.01	0	0	0	0.01	0	0.01	0.01	0	0	0	0	0.01	0	0	0.01	0.01	0.01	0	0	0	0	0	0	0.01	0.01	0	0.01	0	0.01	0	0	0	0.01	0.01
9530059O14Rik	0	0.01	0	0	0	0	0	0.01	0	0	0	0	0	0	0	0	0	0	0	0	0	0	0	0	0	0.03	0	0	0	0	0	0	0	0	0	0	0	0	0	0	0.01	0	0.02	0	0	0	0	0	0
9530062K07Rik	0.22	0.61	0.41	0.59	0.37	0.33	0.39	0.66	0.8	0.63	0.33	0.16	0.32	0.18	0.64	0.33	0.47	0.73	0.08	0.23	0.76	0.38	0.86	0.41	0.48	0.34	0.78	0.52	0	1.07	0.49	0.18	0.3	0.49	0.18	0.19	0.28	0.2	0.51	0.61	0.09	0.19	0.4	0.83	0.19	1.15	0.86	0.11	0.39
9530068E07Rik	55.16	62.56	54.97	71.4	56.12	57.68	70.15	66.17	54.76	58.14	69	64.35	57.48	49.98	58.48	51.92	49.31	52.76	50.51	53.32	55.59	57.89	62.56	59.09	54.78	48.61	55.01	52.65	59.79	58.72	51.8	45.99	45.61	49.03	51.97	54.21	56.41	56.09	53.14	58.92	57.66	63.63	56.45	53.14	56.97	55.21	55.68	57.18	47.08
9530077C05Rik	0.46	0.18	0.55	0.15	0.94	0.73	0.25	0.33	0.33	0.42	0.17	0.22	0.21	0.12	0.37	0.28	0.29	0.21	0.08	0.09	0.09	0.3	0.18	0.17	0.11	2.3	0.17	0.21	0.07	0.14	0.15	0.12	4.32	0.05	0.17	0.02	0.25	0.08	0.27	0.16	0.09	0.13	0.05	0.12	0.18	0.07	0.16	0.03	0.11
9530080O11Rik	0.81	0.5	1.04	1.3	0.98	1.32	1.05	1.26	1.25	1.46	1.33	2.22	1.68	1.58	1.59	1.23	1.01	1.22	1.07	1.06	1.05	1.87	1.18	1.5	1.4	0.4	1.73	1.12	1.49	1.26	2.21	0.96	1.83	1.16	1.26	1.36	1.31	1.34	1.01	1.49	0.85	0.99	1.35	1.01	1.48	1.58	1.26	1.28	1.42
9530082P21Rik	3.12	2.85	2.84	2.61	2.85	3.23	2.28	2.46	2.25	2.15	2.21	2.89	2.71	3.27	2.49	3.11	3.28	2.7	3.03	2.25	3.09	2.97	3.24	3.2	2.61	3.72	2.78	2.46	2.04	2.57	2.63	3.05	2.81	2.96	2.56	3.24	3.11	2.75	3.05	3.12	4.61	2.64	3.11	2.3	2.55	2.7	2.47	1.67	2.91
9530091C08Rik	0.87	0.7	0.55	0.73	0.8	0.75	0.95	1.04	1.08	1.57	0.73	1.09	0.53	0.44	0.42	0.56	0.57	0.59	0.45	0.43	0.54	0.85	0.76	0.7	1.17	3.42	1.05	0.87	0.97	0.86	0.48	0.39	0.74	0.45	0.42	0.45	0.6	0.5	0.64	0.69	0.42	0.69	0.94	0.75	0.8	0.92	0.97	1.01	0.53
9630001P10Rik	0	0	0	0	0	0	0	0	0	0	0.02	0	0	0	0	0	0	0	0	0	0	0	0	0	0	0	0	0	0	0	0	0	0	0	0	0	0	0	0	0	0	0	0	0	0	0.03	0	0	0
9630013A20Rik	0.08	0.05	0	0.07	0.04	0.02	0.02	0.03	0.09	0.12	0.02	0.21	0.04	0.05	0	0.11	0.11	0.1	0.13	0	0.09	0.1	0.05	0.03	0.17	0.34	0.04	0.05	0	0.02	0.09	0.15	0	0	0.02	0.05	0.07	0.03	0.13	0.06	0.07	0.08	0.08	0.1	0.08	0.31	0.23	0.07	0.03
9630013K17Rik	0	0	0.12	0.12	0.06	0.06	0.28	0.07	0.27	0.49	0.19	0.17	0.25	0.14	0.28	0.13	0.31	0.21	0	0.18	0.08	0.21	0.07	0.2	0	0.34	0.43	0	0	0.21	0.13	0.14	0.08	0.07	0.3	0.14	0.07	0.22	0	0	0.33	0.07	0.23	0.34	0.14	0.1	0.22	0.34	0.16
9630028B13Rik	0.13	0.07	0.04	0.05	0.05	0.03	0.06	0.02	0.06	0.02	0.1	0.11	0.11	0.08	0.08	0.11	0.1	0.03	0.12	0.02	0.09	0.13	0.02	0.06	0.16	0.19	0.09	0.1	0.16	0.05	0.11	0.06	0.04	0.04	0.09	0.08	0.02	0.08	0.1	0.08	0.07	0.03	0.03	0.09	0.1	0.09	0.05	0.15	0.12
9630028H03Rik	0	0	0	0	0	0	0	0	0	0	0	0	0	0	0	0	0	0	0	0	0	0	0	0	0	0	0	0	0.03	0	0	0	0	0	0	0	0	0	0	0	0	0	0	0	0	0	0	0	0
9630028I04Rik	0	0	0	0	0	0	0	0	0	0	0	0.03	0	0	0	0	0	0	0	0.02	0	0.04	0	0	0	0.1	0	0	0	0	0	0	0	0	0	0	0	0	0	0	0.02	0	0	0	0	0.03	0	0	0
9830107B12Rik	0	0.01	0	0	0.01	0.03	0	0	0	0	0	0	0	0	0	0	0.02	0	0.01	0	0	0.01	0	0.02	0	0	0	0	0	0	0	0.01	0.05	0	0	0	0.01	0	0	0	0.01	0.01	0.02	0	0	0	0	0	0.02
9830132P13Rik	0	0	0	0	0.01	0	0	0	0	0	0	0	0	0	0	0	0	0	0	0	0	0	0	0	0	0	0	0	0	0	0	0	0	0	0	0	0	0	0	0	0	0.01	0	0	0	0	0	0	0
9830147E19Rik	1.42	1.27	1.23	1.08	0.9	1.38	1.28	1.21	0.96	1.36	1.15	1.4	1.23	1.26	0.98	1.44	1.17	1.26	1.16	1.43	1.21	1.18	1.37	1.46	1.34	1.17	1.58	1.38	1.19	1.43	1.82	1.82	1.48	1.34	1.29	1.46	1.68	1.44	1.59	1.54	1.1	1.72	1.54	1.31	1.51	1.35	1.46	1.39	1.34
9830166K06Rik	0	0	0	0	0	0	0	0	0	0	0	0	0	0	0	0	0	0	0	0	0	0	0	0	0.02	0	0	0	0	0	0	0	0	0	0	0	0	0	0	0	0	0	0	0	0	0	0	0	0
9930012K11Rik	0.29	0.1	0.29	0.27	0.33	0.47	0.43	0.28	0.26	0.21	0.37	0.24	0.11	0.24	0.18	0.13	0.26	0.29	0.3	0.22	0.45	0.37	0.22	0.32	0.24	0.47	0.23	0.28	0.18	0.33	0.48	0.32	0.39	0.32	0.13	0.26	0.38	0.15	0.34	0.4	0.34	0.18	0.23	0.35	0.36	0.38	0.22	0.25	0.17
9930014A18Rik	0.42	0.58	0.43	0.35	0.84	0.43	0.53	0.39	0.41	0.64	0.49	0.68	0.49	0.55	0.4	0.49	0.41	0.64	0.78	0.8	0.83	0.57	0.4	0.56	0.53	0.96	0.58	0.5	0.62	0.45	0.87	0.75	0.71	0.63	0.59	0.74	0.51	0.41	0.38	0.47	0.36	0.48	0.28	0.46	0.43	0.25	0.37	0.32	0.4
9930021J03Rik	3.07	2.86	2.7	3.3	2.94	3.07	2.37	2.81	2.94	3.25	2.88	3.5	2.86	2.45	2.99	2.67	2.51	3.12	2.71	2.92	3.37	3.4	2.95	2.98	3.06	2.95	4.43	3.96	3.83	3.23	2.96	3.4	2.8	2.46	2.82	2.97	3.21	2.83	3.45	2.86	3.51	3.5	3.13	2.89	3.78	2.39	3	2.83	2.36
9930104L06Rik	2.1	1.93	2.25	2.57	2.24	1.94	2.3	2.62	2.16	2.04	2.08	2.06	2.27	2.76	2.58	2.11	1.86	2.24	2.22	1.88	2.08	1.84	2.44	2.51	2.25	2.38	2.42	1.81	2.39	1.77	2.92	2.28	2.63	2.01	2.16	2.14	2.12	2.44	2.11	2.38	1.98	2.25	2.16	2.35	1.89	2.3	2.4	2.31	2.13
9930111J21Rik1	1.19	1.24	1.09	1.74	2.28	1.34	1.18	1.2	1.01	0.93	1.43	1.47	1.33	1.45	1.5	0.9	1.65	1.37	1.02	1.57	1.42	1.86	1.5	1.25	1.34	1.78	1.63	1.74	1.77	1.3	1.24	1.07	1.96	1.4	1.16	2	1.3	1.2	1.11	1.65	4.9	1.34	1.61	1.34	1.15	1.87	1.52	1.57	1.55
9930111J21Rik2	0	0.02	0	0	0.03	0	0	0	0.02	0	0	0.02	0	0.07	0.02	0.06	0.05	0	0.02	0.05	0	0	0	0	0	0	0	0	0	0	0.02	0	0.03	0.06	0	0.02	0	0	0	0.06	0	0	0.05	0.02	0	0	0.05	0	0
a	0.16	0	0	0	0	0.12	0	0	0	0	0.12	0	0	0	0.14	0.12	0	0	0	0	0.32	0	0	0	0	0	0	0.28	0	0	0	0	0.16	0	0	0	0	0	0	0.11	0	0	0.14	0	0	0	0.13	0.16	0
A130010J15Rik	1.97	2.56	1.71	2.79	2.11	2.6	2	2.46	1.79	2.04	1.98	1.89	2.45	2.3	1.86	2.31	2.16	1.88	1.95	1.93	2.03	2.76	2.04	2.38	1.8	1.4	2.21	2.46	1.98	2.57	2.63	2.34	1.28	2.02	2.04	2.44	2.22	1.73	1.94	2.74	2.43	2.71	2.45	2.15	2.01	1.72	2.25	1.76	1.95
A130077B15Rik	7.83	7.67	8.29	8.41	6.36	8.3	7.25	8.87	9.84	10.13	7.44	9.13	7.29	7.38	6.26	7.58	8.09	6.85	6.97	5.99	7.31	8.11	8.68	7.75	7.35	7.56	8.99	8.95	8.73	8.47	6.07	6.94	7.87	7.23	6.99	6.48	8.91	6.86	7.78	8.41	8.03	8.46	8.45	7.08	8.34	7.82	7.7	7.8	6.91
A1bg	0.04	0.38	0.18	0.03	0.14	0.12	0.69	0.18	0.24	0.12	0.09	0.22	0.28	0.41	0.21	0.19	1.24	1.14	3.18	0.98	0.16	0.33	0	0.15	0.19	0.26	0.03	0	1.83	0.07	1.21	0.17	1.39	0.14	0.41	3.1	0.14	0.28	0.11	0.03	0.07	0	0	0.14	0	0.14	0	0.08	0.15
A1cf	29.11	29.82	22.86	34.37	18.37	26.22	24.23	31.71	33.3	42.55	33.84	41.42	24.69	27.57	24.93	27.13	26.25	26.29	24.4	38.04	30.96	28.94	31.87	25.17	32.99	9.67	32.52	45.41	59.8	41.97	38.59	35.87	28.16	35.35	34.87	32.58	40.36	37.06	36.13	25.87	24.21	25.96	29.01	28.18	32.63	28.5	36	38.8	29.97
A230001M10Rik	0.47	0.34	0.5	0.36	0.93	0.35	0.29	0.24	0.47	0.2	0.54	0.25	0.51	0.28	0.12	0.49	0.1	0.2	0.15	0.22	0.31	0.42	0.53	0.57	0.2	0.11	0.42	0.18	0.17	0.2	0.31	0.11	0.03	0.16	0.4	0.14	0.44	0.3	0.61	0.38	0.16	0.48	0.25	0.26	0.21	0.24	0.46	0.25	0.19
A230009B12Rik	0	0	0	0	0.12	0	0.06	0	0.05	0.04	0	0	0	0	0	0	0	0	0.03	0	0.07	0	0.07	0	0	0.13	0.07	0	0	0	0	0	0	0	0	0	0	0	0.04	0	0	0	0	0	0	0.05	0	0	0
A230020J21Rik	0.75	0.79	0.96	0.92	1.16	1.21	0.72	0.59	0.97	0.64	0.73	1.07	0.54	1.44	1.51	1.01	1.22	0.79	1.11	0.99	0.94	0.83	0.59	0.55	0.77	1.47	0.45	0.63	1.1	0.46	1.42	1.12	0.69	1.1	0.98	0.89	0.72	1.17	0.63	0.72	1.03	0.82	0.6	0.96	0.35	0.34	1	0.64	0.96
A230028O05Rik	0.05	0	0.05	0.02	0	0	0.04	0.08	0.13	0	0.05	0.04	0.03	0	0.16	0.05	0.02	0.04	0	0.02	0	0.02	0.02	0.08	0.02	0.06	0.03	0	0.09	0.04	0.02	0.02	0.07	0	0.12	0	0	0	0	0.02	0	0	0.04	0.02	0.02	0.06	0.04	0.05	0.09
A230046K03Rik	9.34	9.32	10.34	10.96	9.17	10.63	9.18	9.98	9.4	8.99	10.45	9.95	10.45	12.03	10.88	11.69	11.41	10.34	8.94	9.02	9.19	9.69	9.32	8.73	8.59	8.62	9.96	8.9	8.06	9.77	9.8	10.43	9.6	9.85	8.86	10.83	9.93	10.31	11.15	10.84	10.38	10.47	9.67	10.06	9.98	9.73	10.5	10.63	10.9
A230050P20Rik	26.58	23.99	24.21	21.85	15.89	25.39	24.53	22.69	19.29	25.56	28.87	23.64	24.14	22.2	19.35	29.71	25.08	28.95	22.14	18.14	16.1	17.08	16.15	17.74	11.14	7.26	10.4	8.47	7.62	8.94	16.97	17.41	12.75	24.73	22.08	20.65	24.77	18.31	23.59	24.42	21.17	18.66	17.78	9.85	10.94	6.73	8.4	8.33	15.24
A230056J06Rik	0	0.02	0.01	0.06	0.06	0.02	0.03	0.02	0.03	0	0.03	0	0	0.03	0	0.03	0	0	0	0	0	0.02	0.05	0.02	0	0.02	0	0	0.02	0	0	0	0.02	0	0.02	0	0	0.05	0	0.01	0	0.03	0	0	0	0	0.04	0.02	0
A230056P14Rik	0.27	0.16	0.2	0.2	0.27	0.28	0.2	0.16	0.18	0.4	0.24	0.13	0.17	0.26	0.34	0.23	0.16	0.18	0.41	0.42	0.18	0.16	0.31	0.16	0.13	0.11	0.21	0.24	0.11	0.22	0.2	0.37	0.74	0.31	0.38	0.11	0.08	0.47	0.21	0.19	0.18	0.12	0.21	0.22	0.39	0.31	0.24	0.28	0.25
A230057D06Rik	0	0	0	0	0	0	0	0	0	0	0	0	0	0	0	0	0	0	0	0	0	0	0	0	0	0.37	0	0	0	0	0	0	0	0	0	0	0	0.03	0	0.02	0	0	0	0	0	0	0	0	0
A230065H16Rik	0	0	0	0	0.1	0	0	0	0	0	0	0	0	0	0	0	0	0	0	0	0	0	0	0	0	0.25	0	0	0	0	0	0	0	0	0	0	0	0	0	0	0	0	0	0	0	0.17	0	0	0
A230070E04Rik	0	0	0	0	0	0	0	0	0	0	0	0	0	0	0	0	0	0	0	0	0	0	0	0	0	0.04	0	0	0	0	0	0	0	0	0	0	0	0	0	0	0	0	0	0	0	0	0	0	0
A230072C01Rik	2.22	1.82	3.03	2.03	1.74	1.71	1.76	1.76	1.49	1.46	1.34	1.49	2.31	1.89	2.13	2.13	1.9	2.17	2.05	2.55	1.83	1.95	2	1.46	0.91	1.41	1.4	1.27	1.25	1.75	1.46	2.47	2.35	1.85	2.01	2.48	1.79	1.86	2.04	1.62	1.21	1.57	1.69	1.36	1.19	1.52	1.74	1.58	1.9
A230072E10Rik	0.17	0.16	0.18	0.25	0.14	0.22	0.29	0.26	0.35	0.32	0.11	0.25	0.21	0.2	0.25	0.09	0.17	0.19	0.15	0.09	0.04	0.09	0.1	0.06	0.14	0.08	0.22	0.1	0.31	0.22	0.16	0.12	0.16	0.16	0.16	0.06	0.07	0.17	0.11	0.2	0.14	0.22	0.1	0.16	0.27	0.25	0.16	0.32	0.05
A230103J11Rik	0.66	0.69	0.89	0.69	0.82	0.66	0.73	0.55	0.85	0.87	0.63	0.67	0.6	0.67	0.69	0.54	0.63	0.79	0.84	0.58	0.65	0.7	0.6	0.56	0.53	0.64	0.4	0.52	0.48	0.3	0.81	0.96	0.47	0.98	1.08	0.6	0.63	1	0.69	0.44	0.8	0.63	0.61	0.57	0.51	0.76	0.89	0.85	0.82
A230108P19Rik	0.02	0.02	0	0.05	0.05	0	0.04	0.02	0.02	0.07	0.04	0	0	0	0	0.05	0.02	0.04	0	0.02	0.05	0.02	0	0.05	0.02	0	0.05	0.02	0.09	0.12	0.02	0	0.07	0.02	0	0	0	0	0	0.02	0	0.02	0	0.02	0.02	0.06	0.04	0	0.02
A2m	0.04	0.02	0.01	0.02	0.13	0.03	0.09	0.08	0.07	0.08	0.12	0.02	0.05	0.11	0.07	0.09	0.08	0	0.03	0.01	0.03	0.04	0.08	0.03	0.04	1.71	0.02	0.02	0	0.07	0.05	0.02	4.3	0.03	0.12	0.03	0.02	0	0.01	0.03	0	0.06	0	0	0.02	0.05	0.03	0.04	0.06
A330009N23Rik	0.49	0.33	0.53	0.55	0.27	0.31	0.53	0.26	0.25	0.36	0.37	0.36	0.32	0.46	0.47	0.33	0.61	0.25	0.26	0.34	0.24	0.43	0.5	0.69	0.47	0.77	0.51	0.43	0.31	0.72	0.32	0.31	0.25	0.41	0.34	0.41	0.33	0.59	0.48	0.47	0.68	0.42	0.34	0.61	0.46	0.63	0.16	0.73	0.68
A330015K06Rik	0	0	0	0	0	0.02	0.02	0	0.02	0.03	0.06	0	0	0	0	0	0.03	0.02	0.02	0.03	0	0.05	0.19	0.06	0	0.02	0	0.12	0.03	0	0	0.02	0	0	0	0	0	0	0	0	0	0.1	0	0	0.02	0	0.03	0.03	0
A330023F24Rik	5.68	4.53	4.79	6.52	3.47	4.97	4.39	4.47	6.79	6.18	4.82	6.31	3.56	3.83	3.36	3.98	2.96	3.82	3.38	4.79	5.27	4.22	5.13	4.36	3.92	4.41	5	4.47	5.15	4.93	3.09	5.23	5.95	4.21	3.64	3.72	5.45	4.82	4.9	4.06	4.2	4.53	3.06	3.71	3.96	3.04	4.32	3.64	4.26
A330032B11Rik	0.27	0.41	0.28	0.38	0.32	0.27	0.15	0.36	0.34	0.67	0.62	0.3	0.21	0.38	0.27	0.05	0.26	0.27	0.23	0.15	0.21	0.34	0.66	0.28	0.41	0.17	0.42	0.36	0.57	0.49	0.29	0.36	0.52	0.24	0.17	0.27	0.45	0.37	0.31	0.43	0.22	0.34	0.53	0.29	0.41	0.33	0.26	0.63	0.4
A330033J07Rik	0	0	0	0	0.02	0	0	0	0.04	0	0.05	0.03	0.02	0	0.02	0.02	0	0	0.03	0	0.02	0	0	0.03	0.07	0.02	0.02	0	0.03	0	0	0.02	0	0	0.02	0	0	0	0.02	0	0	0	0.02	0	0	0	0.02	0.02	0
A330035P11Rik	0.41	0.64	0.47	0.74	0.41	0.72	0.53	0.67	0.81	0.82	0.93	0.88	0.93	0.99	0.65	0.67	0.63	0.68	0.47	0.57	0.47	0.51	0.35	0.42	0.58	0.47	0.7	0.79	0.62	0.9	0.49	0.56	0.96	0.24	0.54	0.65	0.55	0.7	0.68	0.58	0.39	0.51	0.51	0.69	0.64	0.78	0.63	0.75	0.85
A330040F15Rik	1.93	1.16	1.01	2.49	1.45	1.68	1.95	2.12	1.88	3.36	1.98	2.95	1.05	1	0.95	1.49	0.43	2.05	1.99	1.32	1.74	1.84	1.7	3.22	1.27	0.4	2.23	1.3	2.67	2.92	1.55	1.82	1.06	1.87	1.62	1.09	1.97	1.99	1.78	2.21	2.07	1.78	2.93	1.73	1.64	2.08	1.4	1.88	0.78
A330041J22Rik	0.09	0.15	0.19	0.07	0.02	0.16	0.08	0.06	0.23	0.1	0.15	0.03	0.05	0.05	0.11	0.2	0.06	0.19	0.14	0.16	0.17	0.09	0.22	0.07	0.22	0.29	0.21	0.09	0.04	0.19	0.12	0.19	0.19	0.29	0.18	0.16	0.08	0.08	0.3	0.29	0.18	0.2	0.09	0.08	0.26	0	0.12	0.11	0.31
A330048O09Rik	0	0	0	0	0.1	0	0	0	0	0	0	0	0	0	0	0	0	0	0	0	0	0	0	0	0	0	0	0	0	0.12	0	0	0	0	0.12	0	0	0	0	0	0.11	0	0	0	0	0	0	0	0
A330049N07Rik	0.03	0.03	0	0	0	0	0	0	0	0	0	0	0	0.03	0	0	0	0.03	0	0.07	0	0	0	0	0	0	0.02	0	0.04	0	0	0	0	0	0	0	0	0	0.03	0	0.03	0	0	0	0	0	0	0	0
A330069E16Rik	1.32	0.73	2.06	1.53	2.02	1.09	1.24	0.63	0.79	0.89	1.02	1.17	1.46	1.36	1.33	1.82	1.35	1.18	1.24	2.17	1.1	1.44	0.7	0.85	0.78	0.67	0.78	0.95	0.8	1.21	0.69	2.01	1.43	2.15	1.69	1.64	1.52	1.53	1.74	1.6	0.97	1.09	1.07	1.18	1.72	0.68	2.08	1.44	1.44
A330070K13Rik	0	0	0	0	0	0	0	0	0	0	0	0	0	0	0	0	0	0	0	0	0	0	0	0	0	0.12	0	0.27	0	0	0	0	0	0	0	0	0	0	0	0	0	0	0	0.14	0	0	0	0.15	0
A330074K22Rik	0	0.03	0	0	0.14	0	0	0	0	0	0	0	0	0	0	0.02	0	0	0	0	0	0	0	0	0	2.66	0	0	0	0	0	0	0	0	0.05	0	0	0	0	0.02	0	0	0	0	0	0.03	0.03	0	0
A330076H08Rik	0	0	0	0	0	0	0	0	0	0	0	0	0	0	0	0	0.03	0.03	0	0	0	0	0	0	0.03	0.88	0	0	0	0	0	0	0	0	0	0.03	0	0	0	0	0	0	0	0	0	0	0	0	0
A330093E20Rik	0.76	0.7	0.7	0.72	0.21	0.78	0.7	0.76	1.3	1.05	0.66	0.92	0.4	0.46	0.62	0.59	0.69	0.48	0.41	0.58	1.02	0.74	0.9	0.92	0.86	1.34	1.25	0.99	0.64	0.76	0.4	0.57	1.45	0.54	0.64	0.73	1.05	0.56	0.97	0.54	0.92	1.05	0.87	0.7	1.01	0.52	0.6	0.78	0.65
A330102I10Rik	0	0	0	0	0	0	0	0	0	0	0	0	0	0	0.13	0	0	0	0	0	0	0	0	0	0	0	0	0	0	0	0	0	0	0	0	0	0	0	0	0	0	0	0	0	0	0	0	0	0
A3galt2	0.02	0	0.02	0	0.03	0	0	0	0.04	0	0.03	0.02	0.02	0.07	0	0.02	0.02	0	0	0.07	0.02	0	0	0	0	0.04	0	0.04	0	0	0.02	0.04	0	0	0.02	0.02	0	0.02	0	0	0.02	0.02	0.02	0	0.06	0	0.02	0	0
A430005L14Rik	23.72	29.8	29.01	31.08	22.73	25.75	26.69	26.06	28.92	29.16	26.55	21.71	27.35	28.9	29.06	28.04	25.77	31.66	24.26	26.78	24.26	20.68	24.16	27.94	26.71	13.06	26.88	26.48	24.92	29.61	31.71	29.54	24.12	27.04	26.26	26.12	22.99	28.54	20.9	22.16	18.68	20.8	26.18	28.49	24.99	31.81	27.74	25.84	28.44
A430033K04Rik	1.61	1.34	1.6	1.81	1.77	1.59	1.63	1.65	1.6	2.22	1.47	1.8	1.51	1.73	1.18	1.53	1.41	1.69	1.33	1.8	2.29	1.87	1.75	1.94	1.83	1.7	2.17	1.59	1.56	2.1	1.76	1.71	1.92	1.61	1.48	1.85	1.87	2.12	1.6	2.15	1.61	2.27	2.73	1.91	1.81	1.84	1.47	1.63	2.01
A430035B10Rik	0.72	0.59	0.55	0.95	0.74	0.9	0.77	0.59	0.89	0.62	0.7	0.67	0.4	0.41	0.55	0.89	0.67	0.65	0.55	0.76	0.58	0.85	0.61	0.76	0.37	0.47	0.62	0.7	0.59	0.45	0.45	0.44	0.79	0.55	0.61	0.62	0.64	0.56	0.69	0.57	0.53	0.57	0.6	0.58	0.83	0.54	0.54	0.35	0.49
A430046D13Rik	1.86	1.67	1.61	1.15	1.15	2.32	1.13	0.79	1.52	1.17	1.16	1.44	1.69	2.04	1.83	2.32	2.71	2.02	1.95	2.03	1.79	2.09	1.6	1.56	1.88	1.12	2.23	2.02	1.51	1.82	2.82	3.78	2.53	2.47	2.45	2.44	1.76	2.4	1.67	1.34	1.5	1.22	1.51	1.49	1.36	0.75	1.52	1.22	2.52
A430078G23Rik	1.06	1.22	1.45	1.66	1.21	1.28	1.49	1.79	2.34	2.35	1.8	1.9	1.35	1.31	1.42	1.19	1.27	1.08	0.93	1.49	1.61	1	2.05	1.26	1.69	1.42	1.84	2.05	1.88	2.05	1.07	1.31	2.29	1.58	1.29	1.06	1.88	1.25	1.56	1.55	1.58	1.56	1.59	1.44	2.33	1.53	1.58	1.77	1.29
A430078I02Rik	0.05	0	0.04	0.12	0.12	0.04	0.04	0.13	0.06	0.03	0.16	0.1	0.13	0.24	0.1	0.16	0.24	0.07	0.04	0.05	0.08	0.14	0.11	0	0.08	0.09	0	0.17	0.06	0.11	0.16	0.09	0.11	0	0.1	0.15	0.14	0.16	0.07	0.05	0.08	0	0.07	0.12	0.12	0.06	0.12	0.14	0.17
A430088P11Rik	0.63	0.5	0.36	0.14	0.37	0.73	0.37	0.36	0.21	0.16	0.11	0.35	0.17	0.21	0.21	0.54	0.82	0.42	1.28	0.32	0.24	0.35	0.21	0.38	0.21	0.12	0.21	0.05	0.13	0.21	0.33	0.29	0.34	0.79	0.16	0.4	0.53	0.3	0.64	0.26	0.23	0.18	0.38	0.23	0.17	0.19	0.13	0.15	0.83
A430089I19Rik	0	0	0	0	0	0	0	0	0	0	0	0	0	0	0	0	0	0	0	0	0	0	0	0	0	0	0	0	0	0.03	0	0	0.03	0	0	0	0	0	0	0	0	0	0	0	0	0	0	0	0
A430090L17Rik	0.37	0.38	0.19	0.33	0.14	0.36	0.42	0.36	0.39	0.29	0.23	0.35	0.4	0.31	0.21	0.27	0.26	0.2	0.23	0.17	0.3	0.43	0.28	0.17	0.38	0.2	0.2	0.18	0.15	0.24	0.16	0.3	0.42	0.23	0.35	0.2	0.5	0.21	0.23	0.33	0.13	0.2	0.17	0.23	0.12	0.33	0.28	0.15	0.15
A430093F15Rik	0	0	0	0	0.02	0	0	0.03	0	0	0	0	0	0	0.03	0.03	0	0	0	0	0	0	0	0	0	0	0	0	0.04	0	0	0.03	0	0	0.03	0.06	0	0	0	0	0.03	0.06	0.03	0	0	0	0	0.03	0
A430105I19Rik	0.93	0.92	0.95	0.78	1.48	0.66	0.9	0.72	0.71	0.89	0.85	1.15	0.83	0.71	0.97	0.87	1.14	1.13	0.74	0.98	0.98	0.97	0.99	0.7	0.71	3.07	1.02	1.03	0.77	1.48	1.51	1.33	0.84	0.87	0.76	1.24	0.93	0.75	1.06	1.45	1.04	1.49	1.14	0.96	1.1	1.17	1.06	1.16	1.2
A4galt	0.1	0.09	0.12	0.37	0.7	0.15	0.11	0.25	0.24	0.29	0.3	0.48	0.12	0.08	0.11	0.14	0.21	0.08	0.22	0.31	0.2	0.2	0.37	0.16	0.26	2.89	0.28	0.15	0.38	0.11	0.12	0.22	0.26	0.05	0.27	0.22	0.09	0.09	0.17	0.23	0.61	0.14	0.18	0.3	0.26	0.31	0.11	0.17	0.15
A4gnt	0	0.04	0.02	0	0.02	0.09	0.22	0.02	0	0.16	0.1	0.15	0	0.04	0.24	0	0	0.06	0	0	0	0.02	0	0	0.25	0.06	0.16	0.13	0.84	0.08	0.03	0	0	0.13	0	0	0	0	0.02	0	0.02	0	0.06	0.12	0.08	0	0.19	0.05	0.02
A530006G24Rik	0	0	0	0	0	0.04	0	0	0	0	0	0	0	0	0	0	0	0	0	0	0	0.05	0	0	0	0	0	0	0	0	0	0	0.05	0	0	0	0	0.05	0	0	0	0.05	0	0	0	0	0	0	0
A530013C23Rik	0.11	0.14	0.05	0.12	0.1	0.03	0.23	0.19	0.15	0.15	0.09	0.1	0.14	0.16	0.13	0.18	0.14	0.1	0.14	0.16	0.31	0.26	0.23	0.28	0.29	0.54	0.64	0.62	0.73	0.64	0	0.16	0.41	0.06	0.11	0.13	0.07	0.07	0.23	0.08	0.15	0.07	0.63	0.41	0.49	0.93	0.47	0.42	0.14
A530016L24Rik	0.03	0.02	0.02	0.04	0.03	0	0.04	0.04	0.04	0	0.02	0.05	0	0	0	0	6.95	0.17	0	0	0.03	0.02	0.02	0	0.05	3.81	0.14	0.07	0.1	0.04	0.02	0.02	0.08	0	0.02	0	0	0	0.02	0.05	0.92	0	0.05	0.13	0	0.06	0.02	0	0.02
A530032D15Rik	0.03	0.03	0.02	0	0.13	0.21	0.06	0.14	0	0	0.12	0.21	0.02	0.05	0.03	0.12	0.06	0.05	0.05	0.1	0.13	0.17	0.08	0.12	0.16	0.13	0.18	0.26	0.12	0.13	0.02	0.03	0.06	0.13	0.03	0.16	0.17	0.11	0.06	0.16	0.23	0.2	0.12	0.11	0.14	0.08	0.18	0.14	0.09
A530050N04Rik	0	0	0	0	0	0	0	0	0.03	0	0	0	0	0.03	0	0	0.03	0.03	0	0	0	0	0	0	0	0.24	0	0	0	0	0	0	0	0	0	0	0	0	0	0	0	0	0	0	0	0	0	0.04	0
A530053G22Rik	0	0	0	0	0	0	0	0	0	0	0	0	0	0	0	0	0.34	0	0	0	0	0	0	0	0	0.21	0	0	0	0	0	0	0	0	0	0	0	0	0	0	0.03	0	0	0	0	0	0	0	0
A530064D06Rik	0.1	0.09	0.03	0.08	0.08	0.07	0.03	0.03	0.08	0.03	0.05	0.1	0.05	0	0.09	0	0	0.12	0.02	0.07	0.07	0.09	0.03	0.15	0.07	0.09	0	0.06	0	0.09	0.07	0.09	0.07	0.11	0.06	0	0.09	0	0.03	0.06	0.1	0.21	0.1	0.06	0.03	0.12	0	0.04	0.06
A530065N20Rik	0	0	0	0	0.02	0	0	0	0	0	0	0	0	0	0.01	0	0.07	0	0.01	0.02	0	0	0.01	0	0	0.04	0	0	0.02	0	0.01	0	0	0	0	0	0	0.01	0	0	0	0	0	0	0	0	0	0	0
A530072M11Rik	0.58	0.53	0.45	0.39	0.25	0.42	0.54	0.3	0.33	0.47	0.5	0.4	0.36	0.63	0.21	0.47	0.47	0.34	0.36	0.37	0.24	0.33	0.63	0.3	0.26	0.49	0.2	0.21	0.3	0.2	0.31	0.6	0.2	0.46	0.45	0.49	0.51	0.3	0.29	0.26	0.38	0.36	0.29	0.29	0.27	0.2	0.18	0.35	0.23
A530088E08Rik	0	0.11	0.06	0.19	0.19	0.03	0.07	0.1	0.1	0.04	0.06	0.14	0.09	0.1	0.04	0.03	0.08	0.17	0.09	0.04	0	0.04	0.14	0.05	0.12	0.1	0.08	0.11	0.11	0.17	0.1	0.07	0	0.17	0.04	0.1	0.04	0.11	0.11	0.09	0.23	0.07	0.23	0.14	0.11	0.19	0.18	0.04	0.08
A530099J19Rik	0.02	0.04	0.03	0.08	0.11	0.02	0.05	0.04	0.05	0.07	0.05	0.02	0.05	0.09	0.07	0.03	0.02	0.11	0.05	0.07	0	0.04	0.04	0.05	0.02	0.05	0.05	0.06	0.03	0.02	0	0.06	0.06	0.03	0.03	0.06	0.06	0.1	0.09	0.03	0.08	0.04	0.06	0.13	0.12	0.33	0.12	0.07	0.06
A630001G21Rik	0.11	0.23	0.16	0.15	0.32	0.14	0.16	0.29	0.23	0.11	0.24	0.11	0.12	0.07	0.22	0.11	0.4	0.17	0.44	0.18	0.32	0.32	0.38	0.4	0.2	0.28	0.2	0.33	0.1	0.28	0.24	0.21	0.31	0.21	0.09	0.3	0.27	0.25	0.28	0.29	0.28	0.3	0.34	0.17	0.25	0.27	0.26	0.27	0.13
A630010A05Rik	0	0	0	0	0	0	0	0	0	0	0	0	0	0	0	0.05	0	0	0	0	0	0	0	0	0	0	0	0	0	0	0	0	0	0	0	0	0	0	0	0	0	0.06	0	0	0	0	0	0	0
A630012P03Rik	0	0	0	0	0	0	0	0	0	0	0	0	0	0.03	0.06	0	0	0	0	0	0	0	0	0	0	0	0	0	0	0	0	0	0	0	0.03	0	0	0.06	0	0	0	0.03	0	0.03	0	0	0	0	0
A630019I02Rik	0	0.02	0	0.04	0.16	0	0.02	0	0	0	0.02	0	0.02	0.02	0	0.06	0	0	0	0	0.05	0	0.02	0.03	0.12	0.08	0	0.02	0.06	0.02	0	0	0.02	0.02	0	0.02	0.04	0.02	0.05	0.05	0.04	0.04	0.02	0.06	0	0.03	0.02	0.03	0.02
A630020A06	0.02	0.08	0.01	0.04	0.01	0	0.01	0	0.03	0.03	0	0.03	0	0	0.01	0.04	0.05	0.01	0.02	0	0	0.03	0.04	0.02	0.08	0	0.04	0.02	0.04	0.03	0.01	0.01	0.08	0.01	0.03	0.06	0	0.01	0.02	0.05	0.03	0.05	0.03	0.01	0.02	0.02	0.03	0	0.02
A630023A22Rik	0	0	0.04	0	0	0	0	0	0	0	0	0	0	0	0	0	0	0	0	0	0	0	0	0	0	0	0	0	0	0	0	0	0	0	0	0	0	0	0	0	0	0	0	0	0	0	0	0	0
A630023P12Rik	0	0	0	0.1	0.09	0	0	0	0	0	0	0.18	0	0	0	0	0.12	0	0	0	0.14	0	0	0	0	0	0.09	0	0.16	0.11	0	0	0	0.31	0.12	0	0.12	0	0	0	0.33	0	0.25	0	0.11	0	0	0.14	0.12
A630033H20Rik	0.36	0.15	0.26	0.42	0.37	0.33	0.22	0.41	0.26	0.26	0.29	0.47	0.12	0.23	0.21	0.24	0.27	0.3	0.25	0.42	0.28	0.23	0.28	0.57	0.29	0.42	0.47	0.32	0.33	0.32	0.29	0.34	0.51	0.35	0.18	0.56	0.44	0.31	0.25	0.31	0.71	0.2	0.23	0.26	0.31	0.57	0.35	0.37	0.35
A630066F11Rik	2.5	2.36	2.33	2.26	1.79	2.42	1.06	2.65	3.02	2.73	3.4	2.93	2.6	2.78	2.28	2.07	3.29	2.53	2.06	1.72	3.23	2.62	2.9	2.29	2.73	1.84	2.08	2.35	1.84	2.53	2.29	2.59	2.5	2.54	2.09	2.67	2.23	2.27	3.31	2.25	2.09	2.2	1.79	2.06	2.03	2.6	2.66	2.08	2.3
A630072M18Rik	1.36	1.25	1.37	1.41	1.22	1.46	1.59	1.38	1.83	1.72	1.96	1.97	1.45	1.47	1.43	1.44	1.35	1.11	1.32	1.22	1.38	1.38	1.26	1.41	1.38	1.09	1.35	1.42	1.21	1.46	1.67	1.49	1.92	1.48	1.47	1.47	1.47	1.4	1.46	1.34	1.53	1.54	1.14	1.31	1.33	1.41	1.45	1.18	1.62
A630073D07Rik	0	0	0	0	0	0	0	0	0	0	0	0	0	0	0	0	0	0	0	0	0	0	0	0	0	0.18	0	0	0	0	0	0	0	0	0	0	0	0	0	0	0	0	0	0	0	0	0	0	0
A630075F10Rik	0.04	0.06	0.05	0.08	0.16	0.03	0.12	0.06	0.06	0.03	0.1	0.02	0.13	0.09	0	0.13	0.03	0.03	0.02	0	0.11	0.09	0.12	0.21	0.1	0.25	0.02	0.03	0	0.09	0	0.03	0.03	0.03	0.03	0.06	0.09	0.06	0.03	0.05	0.11	0.09	0.03	0.03	0	0.2	0.03	0.04	0
A630076J17Rik	0.8	0	0.23	2.15	0.11	1.44	0.69	0.68	0.13	0.46	0.72	1.09	2.47	2.96	1.59	4.25	3.16	1.85	0.68	0.16	0	0.92	0.55	0.37	0.15	0	0.1	0.54	0.79	0	2.05	0.13	0.3	0.86	0.14	1.99	1.23	0.28	1	1.21	0.13	1.37	1.78	2	0.54	1.28	2.21	1.77	2.2
A630077J23Rik	0	0	0	0	0	0	0	0	0	0	0	0.06	0	0.14	0	0	0	0	0	0	0	0.08	0	0	0	0.07	0	0.08	0	0	0	0	0	0	0	0	0	0	0	0.06	0	0	0	0	0	0	0	0	0
A630089N07Rik	1.17	1.41	1.21	1.36	1.1	1.57	0.97	1.64	1.39	1.52	1.19	1.51	1.2	1.39	1.01	1.41	1.75	1.4	1.43	1.13	0.99	1.23	1.15	0.99	1.16	1.04	1.45	1.46	1.04	1.06	1.13	1.33	1.17	1.46	1.35	1.19	1.76	0.83	1.61	1.16	1.33	1.18	1.08	1.05	1.23	1.06	1.05	1.12	1.05
A630095E13Rik	0	0	0	0	0	0	0	0	0	0	0	0	0	0	0	0	0	0	0	0	0	0	0	0	0	0	0	0	0	0	0	0	0	0	0	0	0	0	0	0	0	0	0.14	0	0	0	0	0	0
A630095N17Rik	0.15	0.14	0.33	0.68	0.3	0.23	0.26	0.13	0.36	0.14	0.33	0	0.44	0.24	0	0.11	0.27	0	0.1	0.32	0.3	0	0.13	0.54	0.13	0.23	0.29	0.13	0.37	0.25	0.22	0.12	0.14	0.23	0.13	0.62	0.13	0.27	0.56	0.41	0.12	0.64	0	0.12	0.39	0.68	0.13	0.3	0.14
A730006G06Rik	0	0	0	0	0	0	0	0	0	0.03	0	0	0	0	0	0	0	0	0	0	0	0	0	0	0	0	0	0	0	0	0	0	0	0	0	0	0	0	0	0	0	0	0	0	0	0	0	0	0
A730008H23Rik	8.02	7.38	7.89	6.81	9.99	9.28	7.67	6.66	8.81	11.8	9.1	8.64	6.38	7.07	5.96	7.03	5.97	9.07	8.06	9.85	8.79	10.09	9.91	15.57	12.26	5.76	13.28	14.32	10.59	16.02	8.68	9.01	10.82	9.7	6.93	9.38	12.54	9.62	9.71	10.25	10.39	12.19	14.48	10.89	12.78	9.17	7.95	9.15	11.61
A730017C20Rik	0	0	0	0	0	0	0	0	0	0	0	0	0	0	0	0	0	0	0	0	0	0	0	0	0	0.51	0	0	0	0	0	0	0	0	0	0.04	0	0	0	0	0	0	0	0.03	0	0	0	0	0
A730017L22Rik	3.42	3.5	3.19	2.7	1.76	3.55	2.29	3.31	3.15	3.51	2.35	2.85	2.85	3.03	2.71	3.69	3.29	3.41	2.74	2.76	2.75	2.83	2.63	2.92	2.46	1.91	3.87	2.74	2.99	2.51	2.83	2.83	3.35	2.94	2.54	2.79	2.92	3.76	2.89	3.38	2.49	2.68	2.03	2.9	2.81	2.22	2.47	2.63	2.32
A730020E08Rik	0	0	0	0	0	0	0	0	0	0	0	0	0	0	0	0	0	0	0.03	0	0	0	0	0.04	0.04	0	0	0	0	0	0	0	0	0	0	0	0	0	0	0	0	0	0	0	0	0	0	0	0
A730020M07Rik	0.03	0.1	0.16	0.06	0.19	0.08	0.06	0.09	0.1	0.32	0.16	0.08	0	0.09	0.07	0.08	0.1	0.21	0.12	0	0	0.14	0	0.3	0.16	0.09	0	0.02	0	0.07	0.04	0	0.08	0.04	0.02	0.14	0.02	0.02	0.02	0.21	0	0.15	0.34	0	0.07	0.19	0.15	0.09	0
A730036I17Rik	0.07	0	0.12	0.17	0.25	0.08	0.05	0.13	0.21	0.36	0.17	0.17	0.03	0.09	0.08	0.07	0	0.05	0.09	0.17	0.24	0.16	0.21	0.5	0.23	0.15	0.76	0.08	0.21	0.17	0.15	0.11	0.3	0.03	0.08	0.08	0.32	0.19	0.2	0.15	0.22	0.14	0.56	0.65	0.33	0.57	0.53	0.36	0.12
A730043L09Rik	0	0	0	0	0	0	0	0	0	0	0	0	0	0	0	0	0	0	0	0	0	0	0	0	0	0	0	0	0	0	0.05	0	0	0	0	0	0	0	0	0	0	0	0	0	0	0	0	0	0
A730046J19Rik	0.02	0.03	0.02	0	0	0.01	0.02	0.01	0.04	0.02	0.05	0.05	0.03	0	0.01	0.01	0	0.02	0.01	0	0.02	0	0	0	0.05	0.14	0	0.01	0.01	0.02	0	0	0.02	0	0	0	0.03	0.01	0.01	0.01	0.02	0.01	0.01	0	0	0.04	0.05	0.04	0.01
A730056A06Rik	0	0	0	0	0	0	0	0	0	0	0	0	0	0	0	0	0	0.02	0	0	0	0	0	0	0	0	0	0.02	0	0	0	0	0	0	0	0	0	0	0	0	0	0	0	0	0	0.06	0	0	0
A730085K08Rik	0.19	0.16	0.13	0.14	0	0	0	0	0	0	0	0.12	0	0.15	0	0	0.16	0.15	0	0	0	0	0.16	0	0.33	0	0	0.15	0.22	0	0.14	0.3	0	0	0	0	0	0	0	0	0	0.15	0.16	0.3	0	0	0.15	0	0
A730090H04Rik	0	0	0	0	0	0	0	0	0	0	0	0	0	0	0	0	0	0	0	0	0	0	0	0	0	0.04	0	0	0	0.04	0	0	0	0	0	0	0	0	0	0.03	0	0	0	0.04	0	0	0	0	0
A730090N16Rik	0	0.05	0.04	0	0.07	0.08	0.13	0.09	0.04	0.05	0	0.04	0	0	0.09	0.04	0	0.04	0.11	0.05	0.1	0.05	0.09	0	0	0.12	0	0	0	0	0.04	0.17	0.1	0.04	0.04	0.04	0.13	0	0.15	0.04	0	0	0.1	0	0	0.06	0	0.06	0.05
A830009L08Rik	0	0.02	0	0.02	0.03	0	0	0.02	0	0.02	0.02	0.02	0	0.02	0.02	0.05	0	0.02	0.02	0	0	0.02	0.04	0	0	0.08	0	0	0	0.02	0	0	0	0.02	0.04	0	0	0	0.04	0.08	0	0.04	0.02	0	0	0	0	0.02	0
A830010M20Rik	0.64	0.47	0.31	0.45	1.01	0.46	0.54	0.33	0.32	0.48	0.53	0.4	0.36	0.34	0.32	0.57	0.57	0.4	0.53	0.45	0.61	0.7	0.69	0.78	0.45	0.63	0.58	0.28	0.45	0.37	0.45	0.32	0.48	0.26	0.46	0.4	0.57	0.78	0.79	0.82	0.73	1.12	0.63	0.73	0.68	0.86	0.57	0.51	0.48
A830011K09Rik	0	0	0	0	0	0	0	0	0	0	0	0	0	0	0	0	0	0	0	0	0	0	0	0	0	0.02	0	0	0	0	0	0	0	0	0	0	0	0	0	0	0	0	0	0	0	0	0	0	0
A830018L16Rik	0.01	0	0.01	0	0.07	0	0	0.01	0.01	0	0.01	0	0.01	0	0	0	0.2	0.01	0	0	0	0	0	0.01	0	0.13	0	0	0	0	0	0	0	0	0	0	0	0	0	0.01	0.01	0	0	0	0	0	0	0.01	0
A830019L24Rik	0	0	0	0	0	0	0	0	0	0	0	0	0	0	0	0	0	0	0	0	0	0	0	0	0	0	0	0	0	0	0	0	0	0	0	0	0.03	0	0	0	0	0	0	0	0	0	0	0	0
A830052D11Rik	0.73	0.51	0.37	0.57	0.48	0.7	0.43	0.3	0.42	0.14	0.21	0.36	0.42	0.06	0.37	0.27	0.33	0.52	0.2	0.3	0.72	0.6	0.63	0.61	0.29	0.73	0.5	0.94	0.64	0.42	0.65	0.36	0.14	0.36	0.73	0.76	0.39	0.87	0.31	0.76	0.7	0.31	0.53	0.72	0.55	0.66	0.73	0.28	0.54
A830080D01Rik	0.79	0.52	0.75	0.78	1.03	0.72	0.84	0.84	0.89	0.84	0.71	0.91	0.74	0.75	0.75	0.77	1.16	0.79	0.69	0.75	0.77	0.75	0.84	0.84	0.49	1.06	0.68	0.74	0.62	0.61	0.68	0.81	0.75	0.57	0.6	1.01	0.78	0.82	0.95	0.86	1.01	0.84	0.85	0.93	0.88	0.84	0.89	1.02	0.63
A830082K12Rik	0.18	0.09	0.08	0.16	0.15	0.27	0.09	0.02	0.1	0.18	0.2	0.13	0.17	0.13	0.04	0.16	0.1	0.04	0.19	0.38	0.08	0.26	0.13	0.18	0.13	0.9	0.28	0.1	0.1	0.15	0.2	0.09	0.1	0.12	0.13	0.24	0.25	0.09	0.11	0.12	0.14	0.11	0.12	0.2	0.21	0.18	0.31	0.25	0.12
A830082N09Rik	0.21	0.22	0.19	0.22	0.14	0.23	0.24	0.22	0.18	0.21	0.24	0.26	0.27	0.24	0.21	0.21	0.22	0.2	0.17	0.21	0.19	0.17	0.19	0.3	0.24	0.4	0.16	0.28	0.17	0.14	0.25	0.34	0.24	0.21	0.29	0.24	0.15	0.27	0.22	0.16	0.09	0.14	0.22	0.27	0.19	0.18	0.29	0.3	0.25
A930001A20Rik	0.05	0	0	0	0	0	0.04	0	0.04	0	0	0	0	0	0	0.04	0	0	0	0.06	0	0	0	0	0	0	0	0	0	0	0	0	0	0	0.04	0	0	0	0	0	0	0	0	0	0	0	0.05	0	0
A930001C03Rik	0.68	2.07	1.1	1.65	1.96	1	0.8	0.7	0.9	1.31	1.4	1.13	1.02	0.42	0.35	0.91	1.1	1.59	0.92	1.28	0.98	1.05	1.79	0.88	0.64	0.48	0.8	1.1	0.49	0.35	0.46	0.42	0	0.59	0.7	0.69	1.17	0.36	1.22	0.92	1.37	1.3	1.52	0.67	1.03	0.78	0.57	0.68	0.95
A930002C04Rik	0.48	0.57	0.54	0.6	0.51	0.44	0.46	0.39	0.67	0.83	0.42	0.67	0.34	0.46	0.2	0.32	0.53	0.39	0.68	0.55	0.5	0.48	0.58	0.4	0.32	0.12	0.54	0.63	0.58	0.5	0.12	0.45	0.64	0.32	0.19	0.27	0.74	0.4	0.5	0.38	0.2	0.16	0.28	0.25	0.31	0.27	0.23	0.19	0.2
A930003O13Rik	0.2	0.1	0.03	0.06	0.08	0.09	0	0.07	0.16	0.19	0.03	0.1	0.09	0.03	0.07	0.06	0.04	0.06	0	0	0.04	0.03	0.07	0.05	0.08	0.1	0.07	0.1	0.1	0	0	0.03	0.04	0	0	0.1	0	0	0	0.06	0.03	0.07	0.04	0.03	0	0	0.07	0	0
A930004D18Rik	0.28	0.26	0.17	0.15	0.34	0.22	0.22	0.29	0.31	0.2	0.14	0.28	0.2	0.11	0.49	0.28	0.36	0.41	0.34	0.34	0.44	0.33	0.26	0.26	0.34	0.31	0.37	0.27	0.35	0.33	0.38	0.48	0.13	0.31	0.3	0.45	0.48	0.61	0.16	0.34	0.44	0.42	0.23	0.25	0.6	0.31	0.35	0.45	0.43
A930005H10Rik	7.21	5.59	6.49	6.81	6.13	5.65	6.17	4.63	5.21	6.32	4.86	6.2	6.12	7.12	6.06	5.84	5.49	7.08	8.28	8.16	5.85	5.79	5.29	6.74	7.27	3.4	6.65	6.16	7.48	8.36	7.45	7.37	11.2	6.06	6.8	7.07	4.9	7.33	5.99	6.9	4.94	5.47	6.7	5.31	6.81	6.99	6.69	4.79	5.79
A930006K02Rik	0	0.24	0.26	0.27	0.69	0.21	0.47	0.23	0.07	0.17	0.34	0.23	0.07	0.3	0.15	0.27	0.33	0.3	0.06	0.1	0	0.15	0.38	0.31	0.35	0.37	0.28	0.31	0.22	0.07	0.33	0.23	0.17	0.43	0.16	0.22	0.08	0.16	0.16	0.19	0.07	0.16	0.25	0.38	0.08	0.3	0	0.26	0.08
A930007I19Rik	0.03	0.08	0	0	0.04	0	0.05	0.03	0.05	0.09	0.05	0.07	0.14	0	0	0.07	0	0.03	0.09	0	0.03	0.03	0.03	0.04	0	0.13	0.09	0.11	0.12	0.1	0.07	0.05	0.09	0.02	0.08	0	0.16	0.03	0.03	0	0	0.05	0	0.03	0.14	0.04	0	0.13	0.06
A930009A15Rik	0	0	0.05	0.05	0.14	0	0.06	0	0.12	0.07	0.05	0.05	0.05	0	0	0	0.13	0.12	0.1	0	0	0.06	0	0	0.14	0.12	0.05	0	0	0	0	0	0	0.06	0.31	0	0.06	0.06	0.06	0.05	0	0.12	0.07	0.18	0.19	0	0.13	0.07	0.14
A930011G23Rik	0.08	0.06	0.1	0.04	0.03	0.1	0.06	0.04	0.07	0.03	0.05	0.04	0.04	0.01	0.06	0.09	0.06	0.03	0.06	0.04	0.09	0.03	0.04	0.06	0.03	0.01	0.07	0.08	0	0.07	0.03	0.16	0.15	0.05	0.06	0.08	0.11	0.1	0.07	0.06	0.19	0.03	0.05	0.13	0.06	0.02	0.03	0.04	0.08
A930012L18Rik	0.28	0.47	0.23	0.77	0.91	0.24	0.47	0.59	0.67	0.96	0.64	0.7	0.46	0.15	0.34	0.47	0.32	0.41	0.18	0.21	1.08	0.37	0.67	0.56	0.52	0.73	0.5	0.7	0.86	0.51	0.26	0.37	0.34	0.39	0.26	0.47	0.49	0.58	0.53	0.32	0.42	0.7	0.17	0.44	0.46	0.29	0.28	0.26	0.32
A930013F10Rik	1.49	1.38	1.27	1.38	1.32	1.2	1.33	1.49	1.11	1.37	0.87	1.57	0.93	1.19	0.96	1.28	0.97	0.98	1.04	0.77	0.78	0.95	0.94	0.83	0.86	1.1	0.87	0.61	0.71	0.67	0.69	0.68	1.15	0.97	0.82	0.72	0.95	1.52	0.79	1.03	1.01	1.1	1.22	1.03	0.98	0.89	1.15	0.93	0.83
A930015D03Rik	1.17	2.07	1.69	0.7	1.31	1.69	0.56	1.13	1.2	1.29	1.18	0.82	1.14	1.51	1.13	0.63	2.3	1.55	1.08	1.93	1.86	1.29	0.91	2.2	2.03	1.31	1.17	0.58	0.77	0.93	0.95	1.12	2.92	0.89	0.98	1.8	2.07	1.89	1.17	1.6	2.49	1.7	1.35	1.74	1.49	1.7	1.23	1.24	1.7
A930016O22Rik	0	0	0	0	0.02	0	0	0	0	0	0	0	0	0	0	0.02	0	0	0	0	0	0	0	0	0.03	0	0	0	0	0	0	0	0	0	0	0	0	0	0	0	0	0	0	0	0	0	0	0	0
A930017M01Rik	0	0	0	0	0	0	0	0	0.01	0.02	0	0	0.07	0.03	0.03	0.01	0	0.03	0.03	0	0.02	0	0	0	0	0.1	0	0.03	0.02	0.03	0.01	0.03	0	0.01	0.02	0	0.02	0	0	0	0	0	0	0.02	0	0.02	0.02	0.04	0.02
A930018P22Rik	1.06	0.49	0.71	0.51	0.29	0.93	1.07	0.35	0.86	0.28	0.32	0.64	0.21	0.48	0.37	0.54	0.53	0.58	0	0.27	0.43	0.23	0.13	0.48	0.74	1.18	0.26	0.26	0.74	0.49	0.75	0.24	0.42	0.26	0.15	0.47	0.42	0.38	0.45	0.2	0.58	0.12	0.26	0.36	0.24	0.48	0.12	0.13	0.41
A930019D19Rik	0.59	0.08	0.25	0.39	0.34	0.51	0.22	0.58	0.34	0.5	0.51	0.25	0.19	0.42	0.71	0.32	0.23	0.28	0.53	0.89	0.52	0.51	0.37	0.31	0.96	0.47	0.46	0.94	0.93	0.56	0.58	0.49	0.81	0.51	0.57	0.21	1.09	0.67	0.32	0.29	0.6	0.44	0.87	0.43	0.15	0.71	0.08	0.62	0.77
A930024E05Rik	0.15	0.3	0.3	0.25	0.37	0.43	0.16	0.1	0.34	0.52	0.14	0.34	0.39	0.4	0.25	0.25	0.38	0.25	0.37	0.27	0.08	0.36	0.16	0.31	0.22	0.31	0.27	0.2	0.14	0.16	0.28	0.25	0.41	0.15	0.16	0.15	0.27	0.3	0.24	0.21	0.18	0.33	0.28	0.31	0.13	0.17	0.2	0.15	0.18
A930041C12Rik	0	0.19	0	0.31	0.14	0	0	0	0.16	0	0.31	0.45	0	0.51	0	0	0	0	0	0	0.21	0.18	0	0	0	0	0.39	0	0	0	0	0.34	0	0.45	0.17	0	0.18	0.57	0	0.14	0.16	0	0	0.35	0.18	0	0.18	0.4	0
AA387883	0	0	0	0	0	0	0	0	0	0	0	0	0	0	0	0	0	0	0	0	0	0	0	0	0	0.04	0	0	0	0	0	0	0	0	0	0	0	0	0	0	0	0	0	0	0	0	0	0	0
AA388235	0.03	0.03	0.01	0.03	0.09	0.05	0.1	0.01	0.04	0.15	0.09	0.04	0.01	0.07	0.04	0.04	0.08	0.01	0.07	0.03	0.1	0.01	0.07	0.04	0.05	0.19	0.09	0.05	0.06	0.03	0.05	0.06	0.13	0.01	0.04	0.07	0.03	0	0.13	0.1	0.08	0.04	0.08	0.04	0.09	0.02	0.08	0.09	0.06
AA413626	0	0	0.28	0.57	0	0.56	0.35	0.31	0.6	0	0	1.05	0.27	0.59	0	0.28	0.31	0.62	0	0	0.38	1.54	0	0.46	0.32	0.83	1.36	0.29	0	0	0.56	0	0	0.54	0.31	0.31	0.31	0	0	0.52	0.59	0.32	0.34	0.62	0.31	0.41	0.31	0.71	0.94
AA414768	0.07	0.16	0.08	0.21	0.33	0.22	0.03	0.22	0.33	0.31	0.13	0.17	0.05	0.03	0.09	0.08	0.19	0.12	0.1	0.21	0.14	0.12	0.31	0.08	0.25	0.5	0.36	0.03	0.05	0.09	0.08	0.12	0.24	0.06	0.12	0.09	0.16	0.18	0.16	0.08	0.09	0.09	0.2	0.15	0.22	0.51	0.1	0.08	0.1
AA415398	1.56	1.69	1.41	1.77	1.15	1.48	2.21	1.8	2.41	3.64	1.62	1.95	1.26	1.45	1.51	1.84	1.64	1.82	1.83	1.98	1.71	1.66	1.78	1.91	1.72	0.86	2.06	1.88	1.6	2.02	1.15	1.5	2.03	1.49	1.4	1.64	1.79	2.07	1.42	1.3	1.03	1.8	1.4	1.48	1.95	1.56	1.68	1.72	1.22
AA465934	1.78	1.66	3.02	1.36	3.15	2.34	1.39	2.76	0.3	1.67	1.65	1.07	1.85	2.61	1.83	3.42	1.85	2.09	1.27	2.04	1.78	1.52	1.97	1.36	0.65	1.46	0.84	0.87	1.35	2.65	1.35	1.2	0.98	2.36	1.04	0.71	2.39	1.38	0.88	2.08	0.3	1.56	1.33	2.13	1.17	1.81	0.58	1.01	0.63
AA467197	0.34	0	0	0	0.11	0.12	0	0	0	0.15	0	0.11	0	0.4	0	0	2.43	0	0.11	0	0	0.14	0.14	0	0	0.26	0	0	0	0	0	0	0.46	0.13	0	0.27	0.14	0	0	0	1.03	0	0.6	0.14	0	0.18	0	0	0
AA474331	1.73	2.47	1.81	1.91	2.08	2.39	0.72	1.77	1.99	1.21	1.73	2.01	1.13	1.6	2.16	1.44	2.14	2.76	1.72	1.44	1.5	1.43	1.77	0.97	1.09	2.49	1.86	1.14	2	1.65	1.81	1.14	2	2.46	1.08	1.14	2.94	2.39	1.72	1.78	1.35	1.66	1.38	1.36	1.61	1.53	2.3	1.46	1.16
AA536875	0	0	0	0	0	0	0	0	0	0	0	0	0	0	0	0	0	0	0	0	0	0	0	0	0	0.03	0	0	0	0	0	0	0	0	0	0	0	0	0	0	0	0	0	0	0	0	0	0	0
AA543186	0.39	0.39	0.26	0.46	0.28	0.51	0.2	0.4	0.32	0.19	0.2	0.45	0.31	0.29	0.39	0.49	0.28	0.6	0.33	0.42	0.44	0.2	0.2	0.13	0.49	0.28	0.36	0.27	0.24	0.48	0.15	0.19	0.82	0.3	0.46	0.41	0.37	0.13	0.29	0.41	0.22	0.37	0.07	0.61	0.34	0.44	0.1	0.56	0.18
AA543401	0	0	0	0	0	0	0	0	0	0	0	0	0	0	0	0	0.11	0	0	0	0	0	0	0	0	0	0	0	0	0	0	0	0	0	0	0	0	0	0	0	0	0	0	0	0	0	0	0	0
AA619741	0	0	0	0	0	0	0.02	0	0	0	0	0	0	0	0	0	0	0	0	0	0	0	0	0	0	0	0	0	0	0	0	0	0	0	0	0	0	0	0	0	0	0	0	0	0	0	0	0	0
AA792892	0	0	0	0.09	0.04	0	0	0	0	0	0.04	0	0	0	0	0	0	0.05	0.04	0	0	0.05	0	0	0	0	0.04	0	0.07	0	0	0	0	0	0	0	0	0	0	0	0	0	0	0	0	0	0	0	0
AA986860	2.57	1.18	2.31	0.7	1.41	0.35	1.9	3.56	6.06	1.24	1.57	1.56	1.05	1.06	3.61	0.71	0.68	0.66	0.79	0.72	0.56	0.42	0.61	0.53	5.64	2.04	1.4	1.1	1.65	1.12	0.74	1.47	6.71	0.61	2.13	0.49	0.6	0.43	0.42	0.5	0.44	0.38	0.72	2.56	1.42	4.05	3.45	2.77	1.5
Aaas	5.22	4.56	4.75	4.49	6	4.74	4.84	5.61	5	4.54	5.5	5.73	5.27	4.84	4.7	5.17	4.91	5.8	4.6	3.31	3.91	3.69	4.58	4.25	4.44	4.07	4.31	4.49	4.05	3.67	3.53	3.26	2.59	3.38	4.15	3.94	3.52	4.51	4.65	4.07	4.33	3.7	4.01	4.26	4.02	4.36	4.14	3.98	3.36
Aacs	38.3	21.76	64.73	17.22	25.48	37.3	30.63	19.36	20.1	19.61	20.03	28.42	44.61	95.94	29.91	53.5	33.81	53.41	61.83	47.61	34.34	59.68	10.59	43.24	44.67	23.06	19.27	23.94	88.56	19.46	151.75	68.31	12.76	82.5	54.55	84.64	36.12	62.74	62.53	24.7	24.8	20.12	55.12	105.58	54.09	68.77	87.72	86.68	125.58
Aadac	547.79	533.18	534.38	529.06	328.97	555.76	526.73	481.93	417.11	444.74	519.5	441.09	502.28	466.73	439.96	553.1	423.03	536.48	586.61	546.81	546.54	534.23	536.39	486.92	403.72	191.35	520.38	470.26	489.61	558.81	518.05	486.33	292.09	531.25	460.93	543.43	575.07	617.12	565.6	664.15	480.09	631.36	560.46	559.66	538.21	486.16	522.72	542.77	538.65
Aadacl2	0	0	0	0	0	0	0	0	0	0	0	0	0	0	0	0.03	0	0	0	0	0	0	0	0	0	0	0	0	0	0	0	0	0	0	0	0	0	0	0	0	0.03	0	0	0.07	0	0	0	0	0
Aadat	52.07	49.75	54.37	64.3	23.04	59.79	45.06	107.95	59.03	48.85	71.98	63.45	51.31	62.52	59.48	75.75	65.48	61.04	37.05	30.01	39.8	40.38	45.37	43.13	40.58	16.3	52.13	42.57	35.79	49.19	37.81	34.65	43.28	33.63	25.98	31.07	40.86	43.91	34.32	51.11	29.42	43.95	52.21	44.32	42.09	52.25	50.36	58.13	46.62
Aaed1	41.25	46.93	42.4	61.26	44.27	43.48	65.13	58.27	55.21	61.99	56.37	50.6	44.9	42.96	42.67	40.21	33.82	42.83	41.54	48.33	58.08	47.87	60.25	59.63	50.4	27.71	44.59	52.89	49.47	54.67	42.92	40.16	44.31	40.45	47.34	43.58	52.06	50.85	49.67	53.94	47	59.38	49.42	47.58	45.49	40	36.05	42.62	38.66
Aagab	18.56	19.61	17.42	17.59	15.91	17.4	17.5	18.03	15.72	17.16	17.72	16.03	14.93	15.52	16.66	19.26	15.45	18.61	14.33	16.29	16.97	18.88	18.6	17	15.58	15.66	15.06	16.27	15.17	16.87	11.89	12.14	10.98	16.1	12.66	15.73	14.75	17.26	15.17	16.54	16.04	15.79	16.88	15.12	16.53	12.36	13.45	13.34	13.58
Aak1	1.39	1.39	1.3	1.26	1.45	1.09	1	1.42	1.51	1.57	1.45	1.61	1.46	1.43	1.57	1.29	1.53	1.36	1.34	1.89	1.3	1.41	1.37	1.32	1.34	2.71	1.63	1.47	1.78	1.24	1.78	2.02	1.75	1.64	1.65	1.5	1.66	1.5	1.65	1.12	1.46	1.34	1.31	1.29	1.27	1.25	1.54	1.67	1.55
Aamdc	18.13	19.23	17.85	22.61	17.5	20.93	22.83	17.56	18.4	16.66	20.93	17.19	16.68	16.86	19.9	21.04	15.42	19.51	21.23	24.27	22.46	19.07	24.12	28.09	21.78	15.41	26.08	22.91	26.1	30.84	23.87	24.74	19.2	22.63	20.46	21.16	17.89	21.63	17.98	21.03	17.63	20.22	23.63	24.4	24.84	22.08	24.49	22.19	20.02
Aamp	71.25	75.16	70.74	75.81	61.26	73.74	73.14	79.45	76.59	67.97	73.82	71.64	78.6	77.94	83.33	75.04	64.14	75.64	70.57	73.02	76	76.25	73.8	81.22	82.71	63.79	81.14	86.83	79.7	92.91	73.73	73.27	85.13	68.34	68.26	71.11	71.12	66.87	66.94	79.27	76.07	74.46	84.48	87.67	83.89	89.34	82.21	78.25	76.33
Aanat	0.2	0.06	0.05	0.05	0.13	0.15	0.17	0	0.06	0	0.25	0.12	0.05	0.22	0.35	0.1	0.06	0	0.24	0	0.13	0.34	0.12	0.17	0.2	0.16	0.12	0.12	0	0	0.25	0.11	0.13	0.17	0	0.28	0.06	0	0.22	0.09	0.16	0.17	0.12	0.17	0.06	0.08	0.17	0.07	0
Aar2	7.47	7.66	7.38	7.65	6.36	7.59	7.03	6.67	7.1	6.19	6.31	5.73	8.68	7.61	7.98	7.62	7.32	7	6.29	8.54	6.77	6.65	7.18	6.57	6.75	7.21	7.41	6.7	6.9	6.48	7.6	8.05	7.17	7.43	6.9	7.69	8.05	7.87	7.85	6.98	6.65	6.96	7.6	7.84	7.08	5.37	6.29	5.96	7.86
Aard	1.02	0.66	0.95	0.59	0.49	0.98	1.22	0.69	1.25	1.08	1.27	0.78	0.7	0.88	0.97	0.75	1.26	0.61	0.79	1.4	1.03	1.47	1.87	0.21	0.84	0.41	0.75	0.56	0.8	1.25	0.56	0.42	0.49	0.93	0.74	0.92	0.61	1.57	0.79	1.36	0.65	1.19	1.3	1.35	0.95	0.85	0.69	0.49	1.51
Aars	71.74	77.88	78.01	63.91	53.59	73.82	44.33	54.65	46.14	37.69	52.57	44.1	88.39	86.85	86.8	94.65	95.97	82.95	78.06	79.87	61.22	67.72	58.21	67.14	47.53	38.51	50.77	55.62	49.58	53.94	94.65	88.51	67.06	91.56	90.65	97.71	58.51	78.43	68.13	59.41	75.16	58.94	55.43	58.4	50.27	36.14	47.01	50.9	73.39
Aars2	7.87	8.17	8.42	7.75	6.69	7.2	5.97	5.92	6.85	5.84	7.13	6.57	7.66	8.12	7.62	8.48	7.7	8.79	6.8	7.7	7.02	7.51	6.85	6.7	5.54	4.57	6.5	6.36	5.93	6.32	7.11	6.79	5.86	7.98	8.26	7.77	7.33	7.41	6.43	6.41	6.41	6.88	6.77	6.34	5.86	5	5.24	5.22	6.49
Aarsd1	19.21	20.47	22.7	20.83	17.85	20.36	22.02	18.74	20.27	18.3	21.65	19.36	21.63	23.08	21.66	21.26	19.13	20.43	17.89	16.82	20.45	17.62	15.3	17.78	15.49	14.29	16.15	18.3	16.75	18	19.05	18.72	17.14	17.35	16.38	18.29	16.7	18.8	17.4	17.36	17.53	17.07	19.08	17.07	17.56	15.11	16.33	15.37	20.16
Aasdh	4.52	3.39	3.7	3.5	3.26	4.43	3.39	4	4.34	4.05	3.75	4.63	3.12	3.87	4.4	3.92	3.36	3.92	2.78	2.81	2.93	2.97	2.77	2.87	2.21	2.18	2.27	2.32	1.99	2.81	2.17	2.52	2.83	2.4	2.49	2.63	3.1	3.46	2.88	3.1	3.03	2.69	2.48	2.68	2.54	2.23	2.48	2.48	2.38
Aasdhppt	18.76	18.08	19.32	21.15	14.06	17.94	17.68	17.64	13.56	15.78	19.8	17.01	24.07	23.3	21.38	19.85	21.59	20.55	14.59	13.51	12.89	13.7	11.45	11.58	8.88	8.86	10.79	11.12	9.18	10.31	13.14	12.47	9.8	12.81	12.05	15.34	15.51	15.65	15.65	14.16	11.61	11.91	11.48	10.39	10.75	8.2	11.27	10.88	13.2
Aass	140.35	143.75	156.25	109.45	96.9	148.83	86.43	131.09	134.98	99.4	90.23	130.64	109.65	134.25	169.12	130.48	126.91	146.74	167.12	121.45	148.73	119.44	131.76	109.43	119.69	47.32	142.78	114.08	139.72	148.72	94.38	116.74	189.32	99.16	133.63	101.66	97.17	115.13	100.34	106.2	96.92	99.96	95.67	128.06	129.72	142.37	120.79	141.21	113.63
Aatf	6.69	8.55	8.58	7.51	7.51	9	7.95	7.92	8.37	8.67	8.06	7.47	11.67	9.3	9.26	9.08	8.72	8.92	8.73	7.63	6.44	8.16	7.66	8.76	9.11	6.57	8.98	8.38	7.69	9.02	9.82	10.2	7.17	8.2	7.01	8.5	8.81	8.1	8.08	9.11	8.44	9.11	10.16	9.52	8.57	10.52	9.31	9.23	10.91
Aatk	0.76	0.61	0.59	0.61	0.92	0.55	0.59	0.64	0.47	0.57	0.76	0.85	0.68	0.41	0.4	0.63	0.96	0.47	0.56	0.76	0.88	0.9	0.75	0.75	0.78	2.22	0.96	0.81	0.75	0.87	1	0.7	0.85	0.82	0.91	0.58	0.73	0.88	1.29	1.09	1.02	0.77	1.65	1.51	1.62	0.86	1.32	0.84	1.13
AB124611	2.05	2.22	1.83	3.52	3.9	1.67	2.48	2.85	1.6	1.74	2.08	2.26	2.91	3.28	2.62	2.01	2.5	1.69	3.17	2.59	2.51	2.81	2.88	2.74	1.99	1.61	3.03	3.11	1.99	2.49	2.53	1.81	5.63	2.6	1.76	2.86	1.97	1.83	1.56	2.31	6.72	2.03	2.24	2.47	2.63	4.46	3.1	2.79	2.08
Abat	130.92	123.2	112.84	94.97	91.23	125.46	77.54	114.61	116.31	92.2	85.19	104.92	72.48	96.83	108.69	114.75	103.23	125.29	129.39	110.97	117.16	123.55	116.69	116.34	109.68	54.78	135.64	100.06	96.4	119.5	91.52	80.95	122.19	93.67	93.55	90.33	107.51	114.63	98.01	103.55	79.94	101.82	110.46	104.14	112.07	107.38	84.2	91.05	91.49
Abca1	45.27	39.68	37.46	39.73	27.31	38.68	31.93	35.6	28.26	30.15	33.21	37.55	44.63	47.95	44.69	42.66	43.16	43.6	52.41	43.37	33.18	45.48	32.63	36.05	28.38	24.44	31.84	38.87	44.73	38.37	56.08	46.55	55.76	50.04	40.6	46.08	47.88	47.15	50.31	42.84	36.14	43.74	44.18	38.58	36.73	40.22	47.18	44.35	57.89
Abca12	0	0	0	0	0	0	0	0	0	0	0	0	0	0	0	0	0	0.01	0	0	0	0	0	0	0	0	0	0	0	0	0	0	0	0	0	0	0	0	0	0	0	0	0	0	0	0	0	0	0
Abca13	0	0	0	0	0	0	0	0	0	0	0	0	0	0	0	0	0	0	0.01	0	0	0	0	0	0	0	0	0	0	0	0	0	0.01	0	0	0	0	0	0.01	0	0.01	0	0	0	0	0.01	0	0.01	0
Abca14	0.09	0.08	0.03	0.09	0.06	0.05	0.02	0.12	0.07	0.03	0.05	0.06	0.02	0.02	0.01	0.05	0.03	0.02	0.04	0.02	0.03	0.05	0.02	0.08	0.2	0.02	0.11	0.13	0.04	0.02	0.05	0.06	0.02	0.08	0.08	0.09	0.03	0.06	0.13	0.11	0.09	0.16	0.13	0.11	0.13	0.07	0.08	0.11	0.05
Abca15	0.02	0	0.01	0.01	0.01	0	0	0.01	0	0	0.01	0	0	0	0	0	0	0	0	0	0	0	0	0	0	0	0	0	0	0	0	0	0	0	0	0	0	0.01	0	0.01	0	0	0	0	0	0	0	0	0
Abca16	0	0	0	0	0	0	0	0	0.01	0	0	0	0	0	0	0	0	0	0	0	0	0	0	0	0	0	0	0	0	0.01	0	0	0	0	0.01	0	0	0	0	0	0	0	0	0	0	0	0	0.01	0
Abca17	0	0	0	0	0.02	0	0	0	0	0	0	0	0.01	0.01	0	0	0	0.01	0.02	0	0	0	0	0	0	0	0.01	0	0	0	0	0	0	0.01	0	0	0	0	0	0	0.01	0	0	0	0	0	0	0	0
Abca2	14.04	10.98	11.04	11.27	9.86	11.21	9.77	12.05	8.42	7.77	10.61	11.14	8.89	9.31	8.15	10.41	10.02	9.99	8.81	9.85	9.16	10.03	9.53	9.27	7.26	8.12	6.76	6.55	7.61	5.71	7.06	8.7	4.81	8.78	9.88	7.8	9.36	9.93	10.28	7.72	9.2	9.19	6.76	7.26	7.92	4.27	6.54	7.26	6.34
Abca3	25.75	25.16	23.05	18.4	17.27	24.96	19.58	19.11	21.13	19.15	17.94	20.8	17.21	17.39	17.81	20.61	20.11	21.05	23.03	21.38	16.83	20.49	18.47	13.6	16.96	9.68	13.9	15.81	22.61	14.45	15.28	17.91	14.08	18.93	20.35	15.41	9.86	14.92	14.62	9.89	12.59	12.65	10.23	12.15	15.03	9.23	9.76	11.23	9.01
Abca4	0.04	0.06	0.01	0.04	0.07	0.05	0.06	0.1	0.06	0.03	0.06	0.07	0.04	0.01	0.04	0.04	0.02	0.05	0.03	0.04	0.07	0.05	0.07	0.04	0.05	0.04	0.04	0.03	0.1	0.06	0.03	0.01	0.03	0.03	0.03	0.04	0.02	0.03	0.01	0.05	0.06	0.05	0.02	0.03	0.02	0.06	0.02	0.04	0.01
Abca5	1.89	1.53	1.54	1.91	2.48	1.86	1.83	2.03	2.15	2.44	2.1	2.15	1.87	2.15	2.11	1.69	1.7	1.96	1.78	1.82	1.5	1.78	1.52	1.7	1.68	2.14	1.8	1.48	1.35	1.55	1.49	1.79	2.09	1.41	1.54	1.41	1.57	1.78	1.88	1.46	1.13	1.55	1.55	1.66	1.67	1.59	1.71	1.66	1.57
Abca6	84.36	77.49	69.57	96.99	65.78	76.99	85.42	98.78	124.82	125.75	98.8	107.63	65.32	67.9	80.73	58.89	52.85	67.51	64.93	78.53	88.7	92.56	111.68	99.13	117.73	42.95	137.26	126.66	126.54	134.37	72.89	80.81	123.44	59.1	70.04	63.32	80.46	71.63	77.57	87.85	77.37	99.21	100.2	107.29	117.17	107.42	102.92	112.99	76.97
Abca7	2.28	2.18	2.3	2.53	2.94	1.99	2.23	2.09	2.27	1.75	2.13	2.22	2.64	2.4	1.73	2.69	2.6	2.44	2.18	2.12	1.75	2.29	2.08	2.39	1.88	4.69	1.86	1.56	1.73	1.63	1.95	2.54	2.35	2.15	2.75	2.42	1.77	1.83	2.07	1.95	2.76	1.97	1.5	1.81	1.66	1.4	1.46	1.48	1.62
Abca8a	27.1	28.24	22.33	46.06	27.53	19.01	32.46	38.32	28.34	34.54	31.75	32.59	26.79	20.18	19.78	25.05	23.26	23.61	18.17	28	33.46	34.75	35.88	30.19	22.82	19.29	24.19	46.12	49.27	50.45	39.22	26.85	7.69	27.75	24.27	31.08	44.68	32.95	32	42.53	27.52	46.28	39.49	33.2	39.71	46.16	40.7	51.17	28.81
Abca8b	21.23	24.46	21.3	29.3	15.28	21.32	26.39	26.92	21.87	24.59	23.6	27.58	23.2	20.27	18.99	22.2	21.5	22.21	14.6	13.34	18.12	18.41	18.27	13.77	12.38	6.96	13.07	11.82	14.04	11.73	10.39	7.59	9.41	11.06	11.37	15.97	17.84	17.35	19.74	19.79	19.12	19.61	16.29	15.15	14.26	15.3	12.68	13.77	7.45
Abca9	1.19	1.22	1.44	1.18	1.85	1.25	1.31	1.29	1.25	1.1	1.3	1.24	1.3	1.53	1.4	1.31	1.41	1.35	1.19	1.61	1.1	1.44	1.28	1.26	1.05	2.11	1.49	1.58	1.71	1.24	1.39	1.55	1.41	1.51	1.25	1.54	1.5	1.28	1.16	1.43	1.11	1.26	1.08	1.11	1.23	1.41	1.37	1.23	1.83
Abcb10	13.54	13.84	14.74	13.49	9.23	13.32	11.51	11.69	9.91	8.48	11.41	9.19	13.47	12.93	10.1	15.48	12.48	13.26	15.51	13.51	12.71	15.35	11.88	14.72	10.75	7.36	10.68	10.69	11.04	11.11	14.74	13.9	10.88	15.22	15.93	19.04	16.07	16.2	16.06	14.61	14.04	15.53	13.19	13.48	14.37	11.89	12.81	12.12	14.68
Abcb11	211.49	223.68	198.48	252.6	312.91	246.09	199.62	205.72	146.14	151	166.05	201.18	195.91	171.09	197.42	161.26	139.18	182.51	189.61	191.02	188.02	202.4	203.46	181.1	109.14	54.55	121.1	96.94	124.87	108.99	94.57	128.46	98.76	162.19	199.29	152.44	205.66	235.99	207.68	202.8	184.17	217.06	143	136.44	159.88	82.8	81.13	87.56	90.68
Abcb1a	0.4	0.3	0.32	0.21	3.83	0.34	0.37	0.26	0.29	0.32	0.34	0.35	0.26	0.28	0.25	0.2	0.31	0.24	1.94	1.4	1.69	1.15	0.99	0.91	1.26	3.11	1.3	3.93	3.76	3.52	1.64	3.29	1.23	1.31	3.33	1.04	0.46	0.64	0.62	0.64	0.87	0.72	0.61	1.49	2.14	1.98	2.06	1.6	1.03
Abcb1b	0.19	0.11	0.22	0.09	0.27	0.17	0.09	0.18	0.31	0.24	0.21	0.15	0.08	0.16	0.12	0.1	0.15	0.14	0.26	0.18	0.24	0.24	0.33	0.35	0.25	125.65	0.35	0.25	0.31	0.2	0.18	0.27	0.36	0.34	0.48	0.41	0.39	0.56	0.23	0.31	0.49	0.34	0.34	0.49	0.28	0.84	0.46	0.56	0.46
Abcb4	77.93	63.27	64.39	100.32	105.2	59.33	110.91	84.06	86.26	103.95	124.55	79.47	89.6	97.41	101.18	69.12	60.96	66.49	43.16	67.54	78.06	55.47	84.15	81.39	67.43	23.91	73.39	107.85	70.94	104.1	78.88	80.56	46.23	60.76	73.09	63.84	56.76	64.67	55.46	71.42	59.76	72.94	75.05	68.37	72.48	81.33	72.57	70.83	58.8
Abcb5	0	0	0	0	0	0	0	0	0	0	0	0	0	0	0	0	0	0	0	0	0	0	0	0	0	0	0.01	0	0	0	0	0	0	0	0	0	0	0	0	0	0	0	0	0	0	0	0	0	0
Abcb6	27.91	30.89	32.08	27.91	23.75	27.12	31.33	31.91	29.51	28.21	28.6	28.56	27.97	27.6	24.63	30.91	24.57	29.35	26.83	30.45	32.36	28.72	32.48	29.78	31.92	16.35	31.08	33.68	36.8	41.39	32.73	32.46	22.53	32.85	34.06	31.27	27.86	30.41	27.5	29.8	27.38	27.65	33.65	32.72	35.61	30.85	28.97	30.73	29.73
Abcb7	14.58	17.17	17.21	16.8	13.92	17.11	14.98	16.51	15.73	14.77	15.98	17.37	15.62	15.6	16	16.02	15.42	16.46	15.87	14.77	15.42	16.66	15.37	15.03	15.19	9.37	16.89	16.54	15.8	17.05	15.01	15.2	16.41	13.84	13.61	15.21	13.35	15.68	15.11	15.16	15.21	15.08	15.35	14.88	15.43	14.41	16.3	15.96	15.72
Abcb8	15.62	16.14	17.91	14.61	16.62	16.2	15.23	15.27	14.54	14.3	14.49	14.8	11.36	15.38	16.15	14.8	14.6	17.44	15.07	11.58	15.92	14.94	14.54	15.9	14.77	14.2	14.2	14.38	15.46	16.23	10.66	9.97	13.27	13.44	10.48	11.91	15.26	14.12	14.35	16.82	14.6	14.91	15.46	17.41	14.83	18.09	16.06	14.92	14.39
Abcb9	0.49	0.58	0.44	0.51	0.76	0.68	0.88	0.54	0.5	0.58	0.82	0.52	0.63	0.51	0.64	0.59	0.66	0.42	0.38	0.83	0.63	0.49	0.69	0.53	0.99	1.76	0.92	0.69	1.2	0.67	0.74	0.61	0.56	0.75	0.67	0.45	0.59	0.58	0.31	0.43	0.49	0.55	1.01	0.52	0.9	0.62	0.87	0.54	0.49
Abcc1	0.67	0.58	0.62	0.79	1.65	0.64	0.61	0.58	0.51	0.71	0.58	0.45	0.75	0.49	0.7	0.64	0.89	0.68	0.91	0.75	0.66	0.72	0.78	0.73	0.53	3.77	0.78	0.66	0.77	0.62	0.6	0.64	0.74	0.78	0.7	1.06	0.54	0.92	0.9	0.88	1.69	0.6	0.6	0.49	0.65	0.91	0.63	0.7	0.79
Abcc10	1.9	1.48	1.51	1.67	1.67	1.39	2.2	2.04	2.07	2.48	1.92	2.34	1.46	1.55	1.23	1.78	1.76	1.49	1.42	1.78	1.55	1.68	1.88	1.44	2.59	1.98	2.16	2.32	3.04	1.74	1.6	1.55	2.08	1.69	1.9	1.33	2.49	1.91	1.69	1.58	1.78	1.82	1.38	2.12	2.22	1.72	2.09	2.37	1.39
Abcc12	0	0.01	0.01	0.04	0.1	0.01	0.03	0.01	0.02	0.01	0.02	0.02	0.01	0.04	0.02	0.01	0	0.02	0.01	0	0.03	0.03	0.07	0.04	0	0	0.02	0.02	0.03	0.01	0.03	0.02	0.02	0.02	0.01	0.03	0.03	0.03	0	0.09	0.03	0.04	0.04	0.07	0.03	0.06	0.06	0.01	0.04
Abcc2	101.73	98.37	71.02	94.91	74.97	91.89	71.7	101.55	118.01	116.42	92.81	112.08	78.41	79.37	84.9	71.67	76.94	84.71	100.68	86.71	79.65	106.65	102.53	91.75	174.96	48.6	129.12	160.16	155.74	139.55	98.37	88.71	82.65	96.63	83.32	79.59	84.83	93.92	90.23	83.43	106.3	100.13	123.73	123.94	154.74	116	118.33	156.85	93.48
Abcc3	82.03	85	70.57	79.97	60.67	66.57	87.69	79.82	91.32	100.84	86.68	79.35	79.64	81.71	71.43	66.86	77.69	73.15	46.77	67.79	74.27	57.97	80	55.15	83.61	25.01	68.52	89.55	63.16	81.02	73.76	55.12	22.67	68.85	61.59	52.31	74.36	60.37	63.97	67.29	64.47	63.96	76.57	79.63	90.28	72.8	71.74	79.39	70.19
Abcc4	0.53	0.68	0.52	0.65	3.32	0.58	0.73	0.61	0.58	0.66	0.86	0.65	0.46	0.51	0.55	0.43	0.89	0.55	1.62	0.64	0.96	0.74	0.72	0.84	0.72	3.09	0.65	0.83	0.95	0.67	0.78	0.55	0.74	0.65	0.86	0.9	0.66	0.66	0.8	0.58	1.08	0.76	0.73	0.68	0.64	1.06	0.72	0.7	0.7
Abcc5	1.64	1.27	1.56	1.26	3.43	1.6	2.14	1.67	1.71	1.26	1.42	1.27	1.42	1.14	1.12	1.37	1.66	1.57	1.61	1.95	1.65	1.57	1.4	1.57	1	9.08	2.01	1.72	0.91	1.18	1.19	1.29	1.44	1.43	1.85	1.67	1.49	1.28	1.46	1.66	2.51	1.76	1.94	1.43	1.8	2.54	1.88	1.88	1.39
Abcc6	56.7	46.69	45.01	48.32	32.27	44.24	45.21	51.43	50.7	50.52	47.91	54.33	38.98	42.82	39.7	48.37	43.65	50.9	53.99	50.44	58.13	54.33	56.72	49.31	58.52	25.66	56.5	53.92	67.92	56.21	51.59	43.64	43.34	53.63	49.93	47.98	50.46	50.56	49.89	51.12	47.48	54.59	53.13	54.79	60.58	52.87	50.27	58.33	45.21
Abcc8	0	0	0	0	0	0	0	0	0	0	0	0	0	0	0	0	0	0	0	0	0	0	0	0	0	0.08	0	0	0	0	0	0	0	0	0	0	0	0	0	0	0	0	0	0	0	0	0	0	0
Abcc9	6.89	6.51	6.81	6.35	11.2	6.27	5.69	7.34	8.03	9.05	7.79	6.82	6.1	6.92	6.42	6.33	5.31	5.87	7.78	7.49	6.86	7.36	7.42	7.41	9.13	5.28	7.62	8.76	7.7	6.9	6.29	5.99	8.51	5.45	6.43	5.93	6.58	7.7	8.56	9.07	5.82	8.03	7.97	7.46	7.89	12.75	7.62	7.86	8
Abcd1	9.07	8.34	7.47	6	6.52	7.96	6.47	7.18	8.19	5.57	5.93	8.82	4.45	6.91	6.67	6.46	8.06	8.18	7.77	7.86	7.08	8.41	6.32	6.32	8.7	6.67	8.9	6.81	9.06	7.97	5.96	6.67	7.63	8.65	7.99	5.6	5.84	7.08	5.55	5.31	8.25	5.54	6.89	6.9	9.01	5.81	7.05	7.37	5.72
Abcd2	1.42	1.44	1.52	1.79	2.52	1.04	5.58	0.93	5.62	6.33	3.31	2.48	1.63	1.73	1.45	0.9	2.45	1.64	10.31	6.19	3.71	4.33	2.38	3.49	5.96	2.62	5.13	8.51	7.23	5.26	4.15	2.24	1.54	1.6	2.98	3.89	3.58	2.03	5.8	3.35	3.16	4.62	9.65	3.25	6.6	11.65	3.41	4.42	2.98
Abcd3	220.47	221.35	226.09	198.39	142.46	217.04	222.13	187.99	161.87	166.6	228.64	179.75	199.01	214.08	220.7	224.84	174.41	199.39	297.1	238.01	323.51	261.35	236.72	225.72	229.68	91.24	199.35	314.95	311.18	307.59	275.71	225.85	143.87	310.92	214.41	243.59	221.73	249.31	290.35	237.01	174.24	236.93	272.25	212.95	242.75	269.2	301.09	249.58	267.73
Abcd4	3.05	3.63	3.22	3.46	3.57	3.32	3.98	4.24	6.59	4.28	3.78	5.15	2.41	2.5	3.69	2.62	2.34	3	2.94	4.29	4.04	4.42	4.03	5.26	5.33	4.19	5.57	4.08	5.4	4.28	2.83	3.23	9.35	2.37	3.52	2.45	3.56	3.12	3.58	3.12	3.59	3.26	4.12	3.69	3.97	4.06	4.08	3.43	2.96
Abce1	26.21	28.97	34.28	29.93	23.2	32.48	22.5	25.99	24.62	23.95	27.44	26.17	37.2	38.74	38.45	34.82	33.99	34.75	30.08	26.27	20.31	22.52	18.38	22.47	16.41	15.11	22.52	22.17	18.28	21.06	30.99	30.19	25.54	28.66	24.25	30.72	23.44	27.58	26.4	21.49	21.18	22.33	22.35	20.8	18.93	20.87	26.65	26.04	33.29
Abcf1	18.03	18.38	20.79	19.25	16.5	16.4	18.25	18.4	19.12	17.22	19.93	19.72	21.18	21.11	22.57	20.86	19.75	18.59	17.28	19.21	16.42	16.76	15.57	17.61	19.27	15.06	19.85	21.76	21.53	23.69	22.24	21.87	21.02	18.82	18.95	20.28	16.44	17.65	16.91	14.92	16.35	15.61	19.81	20.92	19.41	25.2	23.81	23.38	22.46
Abcf2	13.74	15.35	16.02	16.36	12.36	13.62	12.67	13.84	15.41	14	14.28	13.42	19.31	17.43	20.56	16.43	15.81	16.02	14.4	18.25	12.8	14.35	12.64	17.01	14.31	12.31	15.86	13.28	14.75	13.56	18.18	21.11	17.43	15	16.61	16.81	14.23	15.96	15.02	12.24	12.56	12.62	13.8	14.62	15.32	14.39	13.85	15.27	19.67
Abcf3	14.87	14.44	14.77	16.38	11.22	14.42	14.78	13.51	15.58	15.53	13.88	14.99	20.77	19.36	21.25	13.6	12.2	12.79	13.72	17.55	13.87	14.72	12.99	17.06	14.53	12.44	15.69	14.49	13.58	14.49	19.25	20.59	16.73	13.29	13.09	15.46	15.06	17.97	15.61	14.33	15.62	14.99	13.08	14.31	14.14	13.91	15.42	16.05	19.58
Abcg1	2.62	1.88	1.9	2.91	4	2.26	2.72	2.74	2.27	2.29	2.61	2.8	2.85	2.49	2.2	2.56	2.85	2.48	2.48	2.68	2.51	2.83	3.24	2.61	2.69	2.59	3.56	3.32	3.65	3.12	2.71	2.11	3.67	3.14	3.07	4.49	2.34	2.5	2.55	2.82	5.66	3	3.39	3.54	3.54	4.6	3.07	3.04	3.16
Abcg2	26.29	29.35	34.79	33.83	25.08	35.65	39.24	39.31	25.56	30.93	47.97	31.4	33.24	41.66	33.29	33.01	30.91	30.59	27.29	30.87	40.73	38.91	35.1	34.78	32.74	16.17	33.49	38.87	31.27	42.75	44.53	39.62	25.85	45.8	28.98	38.47	33.29	38.57	38.85	40.34	34.16	37.13	40.3	35.81	33.35	30.97	42.31	37.03	44.87
Abcg3	1.09	0.87	1.34	1.38	1.7	1.31	1.19	1.35	1.16	0.73	1.55	1.08	0.94	0.98	1.29	0.77	0.96	1.38	1.92	1.53	1.41	1.63	1.38	0.93	1.04	0.79	1.35	1.42	1.48	1.59	1.43	1.18	1.22	1.18	1.24	1.74	1.6	1.77	1.44	1.22	2.61	1.43	1.04	1.44	1.34	1.97	1.43	1.88	1.98
Abcg4	0	0	0.05	0	0.02	0	0	0.02	0.02	0	0	0.03	0.02	0	0.04	0	0	0	0	0.05	0	0.02	0	0	0.04	4.52	0.04	0.02	0	0	0	0.08	0	0	0	0	0	0	0	0.02	0	0.02	0	0.02	0.06	0.03	0.02	0.04	0.02
Abcg5	71.24	47.87	47.39	68.85	60	57.67	53.97	80.92	64.42	62.52	49.17	58.02	42.35	41.5	35.02	38.41	40.93	62.12	62.49	27.74	34.41	40.17	42.75	32.77	58.46	21.01	60.85	95.44	68.73	81.55	41.33	29.91	27.09	27.83	36.21	29.21	23.28	22.01	18.19	35.7	39.4	39.12	53.38	55.48	66.68	65.05	55.47	67.67	35.49
Abcg8	38.49	29.12	23.97	39.91	32.3	29.81	26.49	48.87	35.64	36.09	24.07	33.52	17.59	18.09	15.2	23.01	26.23	36.14	35.13	14.13	22.56	25.77	34.22	21.5	34.29	14.58	39.59	55.78	47.75	45.44	16.74	11.92	17.33	14.17	20.26	15.49	19.07	16.32	16.31	30.18	29.59	29.31	44.26	40.62	49.12	43.84	32.34	40.77	13.78
Abhd1	0.84	0.52	0.63	0.79	0.43	0.57	0.5	0.74	0.73	0.59	0.49	0.5	0.4	0.69	0.56	0.59	0.44	0.63	0.75	0.72	0.58	1.26	0.57	0.35	0.75	0.4	0.65	0.6	0.68	0.4	0.76	0.72	0.47	0.85	0.59	0.8	0.58	0.41	0.61	0.37	0.75	0.71	0.54	1.19	0.61	1.78	0.77	0.59	0.84
Abhd10	4.09	4.01	4.59	4.27	5.33	5.02	4.79	4.42	4.19	4.94	4.68	3.98	3.96	3.54	4.13	4.22	5.46	5.44	6.07	2.45	2.77	3.33	3.47	3.3	3.33	4.89	4.1	3.42	3.27	2.89	4.05	3.03	4.03	2.94	2.45	4.03	3.03	2.58	3.42	3.78	4.15	3.81	4.88	3.81	4.03	3.7	4.6	3.76	4.3
Abhd11	25.43	26.37	24.85	23.81	22.83	21.88	22.73	23.34	23.39	20.55	23.59	22.15	25.5	26.03	25.53	28.19	22.07	25.88	26.79	22.87	24.55	26.22	23.89	22.6	26.5	16.78	20.38	26.42	23.94	25.99	27.6	25.86	27.09	28.35	24.58	25.01	24.86	25.68	25.19	23.02	22.67	22.35	25.08	23.75	23.59	19.57	25.69	23.6	27.49
Abhd11os	0.24	0.85	0.35	1.04	0.49	0.51	1.27	0.6	0.19	0.22	0.53	0.58	0.35	1.15	1	0.53	1.65	0.57	0.99	1.3	0.92	1	0.84	1.19	0.63	0.56	0.56	0.38	0.6	0.39	0.87	1.17	0.44	0.59	0.44	0.78	0.63	0.65	0.99	0.5	1.72	0.81	0.43	0.79	0.58	1.85	1.75	0.44	1.05
Abhd12	21.93	21.43	20.49	19.37	21.57	21.86	19.94	24.32	19.72	19.75	20.36	23.88	20.64	19.93	20.89	22.99	23.7	23.42	17.35	14.6	18.37	20.46	19.8	16.37	19.73	18.14	20.15	16.23	16.62	20.05	17.23	13.72	22.52	17.95	15.06	16.72	15.82	18.42	15.99	15.89	20.31	15.67	19.17	18.95	18.79	16.8	16.41	16.53	19.06
Abhd12b	0	0	0	0	0	0	0	0	0	0.06	0	0	0	0	0	0	0	0	0	0	0	0	0	0	0	0	0	0	0	0	0	0	0	0	0	0	0	0	0	0	0	0	0	0	0	0	0	0	0
Abhd13	4.45	5.81	6.24	5.73	4.99	5.27	6.12	6.2	5.72	6.26	5.56	6.6	6.54	6.31	6.56	5.86	4.73	5.69	5.22	6.32	6.04	5.2	5.24	5.64	5.13	5.77	6.03	6.11	6.6	6.59	7.07	6.77	7.07	5.25	5.74	5.95	5.54	6.27	5.63	5.17	5.1	5.42	6.21	6.67	6.24	7.35	9.16	7.92	6.25
Abhd14a	7.91	7.87	8.41	6.79	6.73	7.8	6.81	6.58	7.61	4.97	6.12	6.52	6.63	8.03	4.77	8.76	6.35	6.67	8.31	6.69	9.37	7.18	7.09	7.84	4.91	6.69	5.92	6.11	6.55	6.87	6.84	8.47	5.86	7.31	9.73	6.57	7.98	7.86	10.04	7.28	6.63	6.56	5.46	7.22	7.91	6.17	5.82	6.67	8.33
Abhd14b	165.07	152.66	157.3	132.94	118.32	143.03	155.28	148.71	150.03	129.74	119.99	136.68	125.48	128.02	121.15	133.1	102.42	126.65	154.06	136.84	139.1	162.83	159.6	150.13	152.14	64.76	160.15	152.12	160.11	176.09	135.39	115.42	104.03	146.94	125.35	114.74	148.86	138.99	142.87	165.68	132.79	149.71	170.3	171.3	179.72	165.35	151.99	152.92	143.12
Abhd15	28.56	29.66	29.8	20.66	17.9	25.19	22.62	21.69	31.57	27.91	26.14	30.42	22.31	27.62	29.95	27.73	27.37	29.05	22.87	29.93	27.13	24.63	22.75	23.01	42.75	13.76	38.94	32.54	35.15	35.6	25.52	32.52	44.51	26.74	26.89	20.36	19.45	22.28	19.85	18.76	14.37	15.96	28.59	30.48	34.81	28.83	30.68	34.33	26.93
Abhd16a	20.04	19.33	17.49	19.97	18.81	20.4	22.13	21.11	20.33	19.81	21.53	20.86	18.14	18.9	20.75	19.27	20.85	21.5	18.08	19.12	22.17	19.1	17.79	16.68	20.49	18.29	18.4	17.66	19.5	19.6	20.13	18.31	16.82	18.34	17.39	18.25	18.15	17.98	17.68	20.66	26.56	20.96	22.02	21.26	20.92	18.99	21.18	20.49	18.36
Abhd16b	0	0.18	0.15	0.18	0.26	0.14	0.17	0.04	0.12	0.24	0.07	0.18	0.22	0.12	0.08	0.15	0.13	0.04	0.2	0.1	0.09	0.09	0.13	0	0.05	0.12	0.24	0.13	0.06	0.12	0.07	0.08	0.24	0.08	0.23	0.12	0	0.13	0.08	0.18	0.12	0	0.22	0.28	0.12	0.17	0.04	0	0.04
Abhd17a	53.27	49.97	53.66	47.41	54.78	48.87	57.33	49.33	49.84	50.08	53.49	49.41	52.45	53.1	48.07	58.11	52.46	56.46	56.18	47.82	55.91	49.89	51.92	56.66	62.06	43.97	48.03	56.17	53.41	65.9	60.7	52.96	51.27	59.58	60.23	51.28	53.23	45.64	48.05	49.84	48.95	46.83	55.23	55.5	52.65	53.33	45.96	49.59	56.07
Abhd17b	7.32	8.58	10.22	11.47	9.69	8.51	10.9	11.9	8.56	11.4	11.75	13.06	13.48	11.82	11.89	9.78	9.65	10.95	11.01	9.44	8.29	10.23	8.91	8.47	10.25	10.44	10.87	15.84	15.26	12.88	17.94	11.96	10.03	10.41	9.01	13.19	9.47	10.06	10.47	10.72	9.39	10.82	12.49	13.09	11.38	19.7	26.12	21.4	10.4
Abhd17c	37.22	35.13	31.7	33.81	24.81	33.82	32.26	45.43	32.85	32.43	31.27	37.08	39	32.43	26.33	37.57	35.4	36.8	30.35	24.2	34.66	33.22	39.52	25.53	24.82	14.95	25.79	26.55	25.19	30.88	25.95	25.45	23.01	31.62	33.37	33.49	40.42	30.27	28.17	46.11	34.06	40.35	32.55	30.45	34.31	26.53	22.53	26.45	22.89
Abhd2	17.06	20.27	26.08	13.39	24.64	12.04	18.23	13.71	20.11	15.71	16.51	18.42	18.18	17.61	17.66	16.79	28.53	24.09	47.85	36.12	29.91	25.64	20.08	25.22	28.88	125.13	26.66	25.07	35.78	24.18	30.95	23.85	37.01	25.81	34.57	38.41	29.04	22.8	25.21	19.59	25.49	20.67	27.49	25.84	25.37	47.9	27.46	26.76	28.78
Abhd3	26.51	28.66	28.86	30.15	19.99	26.9	29.4	25.01	24.67	23.39	26.45	30.33	25.03	27.43	29.59	24.79	22.05	28.56	27.96	35.21	29.58	29.1	29.52	24.7	25.28	18.45	27.14	26.24	28.51	34.78	30.58	35.1	31.53	30.78	30.73	31.85	24.64	29.4	25.59	24.65	26.82	26.68	26.72	27.87	29.17	21.48	24.04	21.11	26.73
Abhd4	13.76	14.16	13.9	11.37	17.15	13.91	14.28	14.45	14.42	13.17	12.27	10.82	8.22	11.45	10.16	12.15	11.58	12.05	12.24	13.38	15.83	14.76	15.22	15.73	16.72	61.81	14.32	14.38	14.71	14	10.76	10.17	11.62	10.69	11.99	13.64	13.19	14.56	12.88	13.17	18.8	14.7	13.31	14.68	14.49	15.41	12.23	14.15	9.77
Abhd5	9.97	9.55	11.63	11.44	9.38	10.39	10.57	11.23	8.1	8.96	10.53	11.05	14.92	14.77	12.16	11.2	13.43	10.5	12.98	10.66	8.93	11.5	8.02	10.09	8.04	7.81	8.55	8.87	7.91	9.15	13.31	11.69	8.84	16.17	10.05	12.71	11.64	11.14	10.51	9.57	7.45	8.24	9.53	8.45	8.38	7.92	10.18	8.76	13.43
Abhd6	5.31	6.93	6.82	7.14	5.25	6.62	6.23	5.04	5.07	4.38	6.77	5.29	6.78	8.55	8.16	6.91	8.15	6.45	13.79	15.11	14.83	10.25	10.66	8.44	10.9	11.82	11.86	28.08	22.37	24.58	31.63	27.87	9.69	15.39	17.64	20.04	9.36	12.11	9.71	6.69	6.17	8.34	9.63	9.78	12.33	14.32	15.12	16.47	19.51
Abhd8	4.86	3.92	4.97	3.96	6.56	3.68	4.11	2.67	2.56	2.58	3.37	2.38	5.59	3.7	4.39	4.35	3.54	3.65	4.61	5.79	4.29	3.49	3.56	3.78	2.34	14.08	1.95	2.27	1.69	2.14	4.6	6.9	2.74	4.12	7.61	5.98	4.11	4.5	3.64	3.63	3.05	2.98	1.86	3.14	1.73	3.18	2.25	1.99	4.47
Abi1	10.62	12.1	11.33	12.82	12.17	12.07	12.96	12.61	13.35	13.27	12.28	14.04	11.43	10.93	11.86	10.5	9.8	11.27	11.03	12.74	13.04	13.91	12.42	13.97	12.61	11.56	14.55	12.68	13.74	14.03	10.69	11.51	12.35	11.65	10.31	10.74	12.41	11.99	13.15	13.67	14.29	13.32	14.78	14.31	14.92	13.81	14.18	13.35	10.36
Abi2	2.73	2.74	2.29	2.62	3.16	2.1	2.27	2.61	2.48	3.12	2.37	2.15	2.76	1.88	1.69	2.41	2.18	2.4	2.81	2.89	1.98	2.54	2.54	2.37	2.63	4.81	2.75	3.07	2.84	2.44	2.52	2.48	2.6	1.96	2.62	2.61	2.83	2.19	2.59	2.54	2.37	2.62	2.86	2.57	2.96	3.15	2.56	2.75	2.15
Abi3	4.88	4.93	6.1	5.13	4.9	5.1	5	5.03	3.56	3.82	4.9	5.07	6.1	5.71	4.68	7.57	7.41	4.98	3.19	2.5	2.76	2.54	2.59	3.13	1.94	5.02	2.09	2.15	2.06	1.81	1.98	1.9	2.66	3.03	3.08	3.24	3.17	3.32	3.55	2.92	4.27	2.88	2.35	2.73	2.44	2.91	2.14	1.95	1.97
Abi3bp	1.59	1.38	1.55	1.32	2.31	1.59	1.51	1.36	1.19	1.67	1.69	1.5	1.13	1.58	1.39	1.44	1.37	1.32	1.21	1.87	1.92	1.87	1.49	1.76	1.72	1.28	1.64	2.18	1.76	1.45	1.43	1.39	0.93	1.39	1.09	1.15	1.22	1.93	2.81	2.02	1.28	1.8	1.89	1.69	1.77	1.96	1.71	2	2.26
Abl1	5.38	5.35	5.41	4.28	6.27	5.33	4.89	4.44	4.98	5.07	5	5.21	4.15	4.56	3.06	5.02	5.21	4.51	5.53	4.93	4.81	5.82	5.81	5.62	6.64	8.35	6.43	6.71	6.8	5.66	4.83	5.22	5.18	5.12	4.8	5.16	5.41	5.37	4.94	4.78	6.24	5.61	5.73	6.32	6.61	6.47	6.03	6.69	5.64
Abl2	2.02	2.18	2.13	2.33	2.37	1.97	2.18	2.59	2.4	2.3	2.14	2.22	2.32	2.06	2.25	2	1.89	2.25	2.2	2.15	2.05	2.04	2.26	1.95	1.99	2.94	2.06	1.92	2.48	1.96	2.41	2.21	2.12	2.28	2.54	2.04	2.03	2.26	2.09	1.94	2.63	2.24	1.97	1.9	1.86	2.15	2.43	2.7	2.1
Ablim1	9.52	6.64	7.47	5.36	8.12	9.07	4.1	5.08	3.48	3.33	3.96	3.76	5.12	5.2	4.46	8.83	8.24	8.13	9.64	5.79	5.52	6.93	5.72	5.38	3.58	3.12	4.07	2.87	4.28	2.83	4.74	5.4	4.8	6.2	7.13	6.18	5.76	7.83	7.94	6.35	6.35	6.31	3.89	4.33	4.46	5.98	4.35	3.96	5.42
Ablim2	0.86	0.68	0.71	0.91	0.94	0.96	0.82	0.75	0.79	1.22	0.87	0.9	0.98	0.6	0.59	0.82	0.53	0.75	0.55	0.92	0.81	0.81	1.04	0.99	0.85	1.72	0.53	0.77	0.75	0.85	0.59	0.72	1.29	0.64	0.86	0.73	0.53	0.78	0.81	0.65	0.73	0.86	0.64	0.74	0.8	1.05	0.7	0.73	0.63
Ablim3	8.09	7.41	11.93	6.06	4.65	5.63	8.15	11.32	11.28	9.34	8.82	9.8	8.97	8.88	9.13	8.6	6.5	8.13	4.77	6.18	8.84	5.06	4.82	4.31	4.2	2.11	4.13	4.36	5.18	5.16	6.24	5.9	4.2	5.97	6.79	6.22	7.45	6.55	6.8	5.08	3.69	4.06	3.15	4.28	3.69	5.88	6.49	6.91	6.78
Abo	0	0	0	0	0	0	0	0	0	0.04	0	0	0	0	0	0	0	0	0	0	0	0	0	0	0	0	0	0	0	0	0	0	0	0	0	0	0	0	0	0	0	0	0	0	0	0	0	0	0
Abr	1.02	1.5	1.47	1.3	3.1	1.23	1.56	1.39	1.37	1.17	1.42	1.39	1.09	1.37	1.19	1.29	2.26	1.37	1.43	1.45	1.24	1.34	1.44	1.4	1.25	6.76	1.38	1.47	1.55	1.22	1.36	1.09	1.34	1.44	1.29	1.61	1.28	1.31	1.14	1.39	3.23	1.61	1.49	1.31	1.45	1.81	1.56	1.39	1.29
Abra	0.07	0.12	0.15	0.17	0.07	0.16	0.12	0.09	0.11	0.16	0.05	0.05	0.15	0.11	0.03	0.17	0.12	0.22	0.14	0	0.1	0.03	0.06	0.08	0.1	0.08	0.09	0.15	0.04	0.08	0.1	0.03	0.07	0.08	0.11	0.05	0.06	0.06	0.19	0.12	0.16	0	0.06	0.08	0.06	0.16	0.06	0.03	0.06
Abracl	9.21	10.48	9.41	11.15	11.11	11.27	14.78	11.48	12.02	11.62	10.3	11	8.79	10.53	7.75	6.51	7.39	8.31	12.8	9.37	8.92	9.81	10.02	10.81	10.89	7.96	11.32	8.19	8.54	10.1	5.57	7.61	9.14	8.74	6.64	8.91	8.08	9.46	11.23	11.15	15.59	11.36	13.79	9.24	10.71	13.84	10.12	8.71	9.31
Abt1	2.02	2.43	2.53	2.25	1.93	2.09	2.42	2.76	2.62	3.01	2.17	2.46	3.14	2.97	3.13	2.25	2.04	2.29	2.29	2.82	2.51	2.34	2.66	2.37	1.99	2.31	2.36	2.35	2.24	2.08	3.28	3	2.39	2.07	2.46	2.52	2.44	2.58	3.06	2.79	2.3	2.35	2.35	2.62	2.44	2.6	2.9	3.11	2.13
Abtb1	13.56	13.54	12.87	19.43	14.71	13.88	20.21	18.71	18.28	20.08	18.8	18.14	10.96	11.94	12.91	11.17	9.59	11.49	9.58	12.13	19.05	16.64	20.35	19.11	20.69	12.9	18.58	16.14	17.79	19.59	10.65	8.25	14.34	10	9.56	10.68	17.04	13.65	13.6	20.94	15.85	19.93	19.4	19.93	17.25	18.16	15.93	16.71	8.96
Abtb2	20.53	17.96	10.58	11.74	15.51	16.89	11.95	12.6	13.26	10.4	14.57	11.03	9.86	8.36	9.73	13.44	10.64	10.91	15.79	10.17	16.65	10.83	11.43	9.92	2.63	4.03	3.49	3.94	4.04	5.01	8.51	8.96	6.63	13.67	11.8	10.97	13.02	14.68	14.47	7.26	8.33	7.11	2.8	2.67	2.44	3.01	3.99	3.41	9.49
Acaa1a	68.45	65.32	67.73	64.13	61.41	61.35	71.17	63.61	67.07	65.68	70.25	56.43	72.09	81.42	73.13	76.61	71.67	65.25	85.5	82.25	108.32	87.86	99.85	103.1	131.85	66.58	113.94	176.16	123.59	171.75	148	121.51	155.21	114.2	108.95	106.28	97.72	86.46	84.18	97.89	106.95	95.47	143.45	130.76	132.87	150.05	114.94	119.52	140.22
Acaa1b	271.8	252.8	325.65	313.97	240.28	165.04	359.91	167.95	159.26	195.79	303.44	178.93	377.43	286.25	319.95	333.79	293.8	231.39	640.32	636.18	753.27	456.13	494.04	490.2	485.58	147.66	246.61	853.72	683.37	847.22	790.16	559.82	55.42	780.66	648.06	657.1	630	447.25	686.28	518.44	488.37	543.41	817.28	433.51	576.64	569.03	453.38	350.2	578.67
Acaa2	574.56	589.25	603.26	628.21	479.27	558.05	621.31	538.4	563.7	519.59	613.41	449.89	605.2	605.62	635.51	631	550.85	586.05	611.99	674.42	743.22	610.46	629.52	640.8	647.22	325.68	630.12	765.71	744.53	772.87	731.9	711.08	499.98	616.94	595.38	696.06	667.45	633.66	583.06	682.64	507.53	672.71	710.46	655.3	654.58	662.03	612.69	595.03	672.43
Acaca	35.25	28.61	35.38	24.23	25.75	34.76	34.43	20.73	20.9	29.16	30.82	26.2	32.28	34.95	43.56	27	65.04	33.1	49.15	31.86	24.4	32.6	18.69	26.09	34.29	53.54	20.82	28.56	68	23.59	51.93	50.15	15.42	48.95	25.96	24.46	28.38	35.29	34.87	26.38	29.4	29.45	34.83	30.8	28.88	23.52	44.5	29.69	46
Acacb	15.51	14.35	28.45	5.94	22.68	25.21	18.29	11.44	7.67	10.37	14.01	18.41	5.37	9.54	8.3	8.75	20.37	11.53	67.14	26.68	35.41	38.39	21.58	17.17	27.6	21.86	11.42	12.15	53.91	10.97	19.79	16.42	15.6	52.95	31.99	20.22	29.06	31.67	44.73	23.48	29.44	19.3	14.71	20.8	18.05	13.89	26.32	21.32	25.94
Acad10	11.85	10.65	9.34	9.77	9.24	11.25	10.06	11.63	12.17	12.08	11.4	10.72	9.33	9.83	9.86	11.41	11.01	10.38	11.5	11.07	10.5	12.11	10.47	9.9	14.44	6.65	11.06	13.5	12.27	15.03	10.35	8.14	9.3	10	8.87	10.54	11.37	10.55	9.09	11.36	9.45	9.62	11.79	11.51	11.95	14.68	12.01	12.94	10.46
Acad11	101.06	102.76	91.18	120.89	83.1	91.62	113.23	91.38	114.71	110.65	129.63	90.83	126.16	124.98	134.38	115.31	101.83	108.97	99.36	136.35	128.93	115.68	128.47	115.55	115.88	47.31	133.63	194.35	150.67	190.1	154.82	158.1	130.91	120.07	127.33	138.36	108.61	107.08	105.21	109.26	100.47	121.2	137.34	132.37	140.27	146.84	136.12	135.06	138.03
Acad12	4.13	2.62	2.51	2.38	6.15	3.38	2.93	3.99	2.62	3.16	3.39	2.75	2.56	3.06	3.46	2.81	3.46	2.78	2.83	2.29	3.06	2.73	2.74	3.04	2.89	2.34	2.86	3.37	2.93	4.39	2.4	2.14	4.26	2.54	2.42	2.11	2.46	3.61	2.99	3.26	3.56	2.84	3.26	4.4	3.91	6.36	3.32	3.94	3.27
Acad8	32.78	33.75	30.53	38.34	26.25	32.41	34.57	37.21	33.14	32.41	35.95	31.2	28.19	28.72	33.23	30.22	26.91	32.21	20.6	22.54	30.71	28.14	27.3	29.02	23.46	17.85	27.04	24.35	21.3	23.48	20.07	19.16	18.81	20.86	18.56	21.29	26.01	26.18	29.16	31.13	22.47	29.92	27.98	24.33	27.09	24.65	22.48	22.45	21.34
Acad9	13.96	13.29	13.64	12.42	12.16	16.2	11.13	13.34	11.95	10.81	12.26	12.43	11.38	12.45	14.57	13.09	13.39	15.51	10.72	11.24	11.55	11.64	10.23	10.48	10.67	8.43	10.43	9.64	9.82	10.72	9.92	8.88	10.14	10.05	7.79	9.53	10.88	12	11.75	10.89	9.74	11.33	12.02	10.73	10.87	10.11	10.11	9.57	10.11
Acadl	60.43	63.88	58.39	71.89	53.95	55.02	59.96	55.61	73.14	59.98	64.64	59.14	65.27	69.1	66.08	62.44	87.58	62.48	72.55	75.12	77.26	69.2	73.17	69.8	77.39	63.13	75.89	98.27	97.65	88.21	83.22	81.05	78.03	62.83	74.52	75.87	59.02	63.63	64.79	56.21	64.03	68.96	74.45	73.93	83.34	75.82	76.66	80.29	73.69
Acadm	124.65	134.52	130.57	126.06	127.66	124.06	125.36	120.2	145	119.11	120.03	114.7	136.44	130.4	147.05	137.63	149.75	129.91	108.59	131.31	142.96	118.79	131.39	134.92	140.64	124.9	143.06	157.96	139.87	157.16	131.41	138.38	176.28	112.51	120.85	121.84	127.35	132.08	124.68	134.68	123.61	138.18	149.42	149.24	151.55	147.48	133.77	126.07	119.08
Acads	93.21	90.15	90.3	96.72	85.26	86.34	99.45	92.91	93.99	79.22	93.32	81.15	95.2	95.72	94.52	100.09	90.57	87.69	89.62	89.37	111.05	96.61	100.38	107.25	98.42	62.47	92.03	110.61	95.34	113.69	99.4	91.28	89.17	94.05	94.82	91.56	99.82	91.11	87.76	101.26	90.3	101.87	106.02	107.22	101.2	99.49	84.25	90.04	98.78
Acadsb	60.53	61.37	63.13	69.04	35.43	63.47	56.27	68.8	56.69	52.38	60.23	66.9	63	61.45	65.12	67.33	60.22	70.44	46.45	50.92	49.45	53.89	48.61	43.73	38.9	31.02	54.2	42.06	45.94	54.21	49.19	45.04	44.7	47.06	41.27	55.79	50.79	51.35	49.49	49.87	45.59	49.67	52.26	53.09	53.48	54.02	49.2	53.23	46.65
Acadvl	188.99	211.04	209.17	233.33	175.88	201.31	229.8	192.37	213.7	192.79	219.15	173.32	225.25	231.66	233.91	218.71	221.95	205.44	167.26	196.56	222.95	182.43	188.96	217.51	204.97	125.73	203.09	229.86	199.07	218.86	215.45	221.61	208.62	179.82	197.01	208.16	187.48	190.38	190.16	208.04	180.02	213.49	206.46	198.08	198.96	186.95	179.07	181.14	202.29
Acan	0	0	0.01	0	0	0	0	0	0	0.01	0	0	0	0	0	0	0	0	0	0.01	0	0	0	0	0.01	1.87	0	0	0	0	0	0	0	0	0	0	0	0	0	0	0	0	0	0	0	0	0	0	0
Acap1	0.94	0.95	0.61	0.79	1.6	0.59	0.63	0.66	0.74	0.95	0.71	0.95	0.92	0.65	1.08	1.17	1.03	0.66	0.92	0.8	1.19	1	0.6	1.11	1.01	0.51	0.87	1.12	0.9	1.02	0.96	0.79	0.79	0.78	0.85	1	0.75	0.89	1.07	1.24	1.38	1.07	1.48	1.07	1.02	1.23	0.9	0.91	0.82
Acap2	4.97	5.75	5.12	6.33	6.24	5.05	5.28	5.04	6.08	5.47	5.56	6.32	5.14	4.85	4.92	4.93	5.14	4.65	6.21	5.97	5.34	6.55	6.01	5.78	6.7	6.78	5.91	5.79	5.83	5.94	4.84	5.73	5.59	5.07	5.22	5.45	6.11	5.95	7.34	5.79	6.69	6.42	7.09	6.39	7.05	6.52	5.7	5.63	5.8
Acap3	0.92	1.22	1.31	0.92	1.21	1.12	1.31	0.93	1.19	1.01	1.3	1.37	1.88	1.36	1.05	1.23	1.28	1.37	0.85	1.33	0.86	0.82	1.1	1.04	0.93	1.79	0.88	0.99	1.44	1.19	1.48	1.62	1.07	1.16	1.26	0.9	1.1	1.13	0.85	0.83	1.03	0.97	1.08	1.39	1.14	0.99	1.4	1.09	1.17
Acat1	84.01	93.89	95.55	97.67	50.8	86.49	99.98	94.84	105.6	88.1	110.16	90.62	102.37	105.88	103.98	115.4	99.85	102.49	74.61	86.92	97.35	94.39	74.36	105.47	84.73	47.54	88.95	83.17	82.6	89.98	93.86	73.8	81.73	70.78	61.13	87.96	101.54	110.6	106.54	108.17	81.53	110.72	123.81	94.53	102.6	99.67	99.49	93.55	99.75
Acat2	62.57	59.41	85.8	27.79	76.39	84.4	55.39	46.27	42.6	37.19	44.73	49.28	34.19	64.17	32.13	47.42	38.72	45.03	98.36	44.1	50.76	63.43	32.61	44.06	47.86	24.89	23.69	27.73	46.31	26.89	29.3	25.7	21.59	53.68	39.01	34.34	44.62	64.24	69.01	48.11	42.31	42.64	38.39	41.77	32.81	27.42	32.76	25.32	46.93
Acat3	172.34	145.56	146.52	137.25	121.86	151.46	138.99	153.67	128.2	125.24	141.24	129.28	131.75	138.46	158.97	137.03	114.95	148.54	121.36	113.36	128.02	109.28	122.25	112.52	90.61	40.82	90.34	97.34	77.26	100.69	93.45	92.16	71.45	101.67	114.42	97.76	115.6	131.04	118.44	118.45	112.74	126	108.56	88.8	101.05	87.23	74.78	89.03	96.75
Acbd3	5.6	6.22	6.35	6.94	6.78	6.18	7.14	6.61	7.55	6.98	6.69	7.1	8.05	7.53	9.03	6.03	5.77	5.69	6.55	7.23	5.92	5.7	5.77	6.85	5.64	8.66	6.36	6.18	5.7	6.35	8.15	7.91	9.09	6	7.51	6.95	6.77	8.48	7.32	6.57	7.03	6.87	7.05	6.85	7.08	6.7	6.93	7.28	7.94
Acbd4	21.39	19.81	20.66	21.98	14.52	20.91	19.94	17.57	18.89	19.23	21.35	19.66	23.79	21.16	19.93	24.01	20.88	19.76	20.51	31.19	19.76	22.25	21.88	25.27	17.78	21.35	22.39	20.52	15.99	20.02	23.91	28.51	20.86	24.68	28.25	25.85	23.66	20.78	24.11	22.81	18.41	22.8	21.19	19.07	18.88	13.98	15.68	14.72	21.63
Acbd5	68.18	75.57	62.44	95.47	61.99	74.43	84.83	89.84	77.77	91.42	86.78	77.27	69.73	68.23	63.25	73.14	58.33	70.16	76.46	76.17	80.3	76.54	95.9	92.79	85.5	40.81	91.16	104.4	85.83	107.86	80.46	71.32	58.56	69.39	66.79	80.93	82.25	86.62	88.48	87.54	81.55	102.06	109.73	87.64	96.69	90.7	87.36	92.03	71.56
Acbd6	18.86	16.81	20.94	17.71	19.08	16.78	24.15	22.93	21.49	25.03	21.93	22.24	23.49	20.42	18.18	20.51	19.39	20.15	20.93	17.32	18.64	19.5	21.81	16.81	27.84	21.41	20.71	22.08	19.34	23.92	21.99	21.21	18.76	20.34	23.27	20.14	19.82	21.23	21.09	23.71	23.82	20.48	22.42	25.36	21.38	22.45	22.71	21.9	20.52
Acbd7	0	0	0	0	0	0	0	0	0	0	0	0	0	0	0	0	0	0	0	0	0	0	0	0	0	0.14	0	0	0	0	0	0	0	0	0	0.15	0	0	0.34	0	0	0	0.17	0	0	0	0	0	0.16
Accs	0.96	1.13	0.9	1.12	1.6	1.42	1.7	1.81	1.7	1.87	1.28	1.81	0.65	0.76	0.88	0.92	0.93	1.15	0.86	0.63	0.9	1.1	1.25	1.25	1.38	1.55	1.52	0.95	1.12	1.17	0.56	0.56	1.22	0.53	0.43	0.67	0.61	0.8	0.67	1.09	1.28	1.23	1.37	1.6	1.42	1.25	1.14	1.13	0.53
Accsl	0	0	0	0	0	0	0	0	0	0	0	0	0	0	0	0	0.05	0	0	0	0	0	0	0.04	0	0.02	0	0	0	0	0	0	0	0	0	0	0	0	0	0	0	0.03	0.03	0	0	0	0	0	0
Acd	6.01	5.81	5.55	6.17	6.75	5.53	8.27	6.96	7.88	7.19	7.38	6.16	6.81	6.01	6.25	5.76	5.1	6.56	6.19	6.08	5.72	6.66	6.73	7.02	6.68	7.32	6.8	6.81	7.48	6.98	5.42	4.89	5.6	4.83	5.66	6.18	6.65	5.59	6.06	5.62	6.28	7.26	6.88	8.04	6.07	4.88	6.91	6.65	4.97
Ace	0.28	0.16	0.12	0.12	0.66	0.4	0.24	0.24	0.21	0.19	0.19	0.37	0.16	0.13	0.26	0.1	1.18	0.4	0.2	0.23	0.25	0.28	0.26	0.24	0.34	0.8	0.18	0.21	0.29	0.32	0.23	0.37	0.65	0.25	0.08	0.26	0.15	0.16	0.27	0.25	0.5	0.32	0.23	0.36	0.24	0.53	0.31	0.22	0.25
Ace2	0.22	0.15	0.26	0.22	0.17	0.35	0.24	0.3	0.12	0.12	0.15	0.28	0.29	0.35	0.23	0.2	2.17	0.31	0.22	0.31	0.44	0.35	0.3	0.28	0.25	1	0.16	0.18	0.36	0.21	0.25	0.43	0.32	0.23	0.26	0.22	0.12	0.21	0.12	0.14	0.13	0.17	0.1	0.08	0.27	0.13	0.12	0.15	0.1
Ace3	0	0	0	0	0	0	0	0	0	0	0	0	0	0.05	0	0	0	0	0	0	0	0	0	0	0	0	0	0	0	0	0	0	0	0	0	0.02	0	0	0	0	0	0	0	0	0	0	0	0	0
Acer1	0.03	0	0.02	0.02	0.02	0.02	0.03	0	0	0	0	0	0	0	0.03	0	0.05	0.02	0	0	0	0	0.03	0	0.03	0	0.02	0.03	0.04	0	0	0	0	0	0.05	0	0	0	0	0	0	0	0	0	0	0	0	0	0
Acer2	4.35	3	5.1	3.71	3.72	4.06	5.96	5.29	6.65	4.74	5.55	4.45	2.75	4.57	4.52	3.34	3.63	3.38	4.19	6.32	5.09	4.74	5.09	4.12	5.58	5.05	5.31	4.87	5.32	4.58	3.5	4.59	8.04	3.85	4.26	3.57	4.25	4.11	4.24	4.67	4.72	4.28	4.1	4.68	4.56	7.51	6.62	6.24	4.56
Acer3	4.86	5.69	5.14	5.59	5.02	6.61	4.47	4.15	4.2	4.39	4.64	5.36	8.1	6.49	6.15	5.59	6.12	5.44	6.5	5.99	4.73	5.85	4.59	5.68	4.86	3.45	4.9	5.51	5.54	5.52	8.11	7.26	4.89	6.41	5.61	6.98	4.25	5.5	5.83	4.05	4.58	4.45	4.59	3.96	3.98	3.29	4.33	4.36	5.48
Ache	0.22	0.22	0.25	0.2	0.16	0.28	0.15	0.21	0.17	0.23	0.21	0.19	0.18	0.17	0.24	0.21	0.16	0.06	0.1	0.04	0.14	0.15	0.25	0.21	0.17	0.79	0.08	0.16	0.14	0.24	0.26	0.26	0.21	0.18	0.17	0.31	0.16	0.18	0.14	0.22	0.14	0.09	0.25	0.26	0.17	0.24	0.23	0.23	0.1
Acin1	10.39	10.9	12.62	9.64	11.29	11.08	9.37	10.72	11.12	9.07	10.26	11.4	11.53	11.69	11.06	11.97	9.98	10.84	12.03	12.19	11.79	10.71	11.57	10.09	10.17	13.61	11.29	10.72	10.78	9.84	12.42	11.85	12.16	12.04	12.83	11.57	12.93	12.36	12.15	9.79	13.39	11.35	9.28	9.59	10.79	11.03	11.16	11.9	12.28
Ackr1	0.63	0.57	0.46	0.63	0.24	0.33	0.63	0.39	0.3	0.73	0.21	0.12	0.21	0.46	0.24	0.49	0.5	0.38	0.38	1.22	0.44	0.96	0.99	0.57	0.17	0.07	0.72	1.07	1.3	0.55	0.69	0.23	0.09	0.3	0.84	1.17	0.32	0.8	0.72	0.51	0.94	0.31	0.92	0.6	0.7	1.19	0.4	0.37	1.11
Ackr2	2.22	1.05	1.83	1.61	1.41	1.39	2.26	2.56	3.47	3.68	3.28	2.25	1.29	1.39	1.09	2.19	1.12	1.55	1.37	1.19	2.17	0.97	1.64	1.46	2.01	0.5	1.87	1.23	1.5	1.57	1.13	1.21	1.21	1.13	0.77	1.34	1.72	1.29	1.71	1.82	1.2	1.33	1.34	1.55	1.03	1.26	1.05	0.95	1.54
Ackr3	0.3	0.35	0.59	0.39	1.14	0.25	0.74	0.15	0.44	0.68	0.51	0.32	0.23	0.51	0.39	0.36	1.94	0.83	0.21	0.39	0.69	0.57	0.73	0.74	0.34	13.29	0.47	0.54	0.11	0.25	0.35	0.35	0.19	0.35	0.23	0.36	1.13	0.55	0.88	0.93	0.45	0.26	0.28	0.18	0.11	0.25	0.22	0.26	0.48
Ackr4	1.28	1.44	1.55	2.22	2.42	1.42	1.79	2.26	2.01	3.19	2.1	3.38	1.46	1.39	1.31	1.42	1.36	1.82	1.58	2.28	3.18	2.2	3.4	2.85	2.27	1.38	4.26	3.03	4.78	3.2	1.82	1.82	1.82	1.57	1.36	1.81	2.71	1.8	2.58	2.76	2.49	2.97	3.42	3.2	2.94	2.98	2.45	2.31	2.25
Acly	204.99	167.35	258.31	65.07	271.62	235.2	106.67	96.37	62.57	59.48	75.94	81.08	95.83	146.74	107.37	145.2	200.33	164.15	640.7	173.07	201.3	220.2	80.41	86.38	109.84	275.72	65.5	66.75	295.04	62.92	152.12	148.02	49.98	338.84	182.61	141.92	180.46	206.28	288.64	161.72	187.4	158.09	109.36	187.06	132.46	75.66	145.08	89.92	200.31
Acmsd	23.52	22.7	25.25	8.72	26.09	27.43	5.95	14.13	6.51	4.95	5.79	8.16	10.94	10.89	15.95	24.62	24.28	22.61	69.79	25.7	19.81	14.37	14.52	9.78	7.07	4.76	13.93	4.12	10.95	7.51	8.06	18.57	20.38	20.02	24.29	13.5	11.27	19.56	15.5	10.18	12.35	8.35	5.9	8.97	6.46	10.52	6.27	7.19	16.27
Acnat1	57.22	44.32	43.77	43.87	27.7	47.51	34.13	36.5	47.15	40.4	40.28	42.64	51.62	49.13	48.13	45.65	39.98	41.65	33.2	54.24	26.14	34.26	27.53	28.02	15.77	8.12	25.54	25.59	16	18.97	38.46	49.77	38.94	37.97	45.07	41.97	29.28	43.9	39.58	22.79	18.12	27.04	21.71	12.3	19	7.17	13.52	11.79	29.2
Acnat2	30.45	39.53	30.58	12.39	15.82	31.46	8.08	10.58	37.63	20.03	11.61	22.21	44.73	19.82	59.58	13.62	25.45	38.41	13.96	69.22	21.16	16.41	20.04	8.49	10.1	3.06	11.59	9.29	8.14	9.74	17.61	65.08	90.47	25.54	71.24	37.04	6.47	21	8.25	3.4	6.07	4.71	3.28	3.54	5.01	0.89	1.9	1.64	6.26
Aco1	75.6	73.03	74.76	60.71	58.24	72.9	61.18	63.84	58.62	51.22	62.76	62.22	59.91	68.59	68.94	69.91	62.41	68.8	90.42	85.56	86.79	77.08	69.97	67.71	73.6	38.39	67.91	82.24	83.81	85.61	83.48	85.88	63.26	87.61	84.68	79.35	76.91	84.78	78.69	68.02	61.83	68.76	70.66	70.3	75.13	64.82	74.31	74.55	89.57
Aco2	70.66	66.85	70.34	52.88	74.58	64.87	58.25	59.41	65.18	64.68	63.06	59.07	64.36	73.65	81.16	69.98	126.51	71.73	93.26	75.45	84.75	67.22	69.05	76.03	84.75	96.32	95.27	106.4	115.72	124.07	108.82	108.72	86.17	87.08	76.9	70.72	64.58	74.33	66.57	63.59	60.39	66.79	71.5	80.43	83.42	99.63	99.9	99.8	121.57
Acot1	4.64	6.93	7.28	9.62	7.35	3.33	5.95	3.89	8.32	5.29	7.53	5.74	14.14	8.76	9.51	13.33	11.64	5.4	19.87	31.59	32.61	16.34	20.29	20.26	14.16	8.06	13.08	40.31	38.28	31.19	44.86	41.39	6.4	23.22	35.3	40.27	13.97	17.51	17.7	8.52	8.35	12.87	10.73	8.01	13.89	11.48	11.12	9.32	22.52
Acot10	0	0	0	0	0	0	0	0	0	0	0	0	0	0	0.03	0	0	0	0	0	0	0	0	0	0	0	0	0	0	0	0	0	0	0	0	0	0	0	0	0	0	0	0	0	0	0	0	0	0
Acot11	0.93	1.42	0.92	0.61	0.66	1.89	0.55	0.68	0.6	0.47	0.72	0.71	0.65	1.07	1.62	1.06	8.42	2.09	1.02	1.66	1.19	2.03	0.88	1.92	1.64	7.01	2.58	1.43	3.23	1.84	2.38	1.71	1.72	2.7	1.23	1.66	0.94	1.45	1.15	0.98	1.4	1.07	1.68	1.63	2.38	0.45	2	1.17	2.21
Acot12	36.17	32.71	27.67	52.33	28.23	31.39	56.84	46.78	60.91	67.92	59.5	52.92	40.98	40.75	49.59	28.25	25.04	30.58	23	32.7	42.69	34.06	44.94	46.01	53.02	14.9	54.69	73.01	56.85	76.12	48.04	44.31	32.65	26.71	26.86	30.3	33.69	28.1	33.16	37.48	32.71	41.94	52.19	44.44	53.22	56.22	62.24	65.05	44.57
Acot13	54.98	50.81	47.36	45.89	58.57	58.11	57.23	49.56	47.14	39.32	44.08	35.92	44.84	42.9	45.37	44.48	34.26	52.06	84.68	61.86	56.85	59.85	57.81	48.92	54.18	30.43	52.85	55.66	63.96	67.66	60.65	54.94	37.02	56.95	67.02	58.36	53.96	56.84	62.79	50.47	52.55	58.37	54.11	61.07	62.23	67.35	58.84	52.62	61.14
Acot2	2.53	2.34	2.14	2.4	6.2	2.29	3.39	2.47	3.45	3.72	2.77	2.36	3.41	3.11	3.04	3.53	4.89	3.23	5.59	4.12	7.11	4.15	3.93	3.35	6.16	5.17	3.75	7.28	6.65	6.85	6.12	5.44	3.37	3.9	6.03	4.99	2.62	2.69	3.33	2.74	3.4	2.46	3.6	3.02	5.14	5.69	3.73	2.67	3.1
Acot3	0.93	1	0.25	0.21	1.69	1.08	0.24	0.14	0.56	0.59	0.06	0.61	0.99	0.37	0.26	0.69	0.89	0.64	16.33	10.53	7.86	8.49	4.66	1.58	39.57	2.1	15.47	50.86	63.11	55.37	32.25	28.99	5.31	7.06	11.83	10.68	2.72	1.43	3	0.67	2.01	2.61	8.27	5.35	25.95	4.81	5.86	5.23	6.13
Acot4	8.68	9.99	6.02	5.41	6.99	8.26	4.24	4.38	6.76	7.7	4.28	6.66	9.22	7.31	6.21	7.59	11.3	8.29	22.29	20	15.45	12.02	12.18	7.8	31.25	4.53	18.85	38.78	42.08	36.12	33.18	30.08	13.71	18.33	19.33	18.88	9.75	11.1	11.01	6.57	11.08	8.22	16.38	12.74	27.3	12.69	14.59	16.59	18.12
Acot5	0	0	0	0	0.19	0	0	0	0	0	0	0	0	0	0	0	0	0	0	0	0	0	0	0	0	0.15	0	0	0	0.05	0	0	0	0	0	0	0	0	0	0	0	0	0	0	0	0	0	0	0
Acot6	0.41	0.6	0.76	0.5	1.21	0.73	1.09	0.5	0.67	0.8	0.48	0.65	0.44	0.49	0.66	1.17	1.74	0.52	0.67	0.4	0.67	0.66	0.52	0.58	0.57	1.57	0.66	0.29	0.52	0.42	0.51	0.49	0.62	0.37	0.33	0.82	0.29	0.2	0.12	0.19	0.26	0.08	0.71	0.38	0.35	0.16	0.19	0.22	0.3
Acot7	11.22	13.01	12.09	7.85	9.04	10.59	9.94	8.62	10.26	7.47	10.18	8.8	11.51	12.2	8.42	12.64	9.99	11.91	17.72	13.04	13.29	10.45	10.81	9.16	14.5	8.82	12.68	12.6	16.91	15.36	14.17	13.69	9.42	15.35	12.64	13.68	11.14	11.34	12.11	10.05	11.35	10.5	11.01	12.35	12.63	13.3	15.43	13.31	14.15
Acot8	11.87	12.76	15.97	15.63	11.27	11.2	13.67	11.58	12.07	10.17	16.21	10.61	14.8	16.44	17.76	16.5	15.69	12.18	12.48	16.12	15.66	13.37	14.39	16.83	14.87	9.77	12.27	16.51	16.58	18.35	17.03	18.02	16.2	16.79	17.43	15.65	13.45	12.5	13.11	13.86	11.83	11.71	15.06	14.29	13.19	11.77	11.93	12.51	14.44
Acot9	2.94	2.55	2.91	2.89	5.55	2.8	2.58	1.71	2.56	2.27	2.65	2.02	2.37	2.63	2.46	2.36	4.37	2.61	2.59	2.29	2.38	2.46	2.52	2.45	1.66	7.53	1.91	2.59	1.75	2.17	2.59	1.59	2.25	1.91	2.24	2.92	1.97	2.06	2.2	2.96	4.54	2.76	2.3	2.51	1.84	2.69	2.56	2.93	2.5
Acox1	385.37	368.42	382.13	398.06	268.24	417.92	460.83	370.18	352.92	381.54	492.61	373.5	369.65	410.99	379.02	411.17	368.54	381.2	593.16	692.66	829.93	616.69	606.23	525.9	702.89	248.12	523.98	963.89	846.18	1084.32	869.41	638.23	522.57	775.14	707.37	752.93	697.94	587.12	644.88	642.09	493.4	575.38	854.03	660.35	730.39	944.87	748.06	654.06	781
Acox2	95.46	100.06	104.3	92.57	70.23	90.12	95.82	110.97	107.16	96.25	97.68	103.57	72.51	85.79	101.28	91.68	81.97	98.61	74.89	86.97	92.14	96.09	90.65	95.66	67.47	29.83	83.49	53.75	42.92	50.32	50.72	60.08	136.6	71.61	76.23	69.98	78.81	92.06	81.82	90.04	87.49	78.2	76.96	58.25	63.88	49.1	55.53	47.79	67.67
Acox3	8.67	8.53	9.62	11.95	9.56	9.58	11.8	11.13	8.29	10.66	13.98	12.31	9.43	11	11.4	10.1	9.07	8.95	6.95	8.21	10.74	9.89	9.54	9.4	8.15	11.42	8.89	9.79	9.24	9.61	9.73	7.2	8.69	7.79	6.85	7.44	8.84	8.1	7.58	7.67	8.45	8.12	8.91	9.45	7.62	9.8	11.08	11.56	10.28
Acoxl	0	0	0	0	0.01	0.02	0	0	0.02	0	0	0	0	0	0	0.02	0.08	0	0	0.02	0	0	0.02	0	0.02	0	0.03	0	0.06	0.02	0	0.04	0.02	0.04	0	0.07	0	0	0	0.02	0.07	0	0.04	0.02	0	0	0.06	0	0
Acp1	21.73	24.4	23.15	24.1	20.12	24.91	21.85	20.71	20.53	21.1	19.41	21.83	22.01	21.94	21.54	22.07	20.15	22.27	21.99	20.45	21.6	23.48	21.32	20.09	19.9	13.13	20.92	22.91	23.43	24.28	21.47	21.77	20.9	19.33	20.26	24.41	20.59	19.36	21.53	20.51	21.65	20.94	22.25	21.79	22.51	20.83	20.37	19.77	22.39
Acp2	10.52	10.93	11.44	9.46	8.8	12	8.74	10.07	9.99	9.73	9.71	11.16	8.02	9.4	10.59	9.84	11.25	11.12	9.41	11.34	8.93	10.4	9.8	10.18	9.06	8.41	12.93	9.91	8.06	8.66	10.23	9.08	15.71	10.48	9.58	11.05	10.28	11.3	10.09	9.04	10.42	9.6	9.48	8.87	9.54	9.68	8.48	8.25	9.36
Acp5	48.9	49.84	51.53	55.83	45.75	43.33	52.98	43.98	37.68	38.3	49.38	42.93	48.09	45.84	49.01	47.58	38.99	47.73	57.32	64.21	64.75	64.24	62.93	53.79	40.21	25.57	54.27	62	56.76	64.28	60.23	59.89	34.89	63.8	61.54	61.51	66.45	58.19	56.42	52.65	59.74	59.11	60.67	56.13	56.72	59.29	52.13	57.27	64.86
Acp6	16.58	17.25	15.5	19.35	16.14	17.11	18.84	20.23	21.07	18.33	16.31	19.77	15.65	15.42	15.14	14.88	12.18	15.01	14.85	15.08	17.19	18.19	18.42	19.27	20.59	12.34	18.53	16.27	17.88	20.86	12.85	15.5	13.56	13.28	16.4	13.3	15.87	14.77	17.39	18.81	18.55	17.85	19.57	21.34	19.84	17.47	18.51	17.69	12.89
Acpp	3.34	3.56	3.28	2.75	1.62	7.13	4.2	5	3.62	3.43	3.04	3.56	1.17	1.8	1.67	2.36	1.72	3.76	5.05	3.73	3.69	5.6	4.05	3.17	3.04	1.36	3.34	2.32	2.92	3.03	1.13	0.93	10.38	5.37	0.8	1.76	4.55	2.91	3.47	4.2	3.72	4.27	3	2.48	3.16	1.07	1.89	1.77	1.46
Acpt	0	0	0	0	0	0	0	0	0	0	0	0	0	0.05	0	0	0	0	0	0	0	0	0	0	0	0	0	0	0	0	0	0	0	0	0	0	0	0	0	0.04	0	0	0	0	0	0	0	0	0
Acr	0.06	0	0.08	0	0	0	0	0	0.04	0.05	0	0.04	0	0.04	0	0.04	0	0	0	0	0.14	0	0	0	0.05	0.16	0	0	0	0	0.04	0	0	0	0	0	0.05	0.05	0.04	0	0	0.09	0	0.09	0	0.06	0.04	0	0
Acrbp	2.22	1.56	1.32	1.47	1.07	1.84	1.16	1.58	3.06	2.58	1.69	1.61	1.88	1.58	1.72	2.03	1.45	1.08	1.2	1	1.44	1.43	1.86	1.95	1.62	1.3	1.36	1.35	2.02	1.74	1.05	1.13	1.77	1.41	1.52	1.01	2.17	1.56	1.73	1.32	1.28	2.03	1.53	2.17	1.45	1.87	1.34	1.44	0.8
Acrv1	0	0	0	0	0	0	0	0	0.05	0	0	0	0	0	0	0	0	0	0	0	0	0	0	0	0	0	0	0	0	0	0	0	0	0	0	0	0	0	0	0	0	0	0	0	0	0	0	0	0
Acsbg1	0.03	0.04	0.06	0.09	0.19	0	0.04	0.04	0	0	0.06	0.08	0.06	0	0.04	0.02	0.07	0.12	0	0.05	0.02	0.06	0.04	0.09	0.07	21.64	0.06	0.07	0.07	0.02	0.02	0.15	0.05	0.1	0.02	0.08	0.05	0.04	0	0.02	0.06	0.04	0.12	0.1	0.04	0.12	0.06	0.1	0.05
Acsbg2	0	0	0	0	0	0	0	0	0	0	0	0	0	0	0	0	0	0	0	0	0	0	0	0	0	0.04	0	0	0	0	0	0	0	0	0	0	0	0	0	0	0	0	0	0	0	0	0	0	0
Acsf2	23.05	19.74	21.88	25.05	15.76	20.18	23.4	22.7	21.27	16.18	25.43	23.58	17.41	21.88	24.99	20.71	25.75	19.71	22.18	30.07	29	26.31	26.87	20.76	31.23	25.95	30.12	37.57	34.62	27.93	30.53	32.22	25.86	29.85	33.34	24.02	23.58	26.77	25.73	17.61	26.06	22.25	25.38	30.08	33.02	21.48	30.24	35.09	24
Acsf3	11.54	10.15	11.5	9.67	11.03	9.96	10.98	11.89	9.27	10.03	11.15	10.65	8.8	10.64	10.91	10.69	11.4	10.16	11.1	8.97	12.56	10.88	9.94	10.84	10.74	9.88	9.82	10.32	11.46	10.88	9.3	7.73	9.08	10.31	8.64	8.15	10.27	10.73	10.11	10.13	10.44	10.09	9.79	10.76	10.81	11.37	10.83	9.35	9.26
Acsl1	216.92	251.61	255.56	244.47	119.95	194.49	261.12	205.24	254.11	300.39	346.94	257.1	418.13	382.22	374.7	289.24	318.56	267.18	266.56	298.25	352.82	248.65	256.75	279.69	240.44	107.09	200.66	387.94	271.6	372.73	427.7	313.78	195.06	370.25	244.07	354.23	345.2	308.04	302.17	269.89	184.06	268.02	353.72	216.8	274.73	323.9	329.69	291.24	395.58
Acsl3	24.42	14.39	11.49	8.44	10.78	21.76	10.11	7.22	8.78	9.62	10.37	8.93	19.03	17.25	11.87	17.72	17.41	16.07	25.58	14.27	10.23	21.46	6.96	16.88	11.42	6.56	6.7	10.53	10.34	11.82	13.48	11.8	11.54	17.67	12.91	12.94	12.53	17.67	22.28	12.09	12.3	12.64	14.58	9.74	12.57	10.11	8.13	6.41	23.68
Acsl4	24.76	27.25	29.26	21.77	22.91	22.81	16.98	24.5	17.56	19.94	21.92	22.39	28.18	33.98	24.03	31.24	39.12	28.11	41.58	24.23	23.39	21.53	16.27	18.29	17.19	59.23	15.98	19.68	25.54	16.89	29.77	19.86	21.79	29.86	21.52	32.12	22.69	23.45	27.78	18.55	17.87	17.58	17.86	19.98	15.13	28.32	27.49	24.27	35.12
Acsl5	156.28	156.4	179.49	130.67	138.21	197.73	180.86	145.63	126.12	147.72	159.33	142.29	132.85	132.18	136.42	136.04	149.36	150.44	328.66	180.11	203.72	204.6	150.64	144.54	151.07	69.66	108.97	122	193.66	127.3	126.84	119.04	77.35	191.72	151.64	141.22	180.45	196.34	209.17	208.54	165.32	177.49	169.95	147.36	140.22	147.82	129.69	112.35	135
Acsl6	0.02	0.04	0.05	0.12	0.06	0.04	0.04	0.21	0.04	0.07	0	0.16	0.02	0.08	0.08	0.09	0.07	0.08	0.02	0	0.07	0.08	0.06	0.06	0.02	0.4	0.09	0.02	0.06	0.08	0	0.02	0.02	0	0	0.04	0.02	0.04	0.06	0.1	0.08	0.1	0.11	0.04	0.12	0.03	0.08	0.1	0.04
Acsm1	167.07	173.81	160.85	176.36	91.78	182.99	136.42	185.02	168.06	134.69	137.34	166.81	154.42	172.34	157.97	167.22	146.43	162.82	156.86	158.7	168.1	168.55	164.62	158.22	171.66	70.81	150.71	150.35	158.3	164.53	187.06	142.19	161.58	166.88	148.8	176.36	139.55	195.43	147.82	158.26	171.6	151.28	170.64	157.94	153.24	144.11	150	165.55	168.17
Acsm2	0.29	0.26	0.33	0.55	0.06	0.32	0.28	0.56	0.25	0.34	0.38	0.42	0.35	0.45	0.41	0.41	0.39	0.4	0.05	0.06	0.16	0.16	0.08	0.27	0.12	0.11	0.12	0.06	0.14	0.08	0.13	0.09	0.05	0.12	0.15	0.36	0.12	0.2	0.12	0.12	0.08	0.12	0.11	0.08	0.13	0.04	0.09	0.22	0.18
Acsm3	34.25	34.66	29.99	36.35	26.75	33.86	36.26	38.19	41.54	38.97	37.69	37.49	29.67	30.94	38.4	32.57	28.04	29.97	26.46	31.83	36.36	37.93	39.53	37.71	39.97	17.14	48.38	52.28	40.2	57.18	38.66	29.56	51.74	27.63	24.99	27.52	31.19	30.51	28.07	36.68	23.43	33.69	46.9	35.9	39.3	46.13	46.63	49.17	37.52
Acsm4	0	0	0.02	0	0	0	0	0.02	0	0	0.02	0	0	0	0	0	0	0	0	0	0	0	0	0	0	0	0	0	0	0	0	0.02	0	0.04	0	0	0	0	0	0	0	0	0.03	0	0	0	0	0	0
Acsm5	41.1	44.05	33.63	51.74	27.42	41	39.39	52.1	37.05	31.84	35.15	45.36	37.95	34.48	31.83	37.99	32.26	41.04	37.61	43.62	46.46	58.66	56.57	54.38	63.88	24.71	50.9	71.71	70.28	70	64.01	38.82	32.85	53.35	43	55.59	45.65	51.06	46.29	51	61.86	55.08	63.25	61.01	66.72	61.26	58.9	70.66	53
Acss1	0.17	0.13	0.05	0.11	0.33	0.1	0.09	0.08	0.11	0.17	0.14	0.15	0.22	0.13	0.06	0.11	1.65	0.14	0.13	0.07	0.1	0.14	0.11	0.15	0.08	2.06	0.18	0.02	0.04	0.1	0.18	0.14	0.12	0.1	0.08	0.2	0.17	0.1	0.15	0.15	0.25	0.16	0.08	0.07	0.15	0.3	0.15	0.09	0.1
Acss2	185.22	172.43	287.65	93.87	200.71	269.31	221.53	177.8	137.47	151.1	150.83	242.23	65.73	132.2	80.12	107.31	89.87	105.14	491.57	157.77	236.01	306.33	151.11	150.57	217.78	97.55	104.33	74.39	312.18	104.06	76.08	54.74	40.68	249.5	111.49	76.57	175.13	271.77	274.46	209.72	204.23	163.56	130.11	188.41	135.98	73.68	139.9	107.58	134.9
Acss2os	0.82	0.49	0.4	0	0	0.83	0	0.11	0.33	0	0.1	0.37	0.48	0.54	0.11	1.31	0.47	0.78	1.91	0.9	0.14	0.55	0.12	0.66	0.63	0.1	0.26	0.33	0.32	0	0.61	0.33	0	1.18	0.45	0.67	0.92	0.86	2.59	0.28	0.43	0.23	0.88	0.46	0.35	0.47	0.12	0.27	2.15
Acss3	21.08	20.05	24.1	13.45	17.11	22.28	21.16	15.67	18.98	14.77	17.79	17.34	16.93	19.73	34.57	14.02	19.23	23.38	20.81	23.08	19.19	19.07	20.53	16.27	17.31	9.17	19.08	21.82	24.74	24.93	17.41	17.08	12.86	15.99	16.7	12.61	8.37	15.42	11.96	9.87	11.5	9.38	11.62	11.83	16.49	6.17	11.43	8.02	7.98
Acta1	0	0	0.07	0	0	0	0	0.17	0	0	0	0.03	0	0	0	0	0.22	0	0	0	0	0.08	0	0.12	5.24	0.29	0.03	0.04	0	0.08	0	0	0	0	0	0	0	0	0	0.07	0.08	0.13	0.18	0.04	0.17	0.06	0	0	0.05
Acta2	0.52	1.36	0.59	0.63	1.44	1.27	0.7	0.6	1.18	0.71	0.81	1.34	0.72	0.83	1.56	0.31	3.9	2.64	1.17	1.05	0.71	1.66	1.08	1.45	1.02	5.09	0.41	0.95	0.73	0.57	0.76	2.16	0.39	0.95	0.55	0.59	0.37	1.69	1.16	0.83	0.59	0.91	0.36	0.94	0.62	0.54	0.32	0.3	0.59
Actb	724.17	952.93	904.7	793.28	788.35	975.75	818.74	775.17	645.27	536	713.55	594.18	776.12	880.19	737.52	852.06	912.92	819.79	812.71	808.03	820.85	1066.1	780.34	852.31	816.53	745.01	614.37	491.66	602.89	479.46	676.29	646.32	682.45	839.34	808.04	966.02	899.44	924.17	890.07	815.29	1120.25	835.78	726.34	662.31	609.86	547.71	532.97	503.02	821.71
Actbl2	0	0	0	0	0	0	0.02	0	0	0	0	0	0	0	0.02	0	0	0	0	0	0	0	0	0	0	0	0	0	0	0	0	0.02	0	0	0	0	0.02	0	0	0	0.02	0	0	0	0.02	0	0	0	0
Actc1	0	0	0	0.16	0.18	0	0.14	0.05	0.09	0.26	0.12	0.11	0.04	0.04	0.05	0.12	0.15	0.09	0.04	0	0	0.05	0.05	0	0.05	0.04	0	0.09	0	0.05	0	0.04	0	0.13	0	0	0	0.05	0	0.04	0.04	0.05	0.05	0	0.09	0	0.05	0	0
Actg1	175.03	90.91	100.41	59.57	105.74	112.85	62.02	52.53	49.16	54.55	51.97	66.96	117.43	212.12	119.93	145.72	161.4	163.6	273.41	177.22	55.21	66.54	63.14	74.17	62.17	151.48	58.31	57.48	59.93	57.17	188.93	213.25	50.33	157.06	100.81	107.49	70.77	126.14	98.85	67.44	126.86	66.97	74.99	61.34	57.01	73.09	62.03	76.48	342.1
Actg2	0.17	0.4	0.08	0.16	0.26	0.33	0	0.09	0.18	0.16	0.12	0.26	0.16	0.18	0.47	0.12	0.79	0.45	0.12	0.06	0.16	0.19	0.19	0.27	0.15	0.78	0.03	0.14	0.14	0	0.16	0.36	0.05	0.22	0	0.09	0	0.19	0.1	0	0.13	0.14	0.05	0.14	0.09	0	0.09	0.05	0
Actl10	0	0	0	0	0.04	0.04	0	0.05	0.11	0	0.05	0.04	0	0.05	0.06	0.05	0.17	0.05	0.09	0	0	0.11	0	0	0.06	0.05	0	0.06	0.09	0	0	0.16	0.06	0	0	0	0	0.06	0.05	0	0.05	0.05	0	0	0	0	0	0	0.12
Actl11	0	0	0	0	0	0	0	0	0	0	0	0	0.01	0	0	0	0	0	0	0	0	0	0	0	0	0	0	0	0	0	0	0	0	0	0	0	0	0	0	0	0	0	0	0	0	0	0	0	0
Actl6a	8.5	11.02	10.91	9.78	8.51	11	8.19	8.44	7.54	7.3	8.72	6.45	11.33	10.58	10.33	10.5	9.97	11.41	9.94	9.87	8.55	9.47	8.96	10.14	7.87	8.94	7.98	8.61	6.95	8.15	10.48	10.51	8.36	10.07	8.54	10.85	8.78	10.61	9.01	10.64	11.06	9.37	9.21	8.89	8.25	8.68	9.46	8.2	10.1
Actl6b	0	0	0	0	0	0	0	0	0	0	0	0	0	0	0	0	0	0	0	0	0.05	0	0	0	0	0.34	0	0	0	0	0	0.04	0.04	0	0	0	0	0	0	0	0	0	0	0.04	0	0	0	0	0
Actl7a	0.09	0	0.03	0.16	0.06	0.13	0.19	0.04	0.25	0.16	0.16	0.14	0.09	0.14	0.11	0.06	0.12	0.1	0.03	0	0.13	0.11	0.08	0.05	0.08	0.07	0.08	0.04	0.27	0.04	0.1	0.07	0.08	0.07	0.19	0.21	0.08	0.04	0.08	0.09	0.03	0.08	0.12	0.11	0.15	0.15	0.07	0.13	0.04
Actl7b	0.11	0	0	0	0	0	0	0	0.09	0	0.04	0	0	0	0	0	0	0	0	0	0	0	0	0	0	0	0	0	0	0	0	0	0	0	0	0	0	0	0	0	0	0	0	0	0	0	0	0	0
Actl9	0.22	0.1	0.08	0.16	0.11	0.2	0.19	0.24	0.09	0.16	0.08	0.14	0.12	0	0.09	0.08	0.2	0.36	0.08	0	0.17	0.1	0.1	0	0	0.09	0.03	0.05	0	0.05	0.04	0.14	0.05	0.23	0	0.05	0.24	0.1	0.05	0.16	0.09	0.14	0.05	0.09	0.05	0	0	0.16	0.05
Actn1	4.81	4.28	4.28	5.91	7.56	4.52	5.53	5.22	4.82	4.55	5.7	5.35	4.81	4.42	3.14	4.6	5.59	5.42	6.17	5.73	4.92	6.63	7.46	6.63	8.03	5.48	7.15	10.04	9.54	7.31	7.79	7.35	5.57	6.75	7.52	6.6	6.94	6.74	5.64	6.98	9.45	8.33	8.03	9.36	10.87	8.32	8.68	10.04	7.16
Actn2	0	0	0.02	0	0.01	0	0	0	0	0.02	0	0	0.02	0	0	0	0	0.02	0.01	0	0	0	0.02	0	0.22	0.03	0.01	0	0	0	0	0	0	0	0	0	0.04	0	0	0.04	0	0	0	0	0	0	0	0	0
Actn3	0.02	0.02	0	0	0.06	0	0.04	0.04	0.04	0.02	0	0	0	0	0	0	0.02	0	0	0.02	0	0.02	0.02	0	0.26	0.04	0.03	0.04	0	0	0	0	0	0	0	0	0	0.02	0.06	0.02	0	0.04	0.02	0.02	0	0.03	0.02	0.02	0
Actn4	34.64	30.01	25.98	26.78	22.54	28.38	20.19	26.28	32.15	27.78	29.6	26.54	21.05	28.91	30.7	26.3	35.11	31.1	32.9	39.23	28.94	28.35	25.85	23.51	27.31	24.78	24.18	22.21	26.83	17.23	22.65	31.22	39.18	31.79	37.57	28.15	28.82	34.18	35.53	20.14	24.85	24.03	18.07	20.49	23.74	18.55	22.51	25.07	27.94
Actr10	10.55	11.22	9.95	11.48	8.49	11.34	10.21	9.9	9.78	10.27	10.48	10.12	12.36	11.8	12.68	11.13	10.07	11.6	9.58	9.56	9.41	10.61	9.65	9.58	8.74	10.64	9.82	10.03	9.3	9.89	9.89	10.19	9.01	8.94	9.29	10.25	8.89	10.13	10.24	10.43	10.58	10.89	10.39	9.79	9.83	9.31	9.12	10.06	9.46
Actr1a	23.42	23.36	24.02	23.85	22.56	22.73	23.15	22.36	23.29	23.98	23.7	21.71	27.56	26.4	30.27	24.65	26.97	24.99	21.12	25.41	21.81	21.28	20.79	25.96	22.43	21.35	23.56	21.86	23.26	23.63	25.63	25.46	25.52	25.22	22.76	23.11	23.39	25.51	20.51	24.08	21.97	21.99	22.2	22.28	21	20.2	24.54	22.52	25.83
Actr1b	28.31	25.93	26.52	26.6	25.24	26.75	27.52	25.79	24.97	24.45	27.96	25.84	29.38	29.97	26.75	27.44	25.05	29.4	27.24	28.81	28.34	26.58	23.42	26.7	25.78	27.38	23.99	26.2	24.87	27.79	29.52	28.37	26.56	26.12	27.03	30.04	25.55	24.1	23.79	27.65	23.6	26.35	27.4	26.98	26.64	25.73	27.14	26.69	28.73
Actr2	40.46	41.17	40.03	48.13	43.51	42.17	38.91	40.79	36.66	36.96	44.7	43.69	37.7	39.8	39.45	35.91	36.37	39.25	40.77	45.68	39.86	44.08	42.78	39.96	35.4	27.72	40.03	39.87	40.69	42.29	37.94	39.77	39.9	38.57	37.84	41.31	36.88	42.18	42.76	33.63	48.26	40.53	39.7	39.7	41.88	37.81	42.14	41.84	41.54
Actr3	30.83	32.64	29.56	32.29	35.28	33.26	30.38	32.21	29.54	28.83	32.29	29.76	30.64	31.85	30.79	31.73	32.11	32.62	34.89	33.44	31.36	33.53	32.43	31.79	30.66	26.01	31.36	33.28	32.03	33.08	31.25	29.4	31.03	32.93	28.76	34.04	30.77	32.97	32.47	32.63	46.53	31.8	32.82	31.27	30.25	31.46	31.41	32.82	31.37
Actr3b	0.07	0.1	0.11	0.11	0.12	0.14	0.16	0.03	0.15	0.07	0.11	0.03	0.14	0.12	0.13	0.03	0.14	0.24	0.13	0.07	0.07	0.06	0.1	0	0.11	0.99	0.12	0.27	0.09	0.12	0.11	0.03	0.04	0.03	0.06	0.06	0.07	0.03	0.17	0.18	0.03	0.13	0.14	0.19	0.19	0.22	0.1	0.04	0.07
Actr5	4.26	3.64	3.32	3.46	3.58	3.42	4.58	3.36	3.81	3.89	3.82	3.8	3.83	4.57	3.21	4.3	3.73	3.68	2.66	3.17	3.93	3.45	2.99	3	3.59	3.56	3.65	3.78	4.16	3.69	4.73	4.5	3.95	3.68	3.63	3.63	3.83	3.97	3.98	3.92	3.86	3.06	3.66	3.77	3.44	3.72	3.57	3.77	4.14
Actr6	6.18	6.62	8.02	6.71	5.92	7.7	6.3	6.71	7.3	8.06	7.9	6.57	5.05	6.65	8.35	6.22	6.16	6.18	5.93	5.98	6.23	5.98	5.88	5.59	6.47	5.2	6.8	6.64	7.22	6.58	6.21	6.23	8.12	5.45	4.56	5.6	4.81	5.56	5.52	7.1	4.66	5.52	5.79	6.65	6.66	6.17	6.62	6.76	7.13
Actr8	10.89	11.53	10.85	12.06	9.57	10.62	11.42	12.14	12.78	12.83	11.27	11.79	12.91	11.44	11.92	11.05	9.58	11.2	10.41	11.68	12.04	13.67	14.24	13.14	12.96	12.1	12.77	13.08	13.02	14.3	13.43	12.61	12.68	10.82	10.26	11.56	12.58	13.2	12	13.05	12.89	13.77	13.69	13.19	14.61	14.67	12.16	12.83	12.07
Actrt1	0	0	0	0	0.03	0	0	0	0	0	0	0	0	0	0	0	0	0	0	0	0	0	0	0	0	0	0	0	0	0	0	0	0	0	0	0	0	0	0	0	0	0	0	0	0	0	0	0	0
Actrt2	0	0	0	0	0	0	0	0	0.08	0	0	0	0	0	0	0	0	0	0	0	0	0	0	0	0	0	0	0	0	0	0	0	0	0	0	0	0	0	0	0	0	0	0	0	0	0	0	0	0
Actrt3	0	0	0	0	0	0	0	0	0	0.04	0.03	0	0	0	0	0	0	0	0	0	0	0	0	0.09	0	0	0	0	0	0	0	0	0.07	0	0	0	0	0	0	0	0	0	0	0	0	0	0	0	0
Acvr1	3.68	3.66	2.91	3.73	3.1	3.26	3.1	4.48	3.82	3.48	3.34	4.76	3.43	4.12	3.2	3.75	4.49	4.18	4.27	4.51	3.89	4.34	4.43	3.88	4.15	7.79	4.11	4.33	5.08	3.38	4.79	4.02	4.3	3.68	3.73	3.88	4.06	4.79	3.91	3.25	3.06	3.19	3.03	3.32	3.78	3.04	4.82	4.51	4.39
Acvr1b	5.02	4.75	4.36	4.97	5.11	5.31	4.32	4.68	5.47	5.17	4.85	4.83	3.56	3.76	3.47	5.35	4.55	4.89	3.74	2.99	3.79	5.69	4.84	4.89	7.34	4.33	6.19	4.38	3.78	5.4	3.51	4.32	6.89	3.93	4.04	3.83	3.52	3.97	3.79	4.5	4.48	4.34	7.04	6.76	8.07	5.25	4.97	4.63	4.49
Acvr1c	0.08	0.01	0.04	0.01	0.06	0.03	0.02	0.03	0.04	0.01	0.02	0.02	0.01	0.04	0.03	0.04	0.67	0.05	0.03	0.02	0.01	0.05	0.04	0.01	0.01	2.17	0.05	0.02	0.01	0.01	0.03	0.01	0.01	0.01	0.03	0.02	0.03	0.04	0.05	0.07	0.23	0.01	0.05	0.02	0.04	0.04	0.01	0.02	0.04
Acvr2a	6.11	6.75	6.71	7.5	5.5	7	6.6	7.22	7.68	7.67	7.15	8.85	7.5	6.75	6.82	6.36	6.38	6.8	6.41	7.75	7.6	7.38	7.21	6.52	7.21	5.14	7.81	7.62	7.65	8.07	7.92	7.87	8.09	6.9	7.27	7.64	7.59	7.11	7.67	6.95	6.32	7.63	7.37	6.6	7.63	6.67	8.55	8.48	6.74
Acvr2b	1.38	0.86	0.85	1.24	1.26	2.23	1.18	1.27	1.22	1.1	1.25	1.78	0.78	1.49	0.91	1.09	1.33	1.18	1.37	1.07	2.57	2.05	3.07	1.83	4.57	2.18	2.54	3.75	5.62	4.75	2.05	1.84	3.44	2.67	2.05	1.45	1.89	1.6	1.06	1.67	1.76	2.16	2.3	3.29	3.11	3.81	3.07	3.34	1.87
Acvrl1	1.7	2.03	1.94	2.32	2.14	2.03	1.47	1.7	1.83	1.86	1.82	1.87	2.08	1.68	1.42	1.9	1.96	2.14	2.07	2.58	1.82	1.61	2.06	2.37	1.89	3.14	1.93	1.36	1.93	1.46	2.39	2.19	2.29	2.21	2.4	2.87	2.31	1.86	1.98	2.2	3.59	2.07	2.23	2.3	2.15	2.43	2.24	1.84	2.11
Acy1	24.18	26.45	26.21	19.3	19.1	26.45	19.73	24.38	25.78	19.35	16.91	24.58	17.61	20.68	20.45	19.97	18.65	25.51	36.8	28.6	28.44	30.06	30.34	25.6	34.99	15.62	38.48	28.49	39.21	34.48	29.23	30.23	29.06	31.18	25.73	24.89	20.27	25.11	18.13	21.85	19.77	22.17	25.49	28.92	35.08	26.97	27.07	29.73	29.76
Acy3	31.08	29.74	29.68	34.09	26.56	31.29	31.33	32.76	30.12	25.97	35.7	33.11	27.01	27.49	31.3	33.05	24.04	27.69	31.92	32.69	30.67	35.08	34.04	34.42	35.77	22.97	46.08	38.28	32.06	44.19	35.39	30.12	23.66	31.39	28.22	30.94	26.12	27.19	30.17	32.08	32.48	35.58	51.57	46.99	45.88	49.5	41.69	41	39.01
Acyp1	15.54	16.98	14.25	14.41	15.06	15.86	15.93	19.91	16.82	17.34	14.86	17.47	11.63	13.65	14.92	19.54	12.38	14.76	12.48	12.95	14.82	16.17	16.74	20.59	15.82	19.94	15.43	11.91	13.36	15.82	11.98	12.77	15.98	15.19	16.07	14.77	12.29	16.82	12.64	15.52	13.46	15.37	15.51	13.96	13.02	13.29	19.29	12.41	13.02
Acyp2	1.32	3.12	3.1	3.26	5.8	1.93	2.92	2.6	2.39	2.41	3.61	2.45	1.34	3	2.8	3.18	8.29	2.58	2.23	2.36	3.13	1.86	2.33	1.86	1.42	10.81	2.07	2.45	1.62	1.83	1.82	1.14	0.64	1.92	2.94	1.81	1.41	1.94	2.04	1.99	4.96	2.04	3.55	2.55	1.83	1.71	2.73	1.19	1.64
Ada	1.36	1.81	1.53	2.08	1.26	1.48	1.39	1.33	1.27	1.44	2.13	1.4	1.44	1.41	1.6	1.12	5.39	1.32	1.31	1.01	1.58	1.52	1.85	1.56	1.59	1.72	1.47	2.93	2.15	1.97	1.44	1.05	2.23	0.92	2.08	1.76	1.43	1.25	1.33	1.34	2.29	1.52	1.24	1.77	1.5	1.02	1.31	1.29	0.86
Adad1	0	0	0	0	0	0.03	0	0	0.05	0	0	0	0	0	0	0	0	0	0	0	0	0	0	0	0	0	0	0	0	0	0	0	0	0	0	0	0	0	0	0	0	0	0	0	0	0	0	0	0
Adad2	0	0	0	0	0	0	0	0	0	0	0	0	0	0	0	0	0	0	0	0	0	0	0	0	0	0	0.03	0	0	0	0	0	0	0	0	0	0	0	0	0	0	0	0	0	0	0	0	0	0
Adal	6.1	7.7	6.02	7.28	5.28	6.58	6.21	7.02	6.76	6.32	6.14	6.8	8.02	6.67	7.02	6.61	6.44	6.75	6.43	7.54	5.83	5.84	6.15	5.61	4.32	3.88	4.79	4.52	4.88	4.55	6.06	6.56	5.04	6.16	5.47	6.16	5.45	6.56	5.49	5.14	5.31	5.6	4.89	4.8	5.09	4.13	4.43	5.42	6.01
Adam10	7.87	7.88	7.16	8.31	9.16	8.14	7.17	7.5	7.53	8.66	8.96	8.33	6.81	7.77	7.5	7.06	8.05	7.99	8.42	9.59	7.51	8.6	8.2	8.36	7.66	7.62	8.96	8.43	9.76	8.56	8	8.62	10.28	9.28	7.6	8.17	8.17	8.76	8.59	6.94	8.97	7.81	7.66	7.56	8.26	7.71	9.52	9.21	8.63
Adam11	4.81	3.76	3.06	3.93	1.39	9.13	2.68	5.54	2.96	4.44	2.43	3.88	3.61	2.18	2.48	3.86	3.85	6.14	1.13	0.78	1.19	1.26	1.59	0.67	1.47	1.08	0.91	1.02	0.75	1.34	0.68	0.71	1.43	1.19	1.06	1.16	0.91	0.55	0.39	0.59	0.7	0.73	0.76	0.52	0.51	0.53	0.27	0.53	0.27
Adam12	0.3	0.18	0.17	0.15	0.18	0.13	0.14	0.15	0.07	0.17	0.24	0.11	0.18	0.09	0.14	0.11	0.55	0.18	0.25	0.25	0.17	0.19	0.22	0.21	0.18	0.6	0.14	0.18	0.17	0.12	0.18	0.15	0.06	0.23	0.13	0.14	0.11	0.14	0.08	0.15	0.08	0.15	0.07	0.09	0.11	0.1	0.03	0.05	0.12
Adam15	1.53	2	2.14	1.39	3.87	1.2	1.59	1.03	1.82	1.77	1.89	2.08	1.54	2.01	1.17	1.51	3.27	2.11	1.82	1.93	2.34	2.01	2.46	1.63	2.02	8.77	1.25	1.4	1.94	1.76	2.14	2.11	1.46	1.95	2.01	1.97	1.74	1.83	1.86	1.59	2.62	1.53	1.55	1.7	1.34	1.77	1.37	1.48	1.64
Adam17	6.1	6.39	6.51	5.89	6.71	6.65	4.95	5.36	5.23	4.9	5.15	5.52	6.48	6.12	6.26	6.09	6.49	6.03	7.54	7.22	5.5	5.7	5.83	5.68	4.29	5.93	4.89	5.62	6.06	5.11	7.03	7.17	6.6	6.96	6.82	7.47	6.23	6.76	6.19	5.53	7.63	6.06	4.96	5.34	5.32	5.34	4.73	5.11	6.15
Adam19	0.47	0.48	0.41	0.44	0.58	0.29	0.28	0.28	0.22	0.37	0.28	0.35	0.46	0.28	0.29	0.47	0.77	0.54	0.37	0.43	0.32	0.33	0.37	0.51	0.4	0.61	0.34	0.44	0.38	0.36	0.61	0.38	0.28	0.38	0.31	0.52	0.43	0.37	0.42	0.37	0.63	0.47	0.3	0.33	0.31	0.48	0.3	0.34	0.39
Adam1a	0.46	0.38	0.38	0.46	0.39	0.39	0.55	0.36	0.61	0.58	0.44	0.65	0.52	0.44	0.41	0.35	0.29	0.37	0.49	0.33	0.28	0.45	0.39	0.57	0.56	0.85	0.53	0.6	0.63	0.53	0.71	0.55	0.41	0.61	0.6	0.52	0.56	0.63	0.3	0.28	0.46	0.26	0.37	0.38	0.43	0.4	0.43	0.62	0.58
Adam1b	0.02	0	0	0	0	0.02	0.02	0.02	0	0.04	0.02	0	0	0	0	0	0	0	0	0	0	0	0	0	0	0.05	0	0	0	0.02	0	0	0	0	0	0	0	0.04	0	0	0	0	0.02	0	0	0	0	0	0.02
Adam2	0	0	0	0	0.02	0	0	0	0.02	0	0	0	0	0	0	0.02	0	0.02	0.02	0	0.02	0	0.02	0	0	0	0	0.04	0	0.02	0.02	0	0.02	0	0	0	0	0	0	0.02	0	0	0.04	0.1	0.04	0	0.02	0.02	0.02
Adam20	0	0	0	0	0	0	0	0	0.02	0	0	0	0	0	0	0	0	0	0	0	0	0	0	0	0	0	0.03	0	0	0	0	0	0	0	0	0	0	0	0	0	0	0	0	0	0	0	0	0	0
Adam21	0.06	0.1	0.13	0.07	0.08	0.02	0.02	0.02	0.07	0.06	0.07	0.03	0.1	0	0.02	0.05	0.08	0.05	0.09	0.05	0.07	0.08	0.08	0.16	0.06	0.07	0.05	0.04	0.06	0.09	0.13	0.14	0.11	0.03	0.04	0.02	0.08	0.04	0.11	0.06	0.03	0.04	0.06	0.09	0.12	0.08	0.02	0	0.06
Adam22	0.09	0.07	0.06	0.09	0.14	0.09	0.08	0.04	0.16	0.09	0.08	0.14	0.1	0.13	0.11	0.08	0.09	0.05	0.06	0.19	0.08	0.1	0.14	0.08	0.11	0.49	0.18	0.17	0.13	0.14	0.08	0.1	0.06	0.08	0.06	0.06	0.09	0.08	0.09	0.11	0.06	0.12	0.12	0.11	0.16	0.19	0.13	0.14	0.1
Adam23	6.02	6.56	5.81	6.22	8.98	5.63	5.97	6.47	5.34	6.25	5.61	7.97	6.37	5.47	6.66	5.56	5.49	6.29	4.41	7.81	8.27	5.46	7.8	5.99	6.48	4.96	9.82	7.31	6.32	6.75	7.22	9.99	15.41	6.99	7.59	7.6	5.08	5.32	3.76	4.24	6.43	3.74	3.48	4.83	3.95	3.3	4.24	3.69	4.46
Adam24	0	0	0	0	0.01	0	0	0.02	0.02	0	0	0	0	0	0	0	0	0	0	0	0	0	0	0.02	0.09	0.01	0.01	0.03	0	0.02	0	0	0	0	0	0	0.02	0	0.02	0	0	0	0.04	0.08	0	0.11	0	0.04	0.05
Adam25	0	0	0	0.02	0	0	0	0	0	0.02	0.02	0	0	0	0	0.02	0	0.02	0	0	0	0	0	0.03	0	0.03	0	0	0	0	0	0	0.04	0	0	0	0	0	0	0	0	0	0	0.02	0	0	0	0.02	0
Adam28	0.03	0	0	0.01	0	0	0.01	0	0.01	0	0	0	0	0.01	0.03	0.01	0.01	0	0.03	0.03	0.01	0	0	0.03	0.01	0	0.01	0.01	0	0.02	0	0.01	0.02	0.01	0.03	0.01	0	0	0	0	0	0.02	0.03	0.02	0.01	0.05	0.01	0	0
Adam29	0	0	0	0	0	0	0	0	0.02	0	0	0	0	0	0	0	0	0	0	0	0	0	0	0	0	0	0	0	0	0	0	0	0	0	0	0	0	0	0	0	0	0	0	0	0	0	0	0	0
Adam3	0	0	0	0	0	0	0	0	0.04	0	0	0	0	0	0	0	0	0	0	0	0	0	0	0	0	0	0.01	0	0	0	0	0	0	0	0	0.02	0	0	0	0	0	0	0	0	0	0	0	0.02	0
Adam30	0	0	0	0	0.02	0	0	0	0.02	0.02	0	0	0	0	0.02	0	0.02	0	0	0	0.03	0	0.02	0	0	0	0.02	0	0.03	0	0	0	0	0	0	0	0	0.02	0	0	0	0	0	0	0	0	0	0	0
Adam32	0.03	0.05	0.05	0.02	0.31	0	0.02	0	0.04	0	0.02	0	0	0	0	0.04	0	0	0.05	0.03	0.03	0.02	0.02	0.03	0.02	0.17	0.03	0.02	0	0	0	0.06	0.02	0.04	0.04	0	0	0	0.05	0.02	0	0.02	0.02	0.06	0.04	0.09	0.04	0.03	0
Adam33	0.16	0.12	0.19	0.14	0.62	0.09	0.27	0.11	0.24	0.31	0.32	0.25	0.22	0.04	0.13	0.18	0.27	0.06	0.19	0.36	0.26	0.23	0.67	0.3	0.25	0.24	0.26	0.29	0.38	0.32	0.29	0.38	0.37	0.33	0.15	0.22	0.28	0.21	0.5	0.46	0.28	0.3	0.1	0.26	0.31	0.38	0.35	0.25	0.2
Adam39	0	0	0	0	0	0	0	0	0.02	0	0	0	0	0	0	0	0	0	0	0	0	0	0	0.03	0	0.05	0.02	0	0	0	0	0	0	0	0	0	0	0	0	0	0	0	0	0	0	0	0.02	0	0
Adam4	1	0.96	0.98	0.96	0.62	0.9	0.9	1.13	1.14	1.26	0.81	1.27	0.78	0.56	0.64	0.83	0.99	0.89	0.57	0.55	0.6	1.09	0.8	0.85	0.97	1.24	1.13	0.76	1.41	0.9	0.9	1.09	1.16	1.19	0.84	0.98	1.34	1.2	0.8	0.65	0.8	0.78	0.85	0.98	0.81	0.84	1.12	1.07	0.86
Adam5	0	0	0	0	0.03	0	0	0	0.04	0	0.02	0	0	0	0	0	0	0.04	0	0	0	0	0	0	0	0.07	0	0	0	0	0	0	0	0	0	0	0	0.02	0	0	0	0	0	0.02	0	0	0	0	0
Adam6a	0	0	0	0	0	0	0	0	0.02	0	0	0	0	0	0	0	0	0	0	0	0	0	0	0	0	0	0	0	0	0.04	0	0	0	0	0	0	0	0	0	0	0	0	0	0	0	0	0	0	0
Adam6b	0	0	0	0	0	0	0	0	0	0	0	0	0	0	0	0	0	0	0	0	0	0	0	0	0	0	0	0	0	0	0	0	0	0	0	0	0.02	0	0.03	0	0	0	0	0	0	0	0	0	0
Adam7	0	0	0	0	0	0.01	0	0	0	0	0	0.01	0	0	0	0	0	0	0.01	0	0	0	0	0	0	0	0.01	0	0.02	0	0	0	0	0	0	0	0.02	0	0	0	0	0	0	0.01	0	0	0	0	0
Adam8	0.13	0.16	0.05	0.13	0.42	0.15	0.19	0.09	0.09	0.23	0.16	0.17	0.13	0.14	0.13	0.07	0.3	0.11	0.09	0.09	0.09	0.1	0.14	0.11	0.04	0.59	0.08	0.2	0.14	0.22	0.11	0.2	0.28	0.2	0.16	0.16	0.06	0.09	0.09	0.19	0.59	0.11	0.18	0.11	0.15	0.25	0.18	0.09	0.18
Adam9	23.04	27.16	24.14	26.54	22.11	23.89	23.68	25.55	22.6	21.7	23.29	23.54	23.72	22.66	24.44	22.83	21.64	23.61	26.52	26.69	24.38	25.42	24.41	22.82	24.16	20.51	25.72	23.48	27.11	26.97	24.94	26.3	29	24.34	25.99	26.86	23.34	24.15	24.04	22.96	25.4	23.71	23.91	25.24	24.89	22.01	21.5	21.83	23.31
Adamdec1	0.98	0.85	0.89	1.4	1.91	1.54	1.33	1.65	1.38	0.79	1.44	1.16	1.46	1.14	1.15	0.87	0.84	0.98	1.6	1.7	1.42	1.45	2.22	1.76	1.4	0.65	1.66	2.38	1.42	1.72	1.3	1.22	1.64	1.66	0.98	1.91	0.97	0.78	0.87	1.25	2.85	1.3	1.12	1.33	1.23	1.7	1.09	1.24	0.98
Adamts1	3.99	2.63	3.89	4.21	6.52	3.38	5.32	3.79	4.7	3.35	4.6	4.77	3.67	4.39	2.72	3.74	3.21	4.72	3.51	5.09	4.54	4.19	5	5.21	3.81	5.57	5.18	4.26	4.49	3.16	3.84	4.27	4.81	4.42	5.1	5.2	3.72	6.07	5.61	5.02	5.37	5.51	3.56	4.29	3.65	3.94	4.08	3.39	5.26
Adamts10	2.1	2.25	2.12	1.38	4.72	1.59	1.89	1.37	1.88	1.83	1.84	2.14	2.24	2.24	1.44	2.31	2.36	2.04	1.89	2.27	2.11	2.33	1.67	2.18	2	3.91	1.54	2.13	1.98	1.9	2.19	2.05	1.3	1.82	1.74	1.94	2.21	2.32	2.37	2.6	1.99	1.75	1.93	2.09	1.88	3.12	2.06	1.86	2.66
Adamts12	0.23	0.12	0.21	0.2	1.29	0.18	0.5	0.17	0.2	0.65	0.4	0.2	0.16	0.2	0.19	0.19	0.32	0.27	0.24	0.18	0.2	0.27	0.32	0.35	0.27	0.71	0.17	0.33	0.2	0.24	0.21	0.21	0.18	0.17	0.21	0.19	0.21	0.19	0.14	0.17	0.24	0.26	0.15	0.14	0.1	0.13	0.08	0.1	0.08
Adamts13	4.51	3.26	4.29	3.05	4.06	3.74	3.68	2.86	3.77	4.24	3.78	3.44	3.76	3.79	3.35	3.25	3.3	3.43	4.06	5.02	4.57	4.67	4.51	4.49	4.21	2.12	3.32	4.87	4.18	3.86	3.33	2.96	3.15	3.69	3.97	3.22	3.96	4.19	4.22	4.53	3.32	4.39	4.18	3.89	4.23	6.15	4.02	3.61	3.96
Adamts14	0.35	0.31	0.5	0.15	0.39	0.24	0.4	0.27	0.41	0.32	0.4	0.31	0.2	0.23	0.25	0.23	0.34	0.19	0.32	0.38	0.26	0.28	0.28	0.31	0.52	0.44	0.26	0.29	0.4	0.26	0.28	0.19	0.36	0.33	0.31	0.34	0.31	0.32	0.4	0.37	0.44	0.18	0.19	0.45	0.33	0.43	0.38	0.46	0.28
Adamts15	0.53	0.14	0.24	0.13	0.82	0.15	0.42	0.25	0.35	0.48	0.42	0.26	0.27	0.32	0.27	0.16	0.39	0.25	0.23	0.22	0.36	0.21	0.3	0.36	0.36	0.56	0.2	0.24	0.15	0.29	0.4	0.38	0.52	0.16	0.16	0.19	0.26	0.31	0.41	0.38	0.14	0.27	0.26	0.31	0.09	0.54	0.22	0.23	0.21
Adamts16	0	0.03	0.07	0.01	0.24	0.05	0.1	0	0.03	0.01	0.04	0	0.04	0.07	0	0	0	0.02	0.01	0.05	0.05	0.06	0.1	0.03	0.02	0.05	0.03	0.01	0.02	0	0.01	0.02	0	0.01	0.01	0.02	0.03	0.01	0.07	0.07	0.04	0.06	0.01	0.07	0.01	0.04	0.06	0.05	0.01
Adamts17	0.03	0.02	0.02	0.02	0.04	0.03	0.04	0.05	0.03	0.04	0.06	0.04	0.01	0.08	0.02	0.03	0.04	0.06	0.04	0.03	0.01	0.04	0.02	0.01	0	0.55	0	0.02	0.04	0.01	0.01	0.01	0.02	0.04	0.01	0.03	0.02	0.03	0.01	0	0	0.01	0.07	0.05	0.03	0.01	0.03	0.02	0.01
Adamts18	0	0	0	0.01	0.01	0	0	0	0	0	0	0	0	0	0	0	0	0	0	0	0	0	0	0	0	0	0	0	0	0	0	0	0	0	0	0	0	0	0	0	0	0	0	0	0	0	0	0	0
Adamts19	0	0	0	0	0	0	0	0	0	0	0	0.01	0	0	0	0	0	0	0	0	0	0	0	0	0	0	0	0.01	0	0	0.01	0	0	0	0	0	0	0	0	0	0	0	0	0	0	0	0	0	0
Adamts2	1.48	1.03	1.14	0.85	6.27	0.96	1.81	0.82	1.49	2.17	2.23	1.25	1.07	1.68	1.19	1.25	1.75	1.51	1.23	1.53	1.84	1.66	1.22	1.52	1.93	1.74	0.71	1.2	0.77	0.92	1.07	1.15	0.81	1.32	1.32	0.9	1.4	1.7	1.72	1.73	0.95	1.78	0.8	0.92	0.89	2.17	1.28	1.36	1.59
Adamts20	0	0	0	0	0.01	0	0	0	0	0	0	0.02	0	0	0	0	0	0	0	0	0	0	0	0	0	0.03	0	0	0	0	0	0	0	0	0	0	0	0	0	0	0	0	0	0	0	0	0	0	0
Adamts3	0.07	0.06	0.11	0.05	0.13	0.02	0.1	0.06	0.06	0.09	0.06	0.11	0.03	0.07	0.05	0.05	0.07	0.05	0.07	0.08	0.07	0.07	0.11	0.1	0.13	0.51	0.05	0.12	0.09	0.06	0.05	0.09	0.13	0.04	0.06	0.06	0.03	0.05	0.06	0.04	0.1	0.08	0.09	0.08	0.09	0.18	0.12	0.14	0.08
Adamts4	0.28	0.32	0.45	0.38	1.01	0.35	0.26	0.27	0.33	1.14	0.56	0.33	0.46	0.49	0.28	0.66	0.66	0.38	0.31	0.33	0.5	0.51	0.3	0.56	0.37	0.82	0.3	0.31	0.31	0.41	0.43	0.51	0.41	0.38	0.55	0.42	0.27	0.15	0.14	0.29	0.34	0.11	0.08	0.07	0	0.1	0.05	0.04	0.02
Adamts5	0.56	0.52	0.59	0.45	1.32	0.63	0.72	0.62	0.65	0.62	0.68	0.74	0.33	0.67	0.55	0.61	0.78	0.84	0.53	0.64	0.66	0.65	0.54	0.6	0.55	1.5	0.52	0.61	0.64	0.53	0.45	0.4	0.16	0.41	0.34	0.47	0.55	0.75	0.72	0.5	0.46	0.74	0.49	0.33	0.31	0.65	0.46	0.5	0.56
Adamts6	0.63	0.42	0.13	0.52	0.44	0.3	0.4	0.25	0.46	0.37	0.38	0.3	0.23	0.16	0.05	0.41	0.73	0.45	0.21	0.17	0.42	0.8	0.84	0.49	0.42	1.25	0.46	0.35	0.49	0.32	0.28	0.18	0.46	0.17	0.46	0.3	0.45	0.44	0.46	1.19	2.19	1.2	0.61	0.74	0.63	0.48	0.61	0.32	0.11
Adamts7	1.42	1.44	0.99	1.45	3.73	1.62	1.62	1.29	1.08	1.72	1.24	0.9	1.94	1.2	0.81	0.97	1.4	1.18	1.65	1.71	1.82	1.38	2.56	3	2.5	1.4	1.7	2.91	1.77	2.36	1.44	2.77	1.08	1.83	2.18	1.64	2.8	1.84	2.3	1.82	2.47	3.62	1.77	1.35	2.44	1.73	1.23	1.64	1.7
Adamts8	0.06	0.03	0.03	0.03	0.06	0.04	0.03	0.06	0.09	0.07	0.04	0.07	0	0.02	0.05	0.06	0.1	0	0.01	0	0.11	0.02	0	0.02	0.09	0.06	0.06	0.1	0.02	0.05	0.03	0.02	0.05	0.08	0.03	0.03	0.02	0.06	0.06	0.05	0.03	0.1	0.1	0.06	0.02	0.04	0.08	0.07	0.03
Adamts9	0.73	0.45	0.67	0.47	2.18	0.45	1.07	0.78	0.78	0.75	0.87	0.63	0.75	0.58	0.5	0.6	1.36	0.81	0.97	0.73	0.68	0.87	0.72	0.79	0.64	1.47	0.37	0.7	0.75	0.43	0.67	0.37	0.18	0.51	0.56	0.75	0.67	0.47	0.6	0.91	0.56	0.9	0.68	0.44	0.34	0.8	0.43	0.34	0.42
Adamtsl1	0.18	0.13	0.19	0.15	0.58	0.21	0.33	0.14	0.17	0.19	0.23	0.19	0.13	0.27	0.12	0.14	0.27	0.25	0.6	0.25	0.43	0.32	0.38	0.33	0.31	1.3	0.21	0.28	0.22	0.28	0.2	0.29	0.12	0.29	0.24	0.2	0.28	0.29	0.32	0.26	0.24	0.35	0.1	0.26	0.17	0.3	0.37	0.22	0.19
Adamtsl2	3.58	1.66	3.4	1.06	18.29	1.47	2.14	1.39	3.09	2.54	4.07	1.69	1.96	2.45	2.38	2.05	1.42	2.19	2.2	3.22	2.47	2.14	2.72	3.67	2.33	3.21	1.35	1.93	1.16	1.12	2.34	1.34	2.12	1.72	1.6	1.71	2.25	4.08	4.8	4.65	1.9	2.34	1.72	1.91	1.93	7.44	3.21	2.16	3.95
Adamtsl3	0.02	0.03	0.01	0.03	0.09	0.01	0.04	0.03	0	0.08	0.08	0.02	0.02	0.05	0.03	0.04	0.07	0.05	0.04	0.05	0.03	0.02	0.01	0.06	0.01	0.14	0.01	0.06	0.04	0.03	0.07	0.03	0.04	0.04	0.02	0.03	0.06	0.11	0.1	0.1	0.09	0.13	0.05	0.08	0.02	0.3	0.04	0.07	0.11
Adamtsl4	0.98	1	0.91	0.83	0.94	0.57	0.92	1.16	1.13	1.03	0.88	0.97	0.67	0.66	0.59	0.98	0.65	0.78	0.7	0.92	0.76	1.06	0.95	0.99	1.8	1.12	0.83	1.52	1.07	1.16	0.67	0.79	0.67	0.55	1.34	0.79	0.8	0.8	0.71	0.71	0.61	0.97	0.6	0.84	1	1.43	1.15	1.15	0.91
Adamtsl5	0.22	0.16	0.22	0.16	0.23	0.15	0.3	0.12	0.1	0.18	0.14	0.15	0.18	0.12	0.14	0.18	0.34	0.3	0.33	0.23	0.18	0.25	0.05	0.24	0.23	0.77	0.33	0.36	0.38	0.34	0.21	0.27	0.31	0.23	0.25	0.36	0.38	0.28	0.38	0.25	0.06	0.18	0.12	0.4	0.22	0.38	0.15	0.38	0.24
Adap1	0.4	0.54	0.56	0.45	0.96	0.42	0.45	0.36	0.43	0.39	0.55	0.41	0.62	0.48	0.53	0.39	1.97	0.5	0.38	0.5	0.62	0.44	0.49	0.19	0.5	1.99	0.34	0.74	0.48	0.6	0.32	0.61	0.84	0.44	0.51	0.78	0.53	0.47	0.68	0.41	2.6	0.5	0.45	0.59	0.49	0.8	0.61	0.5	0.89
Adap2	13.63	13.51	15.98	15.01	11.89	13.15	17.85	16.57	14.44	14.85	14.89	15.41	18.36	20.2	21.44	19.21	13.56	14.46	14.47	16.34	16.79	13.43	14.2	14.18	15.15	7.31	18.49	18.65	13.72	20	28.88	27.41	20	16.73	18.78	20.25	15.64	14.87	15.17	15.59	15.76	15.2	18.16	17.14	15.5	18.94	19.69	20.54	19.86
Adar	5.64	5.59	5.72	4.8	4.26	5.23	4.88	4.73	4.44	4.85	4.24	4.53	5.88	6.84	6.11	7.04	6.46	5.59	5.06	5.65	4.7	5.67	5.23	4.72	4.8	5.89	5.36	4.71	4.61	4.01	4.68	5.22	6.5	6.41	6.74	6.6	5.12	6.5	5.53	5.66	9.18	5.46	5.42	5.82	5.13	5.78	5.73	5.65	5.22
Adarb1	2.04	1.78	1.55	1.72	2.18	1.73	1.64	1.72	1.86	1.98	1.55	1.94	1.85	2.07	1.73	1.85	1.61	1.96	2	2.16	1.93	2.57	2.32	2.48	3.59	5	4.64	4.1	5.46	3.91	3.22	3.33	5.65	2.35	2.58	2.61	2.38	2.39	2.66	2.25	2.35	2.65	3.61	4.66	4.91	4.22	4.45	5.58	3.21
Adarb2	0.42	0.6	0.52	0.39	0.56	0.51	0.44	0.39	0.6	0.78	0.53	0.54	0.64	0.75	0.52	0.41	0.49	0.48	0.49	0.35	0.36	0.59	0.28	0.46	0.34	0.37	0.46	0.45	0.47	0.41	0.71	0.44	0.5	0.57	0.47	0.4	0.43	0.48	0.52	0.41	0.42	0.48	0.38	0.37	0.51	0.43	0.53	0.36	0.45
Adat1	1.46	1.36	1.77	1.37	1.25	1.52	1.19	1.78	1.72	1.69	1.37	1.73	1.55	1.72	1.6	1.18	1.46	1.25	0.98	1.91	1.84	1.17	1.64	1.49	1.32	1.25	2.14	1.64	1.53	1.58	1.76	2.03	1.63	1.3	1.36	1.5	1.48	1.46	1.82	1.55	1.17	1.2	1.44	1.36	1.7	1.06	1.56	1.92	1.5
Adat2	1.28	2.1	1.36	2.13	1.81	1.87	2.82	2.5	1.69	2.67	1.7	2.3	1.97	1.43	1.94	1.9	1.6	1.5	1.57	1.95	1.9	2.74	2.51	2.09	1.65	2.12	2.3	2.12	2.52	2.56	1.85	1.62	2.34	2.03	1.75	1.78	1.64	2.16	1.58	2.47	2.3	2.04	2.19	2.37	1.91	1.92	1.56	2.49	1.83
Adat3	1.16	1.11	0.64	0.93	1.28	0.83	0.98	1.46	1.19	0.89	1.03	1.06	1.08	1.89	0.85	1.79	0.91	1.28	0.63	0.77	0.79	0.76	0.68	0.92	1.17	1.5	0.79	0.42	1.41	0.65	1.2	1.15	0.82	1.6	1.3	1.26	0.49	1.32	1.04	0.59	1.23	1.02	1.02	1	1.11	1.08	1.13	1.45	1.51
Adck1	9.68	9.72	10.02	7.89	9.88	10.98	9.55	9.27	9.52	9.04	7.49	8.46	8.52	8.1	9.92	9.61	9.19	10.2	9.31	8.39	9.45	8.28	10.09	9.7	7.36	7.28	8.77	7.75	8.17	7.71	7.68	8	8.99	8.58	8.22	8.67	7.98	9.86	7.84	9.38	8.14	8.03	8.61	7.94	7.79	8.42	7.84	7.95	7.13
Adck2	2.76	2.63	2.23	2.69	2.4	2.03	3.31	3.07	3.3	3.74	2.89	3.72	2.58	2.03	2.21	2.35	2.46	2.04	2.57	2.4	3.52	2.96	3.15	3.05	3.17	3.33	2.81	2.52	3.22	2.74	2.45	2.95	2.84	2.77	2.7	2.84	2.98	2.39	3.13	2.87	2.32	2.35	2.77	2.97	2.82	3.01	2.9	2.72	2.26
Adck3	272.64	217.13	203.38	206.06	190.3	245.33	212.53	258.48	176.38	196.75	158.82	178.25	137.96	114.14	136.05	185.33	144.91	204.85	194.64	148.29	201.38	162.79	143.51	118.9	92.84	42.71	55.77	40.8	46.62	57.5	54.88	63.15	38.2	140.58	119.31	123.43	170.31	179.17	185.9	151.7	118.69	134.39	66.32	57.2	63.96	30.24	30.86	34.85	56.47
Adck4	8.48	6.97	6.76	7.54	7.76	7.68	8.22	6.77	7.36	7.05	7.06	7.42	7.33	8.86	7.59	7.23	7.37	7.74	10.88	7.58	8.48	7.45	7.58	8.21	10.26	8.45	8.91	10.96	10.14	11.19	7.59	7.83	8.51	7.16	6.57	7.94	8.94	8.09	7.93	10.15	10.33	8.68	10.43	9.82	9.81	14.94	9.35	10.32	7.85
Adck5	13.2	15.56	15.73	25.1	11.71	11.02	31.98	28.41	16.92	19.72	25.13	22.9	18.01	18.92	20.42	13.05	11.81	11.68	7.56	13.25	19.11	12.47	15.88	18.1	6.71	19.71	5.94	6.81	5.66	8.74	8.76	7.01	7.12	8.27	10.05	12.12	20.12	11.68	13.57	17.53	12.68	16.43	11.56	9.8	8.18	12.83	15.26	10.68	6.11
Adcy1	0.5	0.36	0.41	0.17	0.16	0.29	0.26	0.24	0.29	0.28	0.27	0.16	0.29	0.25	0.45	0.43	0.44	0.42	0.32	0.09	0.19	0.11	0.16	0.13	0.15	0.56	0.15	0.19	0.05	0.15	0.1	0.05	0.28	0.2	0.14	0.22	0.16	0.16	0.25	0.22	0.13	0.1	0.06	0.05	0.04	0.22	0.04	0.1	0.06
Adcy10	0.02	0	0	0	0	0.02	0	0	0.01	0.05	0	0.02	0.01	0.01	0	0	0.24	0	0.01	0	0	0	0	0	0.01	0.16	0	0.05	0.04	0	0.01	0.01	0.01	0.01	0.02	0	0	0	0.01	0	0.02	0.01	0.03	0	0.02	0	0.01	0.01	0
Adcy2	0.05	0.03	0.06	0.09	0.27	0.05	0.06	0.04	0.05	0.06	0.07	0.03	0.07	0.07	0.03	0.01	0.05	0.06	0.2	0.05	0.13	0.08	0.03	0.11	0.12	0.14	0.05	0.05	0.12	0.07	0.09	0.07	0.03	0.06	0.03	0.02	0.07	0.03	0.12	0.08	0.04	0.08	0.06	0.07	0.08	0.04	0.13	0.05	0.04
Adcy3	0.37	0.34	0.43	0.37	0.79	0.4	0.54	0.36	0.46	0.59	0.43	0.3	0.56	0.4	0.24	0.39	1.41	0.26	0.54	0.43	0.54	0.37	0.51	0.62	0.67	4.69	0.34	0.39	0.51	0.39	0.4	0.4	0.3	0.47	0.35	0.37	0.42	0.47	0.4	0.36	0.36	0.77	0.4	0.38	0.44	0.33	0.37	0.23	0.5
Adcy4	2.11	2.43	2.05	2.2	2.32	1.64	2.02	1.71	2.07	1.32	1.94	2.54	2.26	2.26	1.8	1.47	2.95	2.52	1.89	2.23	1.88	2.32	2.47	2.29	1.83	1.51	2.36	2.06	2.08	1.95	2.74	2.56	2.38	3.1	2.38	3.24	2.09	2.08	1.95	1.94	2.34	2.09	1.84	1.99	2.16	2.86	1.91	1.68	2.39
Adcy5	0.98	0.72	0.7	0.6	0.65	0.77	0.78	0.69	0.59	0.76	0.95	0.94	0.85	0.52	0.64	0.93	1.03	0.76	0.63	0.76	0.75	1.17	0.82	0.89	0.97	1.8	0.65	0.62	0.53	0.7	0.91	0.74	0.48	0.57	0.56	0.63	0.8	0.69	0.75	0.78	0.52	0.66	0.56	0.63	0.78	0.75	0.35	0.46	0.67
Adcy6	5.4	4.81	4.38	5.49	6.74	4.15	8.33	6.25	9.11	8.14	7.91	7.66	6.02	5.6	4.33	5.91	6.69	5.82	4.37	5.04	5.71	6.06	7.39	8.02	12.59	9.78	8.57	11.07	7.95	9.56	6.33	6.41	6.22	6.34	6.46	4.26	6.63	5	5.62	7	5.87	7.13	13.01	9.76	11.63	10.36	8.25	9.22	5.75
Adcy7	1.33	1.13	1.11	1.71	3.52	1.02	1.24	1.25	1.15	1.1	1.28	1.31	1.26	1.13	1.24	1.03	1.51	1.04	1.21	1.46	1.18	1.48	1.72	1.4	1.22	7.36	1.53	1.57	1.23	1.42	1.04	1.16	1.46	1.47	1.35	1.79	1.34	1.17	1.2	1.36	2.81	1.61	1.35	1.48	1.15	2.01	1.61	1.55	1.55
Adcy8	0.03	0.02	0.03	0	0.04	0.02	0	0	0.05	0	0.03	0	0.02	0.01	0	0.01	0.01	0	0.01	0.04	0	0.02	0.01	0.02	0	0	0.01	0	0	0	0.01	0	0	0	0	0	0.01	0.04	0.06	0.12	0	0	0	0	0	0	0.05	0	0
Adcy9	8.54	8.86	6.67	9.44	7.42	7.5	9.43	11.06	10.71	9.05	8.66	9.81	5.91	6.95	6.82	8.05	7.18	8.17	6.66	8.07	11.07	10.73	14.86	10.59	13.65	14.44	12.37	9.8	13.33	10.6	6.63	7.85	12.25	7.6	8.97	7.61	9.8	9.91	8.38	12.08	13.21	13.35	10.98	12.75	13.93	10.1	10.59	13.93	6.2
Adcyap1	0	0	0	0	0	0	0	0	0	0	0	0	0	0	0	0	0	0	0	0	0	0	0	0	0	0.03	0	0	0	0	0	0	0	0	0	0	0	0	0	0	0	0	0	0	0	0	0	0	0
Adcyap1r1	0.37	0.16	0.28	0.3	0.83	0.35	0.25	0.38	0.28	0.69	0.44	0.3	0.32	0.42	0.07	0.31	0.39	0.42	0.67	0.38	0.6	0.5	0.61	0.8	0.51	2.44	0.57	0.38	0.33	0.32	0.22	0.2	0.17	0.29	0.37	0.18	0.47	0.53	0.75	0.83	0.32	0.62	0.64	0.45	0.25	1.22	0.53	0.43	0.51
Add1	11.2	10.96	9.65	10.58	14.73	10.91	12.57	12.69	11.23	11.58	10.9	10.44	8.65	8.58	9.02	9.55	9.8	9.77	11.16	10.15	11.74	12.62	12.11	13.5	12.82	18.32	11.21	10.8	11.98	10.69	7.87	7.4	10.04	9.01	9.07	9.43	10.88	10.55	11.15	12.06	12.54	12.29	13.18	12.7	12.04	12.71	11.4	10.57	8.39
Add2	0	0	0.01	0	0.01	0	0.02	0	0	0	0	0	0	0	0	0	0.01	0	0.01	0	0	0	0	0	0.01	0.25	0	0	0	0	0.01	0	0	0	0	0	0	0	0	0	0	0.02	0	0	0	0	0.01	0.02	0
Add3	4.51	4.48	5.01	4.75	6.34	4.31	5.18	4.75	4.69	4.74	5.3	4.79	4.33	4.16	4.29	4.6	4.65	5.32	5.18	4.96	5.63	5.79	5.46	4.8	6.04	6.89	5.25	5.98	6.53	5.73	5.66	4.48	3.58	4.59	4.92	5.14	4.12	4.52	5.62	5.38	5.63	5.28	5.26	6.09	5.8	5.11	5.53	5.14	4.35
Adgb	0.23	0.42	0.41	0.43	0.5	0.37	0.38	0.46	0.37	0.16	0.38	0.28	0.34	0.16	0.5	0.4	0.56	0.45	0.56	0.55	0.51	0.48	0.65	0.53	0.3	0.21	0.57	0.42	0.44	0.33	0.37	0.23	0.49	0.65	0.62	0.79	0.46	0.46	0.44	0.43	1.14	0.36	0.35	0.35	0.36	0.58	0.34	0.38	0.41
Adgra1	0	0	0	0	0.06	0	0	0	0	0	0	0	0	0	0	0	0	0	0	0	0	0	0	0	0	0.15	0	0	0	0	0	0	0	0	0	0	0	0	0	0.01	0	0	0	0	0	0	0	0	0
Adgra2	10.24	9.11	9.87	8.71	6.12	9.74	7.8	7.87	8.29	7.39	8.66	8.07	15.11	12.02	10.77	11.5	12.13	11.57	9.24	11.78	7.74	10.92	8.49	10.4	10.02	8.99	9.06	9.41	10.15	9.34	15.6	18.64	8.79	14.27	12.79	13.62	10.49	11.32	10.55	9.71	8.87	9.71	9.85	9.82	9.81	6.37	8.08	8.54	12.51
Adgra3	1.62	1.53	1.54	1.03	2.35	1.24	1.81	1.42	1.81	1.92	1.84	1.75	2.19	1.71	1.31	2.03	1.68	1.42	1.61	2.02	1.65	2.22	1.62	1.5	1.46	2.14	1.33	1.79	1.74	1.28	1.63	1.92	1.5	1.77	1.69	1.63	1.44	1.5	1.79	1.65	1.81	1.75	1.51	1.6	1.63	1.69	1.54	1.79	2
Adgrb1	0	0	0	0	0.01	0	0	0	0.01	0	0	0.01	0	0	0.01	0	0	0	0	0	0.03	0	0	0.02	0	0.13	0	0.01	0	0	0.01	0	0	0	0	0	0	0.01	0	0	0	0	0	0	0	0	0.01	0	0
Adgrb2	0	0.01	0	0	0.02	0	0.03	0.01	0.06	0.02	0.01	0.02	0.01	0.01	0	0.01	0	0.01	0	0	0	0.03	0	0.02	0.06	2.68	0.03	0	0	0	0	0.01	0	0.02	0	0	0.02	0	0.04	0.02	0.01	0	0	0	0.03	0	0	0.02	0
Adgrb3	0	0	0	0	0	0	0	0	0	0	0	0.01	0	0	0	0	0	0	0	0	0	0	0	0	0	0.18	0	0	0	0	0	0	0	0	0	0	0	0	0	0	0	0.01	0	0	0	0	0	0	0
Adgrd1	0.39	0.16	0.33	0.13	0.22	0.26	0.33	0.32	0.34	0.32	0.63	0.21	0.17	0.16	0.13	0.29	0.34	0.46	0.4	0.14	0.25	0.38	0.32	0.38	0.47	0.37	0.36	0.37	0.32	0.21	0.18	0.07	0.15	0.15	0.08	0.25	0.51	0.28	0.32	0.59	0.27	0.36	0.41	0.28	0.25	0.25	0.21	0.26	0.27
Adgre1	8.62	8.23	8.94	10.63	13.35	9.32	10.39	8.54	6.31	4.45	7.74	7.24	9.49	8.3	11.55	6.65	10.44	9.35	10.47	12.1	10.04	10.82	10.92	10.55	6.61	5.07	10.8	10.88	10.54	9.26	8.84	7.47	14.46	11.14	10.49	15.75	9.97	10.33	8.58	10.15	20.65	9.97	8.3	8.72	9.78	13.29	7.7	9.05	10.84
Adgre4	2.18	2.96	2.92	4.19	3.43	3.24	2.7	3.06	2.26	1.44	2.91	2.43	2.74	2.92	3.7	2.68	2.98	2.87	3.33	4.31	2.74	3.5	3.92	3.27	2.39	1.37	4.51	4.02	3.37	4.01	3.61	2.45	2.9	3.34	3.23	5.38	3.72	3.34	3.01	3.21	6.74	3.73	3.45	3.38	3.61	4	2.9	3.35	2.76
Adgre5	9.76	9.41	9.73	10.03	12.31	8.52	8.9	9.19	7.62	6.8	9.63	9.11	9.87	9	8.49	9.15	10.85	9.47	9.16	11.75	10.12	11.91	12	10.66	8.62	10.64	9.85	11.48	10.15	9.65	10.86	9.16	8.22	11.04	9.57	12.97	8.87	9.81	9.28	9.37	15.61	9.91	8.87	9.62	10.5	10.37	9.21	8.39	11.22
Adgrf1	5.47	6.66	6.07	13.62	2.84	4.44	8.06	10.56	2.79	3.48	6.72	6.52	8.07	6	2.95	7.14	6.07	6.87	6.43	2.2	4.31	4.12	4.17	2.73	2	1.31	1.81	2.61	4.9	2.97	4	0.66	1.21	3.9	1.89	5.3	7.66	2.34	4.65	6.87	4.65	8.14	7.58	5.27	3.36	9.58	5.35	8.16	5.04
Adgrf2	0.04	0.05	0.01	0.03	0.05	0.05	0.02	0.02	0.03	0.04	0.03	0.02	0.06	0.02	0.07	0	0.04	0	0	0.02	0	0.02	0.03	0.07	0	0.02	0.05	0.07	0.03	0.02	0.03	0	0.02	0.05	0.02	0.03	0	0.02	0.02	0.01	0.05	0.1	0.02	0.05	0.02	0.09	0.02	0.04	0
Adgrf3	0	0.02	0	0.02	0.02	0	0	0.02	0.04	0.05	0	0.02	0.04	0	0	0	0	0	0.02	0	0	0	0.07	0.06	0.07	0	0.06	0.05	0	0	0	0.02	0	0	0.02	0	0.02	0	0.04	0.02	0	0	0.05	0	0	0.03	0	0	0
Adgrf4	0	0.04	0.03	0.03	0.03	0	0	0	0.04	0.05	0.03	0.03	0.05	0	0	0.02	0.02	0.02	0	0	0.05	0.08	0.02	0.03	0.02	0.07	0.02	0	0	0	0	0	0.02	0.05	0	0	0.04	0.02	0.02	0.03	0.02	0.02	0	0	0.06	0	0.04	0.07	0
Adgrf5	6.15	6.6	6.41	7.32	8.07	6.69	6.06	7.08	7.84	6.84	6.96	7.91	5.97	6.22	7.02	5.63	6.52	7	5.27	7.01	7.13	7.14	7.51	6.77	7.19	7.52	7.9	8.38	8.4	7.52	6.25	7.85	8.82	6.07	6.74	7.53	6.46	6.71	7.73	6.27	6.76	7.38	6.73	7.55	7.87	8.17	8.07	7.87	7.03
Adgrg1	1.16	1.45	0.88	1.03	2.49	0.66	0.85	0.85	1.19	0.91	0.84	1.04	1.06	0.77	0.86	0.76	1.36	1.03	0.71	1.06	1.01	1.06	0.99	1.28	1.12	2.04	0.93	0.97	1.12	0.64	0.82	1.31	1.93	0.75	0.98	0.99	0.62	0.54	0.84	0.68	0.74	0.93	0.43	0.85	0.82	0.74	0.74	0.81	0.49
Adgrg2	0	0	0.01	0.01	0.16	0	0.04	0	0	0.03	0.02	0	0.01	0	0	0	0.02	0.02	0.01	0.08	0.01	0.12	0.16	0.06	0.05	0.38	0.07	0.43	0.21	0.27	0.08	0.08	0.11	0.05	0.1	0.09	0.09	0.15	0.08	0.14	0.13	0.11	0.16	0.2	0.16	0.15	0.3	0.33	0.12
Adgrg3	3.2	3.22	3.35	3.27	3.78	2.95	4.94	3.21	4.1	3.9	4.58	3.36	3.14	3.48	2.74	2.9	2.38	2.7	3.09	2.87	4.01	3.54	3.95	4.11	3.21	1.58	4.39	4.91	2.78	3.97	3.79	2.61	3.2	2.55	3.32	2.29	3.28	2.59	2.8	3.87	2.46	2.8	2.02	2.74	3.3	3.33	2.11	2.21	1.18
Adgrg5	0	0.03	0.17	0.07	0.1	0.06	0.08	0.02	0.02	0.09	0.02	0.08	0.04	0.07	0	0.07	0.13	0.12	0.12	0.06	0.06	0.1	0.05	0	0.03	0.12	0.04	0.08	0.11	0.03	0.09	0.07	0.06	0.12	0.03	0.07	0.13	0	0.08	0.08	0.24	0.05	0.08	0.02	0.08	0.07	0.07	0.06	0
Adgrg6	0.44	0.31	0.37	0.28	0.61	0.38	0.35	0.36	0.35	0.25	0.48	0.37	0.35	0.26	0.27	0.33	0.27	0.25	0.57	0.39	0.35	0.4	0.45	0.4	0.28	0.18	0.42	0.35	0.27	0.39	0.25	0.37	0.21	0.37	0.23	0.42	0.4	0.46	0.47	0.61	0.27	0.54	0.33	0.56	0.61	0.36	0.48	0.41	0.34
Adgrg7	0	0	0	0	0	0	0	0	0.05	0.04	0.02	0	0	0	0	0	0.62	0	0	0	0	0.02	0	0	0	0	0.02	0	0	0	0	0	0	0	0.04	0.02	0.04	0	0	0	0	0	0.02	0.02	0	0	0	0	0
Adgrl1	1.82	1.29	1.44	1.13	1.9	1.2	1.35	1.31	1.66	1.63	1.62	1.5	1.51	1.08	1.32	1.39	1.27	1.44	1.29	1.62	1.33	1.58	1.66	1.71	1.89	7.64	1.39	1.66	1.77	1.51	1.22	1.56	0.9	1.35	1.56	1.33	1.56	1.32	1.22	1.27	0.96	1.2	1	1.2	1.6	1.95	1.23	1.43	1.47
Adgrl2	10.77	11.06	7.39	9.95	7.81	9.73	7.7	7.96	9	10.01	9.06	10.52	10.86	10.03	9.52	10.01	13.45	10.72	9.03	10.95	10.39	9.73	9.82	8.95	10.26	7.2	9.46	9.04	10.92	8.89	12.69	9.41	11.02	9.78	9.63	11.03	12.39	10.54	10.75	8.3	7.95	9.34	8.82	8	9.48	7.39	9.26	9.57	9.09
Adgrl3	0.03	0.02	0.04	0.11	0.13	0.12	0.15	0.07	0.06	0.07	0.07	0.12	0.04	0.11	0.08	0.08	0.05	0.07	0.13	0.02	0.06	0.03	0.06	0.03	0.1	0.38	0.04	0.06	0.05	0.06	0.06	0.06	0.08	0.02	0.1	0.07	0.11	0.09	0.06	0.08	0.12	0.03	0.13	0.05	0.12	0.35	0.13	0.1	0.06
Adgrl4	6.62	6.97	6.49	7.16	6.8	7.09	6.11	6.66	6.09	6.56	6.45	6.81	6.31	5.78	5.84	6.87	6.6	7.88	4.85	7.07	6.96	7.01	7.92	6.24	5.72	8.06	7.3	6.62	6.82	6.81	6.76	5.58	5.97	6.18	5.46	6.78	6.59	8.22	7.78	7.26	6.42	8.02	6.42	7.22	6.56	6.08	7.16	6.58	7.65
Adgrv1	0.04	0.03	0.04	0.08	0.12	0.04	0.14	0.08	0.1	0.1	0.17	0.09	0.06	0.07	0.1	0.04	0.04	0.03	0.03	0.05	0.06	0.08	0.06	0.09	0.04	0.18	0.09	0.12	0.1	0.11	0.12	0.04	0.04	0.09	0.07	0.11	0.07	0.19	0.17	0.16	0.04	0.12	0.26	0.17	0.12	0.19	0.29	0.19	0.26
Adh1	1485.46	1539.46	1498.77	1321.25	1549.27	1561.6	1349.18	1267.93	1284.7	1092.53	1080.47	1226.22	1280.96	1266.96	1108.98	1321.97	1019.76	1285.23	2024.21	1739.6	1573.77	1571.01	1574.28	1192.27	1585.38	755.06	1171.33	1743.16	1894.32	2002.28	1856.57	1786.3	898.24	1867.46	1936.17	1897.4	1327.45	1463.18	1515.67	1310.18	1347.9	1240.8	1390.52	1620.61	1495.11	1418.55	1417.13	1508	1719.85
Adh4	178.3	144.52	114.55	159.07	103.91	175.66	128.49	163.82	102.3	92.44	130.43	104.67	114.86	131.63	117.17	137.69	129.74	152.29	74.51	144.42	101.51	151.07	154.93	153.82	104.03	44.93	84.52	115.98	82.33	116.12	105.78	85.97	56.65	131.7	138.28	179.93	138.77	156.29	124.52	154.81	153.72	152.07	139.59	99.01	136.44	76.71	83.9	95.97	89.04
Adh5	274.06	279.27	259.78	264.51	226.74	307.78	295.82	292.84	282.59	272.64	272.74	272.69	255.63	271.07	277.75	265.73	217.99	274.16	257.22	231.75	272.01	251.23	241.53	254.73	294.19	136.49	268.9	293.22	288.57	307.17	273.31	251.03	253.05	249.24	220.66	252.23	244.85	251.64	241.61	264.73	227.53	254.18	265.24	262.69	258.33	281.41	277.69	281.84	288.44
Adh6-ps1	13.59	11.46	13.73	28	5.43	11.85	11.46	23.99	9.9	10.69	16.82	19.86	16.88	33.21	12.82	24.31	20.68	20.24	7.16	9.88	15.2	14.64	18.46	15.32	6.34	3.87	11.04	7.06	7.17	8.5	20.96	13.69	14.37	16.36	14.36	19.58	20.59	26.18	15.3	19.42	12.8	16.82	13.41	10.51	8.79	9.29	15.68	14.8	14.82
Adh6a	0	0	0.08	0	0.07	0	0	0	0	0	0.04	0.04	0	0	0.05	0	5.45	0.04	0.04	0.16	0.05	0	0.05	0	0.05	0	0.11	0	0	0.09	0.08	0.04	0	0.04	0.05	0.13	0.09	0	0	0.04	0.17	0.05	0.1	0	0.05	0.06	0.05	0.06	0.19
Adh7	3.99	4.68	2.98	4.71	2.63	3.89	3.27	4.32	5.74	4.43	4.16	5.35	5.28	4.9	5.13	4.95	4.15	4.22	3.83	4.25	3.21	4.41	4.98	3.54	5.39	3.49	4.64	7	6.68	6	5.6	4.95	5.15	5.29	4.81	3.84	4.22	4.42	3.79	4.43	3.46	3.95	5.2	3.97	5.21	4.49	5.06	5.13	5.44
Adhfe1	40.13	37.08	39.53	33.34	29.38	44.84	37.55	41.01	33.81	36.96	36.7	37.68	31.67	37.51	38.5	40.33	39.25	38.8	36.65	26.36	36.17	33.31	30.3	26.79	34.33	15.01	35.91	31.22	32.29	37.46	35.06	24.26	31.94	31.93	23.85	30.26	28.59	30.59	26.77	29.64	28.77	27.04	35.07	35.89	34.19	39.73	35.77	34.27	33.38
Adi1	54.67	51.6	50.9	55.19	39.21	58.01	53.56	64.74	54.75	57.38	55.47	60.25	46.16	43.54	51.09	48.35	44.43	51.97	49.74	54.67	53.06	57.45	61.07	54.94	62.28	31.78	59.52	65.07	70.72	66.68	51.51	51.49	44.52	51.77	44.96	48.43	58.39	55.18	55.87	52.3	50.36	58.72	63.31	61.7	64.29	57.88	59.77	63.65	54.05
Adig	0	0.15	0.12	0.12	0	0	0	0	0	0	0	0.11	0	0.13	0.14	0	23.42	0.27	0	0.36	0.17	0.14	0	0	0	19.19	0.11	0	0	0	0	0	0	0.13	0	0	0.15	0.15	0	0.12	2.39	0	0.31	0	0	0	0.15	0	0
Adipoq	0	0	0	0	0	0.04	0.05	0.05	0	0.05	0	0	0	0	0.09	0	28.23	0.23	0.04	0	0	0	0	0	0.16	25.15	0.18	0	0	0	0.04	0	0.16	0	0	0	0.1	0	0.1	0.08	11.38	0.05	0.36	0	0	0.06	0	0	0
Adipor1	37.95	36.88	34.84	38.26	34.67	36.22	38.17	40.56	40.75	38.06	39.79	40.89	36.23	39.23	38.89	37.39	34.62	37.37	37.07	38.64	40.96	38.63	41.55	40.68	43.74	35.69	44.39	45.45	43.69	48.97	39.36	41.52	47.86	35.78	34.49	36.81	34.86	36.93	35.58	39.81	35.34	38.03	42.5	41.21	43.77	43.85	40.76	41.04	37.82
Adipor2	179.23	176.69	170.63	180.69	120.09	186.2	219.37	199.47	140.95	184.42	191.57	194.18	199.84	192.87	211.57	187.56	174.72	197.14	174.04	180.9	207.2	220.63	167.44	181.67	140.47	74.29	107.41	126.94	180.67	139.85	222.14	174.1	123.34	239.82	186.08	201.26	204.1	221.69	197.13	209.75	175.51	198.95	188.18	155.55	154.46	130.84	211.48	156.73	214.83
Adk	716.38	724.2	664.63	662.52	523.67	800.66	524.75	633.7	740.1	630.05	625.18	701.92	618.5	637.07	795.19	662	490.97	741.98	534.64	560.76	551.61	546.45	525.7	536.99	563.81	243.48	704.81	488.84	564.44	614.86	524.31	608.21	805.09	485.34	466.5	494.91	438.72	561.61	486.24	502.14	492.49	468.36	523.07	556.74	572.96	499.31	518.55	501.76	497.87
Adm	1.51	1.27	1.9	0.55	1.76	1.38	2.17	1.69	2.06	0.89	0.95	1.78	1.26	1.8	1.9	0.82	1.41	1.46	1.53	1.6	1.33	1.49	1.34	1.43	1.69	7.19	1.37	1	1.21	1	0.98	0.95	2.47	0.94	1.74	1.27	0.98	1.34	1.21	1.16	1.55	0.98	1.05	1.2	1.23	1.93	1.4	1.24	1.38
Adm2	0	0	0	0	0.11	0	0	0	0	0	0	0	0	0	0	0	0	0	0.06	0	0	0	0	0	0	0	0	0	0	0	0	0.07	0	0	0	0	0	0	0	0	0.07	0	0	0	0	0	0	0	0
Adnp	0.58	0.51	0.32	0.68	0.55	0.44	0.4	0.46	0.49	0.76	0.63	0.73	0.6	0.5	0.51	0.64	0.94	0.55	0.54	0.55	0.52	0.44	0.41	0.37	0.67	1.34	0.48	0.81	1.05	1.1	0.55	0.64	0.54	0.58	0.96	0.55	0.37	0.39	0.36	0.56	0.73	0.21	0.99	0.38	0.63	0.59	0.91	0.61	0.31
Adnp2	2.35	2.16	2.1	2.23	3.11	2.23	2.67	1.85	2.29	2.85	2.18	2.08	2.88	2.74	2.42	2.26	2.49	2.11	2.5	3.06	2.66	2.94	2.79	3.44	2.35	4.09	2.4	2.35	2.45	2.16	2.7	2.88	1.99	2.12	2.87	2.63	2.86	3.06	3.31	3.21	3.06	3.35	2.8	2.57	2.54	2.54	2.36	2.11	2.46
Ado	6.6	6.63	6.81	5.79	6.25	6.01	5.78	6.03	6.32	6.67	6.41	6.45	7.58	7.47	6.92	7.05	7.22	7.13	6.74	6.98	6.19	5.25	5.54	5.24	4.85	6.23	5.58	4.97	4.92	5.41	7.26	8	5.85	6.76	5.84	7.13	5.9	7.11	6.79	6.3	4.72	5.22	4.96	4.81	5.41	5.11	5.44	4.85	6.77
Adora1	4.38	4.8	4.05	2.72	1.9	3.22	3.51	3.66	4.71	4	3.07	3.69	3.19	2.96	2.97	3.99	5.83	3.59	4.05	2.84	1.68	3.93	2.61	3.46	5.62	27.79	8.18	2.77	2.87	3.51	2.45	2.94	5.93	2.06	3.2	2.07	3.04	2.32	3.83	4.67	4.67	4.34	11.56	7.79	7.39	7.19	4.13	4.12	2.93
Adora2a	0.71	0.74	0.66	0.89	1.12	0.71	0.91	0.88	0.67	0.68	0.75	0.79	0.73	0.84	0.66	0.34	1.01	0.75	1.07	1.47	0.91	0.87	0.6	0.68	0.98	0.92	0.66	0.79	1.28	1.04	1.04	0.69	0.93	0.82	0.64	0.84	0.9	0.78	0.71	1.15	1.03	0.57	0.7	0.69	0.64	1.25	0.71	0.65	0.74
Adora2b	0.17	0.25	0.09	0.06	0	0.06	0.07	0	0.1	0.08	0	0.09	0.12	0	0.04	0.03	0.19	0.07	0.09	0.04	0.12	0.07	0.11	0.1	0.12	0.03	0.11	0.11	0.05	0.03	0.03	0.1	0.04	0	0.04	0.14	0.15	0.11	0.04	0.03	0.13	0	0.08	0	0.07	0.05	0.04	0.04	0.08
Adora3	0	0.05	0	0	0.08	0.02	0	0	0	0.03	0	0	0	0.07	0.05	0.08	0.08	0.07	0.06	0	0	0.03	0	0	0	0.02	0	0	0	0	0	0	0	0.05	0.05	0.08	0	0	0	0.02	0.09	0	0	0.02	0	0	0.1	0	0
Adpgk	7.81	7.89	9.54	8.61	6.77	6.97	8.36	7.74	8.58	8.33	8.1	8.42	11.01	10.65	10.9	8.48	8.45	9.07	7.9	7.71	7.15	6.63	5.61	7.46	6.53	6.35	7.89	8.62	7.16	7.48	10.45	9.29	10.45	8.22	8.19	8.94	7.93	8.09	8.74	6.88	6.92	6.82	6.18	6.89	6.94	7.19	9.41	8.51	10.68
Adprh	5.99	7.48	7.99	5.49	5.84	7.36	4.64	4.95	4.1	4.01	4.21	4.36	4.29	6.26	7.51	8.17	8.63	8.51	7.29	4.74	4.62	5.08	4.4	3.73	3.55	13.26	2.47	2.75	2.82	2.73	3.5	3.78	3.37	5.7	3.56	6.94	6.98	7.73	7.09	5.89	6.54	5.04	3.86	3.26	3.65	3.93	3	2.32	4.54
Adprhl1	0	0	0	0.04	0	0	0	0.05	0	0	0	0	0.08	0	0	0	0.7	0	0	0	0	0	0	0.13	0.05	0.04	0	0	0	0	0	0	0	0.04	0	0.04	0	0	0	0.04	0	0	0	0	0	0	0	0.05	0
Adprhl2	7.57	7.13	8.26	7.15	7.2	7.53	8.68	8.18	6.9	7.78	6.84	7.34	8.14	8.33	7.64	7.13	7.58	7.32	8.13	8.34	10.01	7.47	8.4	6.37	9.47	6.83	6.48	6.12	5.98	9.21	9.38	7.52	7.28	9.43	8.82	8.23	9.38	9.35	9.06	8.15	9.03	7.81	8.62	6.8	6.99	5.92	6.07	7.81	8.5
Adprm	6.41	8.03	6.81	9.62	7.84	9.53	8.19	9.35	7.05	9.12	7.79	7.84	6.39	5.5	6.3	7.4	5.36	6.61	6.97	8.54	9.93	10.18	12.74	9.34	12.45	5.69	9.85	9.78	13.05	12.81	6.09	6.72	8.5	7.23	6.55	6.15	9.45	10.38	11.06	11.45	11.27	12.93	11.82	11.13	11.36	9.64	8.81	8.06	9.1
Adra1a	1.42	1.43	0.92	1.94	1.14	1.62	1.44	1.44	1.45	1.96	1.87	1.74	0.93	1.09	1.18	1.48	1.85	1.2	1.02	1.44	1.39	2.22	2.98	2.27	2.09	1.97	2.4	2.08	1.62	2.18	1.36	2.79	1.94	1.14	1.66	2.03	1.07	1.24	1.65	1.51	1.72	1.84	2.13	1.82	2.12	0.95	1.3	1.36	1.07
Adra1b	34.95	34.05	35.45	24.79	23.89	38.02	26.68	30.46	23.2	22.66	23.06	30.78	20.49	24.77	20.58	36.32	27.67	31.04	35.43	28.58	30.64	28.5	25.59	23.78	23.8	9.6	17.59	20.32	21.54	21.73	22.86	25.22	19.76	31.1	30.11	28.16	29.17	30.42	29.04	26.01	21.77	21.56	19.86	17.78	19.91	14.85	15.31	14.34	19.99
Adra1d	0	0.04	0	0	0	0	0	0	0	0	0.06	0.02	0.03	0	0	0.03	0.31	0.14	0	0	0	0	0.04	0	0	7.37	0	0.08	0	0	0.03	0.04	0.04	0	0	0.03	0	0	0.03	0	0.03	0.04	0	0	0.03	0	0	0	0
Adra2a	0.02	0	0	0.07	0.1	0	0.1	0.02	0.02	0.07	0.02	0	0.02	0	0	0	0	0	0	0	0	0	0	0	0	0.02	0	0	0	0.02	0.02	0	0.02	0	0	0	0	0	0	0	0	0	0	0	0	0	0	0	0
Adra2b	3.23	2.59	2.75	2.85	4.14	2.65	2.49	2.27	2.61	2.96	2.93	2.5	3.05	2.79	1.73	3.79	2.59	2.63	4.03	4.63	3.47	3.37	2.82	3.85	2.83	1.25	3.2	2.63	2.68	2.97	2.68	2.81	1.12	2.41	2.61	2.97	3.52	3.91	4.54	3.41	1.89	2.64	2.11	2.13	2.4	3.49	1.92	1.87	3.14
Adra2c	0	0.03	0.05	0.08	0	0.05	0	0.09	0	0	0.03	0.02	0	0.03	0	0.03	0.03	0.03	0	0	0.07	0	0	0	0	0.06	0	0	0.05	0	0	0	0	0	0	0	0.03	0	0	0	0	0	0	0	0	0	0.08	0.03	0
Adrb1	0.51	0.63	0.3	0.33	0.31	0.27	0.91	0.6	0.48	0.3	0.34	0.38	0.4	0.54	0.66	0.09	0.78	0.55	0.32	0.51	0.53	0.41	0.34	0.61	0.72	0.87	0.56	0.14	1.05	0.42	0.6	0.64	0.49	0.31	0.86	0.65	0.25	0.4	0.31	0.27	0.62	0.33	0.28	0.45	0.99	0.63	0.79	0.65	0.43
Adrb2	0.56	0.74	0.55	0.59	1.04	0.45	0.64	0.46	0.68	0.29	0.66	0.62	0.46	0.32	0.96	0.5	0.73	0.54	0.63	0.9	0.36	0.79	0.69	0.64	0.88	0.68	0.79	1.17	1	0.93	0.42	0.92	1.58	0.77	0.69	0.59	0.91	0.62	0.39	0.57	0.97	0.54	0.46	0.6	0.89	1.15	0.67	0.54	0.59
Adrb3	0	0.06	0.16	0.28	0.15	0.07	0.14	0.45	0.37	0.37	0.19	0.43	0.16	0.03	0.05	0.12	2.21	0.15	0.73	0.41	1.09	1.3	3.07	1.78	1.55	5.39	1.3	1.52	1.26	1.87	0.4	0.49	2.58	0.76	0.77	0.83	2.55	1.71	1.41	2.04	2.6	2	2.81	2.8	1.65	2.21	1.3	1.53	0.82
Adrbk1	7.36	7.31	7.57	8.05	8.46	6.53	8.53	8.05	8.86	7.34	8.05	7.88	8.88	8.26	7.42	7.13	8.26	8.32	8.37	9.33	8.61	8.71	9.69	9.68	7.91	9.14	8.45	8.39	9.29	8.35	9.01	9.84	8.89	9.64	9.47	9.97	8.19	8.45	8.3	8.36	12.7	9.21	8.5	8.42	8.68	9.79	9.16	8.83	8.94
Adrbk2	0.95	0.93	0.95	1.24	1.54	1.11	1.95	1.09	1.47	2.01	2	1.63	0.88	1.08	1.26	1.2	2.98	1.04	2.03	0.93	0.64	1.06	0.98	1.41	1.35	3.92	1.79	1.4	0.71	1.12	1	0.61	1.36	0.96	0.8	1.16	0.93	1.17	1.44	2.11	2.19	1.31	2.38	1.66	1.3	3.63	2.15	1.68	1.19
Adrm1	38.64	42.17	44.3	39.15	33.1	33.37	34.69	36.77	39.16	34.6	33.8	37.38	49.08	43.4	35.06	46.59	46.84	42.16	49.43	49.95	42.17	48.87	49.78	51.97	49.52	36.17	40.68	43.97	38.79	39.96	51.42	49.81	39.92	55.25	51.42	52.95	51.49	53.53	45.36	46.6	52.85	46.24	42.52	40.35	38.09	36.62	33.47	35.17	42.05
Adsl	4.87	4.12	5.49	3.66	4.74	4.65	4.08	4.25	4.14	4.32	4.03	5.01	4.76	5.95	5.51	5.74	5.5	5.33	5.58	3.98	4.04	4.47	3.59	4.86	3.83	4.01	4.26	4.16	3.7	3.92	4.88	3.86	4.93	4.15	3.7	4.06	4.57	5.13	4.28	4.51	4.6	4.7	4.51	4.74	4.07	5.12	5.36	5.41	6.33
Adss	18.33	18.07	19.9	20.07	21.35	19.67	17.02	18.29	18.26	17.77	17.48	22.04	18.98	19.07	21.12	18.93	17.03	19.23	19.6	19.49	17.92	20.02	18.13	18.53	17.23	16.53	22.83	22.32	22.21	24.87	23.03	20.8	19.19	21.79	17.19	19.84	18.57	20.03	21.12	19.64	19.7	18.71	21.87	22.04	20.03	22.64	24.94	23.02	25
Adssl1	13.55	11.06	12.26	11.79	11.16	15.76	11.25	12.53	10.83	10.04	10.12	9.68	9.95	10.02	8.34	9.7	8.85	12.46	11.28	8.34	11.14	9.96	10.4	9.14	12.93	9.42	11	11.9	17.33	14.44	9.9	8.72	7.96	9.72	9.73	8.4	8.13	6.62	8	10.12	12.92	8.62	8.82	12.46	12.64	11.98	9.31	9.88	8.36
Adtrp	32.55	34.1	33.65	38.16	19.45	38.6	36.12	32.78	32.71	33.04	36.87	36.28	38.18	40.21	46.49	39.79	38.4	37.2	29.88	34.28	37.57	32.62	41.45	34.62	32.99	13.89	36.36	42.01	38.52	46.07	44.15	35.22	41.47	36.49	35.93	46.24	32	38.04	33.53	32.33	27.85	36.19	46.08	39.48	41.95	31.39	38.1	36.33	37.97
Aebp1	0.74	0.44	0.82	0.31	0.82	0.39	0.5	0.35	0.87	0.34	1	0.72	0.29	0.47	0.33	0.46	0.94	1.04	0.62	0.58	0.49	0.57	0.77	0.48	0.88	24.19	0.51	0.59	0.56	0.32	0.37	0.23	0.4	0.34	0.24	0.3	1.37	0.78	0.38	0.6	0.46	0.48	0.51	0.29	0.55	0.7	0.52	1.11	0.64
Aebp2	4.91	5	5.55	5.38	5.75	4.2	5.39	5.95	6.3	5.87	5.81	5.71	5.25	4.4	5.08	4.57	5.26	5.38	5.41	4.78	4.8	5.12	4.66	5.39	6.05	6.64	5.62	5.83	6.78	5.44	6.1	5.27	6.31	5.07	5.32	5.34	5.15	5.32	5.34	4.73	5.61	5.68	5.37	5.95	6.68	5.84	6.74	6.69	5.01
Aen	5.92	6.99	8.91	5.97	7.62	6.21	6.83	5.36	6.62	6.12	5.83	6.04	10	10.83	10.09	7.48	9.1	9.43	6.96	7.88	5.25	5.55	4.66	5.66	4.92	4.91	6	5.57	4.66	4.65	9.22	8.32	5.11	6.78	6.84	6.58	5.33	6.75	6.36	3.89	6.43	4.54	5.86	5.89	4.41	5.4	7.34	6.94	7.66
Aes	317.09	341.08	324.86	270.52	261.73	311.82	270.68	314.84	281.05	248.41	261.16	275.95	301.44	281.39	260.79	332.51	271.17	332.06	286.14	283.73	271.68	284.65	279.87	246	277.63	238.71	238.17	243.4	280.67	296.94	279.27	296.18	223.63	316.97	291.2	286.87	274.54	268.52	254.53	253.85	225.66	248.09	267.88	260.72	270.04	212.87	200.15	207.64	251.67
AF067061	0	0	0	0	0	0	0	0	0	0	0	0	0	0	0	0	0	0	0	0	0	0	0	0	0	0	0	0	0	0	0.06	0	0	0	0	0	0	0	0	0	0	0	0	0	0	0	0	0	0
AF251705	2.94	2.11	2.21	3.5	5	3	2.93	2.15	2	1.75	2.46	2.03	2.13	2.12	2.23	2.16	2.96	2.47	2.53	3.61	3.21	2.61	3.39	3.49	1.88	2.44	3.71	2.92	2.96	3.63	2.52	1.5	3.21	2.81	3.18	4.61	2.85	2.27	2.08	2.9	5.08	2.57	3.36	2.34	2.67	3.96	3.64	2.3	3.53
AF366264	0	0.02	0	0.02	0	0.02	0.02	0	0.04	0.02	0	0.02	0	0.04	0	0.02	0.02	0	0.02	0	0	0.02	0	0	0	0	0	0.04	0	0	0.02	0.04	0.02	0.02	0.02	0.02	0	0.06	0	0.03	0	0.02	0.04	0.06	0	0.03	0	0	0
AF529169	0	0	0	0	0	0	0	0	0	0	0	0.01	0	0	0	0	0	0	0	0	0	0	0.01	0	0.01	0.01	0	0.01	0	0	0	0	0	0	0	0.02	0	0	0	0	0	0.01	0	0	0	0	0	0	0
Afap1	0.44	0.38	0.34	0.26	0.93	0.41	0.42	0.4	0.41	0.57	0.54	0.39	0.33	0.31	0.24	0.49	1.11	0.48	0.33	0.56	0.41	0.51	0.53	0.45	0.58	2.3	0.31	0.5	0.38	0.37	0.44	0.52	0.26	0.36	0.39	0.46	0.62	0.44	0.56	0.43	0.49	0.43	0.43	0.34	0.29	0.45	0.38	0.3	0.59
Afap1l1	1.47	1.39	1.68	1.13	2.1	1.26	1.58	1.84	1.5	1.41	1.64	1.36	1.59	1.49	1.73	1.45	1.5	1.71	1.43	1.87	1.85	1.78	1.59	1.7	1.54	2.33	1.44	1.77	1.79	1.52	1.97	1.68	1.44	1.67	1.64	1.75	1.81	1.69	1.6	1.55	1.47	2.04	1.41	1.67	1.25	1.35	1.88	1.6	1.43
Afap1l2	0.66	0.46	0.51	0.55	0.5	0.61	0.61	0.47	0.37	0.58	0.73	0.62	0.51	0.61	0.37	0.48	0.64	0.55	0.79	0.56	0.7	0.62	0.57	0.78	0.68	1.41	0.44	0.66	0.67	0.64	0.48	0.38	0.22	0.62	0.48	0.74	0.34	0.43	0.56	0.43	0.7	0.42	0.38	0.27	0.25	0.14	0.21	0.17	0.49
Aff1	5.85	6.24	5.95	6.46	6.08	5.76	5.86	7.29	6.91	6.88	6.22	8.3	5.04	5.69	5.3	5.32	5.65	6.11	5.25	6.35	6.64	6.94	6.87	5.24	5.85	4.81	6.12	6.41	7.04	5.53	5.94	7.01	6.59	5.66	5.73	6.12	6.6	7.01	6.52	5.12	5.5	5.71	5.06	5.52	5.99	5.54	6.87	6.94	5.66
Aff2	0.02	0.07	0.06	0	0.03	0.02	0.03	0.02	0	0.06	0.03	0.04	0.02	0.01	0.01	0.03	0.02	0.04	0.07	0.01	0.06	0.02	0.05	0.03	0.05	0.18	0.01	0.02	0.03	0.01	0.06	0	0.02	0.01	0.05	0.01	0.02	0.01	0.05	0.04	0.01	0.07	0.02	0.01	0.01	0.06	0.03	0.05	0
Aff3	0.13	0.09	0.1	0.15	0.16	0.1	0.09	0.13	0.07	0.14	0.11	0.15	0.03	0.08	0.11	0.08	0.2	0.14	0.09	0.12	0.11	0.13	0.15	0.13	0.16	0.25	0.15	0.13	0.06	0.06	0.06	0.06	0.11	0.1	0.04	0.09	0.14	0.08	0.13	0.14	0.16	0.06	0.09	0.1	0.11	0.1	0.07	0.12	0.15
Aff4	14.02	15.06	15.06	16.58	14.82	14.18	15.8	17.87	16.87	16.67	16.43	16.52	16.71	14.97	17.61	15.4	14.14	15.77	13.5	14.48	15.67	15.9	16.11	14.6	18.31	17.7	17.75	17.1	20.13	17.95	16.21	16.06	18.06	14.27	17.6	15.33	15.05	15.56	14.07	16.32	15.96	17.06	16.61	18.56	18.95	19.75	18.37	19.69	14.8
Afg3l1	14.47	15.28	15.36	16.28	14.5	15.29	14.11	15.72	14.45	14.86	15.64	14.68	13.01	15.23	15.22	14.92	14.89	14.72	14.59	14.46	15.09	14.36	14.35	14.55	13.47	11.23	13.69	14.22	14.29	14.52	13.78	12.18	15.64	13.59	13.83	13.76	13.05	14.58	13.14	12.28	13.35	13.76	13.27	14.22	14.5	14.44	13.09	14.31	12.51
Afg3l2	22.27	22.13	22.75	24.6	22.76	21.64	23.91	22.77	24.19	23.82	25.62	22.91	22.31	23.8	25.52	21.26	22.67	22.07	21.95	20.38	21.69	20.72	20.66	22.85	24.86	17.56	25.63	26.08	27.6	28.09	23.24	22.37	21.82	20.09	18.97	18.92	20.82	19.53	17.83	18.34	19.45	21.17	22.74	24.88	24.54	28.68	28.53	29.2	26.09
Afm	107.42	118.73	113.65	103.73	79.47	118.52	107.96	99.37	87.95	108.59	104.7	107.91	119.06	112.43	106.91	107.34	107.79	123.27	129.03	144.85	119.81	128.06	109.5	111.21	84.13	42.88	117.88	102.76	126.92	107.17	129.82	114.19	46.4	110.54	106.42	153.1	146.35	120.26	140.56	134.85	109.07	148.26	129.28	120.38	131.95	92.6	101.66	102.03	115.03
Afmid	54.87	41.28	36.61	28.97	19.47	40.26	25.32	34.74	51.54	33.62	24.38	37.07	25.63	24.67	21.53	36.47	25.89	40.2	70.93	68.21	63.28	46.76	49.42	40.64	54.45	16.69	63.59	61.56	52.5	80.06	55.65	47.98	36.86	62.18	47.39	49.61	51.33	58.22	55.13	41.37	42.08	33.92	45.52	41.49	54.75	61.67	47.84	56.39	62.83
Afp	1.01	0.68	0.86	0.65	2.06	0.91	1.17	0.87	0.78	0.56	1.35	0.96	0.54	0.92	0.69	1.01	1.07	0.91	1.85	0.28	0.79	0.7	0.55	0.66	0.72	0.21	0.8	0.5	0.42	0.4	0.4	0.27	0.2	0.42	0.35	0.34	0.28	0.39	0.23	0.79	0.52	0.76	0.84	0.77	0.42	1.09	0.54	0.88	0.36
Aftph	11.73	13.2	12.82	12.61	11.35	12.53	11.76	11.25	11.32	11.39	11.23	12.34	12.9	11.66	13.66	11.05	11.05	11.2	10.91	13.01	12.64	12.28	12.77	12.65	11.06	10.33	12.99	11.65	11.35	12.28	11.64	13.74	12.95	11.46	12.48	13.31	12.63	12.7	13.3	13.32	12.48	13.54	11.97	12.33	12.46	11.26	13.03	11.56	11.74
Aga	13.56	14.63	17.61	12.34	14.14	14.92	14.71	15.85	15.1	15.63	15.87	13.83	15.16	15.28	14.95	13.67	14.02	13.44	16.4	13.59	13.53	13.36	14.85	12.69	12.67	10.24	14.7	13.48	15.11	14.51	14.99	10.96	15.27	12.79	10.27	11.95	12.84	13.97	13.37	14.49	12.91	12.65	14.63	14.22	12.92	13.89	12.45	12.12	13.27
Agap1	1.66	1.49	1.42	1.7	1.87	1.32	1.48	1.51	1.57	1.98	1.96	1.91	1.64	1.63	1.71	1.71	1.94	1.47	1.52	1.98	1.59	1.92	1.51	1.76	1.84	4.22	2.03	2.03	2.06	1.94	2.14	2.6	2.49	1.89	2.16	2.13	1.68	1.73	1.69	1.45	1.24	1.63	1.52	1.97	2	2.08	2.33	2.32	2.22
Agap2	0.36	0.31	0.53	0.42	1.03	0.37	0.41	0.4	0.45	0.33	0.6	0.33	0.53	0.59	0.86	0.93	0.7	0.36	0.77	0.55	0.27	0.3	0.32	0.74	0.47	0.86	0.61	0.64	0.37	0.51	0.72	1.04	1.13	0.71	1.31	0.66	0.43	0.59	0.54	0.51	0.73	0.45	0.69	1	0.51	2.23	1.02	0.53	1
Agap3	5.7	6.59	7.56	7.71	6.8	5.53	8.54	8.34	9.05	6.91	7.25	7.81	8.69	7.8	7.29	6.58	6.13	6.62	6.49	8.03	7.23	6.86	7.52	8.89	8.7	9.88	8.06	7.88	10.19	9.29	7.71	8.86	7.06	7.17	8.23	7.83	7.08	6.81	7.35	7.16	7.01	7.62	8.11	9.42	8.79	9	8.44	8.94	6.97
Agbl1	0	0	0	0	0	0	0	0	0	0	0	0.01	0	0	0	0	0	0	0.01	0	0	0.02	0	0	0	0	0	0	0	0	0.03	0	0	0	0	0	0	0	0	0	0	0	0	0	0.02	0	0.02	0	0
Agbl2	0	0	0.04	0	0.04	0.01	0.01	0.03	0.03	0.02	0.04	0.01	0	0.03	0.01	0.01	0.02	0.01	0	0	0.02	0	0	0.02	0.02	0.27	0.01	0.06	0.04	0.03	0.01	0.01	0.03	0.01	0	0.03	0	0.04	0.02	0.05	0	0.01	0.03	0.06	0.06	0.02	0.06	0.02	0.02
Agbl3	3.71	2.83	3.71	3.43	3.09	3.64	4.57	3.25	2.95	3.52	2.99	3.03	2.88	3.61	3.43	4.67	3.56	3.9	2.93	3.67	4.06	2.74	2.73	2.68	2.95	2.72	2.9	2.68	2.23	3.83	2.5	1.81	3.8	3.28	2.93	3.16	2.49	2.31	2.37	2.76	2.02	3.17	3.43	3.64	2.88	2.89	2.78	2.67	3.3
Agbl4	0	0	0	0	0	0	0	0	0	0	0.06	0	0	0	0	0	0	0	0	0	0	0	0	0	0	0.03	0	0	0	0	0	0	0	0	0	0	0	0	0	0	0	0	0	0	0	0	0	0	0
Agbl5	1.68	1.42	1.66	2.1	2.19	1.34	1.96	2.01	1.86	1.93	2.03	2.15	1.82	1.71	1.67	2.02	1.99	1.65	2.18	1.72	1.97	2.6	2.84	2.63	2.61	3.05	2.54	2.29	2.41	2.42	2.13	2.12	2.37	1.92	2.37	1.81	1.93	1.87	1.87	2.11	1.97	2.49	2.29	2.44	2.55	2.49	2.44	2.53	1.72
Ager	0	0.08	0.15	0.18	0.17	0.08	0.23	0.2	0.11	0.14	0.25	0.12	0.07	0.2	0.23	0.16	0.1	0.12	0.09	0.17	0.14	0.08	0.17	0.12	0.43	0.17	0.12	0.26	0.07	0.22	0.15	0.18	0.15	0.11	0.09	0.09	0.1	0.04	0.13	0.12	0.19	0.18	0.21	0.21	0.22	0.19	0.19	0.46	0.08
Agfg1	6.98	5.81	6.6	7.74	8.1	7.31	7.75	6.7	7.29	8.16	8.35	7.38	7.78	7.55	7.8	7.23	7.49	6.99	7.54	7.56	6.42	8.08	7.31	7.12	7.41	9.9	7.14	7.49	8.2	7.78	8	7.99	7.02	7.27	7.3	7.12	6.59	6.85	7.09	8.13	9.05	7.88	7.49	7.34	6.69	8.27	8.99	7.32	7.98
Agfg2	17.17	18.24	17.62	18.57	14.4	17.81	15.65	13.01	16.86	16.27	15.98	16.28	17.98	17.42	16.55	16.51	16.16	17.4	18.86	19.98	13.78	15.94	14.07	17.38	20.4	13.21	18.06	16.1	13.49	15.23	14.37	16.8	14.83	16.25	16.01	14.61	13.34	15.11	14.64	13.4	11.82	13.55	16.65	14.4	17.35	13.88	11.64	13.77	17.12
Aggf1	7.73	8.52	9.56	9.59	9.42	9.82	9.31	9.56	8.85	8.57	8.53	9.8	9.43	8.83	9	8.85	8.19	10.13	8.78	10.99	9.84	9.16	9.67	9.02	9.22	8.6	9.92	8.41	9.76	9.85	10.92	11.54	9.76	9.9	10.15	9.54	9.85	10.95	10.16	8.9	9.38	9.09	9.15	10.91	9.66	8.79	10.17	9.67	10.61
Agk	3.79	4.67	4.49	3.24	3.95	4.04	4.23	4.07	3.73	3.04	3.41	3.69	3.23	3.75	3.59	4.01	3.92	4.07	5.35	3.51	3.74	4.22	3.91	4.4	3.3	5.08	3.4	3.18	3.33	3.05	2.78	2.11	3.43	3.27	3.16	3.58	3.53	4.07	4.45	3.83	4.49	3.23	3.67	3.79	3.54	3.25	3.19	2.75	3.05
Agl	10.69	9.77	9.25	9.61	8.98	11.32	8.95	9.01	11.2	12.28	9.71	10.92	8.76	9.09	7.47	7.92	8.08	9.92	10.48	10.93	8.81	10.39	9.04	7.69	10.59	7.28	11.83	11.48	11.39	9.6	10.02	9.94	7.22	9.8	8.76	9.73	8.83	10.83	10.68	7.83	7.81	8.38	10.76	10.5	11.28	8.11	9.97	10.97	10.06
Agmat	120.02	122	109.37	96.39	66.02	102.89	94.4	110.06	115.58	104.37	94.17	101.17	98.09	103.66	106.97	111.3	106.28	111.52	92.81	90.85	98.03	91.08	103.95	88.77	99.93	40.57	95.19	98.11	107.82	117.01	96.77	82.49	74.63	95.71	94.56	79.14	85.8	92.59	83.52	99.67	82.52	86.68	117.38	114.17	103.1	95.46	76.79	82.54	91.4
Agmo	41.33	42.61	40.81	42.48	38.46	42.75	42.52	39.88	39.9	44.31	41.97	47.84	41.77	38.96	42.36	38.83	36.26	44.42	46.48	56.71	54.04	46.68	44.97	39.33	46.13	18.97	53.29	62.66	60.97	64.29	58.17	51.09	41.69	51.53	52.27	60.66	43.05	47.72	44.92	39.52	39.23	40.08	42.37	44.4	52.09	45.32	51.11	51.68	48.86
Ago1	4.28	4.36	3.89	3.82	3.67	4.16	5.01	5.06	4.75	4.36	4.23	4.83	4.18	3.39	2.85	4.5	3.93	3.73	4.26	3.63	4.22	5.3	4.52	4.55	5.53	4.76	3.9	4.76	5.39	3.79	3.63	4.04	3.48	4.26	4.44	3.98	4.66	4.37	4.37	4.79	5.14	5.22	4.66	4.34	4.59	4.04	4.52	4.4	4.17
Ago2	3.12	2.8	2.51	2.31	2.24	1.92	2.08	2.01	3.22	3.25	2.67	3	3.1	2.98	3.1	2.59	3.69	2.84	2.93	3.52	2.63	2.59	2.45	2.19	3.23	3.72	3.62	4.1	5.38	2.87	3.39	4.7	3.44	3.15	4.09	2.93	3.14	2.63	3.01	1.93	2.28	2	2.27	2.9	3.29	2.49	3.28	3.75	2.87
Ago3	2.06	2.38	2.35	2.57	2.2	2.24	2.44	2.26	2.7	2.55	2.57	2.94	2.88	2.62	2.86	2.14	2.27	2.68	2.09	3.05	2.36	2.37	2.54	1.97	2.45	2.96	3.09	2.89	3.14	2.75	2.93	3.28	2.53	2.32	2.48	2.18	2.9	2.68	2.55	2.28	2.04	2.21	2.22	2.82	2.77	2.52	3.29	3.76	2.92
Ago4	1.15	1.29	1.12	1.49	1.35	1.2	1.3	1.32	1.21	1.24	1.25	1.35	0.9	0.75	0.84	1.01	1.16	1.08	0.95	0.65	1.45	1.42	1.46	1.26	1.3	1.62	1.23	1.23	0.93	1.14	0.75	0.67	0.7	0.74	0.62	0.96	1.05	1.01	1.07	1.6	1.42	1.68	1.63	1.1	1.12	1.23	1.09	0.85	0.56
Agpat1	3.82	3.44	4.98	2.9	4.69	2.68	3.83	4.02	4.64	3.08	3.68	4.3	4.6	4.84	5.21	4.16	7.69	5.35	5.06	5.65	4.02	4.27	3.7	4.16	5.97	15.02	7.29	6.15	6.99	5.8	7.49	8.61	7.31	5.42	5.81	4.97	3.84	4.65	4.13	3.29	5.13	3.47	5.32	6.05	6.18	7.51	7.5	7.46	7.6
Agpat2	207.92	176.96	190.46	152.65	100.5	187.82	144.05	153.54	153.11	164.13	162.05	136.35	191.47	185.55	204.07	218.74	258.96	214.77	211.07	181.23	159.4	135.72	114.77	147.3	94.03	87.65	85.91	96.49	87.56	121.41	193.5	195.88	142.47	233.24	203.23	187.58	175.41	211.4	172.79	153.5	114.17	134.38	108.97	100.64	99.76	76.4	111.31	87.29	194.8
Agpat3	66.78	62.95	62.57	71.99	66.76	55.03	71.76	66.08	76.89	76.97	77.53	75.38	64.99	72.1	84.68	65.38	60.95	61.68	44.86	63.93	68.24	58.55	63.81	69.22	60.19	47.62	66.25	66.64	61.36	65.57	57.88	64.07	84.37	53.11	62.11	50.64	61.08	57.08	55.02	52.89	48.07	56.41	59.33	55.51	63.15	61.68	56.07	55.69	54.47
Agpat4	0.81	0.25	0.72	0.59	1.26	0.62	0.83	0.47	0.69	0.91	0.91	0.84	0.67	0.77	0.44	0.41	0.68	0.96	0.49	0.73	1.28	1.01	0.73	0.91	0.61	8.68	0.86	1.1	1	0.85	0.89	0.52	0.42	0.72	1.01	0.55	1	1	0.97	1.15	0.76	1.09	0.51	1.05	0.81	1.13	0.93	0.77	1.24
Agpat5	4.35	4.79	5.13	4.08	3.9	4.82	4.33	4.11	4.21	4.12	4.19	4.31	4	4.91	5.28	4.86	5.72	4.85	4.38	3.47	4.41	3.43	3.12	2.88	3.23	2.71	3.9	2.56	3.68	3.31	2.53	3.57	4.74	3.78	3.83	3.53	3.23	3.8	3.61	2.97	2.83	3.06	2.9	2.96	2.87	2.99	3.1	3.3	3.98
Agpat6	64.63	66.77	68.35	41.48	41.8	55.38	34.87	48.62	43.39	29.31	38.46	39.19	55.29	51.33	67.73	56.87	48.72	61.05	54.83	54.15	53.62	43.04	42.75	33.98	46.82	23.44	50.09	54.17	66.19	69.94	62.07	61.84	57.95	52.09	59.95	50.44	39.13	41.21	34.95	37.58	42.47	31.92	46.87	59.84	51.89	75.06	67.05	68.75	59.92
Agpat9	0.56	0.51	0.39	0.4	2.65	0.21	0.59	0.26	0.44	0.88	0.47	0.26	0.39	0.49	0.62	0.36	1.03	0.41	2.25	1.74	0.98	1.71	1	1.12	1.97	1.74	3.1	2.44	2.22	2.84	2.47	2.22	5.33	1	2.95	1.96	0.97	0.92	1.43	1.07	1.22	0.97	1.51	2.38	2.11	4.2	2.05	1.15	1.39
Agps	3.67	3.62	3.83	3.44	4.22	3.89	3.65	3.53	3.56	3.41	3.55	3.78	4.07	4.13	4.02	3.79	4.43	3.71	3.55	3.84	3.65	3.33	3.57	3.67	3.27	4.75	3.69	3.42	3.04	3.39	4.14	4.08	3.71	3.6	3.43	3.64	3.27	4.23	3.97	3.37	4.08	3.84	3.71	3.7	3.38	3.71	4.22	3.93	4.12
Agr2	0	0	0	0	0	0	0	0	0	0.1	0	0	0	0	0	0	0.85	0	0	0	0	0	0	0	0	0	0	0	0	0	0	0	0	0	0	0	0.18	0	0	0.14	0	0	0	0	0	0	0	0	0
Agrn	9.08	7.21	7.83	6.82	10.21	6.42	8.18	7.15	7.68	7.89	8.95	8.16	7.23	8.32	6.33	7.65	7.32	7.32	5.88	7.56	6.79	7.08	6.9	6.79	6.63	6.32	6.28	7.14	6.58	6.45	6.48	7.15	6.72	7.1	8.13	6.33	6.73	6.49	6.94	6.45	7.83	7.1	6.2	6.99	6.76	5.92	7.62	7.37	6.19
Agrp	0.23	0	0.22	0	0	0	0.13	0	0	0	0	0	0.11	0	0	0	0.21	0.24	0.16	0.25	0.15	0	0.13	0	0.14	0.12	0.09	0	0	0.24	0.11	0	0	0	0	0.12	0.13	0	0.13	0	0.12	0	0	0	0	0	0.38	0.15	0.14
Agt	389.79	526.21	440.04	328.48	261.01	468.69	287.69	364.55	467.42	425.89	290.85	397.4	415.23	373.31	426.37	344.38	368.07	417.08	288.52	341.45	292.05	266.37	314.43	247.57	301.24	136.24	352.34	242.43	281.47	293.98	267.42	297.35	415.97	267.55	340.2	295.51	253.5	257.3	237	222.13	194.03	235.26	236.68	211.48	253.96	210.6	185.1	203.56	220.8
Agtpbp1	2.57	2.68	2.05	2.43	2.45	2.7	1.82	2.08	2.5	1.86	2.1	1.88	3.2	2.8	2.53	2.4	3.15	2.83	3.39	3.97	2.91	2.44	2.74	1.81	2.26	3.15	2.28	2.19	2.69	2.2	3.32	4.18	2.84	2.77	4.11	3.69	3.31	3.59	3.51	2.35	2.61	2.44	2.48	2.72	2.64	2.15	2.88	2.09	3.46
Agtr1a	37.88	39.14	31.61	38.93	36.71	39.95	45.16	45.17	43.41	44.21	36.17	39.17	26.37	23.72	26.97	34.03	28.04	33.23	29.11	28.91	37.57	39.06	47.7	36.69	47.7	48.32	34.89	29.83	30.73	29.4	18.54	16	35.26	25	31.77	31.85	32.59	32.19	33.33	37.78	36.85	39.66	33.89	29.63	35.94	29.22	26.48	26.74	15.18
Agtr1b	0	0	0	0	0	0	0	0	0	0	0	0	0	0	0	0	0.06	0	0	0	0	0	0	0	0	3.82	0	0	0	0	0	0	0	0	0	0	0	0	0	0	0	0	0	0	0	0	0	0	0
Agtr2	0	0	0	0	0	0	0	0	0	0	0	0	0	0	0	0	0	0	0	0	0	0	0	0	0	4.72	0	0	0	0	0	0	0	0	0	0	0	0	0	0	0	0	0	0	0	0	0	0	0
Agtrap	1.57	1.84	2.04	2.07	3.17	1.74	1.74	1.68	1.87	1.8	2.21	2.17	2.02	1.89	1.7	1.77	1.72	1.78	1.51	1.7	2.11	2.15	1.84	2.72	1.71	10.77	1.84	2.37	1.84	2.5	1.84	1.52	2.38	1.59	1.99	2.12	1.63	1.68	1.66	2.04	2.8	2.07	1.95	1.91	2.27	2.57	2.08	1.76	1.61
Agxt	546.68	610.08	677.52	411.96	350.21	609.02	516.24	516.29	479.53	523.54	394.25	453.06	411.83	424.59	524.21	426.5	451.84	527.24	361.5	210.34	255.8	308.43	310.01	287.53	203.79	106.07	297.9	200.64	230.23	243.69	153.15	110.21	177.44	156.67	187.43	185.22	310.48	248.8	234.98	352.32	239.73	326.39	302.61	313.67	275.68	414.05	185.4	198.64	163.21
Agxt2	119.97	110.76	102.07	88.92	76.92	123.95	87.63	118.24	112.93	95.31	99.81	102.65	94.99	100.6	111.07	110.77	98.1	123.15	71.41	61.61	69.84	76.53	71.85	69.58	77.01	28.41	78.23	60.27	59.15	75.2	59.33	43.22	75.93	63.66	48.76	57.94	66.55	76.16	61.42	83.68	66.51	69.95	85.39	76.13	71.36	79	64.06	72.2	65.42
Ahctf1	16.24	18.49	16.89	17.59	13.26	16.35	13.92	14.75	17.65	14.25	15.2	15.81	17.52	14.25	16.81	16.65	15.51	17.12	17.36	20.56	15.34	13.01	11.97	13.09	7.76	6.82	9.27	13.2	12.6	13.19	16.75	18.6	13.97	18.09	18.69	19.04	18.51	20.08	20.54	11.17	9.9	11.78	7.17	8.05	8.48	9.62	13.06	12.47	18.17
Ahcy	442.67	431.08	379.36	340.23	248.12	394.59	291.95	381.04	613.29	449.48	349.76	506.07	335.52	402.74	456.42	407.93	305.02	389.32	692.7	687.62	688.3	507.57	562.9	505.29	790.61	242.71	879.06	780.84	759.39	981.3	595.45	729.82	922.41	636.65	628.33	581.53	549.67	525.2	461.23	389.78	337.54	364.57	459.15	540.24	607.61	707.38	596.3	692.81	676.11
Ahcyl1	24.82	26.49	23.93	24.14	21.15	23.5	21.75	26.44	27.24	27.54	24.89	29.43	20.52	23.52	28.06	21.3	24.73	24.7	23.53	27.38	27.26	27.25	25.46	26.54	25.4	28.55	28.19	25.95	27.63	26.93	22.97	24.83	31.45	27.09	23.53	22.19	23.07	27.61	24.12	19.71	23.32	21.81	22.3	21.34	25.05	21.2	26.41	27.16	26.37
Ahcyl2	7.56	7.35	9.26	6.69	5.83	7.14	6.44	9.15	5.68	5.55	6.4	9.3	13.36	12.08	13.47	9.03	11.11	9.39	5.1	6.42	5.53	5.1	4.67	5.1	3.52	8.67	4.29	3.85	4.24	4.01	7.48	6.87	4.72	9.18	5.02	6.32	8.58	6.32	5.81	5.33	4.98	4.97	4.3	3.95	4.21	3.39	5.72	4.78	8.74
Ahdc1	3	2.26	2.79	2.21	2.73	2.07	3.03	2.86	3.83	3.86	2.73	3.95	2.79	2.06	2.08	3.04	3.09	2.77	2.92	2.8	2.39	2.61	2.84	2.03	3.48	5.9	2.44	3.08	2.35	2.56	2.13	3.11	2.86	3.33	3.51	2.04	2.63	2.33	2.57	2.01	1.78	2.33	2.74	2.77	3.03	2.59	2.03	2.68	2.49
Ahi1	0.26	0.21	0.27	0.28	0.28	0.31	0.24	0.26	0.43	0.18	0.28	0.23	0.17	0.21	0.34	0.3	0.4	0.19	0.35	0.47	0.32	0.45	0.28	0.29	0.24	3.71	0.35	0.3	0.26	0.22	0.25	0.46	0.52	0.22	0.41	0.27	0.35	0.31	0.38	0.47	0.3	0.45	0.26	0.28	0.32	0.46	0.48	0.33	0.44
Ahnak	11.98	9.08	9.25	7.48	13.29	9.65	10.76	7.79	7.53	12.15	13.26	8.49	7.81	9.6	7.45	10.21	15.57	11.44	8.9	7.99	8.55	8.59	8.36	13.2	8.97	18.86	6.67	8.33	5.75	6.8	8.16	6.21	5.07	11.06	6.74	8.29	11.53	10.86	10.64	11.21	9.83	8.85	8.82	7.7	7.82	10.42	10.15	7.42	10.85
Ahr	20.24	20.09	19.07	11.18	16.87	20.45	14.14	14.89	19.76	18	20.88	14.21	21.25	18.17	18.68	14.95	18.14	18.61	12.12	17.26	10.15	12.48	11.68	16.83	19.09	6.28	17.67	13.8	10.58	13.7	18.19	14.91	14.95	13.02	11.43	12.45	10.94	15.52	13.89	11.9	14.67	12.71	12.19	10.67	13.16	9.1	11.44	12.42	14.81
Ahrr	0.08	0.07	0.11	0.06	0.08	0.02	0.03	0.03	0.01	0.03	0.03	0.05	0.07	0.02	0.02	0.07	0.01	0.04	0.06	0.11	0.06	0.01	0.07	0.05	0.11	0.68	0.04	0.06	0.07	0.01	0.06	0.06	0.04	0.03	0.02	0.05	0.04	0.04	0.04	0.05	0.11	0.12	0.06	0.05	0.06	0.06	0.05	0.03	0.01
Ahsa1	50.23	52.69	57.96	41.63	36.72	46.48	34.09	36.45	35.63	28.58	32.8	32.22	61.07	67.28	68.73	73.16	61.44	62.51	47.84	54.53	36.89	39.59	35.72	39.71	29.04	26.43	34.56	36.02	33.95	36.39	60.86	82.55	47.32	66.29	54.95	57.48	43.07	43.42	40.61	37.87	38.79	34.73	34.48	35.04	33.49	31.23	38.17	36.33	67.22
Ahsa2	11.82	12.21	13.2	11.7	8.21	12.29	9.83	10.22	10.3	8.91	11.33	10.3	15.52	16.85	15	14.03	13.94	14.02	12.12	13.83	10.19	10.18	9.44	10.53	8.8	7.44	9.88	10.89	9.36	10.09	17.83	20.96	13.03	14.96	13.65	15.8	11.22	11.64	12.69	10.53	8.64	10.01	9.47	8.84	9.52	7.67	9.87	9.74	16.59
Ahsg	5302.98	6360.07	6016.9	4873.57	3322.9	5665.48	5653.59	5456.02	5606.57	5652.98	5136.51	5629.73	6282.81	5907.2	6429.73	5238.12	5291.85	5863.89	4002.55	4582.49	4501.58	4258.41	4579.98	4433.28	3980.1	1782.4	5207.46	4758.94	4257.48	4803.22	4656.4	3970.22	6392.52	3851.03	4030.47	4554.67	4459.23	4314.41	4007.57	4739.41	3238.94	5038.21	5076.14	3920.79	4216.08	5623.88	4349.77	4814.7	4901.06
AI115009	0	0	0	0	0	0	0	0	0	0	0	0	0	0	0	0	0	0	0	0	0	0	0	0	0	0	0	0	0	0	0	0	0	0	0	0	0.03	0	0	0	0	0	0	0	0	0	0	0	0
AI118078	0.97	0.69	0.59	0.25	0.25	0.54	0.4	0.71	0.48	0.37	0.57	0.18	0.7	0.96	0.97	1.36	0.95	0.9	0.85	0.39	0.46	0.73	0.63	0.12	0.81	0.46	0.98	0.36	0.97	0.63	0.24	0.45	0.09	0.39	0.26	0.42	0.31	0.48	0.32	0.22	0.45	0.24	0.37	0.84	0.88	1.19	0.37	0.31	0.44
AI182371	236.14	228.06	238.59	242.06	168.98	288.23	196.42	222.39	198.72	211.98	232.47	205.43	205.55	239.65	233.96	251.7	212.19	241.24	207.78	224.48	203.54	203.04	196.77	210.86	143.79	69.83	181.47	159.13	135.93	161.64	181.38	170.7	234.06	189	180.16	219.76	222.73	248.42	222.5	213.57	169.66	216.84	195.96	170.29	173.24	143.04	157.09	168.25	201.39
AI197445	0.06	0.09	0.04	0.05	0.02	0.22	0.1	0.2	0.03	0.09	0.12	0.05	0.1	0.17	0.08	0.07	0.08	0.09	0.11	0.16	0.17	0.15	0.02	0.1	0.1	0.12	0.04	0.09	0.05	0.12	0.08	0.14	0.11	0.15	0.14	0.16	0.09	0.23	0.2	0.04	0.13	0.15	0.12	0.16	0.04	0.12	0.16	0.1	0.19
AI314180	20.92	23.76	20.89	22.52	17.91	22.88	21.78	24.22	24.08	23.76	21.77	22.71	22.72	21.19	20.89	21.15	20.05	21.43	19.52	19.93	19.47	22.06	20.53	20.27	21.89	16.93	22.9	20.7	23.9	22.99	19.3	19.35	20.05	18.77	19.13	19.72	19.58	21.45	19.35	20.79	20.68	19.83	20.51	21.02	21.47	22.25	20.91	23.11	18.69
AI314278	0	0	0	0	0.27	0	0	0.04	0	0	0	0	0	0	0.02	0.02	0	0	0	0	0.03	0	0	0	0.02	0	0.02	0.02	0	0.04	0	0	0.02	0	0.02	0	0	0.02	0	0.02	0	0	0	0	0.04	0.03	0	0	0
AI317395	24.42	23.27	20.21	33.26	12.67	24.7	25.31	26.88	24.84	25.23	27.84	26.55	27.29	22.09	23.78	24.08	22.15	23.72	23.14	23.34	25.41	28.92	29.46	24.97	27.09	10.47	27.2	35.39	37.17	37.92	26.28	28.69	20.43	25.54	21.48	23.49	24.45	22.49	22.27	26.93	20.93	26.17	29.37	27.95	31.37	24.45	25.56	23.83	22.67
AI413582	5.96	4.41	4.76	4.96	8.43	4.31	5.06	6.9	6.68	4.37	3.93	5.33	3.05	3.37	4.11	3.39	3.93	4.35	4.48	2.88	5.56	5.57	8.18	7.38	4.99	12.23	3.36	2.57	4.58	3.87	2.74	3.48	5.6	5.02	2.82	2.37	3.91	4.32	3.17	5.5	6.15	3.29	5.04	7.78	4.84	5.54	6.68	5.15	3.27
AI414108	0	0.04	0.04	0.01	0.01	0	0.01	0	0.05	0	0.01	0	0.01	0	0	0	0.01	0	0	0	0	0.01	0	0	0.04	0.55	0.02	0.03	0	0.02	0.02	0.02	0.01	0.01	0	0	0.01	0	0	0.01	0.02	0.01	0	0	0	0	0	0.01	0
AI427809	0.1	0	0	0.03	0.09	0.03	0.03	0	0	0.03	0.03	0	0.03	0	0.03	0.05	0.06	0	0	0	0	0	0.09	0	0.06	0.08	0.07	0.06	0	0	0.05	0.03	0.03	0.08	0.03	0.03	0.09	0.09	0	0.14	0.08	0.09	0	0	0.03	0.08	0	0.04	0
AI429214	0.28	0.1	0.3	0.32	0.65	0.21	0.36	0.4	0.27	0.25	0.32	0.26	0.21	0.07	0.05	0.25	0.39	0.21	0.08	0.26	0.56	0.4	0.46	0.33	0.17	0.43	0.49	0.25	0.53	0.44	0.21	0.14	0.74	0.21	0.09	0.16	0.42	0.27	0.28	0.47	0.27	0.25	0.29	0.19	0.1	0.24	0.31	0.43	0.27
AI450353	0.63	0.17	0.41	0.48	0.49	0.43	0.58	0.34	0.54	0.24	0.77	0.16	0.32	0.32	0.49	0.53	0.36	0.49	0.45	0.38	0.35	0.72	0.45	0.43	0.48	0.55	0.54	0.22	0.35	0.24	0.51	0.45	0.48	0.65	0.59	0.52	0.44	0.17	0.35	0.36	0.52	0.42	0.72	0.76	0.35	0.37	0.6	0.54	0.45
AI463170	4.42	5.07	3.03	2.3	2.22	5.86	1.76	3.09	5.04	3.89	2.5	3.45	1.28	2.67	3.59	4.43	2.75	4.83	2.06	3.68	5.45	3.55	3.7	3.89	2.67	1.39	5.13	2.38	1.96	2.35	1.33	2.09	6.59	3.05	3.78	1.43	1.87	2.65	2.01	1.89	2.47	2.01	2.68	2.93	3.38	3.3	3.23	1.88	4.04
AI464131	11.42	10.13	10.44	10.87	8.03	10.23	13.13	10.52	11.96	12.35	12.08	13.03	10.48	10.77	11.3	12.52	11.41	12.14	10.71	14.86	10.32	14.11	12.79	14.39	15.42	6.86	16.25	11.44	12.55	11.86	14.31	14.81	14.98	13.85	12.44	10.86	12.67	12.12	11.29	11.66	11.68	12.33	15.97	14.03	15.93	9.17	11.92	12.78	13.22
AI467606	0.18	0.45	0.08	0.38	0.58	0.24	0.15	0.24	0.06	0.11	0.08	0.43	0.24	0.09	0.25	0.14	0.24	0.51	0.15	0.19	0.25	0.28	0.32	0.31	0.18	0.33	0.3	0.23	0.33	0.18	0.3	0.18	0.22	0.39	0.23	0.24	0.26	0.25	0.16	0.25	0.58	0.43	0.47	0.21	0.22	0.34	0.15	0.14	0.28
AI504432	0.07	0.08	0.07	0.13	0.16	0.1	0.08	0.06	0.04	0.07	0.06	0.12	0.06	0.05	0.02	0.04	0.17	0.14	0.09	0.07	0.06	0.07	0.05	0.05	0.03	0.13	0.05	0.07	0.03	0.07	0.12	0.08	0.06	0.05	0.05	0.07	0.09	0.05	0.15	0.09	0.24	0.06	0.13	0.08	0.09	0.15	0.08	0.1	0.04
AI506816	0	0	0	0	0.84	0.23	0	0	0.24	0.28	0	0.63	0	0.24	0.49	0.22	0.51	0	0.21	0.03	0.3	0	0.26	0	0	0.23	0	0	0.35	0.02	0.22	0	0.27	0.22	0.26	0	1.02	0.28	0.28	0.21	0	0.51	0.27	0.25	0	0	0	0	0
AI507597	1.66	2.6	2.84	2.65	2.23	2.04	4.29	3.4	3.51	3.86	2.86	2.93	2.6	4.65	3.28	3.48	2.45	2.67	2.63	2.03	2.38	3.24	2.4	2.19	3.63	1.36	3.18	2.54	4.32	1.88	2.39	2.66	4.45	2.64	3.3	2.26	2.44	3.08	1.99	3.29	1.93	3.35	1.3	2.85	2.37	3.24	2.24	2.47	2.97
AI593442	0	0	0	0	0.01	0	0	0	0	0	0	0	0	0	0	0	0	0	0	0	0	0	0	0	0	0	0	0	0	0	0	0	0	0	0	0	0	0	0	0	0	0	0	0	0	0	0	0	0
AI597479	4.82	5.05	5.25	5.73	4.9	4.86	5.84	5.58	5.53	4.22	4.67	5.66	5.14	5.48	5.89	4.92	4.34	5.32	4.25	5.28	4.61	4.81	4.75	4.5	4.19	5.02	4.48	3.95	5.11	4.17	4.95	4.43	4.88	4.06	4.8	4.38	4.12	5.64	4.27	5.1	5.35	4.85	4.39	4.67	4.85	4.97	5.36	4.99	4.28
AI606473	0	0	0	0	0	0	0	0	0	0	0	0	0	0	0	0	0	0	0	0	0	0	0	0	0	0	0	0	0	0	0	0	0	0	0	0	0.03	0	0	0	0	0	0	0	0	0	0	0	0
AI607873	1.14	0.8	1.03	0.9	1.29	1	1.4	1.48	1.87	1.37	1.68	1.27	0.81	1.16	1.6	0.77	1.01	0.72	0.84	1.48	0.93	1.03	1.33	0.77	1.76	0.92	1.65	1.61	1.78	1.36	1.15	1.07	2.6	0.98	1.21	1.14	1.11	1.06	1.1	1.2	2.27	1.25	1.47	1.39	1.63	2.89	1.74	1.82	1.39
AI661453	2.51	2.24	2.41	2.86	2.08	2.79	2.11	2.54	2.19	2.68	2.24	3.12	2.69	2.4	1.53	2.87	2.9	2.77	3.02	3.46	2.02	3.01	2.3	3.12	2.1	0.75	2.37	2.75	2.59	2.07	3.34	3.42	1.67	4.5	3.39	3.22	3.28	3.45	3.81	1.98	2.49	2.59	2.28	2.08	2.29	1.71	1.75	1.94	3.59
AI662270	1.21	1.87	1.96	2.29	1.6	1.7	1.75	1.99	1.45	1.88	2.14	1.68	1.92	2.46	2.25	1.5	2.76	2.17	2.21	4.95	2.54	1.95	1.28	2.29	1.88	1.4	1.54	2.58	2.03	1.71	2.02	1.37	2.13	2.25	1.44	2.72	1.26	2.03	2.59	2.9	5.58	1.49	2.29	1.85	1.94	2.96	2.06	2.13	2.82
AI837181	10.03	7.51	8.76	8.57	9.5	8.66	9.65	10.36	9.14	8.69	8.64	8.38	9.44	8	9.69	9.36	9.31	10.07	7.82	9.49	8.87	8.39	11.95	9.66	9.12	11.3	10.04	7.48	7.56	7.58	8.92	8.08	10.91	9.92	7.97	8.74	11.37	9.73	9.5	10.32	10.45	10.45	9.8	8.03	10.18	7.5	8.37	9.02	8.57
AI839979	0.12	0.26	0.21	0.13	0.19	0.36	0.1	0.35	0.1	0.55	0.21	0.12	0.04	0.05	0	0.13	0.1	0.09	0.12	0.18	0.12	0.05	0.36	0.14	0.06	0.42	0.26	0.25	0	0.09	0.13	0.05	0.06	0.09	0	0.09	0.36	0	0.21	0	0.05	0	0.11	0.15	0.2	0.07	0.15	0	0.05
AI846148	1.2	1.25	1.74	1.4	1.86	1.54	1.93	1.78	1.34	1.7	1.56	1.35	1.53	1.54	1.57	1.51	2.11	1.73	1.4	1.62	2.05	1.42	1.14	1.04	1.77	2.95	1.12	0.96	1.4	1.26	1.51	1.1	1.67	1.46	1.57	1.7	1.23	1.2	1.63	1.75	1.6	1.78	1.09	1.48	1.12	1.68	1.14	1.33	1.29
AI847159	0	0	0.06	0	0.05	0	0	0	0	0	0	0	0	0	0.06	0	0	0	0	0	0	0.07	0.07	0	0	0	0	0	0	0	0	0	0	0	0	0	0	0	0	0	0.06	0	0	0	0	0	0	0	0
AI854517	0	0	0	0	0	0	0	0	0	0	0	0	0	0	0	0	0	0	0	0	0	0	0	0	0	0.01	0	0	0	0	0	0	0	0	0	0	0	0	0	0	0	0	0	0	0	0	0	0	0
AI854703	0	0	0	0	0	0	0	0	0.02	0	0.02	0.01	0.02	0	0.06	0.02	0.04	0.04	0.06	0	0.02	0	0	0	0	0.49	0.03	0	0	0	0	0.06	0	0	0	0.02	0.02	0.02	0	0.08	0.04	0.02	0.02	0.02	0.02	0	0.02	0	0
AI987944	6.48	5.72	5.96	5.25	5.25	6.83	4.71	4.42	5.14	4.92	4.49	5.61	5.24	5.58	5.39	6.35	5.61	6.86	4.58	5.25	5.68	6.75	5.47	5.46	5.91	3.44	5.84	4.37	4.34	5.41	4.98	4.67	6.18	4.53	4.53	5.61	4.9	6.08	6.3	6.18	6.38	5.39	6.71	6.38	5.76	4.86	5.43	5.12	5.32
Aicda	0	0	0	0	0.02	0	0	0	0	0.03	0	0.04	0	0	0	0	0.03	0	0	0	0.03	0.02	0	0	0	0	0	0	0	0	0	0	0.03	0	0	0	0	0	0.03	0	0.02	0	0	0	0.02	0	0	0.06	0
Aida	2.78	2.74	2.81	2.7	2.82	2.84	2.65	2.52	2.72	3.33	2.62	2.85	2.27	2.62	2.55	2.89	3.03	2.55	3.1	2.86	2.66	2.89	2.9	3.08	3.02	4.35	3.67	3.44	2.98	3.03	3.05	2.69	2.83	2.91	2.71	2.83	3.14	2.92	2.66	3.08	4.65	3.57	3.13	3.11	3.51	3.35	3.37	3.05	2.78
Aif1	5.37	5.03	5.2	7.75	7.73	5.77	5	4.64	3.73	3.43	4.92	4.12	6.48	5.3	5.66	3.96	7.01	6.5	5.88	6.33	5.2	5.65	7.79	4.97	4.38	3.68	5.25	7.44	6.51	5.79	6.14	3.32	7.1	7.31	6.42	8.92	6.28	6.63	5.72	7.78	25.03	7.39	7.23	5.17	6.12	8.45	6.14	5.67	6.71
Aif1l	0.09	0.04	0.1	0.05	0.25	0	0.13	0.06	0.07	0.04	0.08	0.06	0.08	0.13	0.02	0.03	0.02	0.13	0.05	0.18	0.04	0.04	0.04	0.14	0.11	2.9	0.07	0.16	0.03	0.02	0.08	0.2	0.11	0.05	0.02	0.09	0.06	0.04	0.06	0.15	0.02	0.1	0	0.11	0.08	0.16	0.24	0.07	0.13
Aifm1	50.24	52.97	51.98	49.45	48.71	52.35	53.39	53.55	52.81	46.93	52.06	49.44	46.98	53.14	58.83	52.7	42.32	50.71	52.65	45.92	48.02	50.3	46.77	48.21	46.66	34.92	48.65	47.33	48.2	49.75	45.19	45.37	43.51	46.48	42.81	45.88	42.25	49.16	42.58	45.44	43.17	47.07	44.81	47.04	46.5	43.74	47.18	46.17	47.05
Aifm2	9.15	9.85	10.67	8.99	12.89	8.77	9.51	6.77	11.43	11.05	9.84	10.35	11.06	13.07	17.67	11.17	15.37	10.63	9.57	9.82	11.81	7.25	10.73	9.82	15.34	46.92	15.55	16.07	15.6	18.62	14.1	15.45	23.72	10.61	15.72	8.74	9.01	9.31	7.62	6.93	11.05	6.85	13.01	12.82	14.03	18.65	14.6	17.82	13.21
Aifm3	1.51	1.46	1.25	1.15	0.79	1.09	1.53	1.33	2.05	1.27	1.83	1.73	1.5	1.05	1.33	1.51	1.13	1.25	0.99	1.18	1.11	1.3	1.57	1.74	1.9	2.53	1.75	1.76	1.34	1.88	1.52	1.37	1.25	1.66	1.02	1.32	1.63	1.27	1.08	1.37	1.56	1.25	2.23	1.98	1.59	1.55	1.55	1.17	1.42
Aig1	12.09	8.84	11.77	8.01	11.63	8.6	9.24	8.76	9.08	6.68	8.78	9.51	7.48	6.79	7.2	6.6	8.24	8.1	10.14	7.22	7.39	8.99	8.61	8.36	6.58	5.5	6.62	5.53	6.95	7.45	5.93	5.41	10.79	8.25	8.42	7.87	3.75	5.37	5.93	7.48	13.98	5.89	7.37	5.39	6.51	8.08	4.3	5.79	5.45
Aim1	4.31	3.75	3.81	4.65	6.65	4.22	5.37	6.42	5.64	5.64	5.02	5.63	2.16	2.59	3.11	3.44	3.61	3.98	4.13	3.68	5.23	5.9	7.29	6.14	7.54	3.22	7.16	6.67	6.43	6.5	3.25	3.97	10.22	4.08	4.49	4.16	4.22	4.44	3.81	5.56	8.82	5.82	6.29	6.8	7.26	7.53	6.78	7.29	4.27
Aim1l	0.06	0.15	0.06	0.05	0.08	0.05	0.01	0.01	0.06	0.2	0.01	0.13	0.05	0	0.02	0.02	0.2	0.02	0.01	0.29	0.42	0.96	0.58	0.29	0.92	0.16	1.08	0.63	1.11	0.42	0.37	0.45	0.57	0.64	0.19	0.15	0.32	0.2	0.1	0.35	0.21	0.2	0.61	0.37	0.67	0.13	0.37	0.63	0.21
Aim2	0.53	0.45	0.55	0.62	0.92	0.45	0.59	0.38	0.46	0.48	0.34	0.54	0.49	0.57	0.44	0.49	0.59	0.36	0.61	0.64	0.53	0.65	0.57	0.58	0.59	0.46	0.55	0.45	0.63	0.73	0.52	0.34	0.46	0.44	0.38	0.67	0.55	0.43	0.49	0.57	1.11	0.56	0.41	0.45	0.61	0.76	0.4	0.47	0.4
Aimp1	22.08	21.61	23.13	23.31	20.95	19.69	25	25.32	23.87	25.02	25.92	21.81	23.97	27.77	25.53	21.33	20.82	17.34	17.36	22.01	18.34	19.65	19.86	24.44	18.08	17.14	20.59	21.87	18.08	25.92	22.18	21.64	17.62	15.93	15.56	19.17	20.84	19.02	19.43	23.25	22.07	23.42	23.78	22.49	21.65	20.81	23.73	24.68	23.45
Aimp2	9.07	9.56	10.96	7.26	7.99	10.34	8.47	7.39	7.74	6.37	6.39	6.98	13.79	13.45	12.77	9.77	11.38	11.22	9.1	8.49	5.92	6.6	5.55	6.54	6.82	5.97	6.68	8.22	7.42	7.63	12.15	11.23	7.78	9.5	8.16	8.19	6.89	8.63	8.57	6.74	9.09	6.83	7.64	8.29	7.55	7.05	8.22	7.82	10.97
Aip	7.84	8.58	9.57	8.68	7.98	7.97	7.36	7.2	7.36	6.65	7.83	7.79	8.8	9.39	8.79	7.93	9.67	8.61	8.15	7.96	8.11	7.26	7.67	8.78	6.78	11.23	7.91	9.03	8.29	7.88	8.28	8.22	8.44	9.55	8.35	8.43	8.14	8.74	8.59	7.99	9.94	6.71	7.95	7.87	7.77	8.13	7.34	7.06	7.88
Aipl1	0	0	0	0	0	0	0	0.04	0	0	0	0	0.03	0	0	0	0	0	0	0	0	0	0	0	0	0	0	0	0	0	0	0	0	0	0	0	0	0	0	0	0	0	0	0	0	0	0	0	0
Aire	0	0	0	0	0	0	0	0	0	0	0	0	0	0	0	0	0	0	0	0	0	0	0	0	0	0	0	0	0	0.07	0	0	0	0	0	0	0	0	0	0	0	0	0	0	0	0	0	0.04	0
Airn	0.81	1.52	1.36	0.52	1.73	0.8	1.21	0.16	0.74	2.18	1.66	0.54	0.7	1.1	0.65	1.2	2.57	1.3	1.03	1.37	0.29	2.12	0.71	0.74	1.63	3.83	1.36	1.17	0.24	1.04	1.03	0.47	0.43	0.52	0.65	0.29	0.86	0.33	0.41	1.21	0.39	0.32	1	0.59	0.54	0.27	0.57	0.42	0.53
Ajap1	0.05	0.1	0.19	0.05	0.25	0.16	0.06	0.04	0.04	0.11	0.09	0.07	0.03	0.06	0.06	0.12	0.11	0.09	0.13	0.05	0.05	0.06	0.08	0.03	0.02	0.12	0.07	0.04	0.15	0.06	0.07	0.04	0.05	0.06	0.02	0.07	0.06	0.04	0.06	0.02	0	0.02	0.04	0.02	0.02	0.03	0	0	0.02
Ajuba	3.61	2.93	4.09	3.7	5.6	3.32	4.39	3.3	2.64	2.06	3.95	3.08	4.67	5.65	2.87	4.13	4.11	4.81	4	3.81	3.42	3.88	3.68	3.42	2.05	11.17	2.45	2.05	2.2	1.88	4.91	6.92	3.04	5.21	5.22	4.85	2.83	4.07	3.03	3.58	2.49	2.73	2.23	2.41	1.71	2.07	3.04	2.63	4.49
AK010878	3.79	3.95	3.98	4.09	4.18	3	2.93	3.52	4.61	4.12	3.41	3.83	6.33	5.86	3.77	5.54	4.84	4.51	4.73	4.03	4.88	3.58	4.34	3.55	4.26	3.54	3.57	3.38	3.92	3.43	5.6	5.88	4.27	5.09	4.89	5.01	4.11	5.39	4.7	5.78	4.26	3.86	4.07	3.5	4.18	3.53	4.43	5	5.36
Ak1	0.15	0.31	0.11	0.17	1.36	0.23	0.13	0.23	0.34	0.08	0.2	0.12	0.06	0.26	0.17	0.17	1.09	0.22	0.19	0.12	0.19	0.16	0.27	0.33	0.67	11.81	0.07	0.1	0	0.16	0.17	0.13	0.08	0.16	0.14	0.06	0.14	0.43	0.07	0.45	0.3	0.16	0.14	0.16	0.13	0.31	0.19	0.15	0.36
Ak2	109.15	111.26	118.27	124.83	110.95	93.81	140.9	108.05	101.11	100.71	127.51	96.44	137.58	126.05	131.16	121.54	117.59	112.18	152.65	121.35	120.06	127.38	119.08	140.14	174.56	84.07	169.15	252.76	251.63	275.98	229.86	181.29	86.8	165.67	151.74	159.93	131.21	115.9	123.9	136.15	169.39	148.82	250.26	254.62	253.23	306	245.1	230.39	192.5
Ak3	137.83	129.15	121.07	121.27	93.5	139.46	114.52	127.75	136.47	131.74	121.63	120.27	114.57	121.65	119.64	130.91	103.84	124.43	131.53	156.02	137.49	135.63	135.51	127.5	143.06	68.76	143.61	167.26	153.01	193.41	147.69	152.16	156.19	148.37	129.76	141.47	134.4	139.83	126.16	122.71	103.9	120.61	131.13	125.32	143.06	134.24	136.13	145.5	146.7
Ak4	6.31	5.36	4.89	8.75	9.33	6.09	10.52	5.01	5.33	6.52	6.79	5.57	6.48	5.81	6.59	5.14	3.53	5.27	13.17	12.79	11.74	10.71	12.31	12.47	21.69	7.09	24.99	44.62	45.52	45.14	33.76	49.74	17.77	20.57	23.84	14.2	15.34	14.82	14.71	12.4	11.7	15.7	24.59	26.3	33.78	33.55	32.72	31.28	30.64
Ak5	0.08	0.1	0.13	0.22	0.14	0.06	0.15	0.13	0.17	0.15	0.08	0.18	0.15	0.08	0.1	0.1	0.1	0.17	0.2	0.06	0.04	0.05	0.1	0.11	0.15	0.34	0.11	0.1	0.17	0.02	0.17	0.09	0.13	0.12	0.15	0.09	0.09	0.12	0.12	0.14	0.15	0.1	0.05	0.08	0.08	0.11	0.08	0.13	0.14
Ak6	6.23	10.41	9.47	8.68	6.62	7.84	7.16	8.53	7.09	7.35	8.42	7.52	13.57	11.4	10.83	8.48	9.69	8.68	8.81	10.49	7.78	8.12	6.97	7.63	7.02	6.04	7.28	8.45	9.33	9.62	12.13	13.93	6.32	9.21	10.17	9.52	9.08	9.42	8.1	9.26	7.51	7.46	6.07	8.65	7	6.72	6.9	8.71	9.56
Ak7	0	0.03	0.01	0.01	0.02	0.04	0.01	0.01	0.03	0.02	0.02	0.01	0.05	0.01	0.03	0.01	0.02	0.04	0.08	0	0.03	0.06	0.08	0.08	0.05	0.04	0.02	0.03	0.06	0.05	0.05	0.01	0.19	0.04	0.06	0.01	0.03	0.1	0.12	0.09	0.13	0.04	0.05	0.11	0.04	0.06	0.09	0.03	0.05
Ak8	0	0	0	0.14	0.03	0.03	0.12	0	0.04	0	0.03	0	0.03	0	0.04	0.03	0	0	0	0.1	0	0.04	0.2	0	0.04	0.07	0	0.04	0	0	0.03	0.04	0.09	0.07	0.2	0	0.04	0.04	0.12	0.1	0.07	0	0	0.12	0.12	0	0.04	0.09	0
Akap1	32.34	31.19	30.19	31.85	19.71	29.38	36.19	28.22	35.71	38.78	36.8	34.87	32.95	31.6	31.15	32.8	33.71	30.6	32.1	36.81	34.75	30.77	33.6	33.2	35.47	22.05	37.54	37.74	37.8	39.29	37.87	37.95	40.11	38.41	34.48	34.02	36.39	34.67	36.37	34.12	29.27	33.52	39.72	31.38	33.24	32.09	37.2	34.07	37.04
Akap10	3.86	4.04	3.94	4.47	4.32	4.03	4.66	4.51	4.94	5.2	4.39	4.59	4.04	4.05	4.03	3.89	3.47	4.11	3.63	4.04	4.79	4.41	4.54	4.3	4.36	5.16	4.8	4.89	4.97	4.8	3.58	3.97	4.13	3.99	4.4	4.29	4.89	4.41	4.29	4.94	4.88	4.46	4.56	4.69	4.45	4.46	5.03	4.92	3.93
Akap11	7.07	7.3	6.78	7.35	5.99	7.49	6.83	7.55	8.48	8.21	6.84	8.74	7.12	6.83	7.46	6.54	6.32	6.95	9.15	7.01	7.54	7.18	7.78	6.33	8.75	8.04	10.07	7.65	10.18	8.39	7.32	6.28	8.67	6.44	7.29	7.04	7.12	6.61	7.57	8.04	6.91	8.02	8.19	8.71	8.83	9.4	9.89	9.93	6.72
Akap12	1.23	1.19	1.45	1.09	1.48	1.14	1.08	1.21	1.18	1.13	1.06	1.02	1.49	1.2	1.2	1.5	1.87	1.89	1.63	1.55	1.42	1.35	1.23	1.64	1.39	3.07	0.8	1.33	1.41	0.92	1.95	1.36	0.84	1.79	1.71	1.89	1.41	1.84	1.77	1.57	1.68	1.37	1.39	1.62	1.33	1.54	1.16	1.39	1.66
Akap13	9.96	9.07	8.38	9.77	8.64	8.91	9.4	8.84	10.28	10.04	11	9.93	8.9	9.8	9.69	9.35	9.43	9.82	8.81	10.06	9	10.2	10.14	9.47	11.3	8.86	12.84	13.05	13.25	10.7	10.14	11.7	10.14	9.02	10.45	9.39	9.43	9.83	9.51	9.13	10.82	10.41	9.66	11.51	11.52	11.74	11.62	12.96	10.07
Akap14	0	0	0.03	0.09	0.08	0.06	0.07	0.07	0.06	0.04	0	0.03	0.03	0.06	0.07	0	0.07	0.03	0.08	0	0.04	0	0	0	0	0.03	0.05	0.1	0	0.03	0.09	0.07	0	0.03	0.03	0	0.03	0.04	0.07	0	0	0.03	0	0.03	0.03	0	0	0	0
Akap17b	1.24	1.59	1.59	1.3	0.94	1.39	0.95	0.79	1.04	1.03	1.04	1.21	1.95	2.49	1.92	1.38	1.31	1.19	1.44	2.43	0.83	1.57	0.98	1.15	1.19	1.45	1.75	1.12	1.01	0.79	2.5	2.62	1.64	1.29	1.28	1.48	1.4	1.87	1.23	0.95	0.81	0.71	1.19	1.19	1.17	0.6	1.1	1.42	2.07
Akap2	1.68	1.99	2.3	2.36	2.98	2.18	2.65	2.14	2.19	2.62	2.34	2.31	2.56	2.77	2.56	2.19	2.46	2.44	2.3	2.76	2.16	2.18	2.21	1.93	2.31	11.87	2.5	2.27	2.99	2.24	3.15	2.3	2.77	1.85	2.19	2.56	2.74	2.8	3.02	2.36	1.98	2.43	2.11	2.04	2.2	2.16	2.68	2.33	2.67
Akap3	0	0.02	0.01	0	0.02	0	0	0	0.03	0.02	0	0.01	0	0	0	0	0	0.01	0	0.02	0	0	0	0	0.02	0	0.02	0	0.02	0	0	0	0.04	0	0	0	0	0	0	0	0	0.02	0	0.02	0	0	0	0	0
Akap4	0	0	0	0	0.01	0	0	0	0.14	0	0	0	0	0	0	0	0	0	0	0	0	0	0	0	0	0	0	0	0	0	0	0	0	0	0	0	0	0	0	0	0	0	0	0	0	0	0	0	0
Akap5	1.07	0.66	0.84	0.66	0.61	0.93	0.53	0.89	1.25	1.23	0.82	0.75	1.04	0.54	0.67	1.14	0.89	0.94	0.94	0.72	0.92	0.67	0.77	0.71	1.06	0.43	1.23	1.05	0.76	1.08	0.88	1.16	0.87	0.58	0.72	0.84	0.77	0.74	0.8	0.79	0.56	0.92	0.6	0.62	0.94	0.99	0.63	0.95	0.63
Akap6	0.04	0.03	0.03	0.03	0.05	0.04	0.06	0.03	0.03	0.03	0.06	0.03	0.03	0.04	0.04	0.03	0.06	0.01	0.03	0.03	0.04	0.03	0.04	0.04	0.02	0.31	0.02	0.06	0.05	0.02	0.05	0.04	0.01	0.05	0.04	0.03	0.05	0.06	0.03	0.05	0.02	0.08	0.03	0.04	0.06	0.02	0.07	0.04	0.04
Akap7	1.49	1.8	1.46	1.61	2.18	1.98	2.16	2.21	2.25	2.89	2.05	2.45	1.17	1.57	1.36	1.6	1.93	1.56	2.33	1.52	2.07	2.06	2.52	2.04	2.83	5.33	3.77	3.47	2.55	3.09	1.95	1.21	3.13	1.68	1.61	1.65	2.11	1.99	1.96	2.19	2.63	2.21	2.64	3.35	2.74	3.52	4.55	3.83	1.99
Akap8	10.12	11.48	11.65	12.32	10.9	11.95	11.83	12.42	14.21	14.19	10.78	12.21	12.66	11.02	11.95	11.16	9.77	12.08	10.23	11.15	10.71	9.19	11.25	10.03	13.42	13.22	14.2	13.78	14.37	13.26	12.45	11.27	10.78	10.43	11.27	10.53	11.14	12.03	12.11	9.95	11.19	10.98	11.64	13.67	12.9	15.03	14.4	16.28	12.39
Akap8l	10.79	12.06	10.74	12.24	11.17	10.68	12.61	13.36	13.01	13.94	12.06	12.41	9.91	9.02	9.01	10.91	8.85	10.58	9.07	11.27	13.37	13.06	14.33	15.04	15.29	17.65	13.31	12.99	12.2	12.94	9.76	11.38	14.24	11.14	10.82	9.09	14.49	11.47	11.41	13.93	12.72	14.91	11.52	11.81	13.05	13.21	8.2	10.16	9.32
Akap9	6.05	5.9	5.64	7.41	6.71	6.67	7.2	7.36	7.59	8.25	7.51	7.24	5.69	5.68	6.31	5.81	6.02	6.16	5.15	6.06	6.11	6.42	6.76	7.26	6.99	7.94	8.25	8.58	7.87	8.69	5.95	5.79	9.03	5.83	5.7	6.05	6.38	6.67	6.27	6.09	6.67	7.17	7.38	7.54	7.75	8.61	8.31	8.79	6.38
Akip1	11.49	12.83	11.67	14.41	13.72	13	16.55	15.1	12.24	13.54	13.7	12.8	12.33	12.84	11.1	10.56	11.45	9.6	9.46	11.05	14.41	13.74	20.36	14.83	16.71	10.15	12.45	17.3	15.84	19.03	11.6	11.5	9.75	9.01	10.24	11.4	13.84	11.87	12.51	14.72	14.58	15.44	13.66	15	12.82	13.18	13.27	15.59	12.14
Akirin1	13.64	13.7	15.44	15.15	13.03	12.63	15.21	14.62	12.41	13.35	14.54	13.51	18.89	18.81	21.32	14.74	13.39	15.94	14.61	15.65	12.22	11.6	11.62	13.32	9.75	14.67	13.33	14.22	12.37	11.92	19.77	19.17	15.25	15.97	14.8	15.92	12.56	14.92	13.1	11.88	11.79	12.93	11.33	12.45	11.55	12.89	14.46	14.66	19.83
Akirin2	9.69	9.67	11.03	11.86	10.97	9.71	12.44	13.33	11.93	11.99	13.06	13.41	14.72	12.12	11.56	12.6	10.05	11.64	9.47	9.57	10.76	10.98	12.35	10	10.2	13.79	10.46	12.76	14.99	14.36	11.38	12.41	10.26	12.53	13.66	11.35	11.54	9.97	10.69	10.69	12.27	11.31	10.9	11.13	10.66	11.49	11.3	12.06	11.5
Akna	0.6	0.65	0.61	0.75	1.57	0.47	0.78	0.71	0.63	0.64	0.61	0.77	0.64	0.58	0.62	0.6	0.84	0.88	0.56	0.68	0.55	0.74	0.87	0.63	0.9	1.25	0.9	0.96	0.84	0.84	0.82	0.84	0.87	0.79	0.7	0.96	0.92	0.62	0.59	0.71	1.93	0.77	0.55	0.93	0.92	1.19	0.81	0.76	0.77
Aknad1	0	0.02	0	0.02	0	0	0	0	0	0	0	0	0	0	0	0	0	0	0	0.02	0	0	0	0	0	0	0	0	0	0	0	0	0	0	0	0	0	0	0	0	0	0	0	0.02	0	0	0	0	0
Akp3	0	0	0	0	0	0	0	0	0	0	0	0	0	0	0.07	0	17.75	0.14	0	0	0	0	0	0	0	0	0	0	0	0	0	0	0.16	0	0	0	0	0	0	0	0	0	0	0	0	0	0	0	0
Akr1a1	330.84	371.04	341.57	349.42	298.51	340.71	347.2	353.1	301.51	282.79	304.49	280.01	360.89	353.32	357.17	339.28	285.45	329.43	245.4	275.58	271.73	294.87	291.76	307.14	266.47	238.76	258.67	280.65	251.21	287.67	281.25	269.86	194.08	292.32	254.37	296.64	245.4	252.54	244.89	292.84	282.84	260.32	273.39	278.89	261.74	241.17	229.51	236.22	255.4
Akr1b10	1.4	0.66	1.44	1.4	2.41	1.24	1.42	1.15	1.03	1.45	1.31	1.13	1.5	1.19	1.16	1.02	2.67	1.19	1.28	1.52	1.07	1.12	1.25	1.33	1.14	32.57	1.24	0.87	1.09	1.36	1.16	1.32	1.38	1.11	1.01	1.56	1.56	1.08	1.21	1.05	2.38	1.36	1.36	1.11	1.31	1.7	0.82	1.19	1.45
Akr1b3	5.59	5.18	3.03	2.75	14.5	9.91	7.84	6.52	5.21	5.54	6.51	5.63	0	1.86	7.3	3.27	11.19	8.87	8.04	4.03	5.52	2.86	6.92	6.7	7.65	38.8	4.64	0	7.29	6.04	5.8	4.87	7.21	6.7	5.04	4.11	2.83	5.73	4.39	3.12	4.8	6.32	6.97	3.42	3.16	6.93	6.33	4.37	4.64
Akr1b7	2.67	1.16	1.19	0.9	15.69	1.82	0.94	0.82	1.16	1.8	0.46	1.15	0.76	0.92	0.8	0.82	2.08	0.9	1.22	0.51	0.34	0.24	0.46	0.24	0.7	932.28	0.41	0.36	0.75	0.43	0.11	0.51	0.14	0.22	1	0.12	0.17	0.29	0.17	0.2	0.34	0.12	0.18	0.24	0.12	0.23	0.25	0.29	0.09
Akr1b8	2.05	2.52	2.26	3.04	3.34	2.17	3.25	2.01	1.88	2.93	2.52	2.2	3.06	2.55	2.13	1.95	2.23	1.98	1.38	2.41	1.99	2.08	3.41	3.01	2.09	24.87	2.17	2.6	3.74	2.45	3.26	2.07	1.42	2.54	2.16	2.42	2.3	3.01	2.95	2.46	2.85	2.27	2.42	2.54	2.23	2.3	1.92	1.9	2.71
Akr1c12	44.29	41.74	42.22	51.41	33.54	45.19	53.27	51.96	46.32	50.2	45.86	47.73	44.44	42.78	38.98	41.92	37.42	44.18	44.99	45.57	50.13	47.31	50.73	47.85	53.25	18.64	55.87	65.02	54.07	70.51	59.55	53.63	43.49	48.16	41.35	48.77	41.38	43.39	41.37	49.04	47.05	48.36	58.03	57.47	57.27	55.68	56.49	57.43	53.31
Akr1c13	64.25	68.49	68.7	70.87	60.69	72.61	73.66	63.16	65.01	59.88	61.75	63.46	58.1	59.32	57.37	67.04	50.13	55.91	65.88	65.42	66.76	68.44	73.23	64.08	66.75	28.6	68.12	77.91	69.08	81.58	66.62	65.97	58.45	66.23	60.84	61.45	53.98	63.83	59.92	68.29	64.55	64.25	74.58	73.49	74.19	64.75	62.7	67.22	60.8
Akr1c14	177.54	214.9	177.12	180.14	101.61	184.56	171.07	217.79	153.56	143.25	150.98	177.76	206.78	153.11	168.57	176.17	149.89	170.01	128.96	215.23	158.38	196.79	213.73	200.23	206.68	92.87	198.73	293.07	222.91	323.25	218.26	196.6	88	198.85	160.49	192.93	136.29	179.74	145.36	163.66	183.9	183	201.43	182.6	203.99	148.17	247.65	253.6	208.32
Akr1c18	0.16	0.1	0.15	0.08	0.45	0.08	0.22	0.09	0.17	0.2	0.08	0.04	0.04	0	0.04	0.08	0	0.04	1.66	0.6	0.16	0.18	0.05	0.06	0.3	0.08	0.11	0.26	0.13	0	0.16	0.09	0	0.08	0.04	0.3	0.04	0.09	0.05	0.07	0	0	0.05	0.04	0.05	0	0.05	0.11	0.05
Akr1c19	36.58	47.58	41.96	32.86	35.39	43.34	39.24	34.21	30.49	21.78	20.83	32.93	26.58	26.51	21.85	35.23	19.25	26.51	57.82	58.09	54.62	39.95	44.7	31.92	62.75	16.87	51.55	66.8	74.98	87.44	76.32	80.31	37.75	63.23	68.49	63.64	35.64	46.91	43.59	33.01	51.56	34.84	40	54.59	59.7	60.03	66.26	68.68	67.29
[truncated: 17,910 more rows]
[truncated: 27 more columns]
