# Supplementary material for: The liver clock modulates circadian rhythms in white adipose tissue
Source: Mol Metab. 2025 Sep 12;101:102249. doi: 10.1016/j.molmet.2025.102249 (PMC12489913; doi:10.1016/j.molmet.2025.102249)
Supplement: Multimedia component 5 [file mmc5.xlsx]

## Sheet: STARNET browser (9)
tissue	ensembl	gene_symbol
Aortic wall	ENSG00000276900	RP11-467L13.7
Aortic wall	ENSG00000132326	PER2
Aortic wall	ENSG00000096060	FKBP5
Aortic wall	ENSG00000157514	TSC22D3
Aortic wall	ENSG00000272734	ADIRF-AS1
Aortic wall	ENSG00000102468	HTR2A
Aortic wall	ENSG00000177453	NIM1K
Aortic wall	ENSG00000109906	ZBTB16
Aortic wall	ENSG00000049246	PER3
Aortic wall	ENSG00000187953	PMS2CL
Aortic wall	ENSG00000164331	ANKRA2
Aortic wall	ENSG00000121671	CRY2
Aortic wall	ENSG00000156466	GDF6
Aortic wall	ENSG00000118689	FOXO3
Aortic wall	ENSG00000126368	NR1D1
Aortic wall	ENSG00000009780	FAM76A
Aortic wall	ENSG00000167074	TEF
Aortic wall	ENSG00000049247	UTS2
Aortic wall	ENSG00000108924	HLF
Aortic wall	ENSG00000151303	RP11-96C23.13
Aortic wall	ENSG00000123095	BHLHE41
Aortic wall	ENSG00000159208	CIART
Aortic wall	ENSG00000158246	FAM46B
Aortic wall	ENSG00000175556	LONRF3
Aortic wall	ENSG00000133794	ARNTL
Aortic wall	ENSG00000232034	AC092168.2
Aortic wall	ENSG00000236266	RP3-467L1.4
Aortic wall	ENSG00000138439	FAM117B
Aortic wall	ENSG00000105516	DBP
Aortic wall	ENSG00000100100	PIK3IP1
Aortic wall	ENSG00000114790	ARHGEF26
Aortic wall	ENSG00000004660	CAMKK1
Aortic wall	ENSG00000174738	NR1D2
Aortic wall	ENSG00000179094	PER1
Liver	ENSG00000100266	PACSIN2
Liver	ENSG00000127663	KDM4B
Liver	ENSG00000073331	ALPK1
Liver	ENSG00000138639	ARHGAP24
Liver	ENSG00000185920	PTCH1
Liver	ENSG00000224596	ZMIZ1-AS1
Liver	ENSG00000066027	PPP2R5A
Liver	ENSG00000250295	RDH10-AS1
Liver	ENSG00000174446	SNAPC5
Liver	ENSG00000108788	MLX
Liver	ENSG00000064225	ST3GAL6
Liver	ENSG00000093183	SEC22C
Liver	ENSG00000151365	THRSP
Liver	ENSG00000121210	KIAA0922
Liver	ENSG00000125430	HS3ST3B1
Liver	ENSG00000153391	INO80C
Liver	ENSG00000102900	NUP93
Liver	ENSG00000164220	F2RL2
Liver	ENSG00000167202	TBC1D2B
Liver	ENSG00000132326	PER2
Liver	ENSG00000153885	KCTD15
Liver	ENSG00000084070	SMAP2
Liver	ENSG00000179715	PCED1B
Liver	ENSG00000115884	SDC1
Liver	ENSG00000135297	MTO1
Liver	ENSG00000180190	TDRP
Liver	ENSG00000274425	AC114271.2
Liver	ENSG00000143630	HCN3
Liver	ENSG00000185100	ADSSL1
Liver	ENSG00000280106	CTC-523E23.3
Liver	ENSG00000138449	SLC40A1
Liver	ENSG00000107745	MICU1
Liver	ENSG00000197971	MBP
Liver	ENSG00000141431	ASXL3
Liver	ENSG00000112039	FANCE
Liver	ENSG00000223459	TCAF1P1
Liver	ENSG00000183833	MAATS1
Liver	ENSG00000236682	AC068282.3
Liver	ENSG00000065882	TBC1D1
Liver	ENSG00000178104	PDE4DIP
Liver	ENSG00000165501	LRR1
Liver	ENSG00000203727	SAMD5
Liver	ENSG00000225921	NOL7
Liver	ENSG00000198805	PNP
Liver	ENSG00000165272	AQP3
Liver	ENSG00000168556	ING2
Liver	ENSG00000096060	FKBP5
Liver	ENSG00000163684	RPP14
Liver	ENSG00000141665	FBXO15
Liver	ENSG00000073803	MAP3K13
Liver	ENSG00000135074	ADAM19
Liver	ENSG00000123689	G0S2
Liver	ENSG00000144645	OSBPL10
Liver	ENSG00000126953	TIMM8A
Liver	ENSG00000156222	SLC28A1
Liver	ENSG00000196372	ASB13
Liver	ENSG00000168118	RAB4A
Liver	ENSG00000178234	GALNT11
Liver	ENSG00000164406	LEAP2
Liver	ENSG00000160460	SPTBN4
Liver	ENSG00000178445	GLDC
Liver	ENSG00000136715	SAP130
Liver	ENSG00000272734	ADIRF-AS1
Liver	ENSG00000117595	IRF6
Liver	ENSG00000119689	DLST
Liver	ENSG00000175414	ARL10
Liver	ENSG00000083828	ZNF586
Liver	ENSG00000008405	CRY1
Liver	ENSG00000163251	FZD5
Liver	ENSG00000145246	ATP10D
Liver	ENSG00000111231	GPN3
Liver	ENSG00000146386	ABRACL
Liver	ENSG00000138101	DTNB
Liver	ENSG00000143367	TUFT1
Liver	ENSG00000070501	POLB
Liver	ENSG00000198841	KTI12
Liver	ENSG00000165810	BTNL9
Liver	ENSG00000087842	PIR
Liver	ENSG00000079246	XRCC5
Liver	ENSG00000116478	HDAC1
Liver	ENSG00000185436	IFNLR1
Liver	ENSG00000144837	PLA1A
Liver	ENSG00000149262	INTS4
Liver	ENSG00000139631	CSAD
Liver	ENSG00000171793	CTPS1
Liver	ENSG00000249863	RP11-177C12.1
Liver	ENSG00000168309	FAM107A
Liver	ENSG00000138115	CYP2C8
Liver	ENSG00000273372	SFTPD-AS1
Liver	ENSG00000111452	ADGRD1
Liver	ENSG00000116717	GADD45A
Liver	ENSG00000138942	RNF185
Liver	ENSG00000168661	ZNF30
Liver	ENSG00000172113	NME6
Liver	ENSG00000227242	NBPF13P
Liver	ENSG00000077420	APBB1IP
Liver	ENSG00000186300	ZNF555
Liver	ENSG00000140153	WDR20
Liver	ENSG00000196230	TUBB
Liver	ENSG00000100364	KIAA0930
Liver	ENSG00000144791	LIMD1
Liver	ENSG00000080503	SMARCA2
Liver	ENSG00000261351	CTD-3185P2.1
Liver	ENSG00000279406	RP11-327E2.5
Liver	ENSG00000280159	CTD-2591A1.1
Liver	ENSG00000154065	ANKRD29
Liver	ENSG00000165996	HACD1
Liver	ENSG00000196090	PTPRT
Liver	ENSG00000136011	STAB2
Liver	ENSG00000242600	MBL1P
Liver	ENSG00000111642	CHD4
Liver	ENSG00000110619	CARS
Liver	ENSG00000234494	SP2-AS1
Liver	ENSG00000175470	PPP2R2D
Liver	ENSG00000128242	GAL3ST1
Liver	ENSG00000101280	ANGPT4
Liver	ENSG00000149483	TMEM138
Liver	ENSG00000102098	SCML2
Liver	ENSG00000002834	LASP1
Liver	ENSG00000135069	PSAT1
Liver	ENSG00000135423	GLS2
Liver	ENSG00000183111	ARHGEF37
Liver	ENSG00000172409	CLP1
Liver	ENSG00000165802	NSMF
Liver	ENSG00000124440	HIF3A
Liver	ENSG00000167107	ACSF2
Liver	ENSG00000109906	ZBTB16
Liver	ENSG00000151552	QDPR
Liver	ENSG00000198732	SMOC1
Liver	ENSG00000125779	PANK2
Liver	ENSG00000197852	FAM212B
Liver	ENSG00000062282	DGAT2
Liver	ENSG00000176871	WSB2
Liver	ENSG00000068724	TTC7A
Liver	ENSG00000150510	FAM124A
Liver	ENSG00000163689	C3orf67
Liver	ENSG00000122034	GTF3A
Liver	ENSG00000006042	TMEM98
Liver	ENSG00000281207	SLFNL1-AS1
Liver	ENSG00000189060	H1F0
Liver	ENSG00000197381	ADARB1
Liver	ENSG00000160785	SLC25A44
Liver	ENSG00000269549	RP3-461P17.10
Liver	ENSG00000049246	PER3
Liver	ENSG00000138134	STAMBPL1
Liver	ENSG00000176783	RUFY1
Liver	ENSG00000119782	FKBP1B
Liver	ENSG00000116237	ICMT
Liver	ENSG00000044446	PHKA2
Liver	ENSG00000172339	ALG14
Liver	ENSG00000166016	ABTB2
Liver	ENSG00000181754	AMIGO1
Liver	ENSG00000254109	RBPMS-AS1
Liver	ENSG00000276409	CCL14
Liver	ENSG00000204103	MAFB
Liver	ENSG00000141576	RNF157
Liver	ENSG00000174236	REP15
Liver	ENSG00000100625	SIX4
Liver	ENSG00000088325	TPX2
Liver	ENSG00000016391	CHDH
Liver	ENSG00000131730	CKMT2
Liver	ENSG00000111696	NT5DC3
Liver	ENSG00000143845	ETNK2
Liver	ENSG00000279041	CTD-2373N4.3
Liver	ENSG00000171703	TCEA2
Liver	ENSG00000103160	HSDL1
Liver	ENSG00000196782	MAML3
Liver	ENSG00000101049	SGK2
Liver	ENSG00000125637	PSD4
Liver	ENSG00000273015	RP11-352M15.2
Liver	ENSG00000228794	LINC01128
Liver	ENSG00000230838	LINC01614
Liver	ENSG00000214706	IFRD2
Liver	ENSG00000115216	NRBP1
Liver	ENSG00000248794	CTD-2248H3.1
Liver	ENSG00000062485	CS
Liver	ENSG00000164331	ANKRA2
Liver	ENSG00000111450	STX2
Liver	ENSG00000243660	ZNF487
Liver	ENSG00000263276	RP11-96D1.10
Liver	ENSG00000168818	STX18
Liver	ENSG00000144681	STAC
Liver	ENSG00000155380	SLC16A1
Liver	ENSG00000261360	CTD-2165H16.4
Liver	ENSG00000104419	NDRG1
Liver	ENSG00000139737	SLAIN1
Liver	ENSG00000121897	LIAS
Liver	ENSG00000196369	SRGAP2B
Liver	ENSG00000156642	NPTN
Liver	ENSG00000121671	CRY2
Liver	ENSG00000159214	CCDC24
Liver	ENSG00000173638	SLC19A1
Liver	ENSG00000125388	GRK4
Liver	ENSG00000144283	PKP4
Liver	ENSG00000171456	ASXL1
Liver	ENSG00000185420	SMYD3
Liver	ENSG00000122641	INHBA
Liver	ENSG00000138411	HECW2
Liver	ENSG00000134986	NREP
Liver	ENSG00000121039	RDH10
Liver	ENSG00000021826	CPS1
Liver	ENSG00000047249	ATP6V1H
Liver	ENSG00000079156	OSBPL6
Liver	ENSG00000130707	ASS1
Liver	ENSG00000203797	DDO
Liver	ENSG00000127838	PNKD
Liver	ENSG00000135365	PHF21A
Liver	ENSG00000108381	ASPA
Liver	ENSG00000153982	GDPD1
Liver	ENSG00000119979	FAM45A
Liver	ENSG00000137699	TRIM29
Liver	ENSG00000203801	LINC00222
Liver	ENSG00000260231	JHDM1D-AS1
Liver	ENSG00000169032	MAP2K1
Liver	ENSG00000131778	CHD1L
Liver	ENSG00000152932	RAB3C
Liver	ENSG00000181619	GPR135
Liver	ENSG00000270194	RP11-259K5.2
Liver	ENSG00000159228	CBR1
Liver	ENSG00000075275	CELSR1
Liver	ENSG00000272150	NBPF25P
Liver	ENSG00000149476	TKFC
Liver	ENSG00000020577	SAMD4A
Liver	ENSG00000117009	KMO
Liver	ENSG00000109445	ZNF330
Liver	ENSG00000136379	ABHD17C
Liver	ENSG00000172164	SNTB1
Liver	ENSG00000152229	PSTPIP2
Liver	ENSG00000108559	NUP88
Liver	ENSG00000009780	FAM76A
Liver	ENSG00000113360	DROSHA
Liver	ENSG00000273381	RP11-305L7.7
Liver	ENSG00000174808	BTC
Liver	ENSG00000145692	BHMT
Liver	ENSG00000122203	KIAA1191
Liver	ENSG00000151790	TDO2
Liver	ENSG00000108984	MAP2K6
Liver	ENSG00000270177	CTD-2410N18.3
Liver	ENSG00000181938	GINS3
Liver	ENSG00000110060	PUS3
Liver	ENSG00000153029	MR1
Liver	ENSG00000135597	REPS1
Liver	ENSG00000267534	S1PR2
Liver	ENSG00000139626	ITGB7
Liver	ENSG00000225335	XXbac-B476C20.9
Liver	ENSG00000134802	SLC43A3
Liver	ENSG00000075975	MKRN2
Liver	ENSG00000137267	TUBB2A
Liver	ENSG00000280073	CTD-2525P14.5
Liver	ENSG00000224885	TSSC1-IT1
Liver	ENSG00000205664	RP11-706O15.1
Liver	ENSG00000214944	ARHGEF28
Liver	ENSG00000018510	AGPS
Liver	ENSG00000204815	TTC25
Liver	ENSG00000168916	ZNF608
Liver	ENSG00000157303	SUSD3
Liver	ENSG00000006712	PAF1
Liver	ENSG00000259319	RP11-293M10.6
Liver	ENSG00000146648	EGFR
Liver	ENSG00000158710	TAGLN2
Liver	ENSG00000085185	BCORL1
Liver	ENSG00000109046	WSB1
Liver	ENSG00000186198	SLC51B
Liver	ENSG00000088826	SMOX
Liver	ENSG00000153162	BMP6
Liver	ENSG00000115107	STEAP3
Liver	ENSG00000225361	PPP1R26-AS1
Liver	ENSG00000123416	TUBA1B
Liver	ENSG00000109685	WHSC1
Liver	ENSG00000168291	PDHB
Liver	ENSG00000108924	HLF
Liver	ENSG00000102543	CDADC1
Liver	ENSG00000102978	POLR2C
Liver	ENSG00000110400	PVRL1
Liver	ENSG00000065665	SEC61A2
Liver	ENSG00000072201	LNX1
Liver	ENSG00000204304	PBX2
Liver	ENSG00000077713	SLC25A43
Liver	ENSG00000115525	ST3GAL5
Liver	ENSG00000047849	MAP4
Liver	ENSG00000276772	CTD-2515H24.2
Liver	ENSG00000157653	C9orf43
Liver	ENSG00000184979	USP18
Liver	ENSG00000106771	TMEM245
Liver	ENSG00000065154	OAT
Liver	ENSG00000165443	PHYHIPL
Liver	ENSG00000224281	SLC25A5-AS1
Liver	ENSG00000280047	CTC-463A16.1
Liver	ENSG00000141034	GID4
Liver	ENSG00000198468	FLVCR1-AS1
Liver	ENSG00000106258	CYP3A5
Liver	ENSG00000115942	ORC2
Liver	ENSG00000185737	NRG3
Liver	ENSG00000065534	MYLK
Liver	ENSG00000166148	AVPR1A
Liver	ENSG00000231574	KCCAT211
Liver	ENSG00000143067	ZNF697
Liver	ENSG00000124343	XG
Liver	ENSG00000165959	CLMN
Liver	ENSG00000091831	ESR1
Liver	ENSG00000151503	NCAPD3
Liver	ENSG00000111252	SH2B3
Liver	ENSG00000090470	PDCD7
Liver	ENSG00000178226	PRSS36
Liver	ENSG00000228653	HNRNPCP7
Liver	ENSG00000153208	MERTK
Liver	ENSG00000132256	TRIM5
Liver	ENSG00000226200	SGMS1-AS1
Liver	ENSG00000133639	BTG1
Liver	ENSG00000185220	PGBD2
Liver	ENSG00000198929	NOS1AP
Liver	ENSG00000245017	RP11-181C3.1
Liver	ENSG00000106012	IQCE
Liver	ENSG00000137393	RNF144B
Liver	ENSG00000160305	DIP2A
Liver	ENSG00000279199	RP11-749I16.3
Liver	ENSG00000279050	PWAR1
Liver	ENSG00000087258	GNAO1
Liver	ENSG00000274561	RP11-147L13.12
Liver	ENSG00000260063	RP5-968P14.2
Liver	ENSG00000198420	TCAF1
Liver	ENSG00000164188	RANBP3L
Liver	ENSG00000188229	TUBB4B
Liver	ENSG00000148832	PAOX
Liver	ENSG00000136895	GARNL3
Liver	ENSG00000117139	KDM5B
Liver	ENSG00000168000	BSCL2
Liver	ENSG00000123178	SPRYD7
Liver	ENSG00000072134	EPN2
Liver	ENSG00000204947	ZNF425
Liver	ENSG00000265996	MIR3671
Liver	ENSG00000176595	KBTBD11
Liver	ENSG00000124214	STAU1
Liver	ENSG00000183423	LRIT3
Liver	ENSG00000256720	BTG1P1
Liver	ENSG00000230555	RP11-517P14.2
Liver	ENSG00000186889	TMEM17
Liver	ENSG00000134490	TMEM241
Liver	ENSG00000101236	RNF24
Liver	ENSG00000277147	LINC00869
Liver	ENSG00000103507	BCKDK
Liver	ENSG00000174945	AMZ1
Liver	ENSG00000267270	PARD6G-AS1
Liver	ENSG00000180801	ARSJ
Liver	ENSG00000231948	HS1BP3-IT1
Liver	ENSG00000064309	CDON
Liver	ENSG00000255043	NAV2-AS5
Liver	ENSG00000151287	TEX30
Liver	ENSG00000170011	MYRIP
Liver	ENSG00000271425	NBPF10
Liver	ENSG00000088280	ASAP3
Liver	ENSG00000267194	RP1-193H18.2
Liver	ENSG00000148082	SHC3
Liver	ENSG00000242732	RGAG4
Liver	ENSG00000163106	HPGDS
Liver	ENSG00000155849	ELMO1
Liver	ENSG00000159208	CIART
Liver	ENSG00000166689	PLEKHA7
Liver	ENSG00000152990	ADGRA3
Liver	ENSG00000167461	RAB8A
Liver	ENSG00000120341	SEC16B
Liver	ENSG00000169710	FASN
Liver	ENSG00000111181	SLC6A12
Liver	ENSG00000137124	ALDH1B1
Liver	ENSG00000114480	GBE1
Liver	ENSG00000254154	RP4-798P15.3
Liver	ENSG00000225057	AC096574.4
Liver	ENSG00000136531	SCN2A
Liver	ENSG00000184992	BRI3BP
Liver	ENSG00000067369	TP53BP1
Liver	ENSG00000257167	TMPO-AS1
Liver	ENSG00000184985	SORCS2
Liver	ENSG00000101665	SMAD7
Liver	ENSG00000278133	RP11-196G11.5
Liver	ENSG00000125166	GOT2
Liver	ENSG00000280351	CTD-2561B21.8
Liver	ENSG00000106588	PSMA2
Liver	ENSG00000122557	HERPUD2
Liver	ENSG00000006432	MAP3K9
Liver	ENSG00000239789	MRPS17
Liver	ENSG00000170615	SLC26A5
Liver	ENSG00000065491	TBC1D22B
Liver	ENSG00000187676	B3GLCT
Liver	ENSG00000198561	CTNND1
Liver	ENSG00000223723	BX842568.2
Liver	ENSG00000141447	OSBPL1A
Liver	ENSG00000153832	FBXO36
Liver	ENSG00000171790	SLFNL1
Liver	ENSG00000176155	CCDC57
Liver	ENSG00000153046	CDYL
Liver	ENSG00000052795	FNIP2
Liver	ENSG00000051108	HERPUD1
Liver	ENSG00000071205	ARHGAP10
Liver	ENSG00000120254	MTHFD1L
Liver	ENSG00000179456	ZBTB18
Liver	ENSG00000198478	SH3BGRL2
Liver	ENSG00000250290	NCAPGP1
Liver	ENSG00000132846	ZBED3
Liver	ENSG00000139668	WDFY2
Liver	ENSG00000279118	RP11-517I3.2
Liver	ENSG00000117643	MAN1C1
Liver	ENSG00000154928	EPHB1
Liver	ENSG00000171227	TMEM37
Liver	ENSG00000184232	OAF
Liver	ENSG00000112319	EYA4
Liver	ENSG00000113924	HGD
Liver	ENSG00000153976	HS3ST3A1
Liver	ENSG00000196141	SPATS2L
Liver	ENSG00000135775	COG2
Liver	ENSG00000213853	EMP2
Liver	ENSG00000164292	RHOBTB3
Liver	ENSG00000136026	CKAP4
Liver	ENSG00000143869	GDF7
Liver	ENSG00000086289	EPDR1
Liver	ENSG00000187741	FANCA
Liver	ENSG00000169918	OTUD7A
Liver	ENSG00000100024	UPB1
Liver	ENSG00000168356	SCN11A
Liver	ENSG00000237836	PHKA2-AS1
Liver	ENSG00000143479	DYRK3
Liver	ENSG00000167780	SOAT2
Liver	ENSG00000162545	CAMK2N1
Liver	ENSG00000140350	ANP32A
Liver	ENSG00000247400	DNAJC3-AS1
Liver	ENSG00000167110	GOLGA2
Liver	ENSG00000183010	PYCR1
Liver	ENSG00000133816	MICAL2
Liver	ENSG00000242193	RP11-568K15.1
Liver	ENSG00000170485	NPAS2
Liver	ENSG00000129007	CALML4
Liver	ENSG00000249258	RP11-468H14.2
Liver	ENSG00000070526	ST6GALNAC1
Liver	ENSG00000158292	GPR153
Liver	ENSG00000130703	OSBPL2
Liver	ENSG00000253552	HOXA-AS2
Liver	ENSG00000133794	ARNTL
Liver	ENSG00000140961	OSGIN1
Liver	ENSG00000148356	LRSAM1
Liver	ENSG00000139178	C1RL
Liver	ENSG00000068383	INPP5A
Liver	ENSG00000177614	PGBD5
Liver	ENSG00000077092	RARB
Liver	ENSG00000235033	RP11-61I13.3
Liver	ENSG00000103316	CRYM
Liver	ENSG00000137266	SLC22A23
Liver	ENSG00000112079	STK38
Liver	ENSG00000171617	ENC1
Liver	ENSG00000249242	TMEM150C
Liver	ENSG00000004799	PDK4
Liver	ENSG00000189056	RELN
Liver	ENSG00000239887	C1orf226
Liver	ENSG00000155324	GRAMD3
Liver	ENSG00000189227	C15orf61
Liver	ENSG00000186314	PRELID2
Liver	ENSG00000246859	STARD4-AS1
Liver	ENSG00000124782	RREB1
Liver	ENSG00000181031	RPH3AL
Liver	ENSG00000059573	ALDH18A1
Liver	ENSG00000164080	RAD54L2
Liver	ENSG00000176641	RNF152
Liver	ENSG00000058866	DGKG
Liver	ENSG00000133808	MICALCL
Liver	ENSG00000092068	SLC7A8
Liver	ENSG00000163162	RNF149
Liver	ENSG00000093010	COMT
Liver	ENSG00000036672	USP2
Liver	ENSG00000236266	RP3-467L1.4
Liver	ENSG00000139597	N4BP2L1
Liver	ENSG00000260495	RP11-55K13.1
Liver	ENSG00000146904	EPHA1
Liver	ENSG00000127472	PLA2G5
Liver	ENSG00000065485	PDIA5
Liver	ENSG00000139289	PHLDA1
Liver	ENSG00000231609	AC009501.4
Liver	ENSG00000184005	ST6GALNAC3
Liver	ENSG00000106633	GCK
Liver	ENSG00000070371	CLTCL1
Liver	ENSG00000137309	HMGA1
Liver	ENSG00000004478	FKBP4
Liver	ENSG00000113578	FGF1
Liver	ENSG00000183762	KREMEN1
Liver	ENSG00000132938	MTUS2
Liver	ENSG00000245904	RP11-796E2.4
Liver	ENSG00000099968	BCL2L13
Liver	ENSG00000165097	KDM1B
Liver	ENSG00000090487	SPG21
Liver	ENSG00000269837	IPO5P1
Liver	ENSG00000089123	TASP1
Liver	ENSG00000230870	FBXW11P1
Liver	ENSG00000116273	PHF13
Liver	ENSG00000107282	APBA1
Liver	ENSG00000101670	LIPG
Liver	ENSG00000169926	KLF13
Liver	ENSG00000172731	LRRC20
Liver	ENSG00000169752	NRG4
Liver	ENSG00000164105	SAP30
Liver	ENSG00000118520	ARG1
Liver	ENSG00000100100	PIK3IP1
Liver	ENSG00000107341	UBE2R2
Liver	ENSG00000104490	NCALD
Liver	ENSG00000111707	SUDS3
Liver	ENSG00000187720	THSD4
Liver	ENSG00000167588	GPD1
Liver	ENSG00000158079	PTPDC1
Liver	ENSG00000129596	CDO1
Liver	ENSG00000278601	RP11-348N5.9
Liver	ENSG00000138363	ATIC
Liver	ENSG00000118518	RNF146
Liver	ENSG00000126970	ZC4H2
Liver	ENSG00000153823	PID1
Liver	ENSG00000188895	MSL1
Liver	ENSG00000148200	NR6A1
Liver	ENSG00000243978	RGAG1
Liver	ENSG00000213071	LPAL2
Liver	ENSG00000272368	RP4-605O3.4
Liver	ENSG00000150672	DLG2
Liver	ENSG00000164236	ANKRD33B
Liver	ENSG00000157110	RBPMS
Liver	ENSG00000253406	AC012613.2
Liver	ENSG00000204977	TRIM13
Liver	ENSG00000122729	ACO1
Liver	ENSG00000219481	NBPF1
Liver	ENSG00000145244	CORIN
Liver	ENSG00000073849	ST6GAL1
Liver	ENSG00000144677	CTDSPL
Liver	ENSG00000196876	SCN8A
Liver	ENSG00000122778	KIAA1549
Liver	ENSG00000112290	WASF1
Liver	ENSG00000125834	STK35
Liver	ENSG00000165511	C10orf25
Liver	ENSG00000152782	PANK1
Liver	ENSG00000227082	CH17-437K3.1
Liver	ENSG00000206562	METTL6
Liver	ENSG00000137727	ARHGAP20
Liver	ENSG00000188613	NANOS1
Liver	ENSG00000261617	RP11-243A14.1
Liver	ENSG00000160190	SLC37A1
Liver	ENSG00000089041	P2RX7
Liver	ENSG00000004660	CAMKK1
Liver	ENSG00000094963	FMO2
Liver	ENSG00000169375	SIN3A
Liver	ENSG00000137285	TUBB2B
Liver	ENSG00000006453	BAIAP2L1
Liver	ENSG00000131462	TUBG1
Liver	ENSG00000113369	ARRDC3
Liver	ENSG00000171903	CYP4F11
Liver	ENSG00000132423	COQ3
Liver	ENSG00000003096	KLHL13
Liver	ENSG00000136295	TTYH3
Liver	ENSG00000236088	COX10-AS1
Liver	ENSG00000091483	FH
Liver	ENSG00000117280	RAB29
Liver	ENSG00000167553	TUBA1C
Liver	ENSG00000275431	CTB-186H2.3
Liver	ENSG00000102898	NUTF2
Liver	ENSG00000274070	GATSL2
Liver	ENSG00000267745	RP11-686D22.8
Liver	ENSG00000164647	STEAP1
Liver	ENSG00000225968	ELFN1
Liver	ENSG00000145819	ARHGAP26
Liver	ENSG00000165312	OTUD1
Liver	ENSG00000184307	ZDHHC23
Liver	ENSG00000179397	C1orf101
Liver	ENSG00000106789	CORO2A
Liver	ENSG00000168264	IRF2BP2
Liver	ENSG00000178078	STAP2
Liver	ENSG00000106829	TLE4
Liver	ENSG00000168781	PPIP5K1
Liver	ENSG00000134864	GGACT
Liver	ENSG00000271976	RP11-884K10.7
Liver	ENSG00000147454	SLC25A37
Liver	ENSG00000187446	CHP1
Liver	ENSG00000238121	LINC00426
Liver	ENSG00000134278	SPIRE1
Liver	ENSG00000173626	TRAPPC3L
Liver	ENSG00000143801	PSEN2
Liver	ENSG00000157214	STEAP2
Liver	ENSG00000169299	PGM2
Liver	ENSG00000100225	FBXO7
Liver	ENSG00000153237	CCDC148
Liver	ENSG00000279159	RP3-394A18.1
Liver	ENSG00000269313	MAGIX
Liver	ENSG00000261114	RP11-325K4.2
Liver	ENSG00000158169	FANCC
Liver	ENSG00000109519	GRPEL1
Liver	ENSG00000100479	POLE2
Liver	ENSG00000104267	CA2
Liver	ENSG00000213971	RP11-15H20.6
Liver	ENSG00000157837	SPPL3
Liver	ENSG00000181856	SLC2A4
Liver	ENSG00000163701	IL17RE
Liver	ENSG00000130066	SAT1
Liver	ENSG00000143437	ARNT
Liver	ENSG00000136436	CALCOCO2
Liver	ENSG00000143093	STRIP1
Liver	ENSG00000247572	CKMT2-AS1
Liver	ENSG00000055163	CYFIP2
Liver	ENSG00000136828	RALGPS1
Liver	ENSG00000119402	FBXW2
Liver	ENSG00000163900	TMEM41A
Liver	ENSG00000249825	CTD-2201I18.1
Liver	ENSG00000281344	HELLPAR
Liver	ENSG00000262454	MIR193BHG
Liver	ENSG00000115598	IL1RL2
Liver	ENSG00000066044	ELAVL1
Liver	ENSG00000107438	PDLIM1
Liver	ENSG00000047579	DTNBP1
Liver	ENSG00000168575	SLC20A2
Liver	ENSG00000221988	PPT2
Liver	ENSG00000117154	IGSF21
Liver	ENSG00000206567	AC022007.5
Liver	ENSG00000131019	ULBP3
Liver	ENSG00000166780	C16orf45
Liver	ENSG00000003137	CYP26B1
Liver	ENSG00000102984	ZNF821
Liver	ENSG00000074621	SLC24A1
Liver	ENSG00000119686	FLVCR2
Liver	ENSG00000266028	SRGAP2
Liver	ENSG00000144712	CAND2
Liver	ENSG00000108861	DUSP3
Liver	ENSG00000140199	SLC12A6
Liver	ENSG00000269976	RP11-130L8.2
Liver	ENSG00000230894	RP11-67K19.3
Liver	ENSG00000279149	RP11-374F3.5
Liver	ENSG00000235280	MCF2L-AS1
Liver	ENSG00000237718	AC009095.4
Liver	ENSG00000188199	NUTM2B
Liver	ENSG00000224940	PRRT4
Liver	ENSG00000157343	ARMC12
Liver	ENSG00000234936	AC010883.5
Liver	ENSG00000242048	RP13-452N2.1
Liver	ENSG00000103154	NECAB2
Liver	ENSG00000260940	RP4-575N6.5
Liver	ENSG00000227201	CNN2P1
Liver	ENSG00000233261	LINC00264
Liver	ENSG00000183785	TUBA8
Liver	ENSG00000251675	CTC-458I2.2
Liver	ENSG00000111249	CUX2
Liver	ENSG00000188676	IDO2
Liver	ENSG00000140284	SLC27A2
Liver	ENSG00000145757	SPATA9
Liver	ENSG00000197549	PRAMENP
Liver	ENSG00000272502	RP11-713M15.2
Liver	ENSG00000049768	FOXP3
Liver	ENSG00000279444	RP11-715H19.2
Liver	ENSG00000144852	NR1I2
Liver	ENSG00000211452	DIO1
Liver	ENSG00000275956	RP5-966M1.7
Liver	ENSG00000248596	RP11-844P9.2
Liver	ENSG00000185168	LINC00482
Liver	ENSG00000186115	CYP4F2
Liver	ENSG00000146166	LGSN
Liver	ENSG00000173262	SLC2A14
Liver	ENSG00000174885	NLRP6
Liver	ENSG00000128271	ADORA2A
Liver	ENSG00000271743	CTD-2541M15.3
Liver	ENSG00000265451	RP11-204L24.2
Liver	ENSG00000267868	RP11-120K24.3
Liver	ENSG00000254827	SLC22A18AS
Liver	ENSG00000228705	LINC00659
Liver	ENSG00000178803	ADORA2A-AS1
Liver	ENSG00000171954	CYP4F22
Liver	ENSG00000256262	USP30-AS1
Liver	ENSG00000261097	LINC00563
Liver	ENSG00000101188	NTSR1
Liver	ENSG00000164082	GRM2
Liver	ENSG00000104833	TUBB4A
Liver	ENSG00000169750	RAC3
Liver	ENSG00000167964	RAB26
Liver	ENSG00000260941	LINC00622
Liver	ENSG00000274029	RP11-340F14.6
Liver	ENSG00000228146	CASP16P
Liver	ENSG00000276261	RP11-1060J15.9
Liver	ENSG00000275718	CCL15
Liver	ENSG00000180745	CLRN3
Liver	ENSG00000214855	APOC1P1
Liver	ENSG00000273585	RP11-14C10.5
Liver	ENSG00000203857	HSD3B1
Liver	ENSG00000251584	RP11-440I14.3
Liver	ENSG00000258858	RP11-982M15.5
Liver	ENSG00000259219	CTD-3076O17.2
Liver	ENSG00000228918	LINC01344
Liver	ENSG00000231100	RP11-740C1.2
Liver	ENSG00000270938	RAP2CP1
Liver	ENSG00000212479	U3
Liver	ENSG00000162039	MEIOB
Liver	ENSG00000249364	RP11-434D9.1
Liver	ENSG00000228697	RP5-968D22.1
Liver	ENSG00000172478	C2orf54
Liver	ENSG00000226291	AC091729.8
Liver	ENSG00000263237	RP11-429K17.1
Liver	ENSG00000260011	RP13-20L14.1
Liver	ENSG00000232075	MRPL35P2
Liver	ENSG00000254480	RP11-23F23.2
Liver	ENSG00000163673	DCLK3
Liver	ENSG00000213996	TM6SF2
Liver	ENSG00000183908	LRRC55
Liver	ENSG00000171931	FBXW10
Liver	ENSG00000267251	AC139100.3
Liver	ENSG00000176402	GJC3
Liver	ENSG00000186732	MPPED1
Liver	ENSG00000166111	SVOP
Liver	ENSG00000183628	DGCR6
Liver	ENSG00000140519	RHCG
Liver	ENSG00000189366	ALG1L
Liver	ENSG00000176635	HORMAD2
Liver	ENSG00000279427	RP11-132F7.2
Liver	ENSG00000278690	RP11-104J23.2
Liver	ENSG00000234235	BOK-AS1
Liver	ENSG00000066813	ACSM2B
Liver	ENSG00000224477	RP1-81D8.3
Liver	ENSG00000091138	SLC26A3
Liver	ENSG00000274560	RP11-285E23.2
Liver	ENSG00000241544	RP11-6F2.5
Liver	ENSG00000233936	RP11-399H11.2
Liver	ENSG00000236754	AC004019.13
Liver	ENSG00000228824	MIR4500HG
Liver	ENSG00000165474	GJB2
Liver	ENSG00000225077	LINC00337
Liver	ENSG00000235772	AP001625.6
Liver	ENSG00000236117	RP4-754E20__A.5
Liver	ENSG00000232445	RP11-132A1.4
Liver	ENSG00000259417	LINC01314
Liver	ENSG00000225790	RP11-2L8.1
Liver	ENSG00000254211	LINC01485
Liver	ENSG00000265369	PCAT18
Liver	ENSG00000231487	AP006285.7
Liver	ENSG00000213171	LINGO4
Liver	ENSG00000143627	PKLR
Liver	ENSG00000231083	AC011747.6
Liver	ENSG00000007001	UPP2
Liver	ENSG00000116882	HAO2
Liver	ENSG00000100033	PRODH
Liver	ENSG00000238123	MID1IP1-AS1
Liver	ENSG00000257808	RP11-1136G11.8
Liver	ENSG00000185269	NOTUM
Liver	ENSG00000177459	ERICH5
Liver	ENSG00000275152	CCL16
Liver	ENSG00000235523	RP11-63P12.7
Liver	ENSG00000224649	AF124730.4
Liver	ENSG00000052344	PRSS8
Liver	ENSG00000227117	HORMAD2-AS1
Liver	ENSG00000254622	NAV2-AS4
Liver	ENSG00000007216	SLC13A2
Liver	ENSG00000184616	SPDYE12P
Liver	ENSG00000260266	CTD-2311M21.2
Liver	ENSG00000260802	LINC00890
Liver	ENSG00000162761	LMX1A
Liver	ENSG00000151224	MAT1A
Liver	ENSG00000223991	AC104809.2
Liver	ENSG00000142182	DNMT3L
Liver	ENSG00000243818	RP11-372E1.4
Liver	ENSG00000245768	RP11-410D17.2
Liver	ENSG00000223947	AC016738.4
Liver	ENSG00000261829	RP11-223I10.1
Liver	ENSG00000183166	CALN1
Liver	ENSG00000223956	RP4-710M16.2
Liver	ENSG00000095596	CYP26A1
Liver	ENSG00000182902	SLC25A18
Liver	ENSG00000205864	KRTAP5-6
Liver	ENSG00000249198	RP11-772C9.1
Liver	ENSG00000232724	TRIM80P
Liver	ENSG00000253939	RP11-44K6.3
Liver	ENSG00000103460	TOX3
Liver	ENSG00000254814	RP11-535A19.1
Liver	ENSG00000110887	DAO
Liver	ENSG00000279428	RP11-258F1.2
Liver	ENSG00000197408	CYP2B6
Liver	ENSG00000197177	ADGRA1
Liver	ENSG00000279607	RP11-348J12.5
Liver	ENSG00000272372	RP11-441F2.5
Liver	ENSG00000225039	LINC01058
Liver	ENSG00000180432	CYP8B1
Liver	ENSG00000267151	MIR2117HG
Liver	ENSG00000234647	RP11-503C24.4
Liver	ENSG00000216588	IGSF23
Liver	ENSG00000178821	TMEM52
Liver	ENSG00000226549	SCDP1
Liver	ENSG00000212327	RNU6-882P
Liver	ENSG00000135443	KRT85
Liver	ENSG00000206587	RNU6-46P
Liver	ENSG00000224245	RP11-533K9.3
Liver	ENSG00000257259	RP11-767I20.1
Liver	ENSG00000275944	RP11-104J23.1
Liver	ENSG00000196660	SLC30A10
Liver	ENSG00000086159	AQP6
Liver	ENSG00000250596	RP11-440I14.2
Liver	ENSG00000139352	ASCL1
Liver	ENSG00000237337	RP11-567C20.2
Liver	ENSG00000250470	AP000351.3
Liver	ENSG00000256925	ADGRA1-AS1
Liver	ENSG00000106384	MOGAT3
Liver	ENSG00000236039	AC019117.2
Liver	ENSG00000271044	RP11-255M6.1
Liver	ENSG00000207037	RNU6-339P
Liver	ENSG00000141485	SLC13A5
Liver	ENSG00000241754	RP11-280H21.1
Liver	ENSG00000278071	RP11-736N17.10
Liver	ENSG00000186458	DEFB132
Liver	ENSG00000214890	CTD-2299I21.1
Liver	ENSG00000205865	FAM99B
Liver	ENSG00000124092	CTCFL
Liver	ENSG00000174145	NWD2
Liver	ENSG00000243404	RPL35AP32
Liver	ENSG00000226622	AC092155.4
Liver	ENSG00000088386	SLC15A1
Liver	ENSG00000153086	ACMSD
Liver	ENSG00000212388	RNU6-796P
Liver	ENSG00000226598	AC017060.1
Liver	ENSG00000237759	RP11-278H7.3
Liver	ENSG00000260541	LA16c-429E7.1
Liver	ENSG00000255746	RP11-283I3.4
Liver	ENSG00000185332	TMEM105
Liver	ENSG00000005981	ASB4
Liver	ENSG00000229291	RP4-580N22.2
Liver	ENSG00000254726	MEX3A
Liver	ENSG00000157087	ATP2B2
Liver	ENSG00000153060	TEKT5
Liver	ENSG00000112337	SLC17A2
Liver	ENSG00000185038	MROH2A
Liver	ENSG00000277186	RP13-554M15.8
Liver	ENSG00000128285	MCHR1
Liver	ENSG00000248485	PCP4L1
Liver	ENSG00000204583	LRCOL1
Liver	ENSG00000227306	AP006285.6
Liver	ENSG00000254605	RP11-626H12.2
Liver	ENSG00000142609	CFAP74
Liver	ENSG00000229886	RP5-1132H15.3
Liver	ENSG00000237525	AC012668.2
Liver	ENSG00000109832	DDX25
Liver	ENSG00000204128	C2orf72
Liver	ENSG00000279418	LINC00244
Liver	ENSG00000174992	ZG16
Liver	ENSG00000140459	CYP11A1
Liver	ENSG00000224721	AC007182.6
Liver	ENSG00000267605	CTD-3220F14.1
Liver	ENSG00000280537	RP11-33O4.2
Liver	ENSG00000279372	RP11-1182P23.5
Liver	ENSG00000253111	RP11-136O12.2
Mammary artery	ENSG00000138639	ARHGAP24
Mammary artery	ENSG00000119138	KLF9
Mammary artery	ENSG00000102760	RGCC
Mammary artery	ENSG00000132326	PER2
Mammary artery	ENSG00000116106	EPHA4
Mammary artery	ENSG00000141431	ASXL3
Mammary artery	ENSG00000096060	FKBP5
Mammary artery	ENSG00000157514	TSC22D3
Mammary artery	ENSG00000102468	HTR2A
Mammary artery	ENSG00000183579	ZNRF3
Mammary artery	ENSG00000177453	NIM1K
Mammary artery	ENSG00000205683	DPF3
Mammary artery	ENSG00000163637	PRICKLE2
Mammary artery	ENSG00000105173	CCNE1
Mammary artery	ENSG00000130713	EXOSC2
Mammary artery	ENSG00000171621	SPSB1
Mammary artery	ENSG00000109906	ZBTB16
Mammary artery	ENSG00000147642	SYBU
Mammary artery	ENSG00000161896	IP6K3
Mammary artery	ENSG00000049246	PER3
Mammary artery	ENSG00000176971	FIBIN
Mammary artery	ENSG00000261701	HPR
Mammary artery	ENSG00000121671	CRY2
Mammary artery	ENSG00000118689	FOXO3
Mammary artery	ENSG00000104415	WISP1
Mammary artery	ENSG00000126368	NR1D1
Mammary artery	ENSG00000007944	MYLIP
Mammary artery	ENSG00000134294	SLC38A2
Mammary artery	ENSG00000185483	ROR1
Mammary artery	ENSG00000009780	FAM76A
Mammary artery	ENSG00000079691	LRRC16A
Mammary artery	ENSG00000167074	TEF
Mammary artery	ENSG00000162869	PPP1R21
Mammary artery	ENSG00000108924	HLF
Mammary artery	ENSG00000115525	ST3GAL5
Mammary artery	ENSG00000101134	DOK5
Mammary artery	ENSG00000143067	ZNF697
Mammary artery	ENSG00000079215	SLC1A3
Mammary artery	ENSG00000173598	NUDT4
Mammary artery	ENSG00000003989	SLC7A2
Mammary artery	ENSG00000123095	BHLHE41
Mammary artery	ENSG00000159208	CIART
Mammary artery	ENSG00000154309	DISP1
Mammary artery	ENSG00000227141	RP11-545A16.3
Mammary artery	ENSG00000139132	FGD4
Mammary artery	ENSG00000123213	NLN
Mammary artery	ENSG00000165030	NFIL3
Mammary artery	ENSG00000253276	CCDC71L
Mammary artery	ENSG00000163884	KLF15
Mammary artery	ENSG00000224689	ZNF812
Mammary artery	ENSG00000172318	B3GALT1
Mammary artery	ENSG00000122254	HS3ST2
Mammary artery	ENSG00000276600	RAB7B
Mammary artery	ENSG00000102230	PCYT1B
Mammary artery	ENSG00000111684	LPCAT3
Mammary artery	ENSG00000175556	LONRF3
Mammary artery	ENSG00000170485	NPAS2
Mammary artery	ENSG00000133794	ARNTL
Mammary artery	ENSG00000137198	GMPR
Mammary artery	ENSG00000232034	AC092168.2
Mammary artery	ENSG00000236266	RP3-467L1.4
Mammary artery	ENSG00000138439	FAM117B
Mammary artery	ENSG00000004478	FKBP4
Mammary artery	ENSG00000105516	DBP
Mammary artery	ENSG00000206190	ATP10A
Mammary artery	ENSG00000114790	ARHGEF26
Mammary artery	ENSG00000135821	GLUL
Mammary artery	ENSG00000004660	CAMKK1
Mammary artery	ENSG00000174738	NR1D2
Mammary artery	ENSG00000088899	RP5-1187M17.10
Mammary artery	ENSG00000151789	ZNF385D
Mammary artery	ENSG00000019549	SNAI2
Mammary artery	ENSG00000145819	ARHGAP26
Mammary artery	ENSG00000179094	PER1
Mammary artery	ENSG00000178882	FAM101A
Mammary artery	ENSG00000168209	DDIT4
Mammary artery	ENSG00000116574	RHOU
Mammary artery	ENSG00000003137	CYP26B1
Mammary artery	ENSG00000001084	GCLC
Mammary artery	ENSG00000235288	RP11-70C1.3
Mammary artery	ENSG00000260941	LINC00622
Mammary artery	ENSG00000198074	AKR1B10
Mammary artery	ENSG00000267653	RP1-193H18.3
Mammary artery	ENSG00000162782	TDRD5
Mammary artery	ENSG00000239873	GAPDHP27
Mammary artery	ENSG00000222162	RN7SKP151
Mammary artery	ENSG00000258117	RP11-1022B3.1
Subcutanous fat	ENSG00000119138	KLF9
Subcutanous fat	ENSG00000172201	ID4
Subcutanous fat	ENSG00000132326	PER2
Subcutanous fat	ENSG00000106004	HOXA5
Subcutanous fat	ENSG00000236849	LINC01474
Subcutanous fat	ENSG00000280739	EIF1B-AS1
Subcutanous fat	ENSG00000096060	FKBP5
Subcutanous fat	ENSG00000141665	FBXO15
Subcutanous fat	ENSG00000157514	TSC22D3
Subcutanous fat	ENSG00000124766	SOX4
Subcutanous fat	ENSG00000115112	TFCP2L1
Subcutanous fat	ENSG00000211451	GNRHR2
Subcutanous fat	ENSG00000235954	TTC28-AS1
Subcutanous fat	ENSG00000078487	ZCWPW1
Subcutanous fat	ENSG00000213742	ZNF337-AS1
Subcutanous fat	ENSG00000236778	INTS6-AS1
Subcutanous fat	ENSG00000279233	RP11-158L12.4
Subcutanous fat	ENSG00000171621	SPSB1
Subcutanous fat	ENSG00000186369	LINC00643
Subcutanous fat	ENSG00000109906	ZBTB16
Subcutanous fat	ENSG00000182255	KCNA4
Subcutanous fat	ENSG00000049246	PER3
Subcutanous fat	ENSG00000118242	MREG
Subcutanous fat	ENSG00000273320	RP11-22N19.2
Subcutanous fat	ENSG00000135111	TBX3
Subcutanous fat	ENSG00000259705	RP11-227D13.1
Subcutanous fat	ENSG00000154359	LONRF1
Subcutanous fat	ENSG00000106366	SERPINE1
Subcutanous fat	ENSG00000126368	NR1D1
Subcutanous fat	ENSG00000125398	SOX9
Subcutanous fat	ENSG00000105997	HOXA3
Subcutanous fat	ENSG00000115602	IL1RL1
Subcutanous fat	ENSG00000259498	RP11-244F12.3
Subcutanous fat	ENSG00000259863	SH3RF3-AS1
Subcutanous fat	ENSG00000224812	TMEM72-AS1
Subcutanous fat	ENSG00000129657	SEC14L1
Subcutanous fat	ENSG00000167074	TEF
Subcutanous fat	ENSG00000079385	CEACAM1
Subcutanous fat	ENSG00000108924	HLF
Subcutanous fat	ENSG00000224905	AP001347.6
Subcutanous fat	ENSG00000255690	TRIL
Subcutanous fat	ENSG00000106236	NPTX2
Subcutanous fat	ENSG00000133639	BTG1
Subcutanous fat	ENSG00000164442	CITED2
Subcutanous fat	ENSG00000124019	FAM124B
Subcutanous fat	ENSG00000272092	RP11-350N15.5
Subcutanous fat	ENSG00000179240	RP11-111M22.2
Subcutanous fat	ENSG00000123095	BHLHE41
Subcutanous fat	ENSG00000271538	RP11-326I11.4
Subcutanous fat	ENSG00000159208	CIART
Subcutanous fat	ENSG00000234076	TPRG1-AS1
Subcutanous fat	ENSG00000150907	FOXO1
Subcutanous fat	ENSG00000101665	SMAD7
Subcutanous fat	ENSG00000120875	DUSP4
Subcutanous fat	ENSG00000165030	NFIL3
Subcutanous fat	ENSG00000071205	ARHGAP10
Subcutanous fat	ENSG00000165046	LETM2
Subcutanous fat	ENSG00000148339	SLC25A25
Subcutanous fat	ENSG00000163884	KLF15
Subcutanous fat	ENSG00000158246	FAM46B
Subcutanous fat	ENSG00000133794	ARNTL
Subcutanous fat	ENSG00000180611	MB21D2
Subcutanous fat	ENSG00000131943	C19orf12
Subcutanous fat	ENSG00000105516	DBP
Subcutanous fat	ENSG00000127533	F2RL3
Subcutanous fat	ENSG00000135048	TMEM2
Subcutanous fat	ENSG00000134107	BHLHE40
Subcutanous fat	ENSG00000273064	RP11-474G23.3
Subcutanous fat	ENSG00000274220	RP11-77K12.9
Subcutanous fat	ENSG00000275198	RP11-471B22.3
Subcutanous fat	ENSG00000273702	RP11-758H9.2
Subcutanous fat	ENSG00000004660	CAMKK1
Subcutanous fat	ENSG00000158321	AUTS2
Subcutanous fat	ENSG00000121797	CCRL2
Subcutanous fat	ENSG00000179094	PER1
Subcutanous fat	ENSG00000177757	FAM87B
Subcutanous fat	ENSG00000224958	PGM5-AS1
Subcutanous fat	ENSG00000023839	ABCC2
Subcutanous fat	ENSG00000224152	AC009506.1
Subcutanous fat	ENSG00000114737	CISH
Subcutanous fat	ENSG00000170537	TMC7
Subcutanous fat	ENSG00000159399	HK2
Subcutanous fat	ENSG00000261211	RP1-80N2.3
Subcutanous fat	ENSG00000233214	AC002511.2
Subcutanous fat	ENSG00000233834	AC005083.1
Subcutanous fat	ENSG00000265366	GLUD1P7
Subcutanous fat	ENSG00000119125	GDA
Subcutanous fat	ENSG00000271367	RP3-483K16.4
Subcutanous fat	ENSG00000162365	CYP4A22
Subcutanous fat	ENSG00000115363	EVA1A
Subcutanous fat	ENSG00000168589	DYNLRB2
Subcutanous fat	ENSG00000267653	RP1-193H18.3
Subcutanous fat	ENSG00000259091	LINC00517
Subcutanous fat	ENSG00000230393	AC092667.2
Subcutanous fat	ENSG00000267097	SLC14A2-AS1
Subcutanous fat	ENSG00000276846	CTD-3220F14.3
Subcutanous fat	ENSG00000253302	STAU2-AS1
Subcutanous fat	ENSG00000273650	CTD-3193K9.11
Subcutanous fat	ENSG00000227256	MIS18A-AS1
Subcutanous fat	ENSG00000277324	RP11-850A17.1
Subcutanous fat	ENSG00000278928	RP11-481F24.3
Subcutanous fat	ENSG00000228612	HK2P1
Subcutanous fat	ENSG00000277587	CTD-3116E22.8
Skeletal muscle	ENSG00000135953	MFSD9
Skeletal muscle	ENSG00000101187	SLCO4A1
Skeletal muscle	ENSG00000132326	PER2
Skeletal muscle	ENSG00000155090	KLF10
Skeletal muscle	ENSG00000123689	G0S2
Skeletal muscle	ENSG00000183161	FANCF
Skeletal muscle	ENSG00000272734	ADIRF-AS1
Skeletal muscle	ENSG00000124766	SOX4
Skeletal muscle	ENSG00000171612	SLC25A33
Skeletal muscle	ENSG00000101311	FERMT1
Skeletal muscle	ENSG00000177453	NIM1K
Skeletal muscle	ENSG00000119771	KLHL29
Skeletal muscle	ENSG00000128016	ZFP36
Skeletal muscle	ENSG00000118515	SGK1
Skeletal muscle	ENSG00000170145	SIK2
Skeletal muscle	ENSG00000271601	LIX1L
Skeletal muscle	ENSG00000178878	APOLD1
Skeletal muscle	ENSG00000049246	PER3
Skeletal muscle	ENSG00000165449	SLC16A9
Skeletal muscle	ENSG00000271795	CTC-251D13.1
Skeletal muscle	ENSG00000135111	TBX3
Skeletal muscle	ENSG00000104081	BMF
Skeletal muscle	ENSG00000118689	FOXO3
Skeletal muscle	ENSG00000106366	SERPINE1
Skeletal muscle	ENSG00000126368	NR1D1
Skeletal muscle	ENSG00000135919	SERPINE2
Skeletal muscle	ENSG00000183783	KCTD8
Skeletal muscle	ENSG00000167074	TEF
Skeletal muscle	ENSG00000166833	NAV2
Skeletal muscle	ENSG00000168916	ZNF608
Skeletal muscle	ENSG00000079385	CEACAM1
Skeletal muscle	ENSG00000108924	HLF
Skeletal muscle	ENSG00000144339	TMEFF2
Skeletal muscle	ENSG00000153094	BCL2L11
Skeletal muscle	ENSG00000091831	ESR1
Skeletal muscle	ENSG00000164442	CITED2
Skeletal muscle	ENSG00000102837	OLFM4
Skeletal muscle	ENSG00000105889	STEAP1B
Skeletal muscle	ENSG00000124019	FAM124B
Skeletal muscle	ENSG00000123095	BHLHE41
Skeletal muscle	ENSG00000121440	PDZRN3
Skeletal muscle	ENSG00000158458	NRG2
Skeletal muscle	ENSG00000159208	CIART
Skeletal muscle	ENSG00000154309	DISP1
Skeletal muscle	ENSG00000150907	FOXO1
Skeletal muscle	ENSG00000165030	NFIL3
Skeletal muscle	ENSG00000148339	SLC25A25
Skeletal muscle	ENSG00000163884	KLF15
Skeletal muscle	ENSG00000108342	CSF3
Skeletal muscle	ENSG00000133794	ARNTL
Skeletal muscle	ENSG00000172985	SH3RF3
Skeletal muscle	ENSG00000129993	CBFA2T3
Skeletal muscle	ENSG00000105516	DBP
Skeletal muscle	ENSG00000127533	F2RL3
Skeletal muscle	ENSG00000171132	PRKCE
Skeletal muscle	ENSG00000137727	ARHGAP20
Skeletal muscle	ENSG00000118898	PPL
Skeletal muscle	ENSG00000139083	ETV6
Skeletal muscle	ENSG00000100906	NFKBIA
Skeletal muscle	ENSG00000132825	PPP1R3D
Skeletal muscle	ENSG00000179094	PER1
Skeletal muscle	ENSG00000113739	STC2
Skeletal muscle	ENSG00000087495	PHACTR3
Skeletal muscle	ENSG00000260941	LINC00622
Skeletal muscle	ENSG00000278027	MIR6883
Skeletal muscle	ENSG00000256694	RP11-598F7.5
Skeletal muscle	ENSG00000259091	LINC00517
Skeletal muscle	ENSG00000154198	CYP4Z2P
Skeletal muscle	ENSG00000185668	POU3F1
Skeletal muscle	ENSG00000225613	LINCMD1
Skeletal muscle	ENSG00000199080	MIR133B
Skeletal muscle	ENSG00000188133	TMEM215
Visceral fat	ENSG00000164976	KIAA1161
Visceral fat	ENSG00000106484	MEST
Visceral fat	ENSG00000248079	DPH6-AS1
Visceral fat	ENSG00000120158	RCL1
Visceral fat	ENSG00000107551	RASSF4
Visceral fat	ENSG00000132326	PER2
Visceral fat	ENSG00000179300	ZCCHC5
Visceral fat	ENSG00000124479	NDP
Visceral fat	ENSG00000096060	FKBP5
Visceral fat	ENSG00000123689	G0S2
Visceral fat	ENSG00000157514	TSC22D3
Visceral fat	ENSG00000115112	TFCP2L1
Visceral fat	ENSG00000154645	CHODL
Visceral fat	ENSG00000078487	ZCWPW1
Visceral fat	ENSG00000156049	GNA14
Visceral fat	ENSG00000146859	TMEM140
Visceral fat	ENSG00000152779	SLC16A12
Visceral fat	ENSG00000119771	KLHL29
Visceral fat	ENSG00000105173	CCNE1
Visceral fat	ENSG00000251301	RP11-81H14.2
Visceral fat	ENSG00000109906	ZBTB16
Visceral fat	ENSG00000049246	PER3
Visceral fat	ENSG00000187953	PMS2CL
Visceral fat	ENSG00000138134	STAMBPL1
Visceral fat	ENSG00000043591	ADRB1
Visceral fat	ENSG00000198756	COLGALT2
Visceral fat	ENSG00000065609	SNAP91
Visceral fat	ENSG00000110436	SLC1A2
Visceral fat	ENSG00000126262	FFAR2
Visceral fat	ENSG00000064655	EYA2
Visceral fat	ENSG00000163932	PRKCD
Visceral fat	ENSG00000126368	NR1D1
Visceral fat	ENSG00000280054	RP1-197B17.7
Visceral fat	ENSG00000250934	RP11-71E19.1
Visceral fat	ENSG00000270933	CTD-2227E11.1
Visceral fat	ENSG00000013619	MAMLD1
Visceral fat	ENSG00000267272	LINC01140
Visceral fat	ENSG00000167074	TEF
Visceral fat	ENSG00000144649	FAM198A
Visceral fat	ENSG00000231185	AC005592.2
Visceral fat	ENSG00000108924	HLF
Visceral fat	ENSG00000143013	LMO4
Visceral fat	ENSG00000165495	PKNOX2
Visceral fat	ENSG00000106236	NPTX2
Visceral fat	ENSG00000267339	LINC00906
Visceral fat	ENSG00000173848	NET1
Visceral fat	ENSG00000124019	FAM124B
Visceral fat	ENSG00000156475	PPP2R2B
Visceral fat	ENSG00000123095	BHLHE41
Visceral fat	ENSG00000103319	EEF2K
Visceral fat	ENSG00000159208	CIART
Visceral fat	ENSG00000227141	RP11-545A16.3
Visceral fat	ENSG00000101665	SMAD7
Visceral fat	ENSG00000120254	MTHFD1L
Visceral fat	ENSG00000163884	KLF15
Visceral fat	ENSG00000247121	CTD-2260A17.2
Visceral fat	ENSG00000170485	NPAS2
Visceral fat	ENSG00000133794	ARNTL
Visceral fat	ENSG00000148926	ADM
Visceral fat	ENSG00000233058	LINC00884
Visceral fat	ENSG00000172985	SH3RF3
Visceral fat	ENSG00000227268	KLLN
Visceral fat	ENSG00000273258	RP11-394I13.3
Visceral fat	ENSG00000230018	RP11-481H12.1
Visceral fat	ENSG00000066185	ZMYND12
Visceral fat	ENSG00000105516	DBP
Visceral fat	ENSG00000152784	PRDM8
Visceral fat	ENSG00000135245	HILPDA
Visceral fat	ENSG00000004660	CAMKK1
Visceral fat	ENSG00000118898	PPL
Visceral fat	ENSG00000174738	NR1D2
Visceral fat	ENSG00000003096	KLHL13
Visceral fat	ENSG00000164674	SYTL3
Visceral fat	ENSG00000179094	PER1
Visceral fat	ENSG00000108551	RASD1
Visceral fat	ENSG00000023839	ABCC2
Visceral fat	ENSG00000121904	CSMD2
Visceral fat	ENSG00000150433	TMEM218
Visceral fat	ENSG00000154856	APCDD1
Visceral fat	ENSG00000272711	RP11-259N19.1
Visceral fat	ENSG00000280604	PCBP3-OT1
Visceral fat	ENSG00000232680	AC002511.3
Visceral fat	ENSG00000185897	FFAR3
Visceral fat	ENSG00000137441	FGFBP2
Visceral fat	ENSG00000259351	RP11-111E14.1
Visceral fat	ENSG00000186188	FFAR4
Visceral fat	ENSG00000127377	CRYGN
Visceral fat	ENSG00000260941	LINC00622
Visceral fat	ENSG00000280103	AC007792.1
Visceral fat	ENSG00000163817	SLC6A20
Visceral fat	ENSG00000234235	BOK-AS1
Visceral fat	ENSG00000139445	FOXN4
Visceral fat	ENSG00000258711	RP11-218E20.3
Visceral fat	ENSG00000223947	AC016738.4
Visceral fat	ENSG00000147223	RIPPLY1
Visceral fat	ENSG00000278071	RP11-736N17.10
Visceral fat	ENSG00000267653	RP1-193H18.3
Visceral fat	ENSG00000259091	LINC00517
Visceral fat	ENSG00000162782	TDRD5
Visceral fat	ENSG00000177994	C2orf73
Visceral fat	ENSG00000153930	ANKFN1
Visceral fat	ENSG00000263257	RP11-65J21.4
Visceral fat	ENSG00000204187	LINC00619
Visceral fat	ENSG00000261060	RP11-545A16.4
Visceral fat	ENSG00000259847	RP11-95H3.1
Visceral fat	ENSG00000143217	PVRL4
Visceral fat	ENSG00000258955	LINC00519
Visceral fat	ENSG00000277587	CTD-3116E22.8
Visceral fat	ENSG00000232328	AC011286.1
Visceral fat	ENSG00000138622	HCN4
Visceral fat	ENSG00000267528	AC011524.1
Visceral fat	ENSG00000271392	RP1-161P9.5
Visceral fat	ENSG00000264319	MIR4801
Visceral fat	ENSG00000270806	C17orf50
